# Supplementary material for: Identification of potential therapeutic targets in prostate cancer through a cross‐species approach
Source: EMBO Mol Med. 2018 Feb 5;10(3):e8274. doi: 10.15252/emmm.201708274 (PMC5840539; doi:10.15252/emmm.201708274)
Supplement: Supplementary file 4 — Table EV2 [file EMMM-10-e8274-s004.xlsx]

## Sheet: legend
Table EV2: Identification of phosphorylation changes following OTS167 treatment. C4-2b cells were treated with vehicle or 30 nM OTS167 for 2 h, and phosphoproteins were analysed using a Phospho Explorer Antibody Array (Full Moon Biosystems). Signals for each phosphorylation site were normalised to its corresponding total protein.

## Sheet: TableEV2 Antibody Array Results
Phosphosite	Protein (UniProt ID)	log2FC
Stathmin 1(Phospho-Ser15)	P16949	-1.19542
Stathmin 1(Phospho-Ser37)	P16949	-1.16063
PKD2 (Phospho-Ser876)	Q9BZL6	-1.07262
Smad3 (Phospho-Ser425)	P84022	-1.02994
LCK (Phospho-Ser393)	P06239	-0.99614
Lamin A (Phospho-Ser22)	P02545	-0.952226
LKB1 (Phospho-Ser428)	Q15831	-0.941521
WAVE1 (Phospho-Tyr125)	Q92558	-0.936891
NFkB-p105/p50 (Phospho-Ser337)	P19838	-0.919948
TIF-IA (Phospho-Ser649)	Q9NYV6	-0.884696
p53 (Phospho-Ser315)	P04637	-0.882875
Synuclein alpha (Phospho-Tyr125)	P37840	-0.882759
VAV2 (Phospho-Tyr142)	P52735	-0.817308
FLT3 (Phospho-Tyr969)	P36888	-0.816384
RAD52 (Phospho-Tyr104)	P43351	-0.813896
PKC delta/PKCD (Phospho-Tyr64)	Q05655	-0.789875
P70S6K (Phospho-Ser371)	P23443	-0.787198
JunD (Phospho-Ser255)	P17535	-0.769694
mTOR (Phospho-Ser2481)	P42345	-0.75311
IRS-1 (Phospho-Ser307)	P35568	-0.744869
LCK (Phospho-Tyr504)	P06239	-0.735912
p44/42 MAP Kinase (Phospho-Tyr204)	P27361/P28482	-0.692597
IGF-1R (Phospho-Tyr1165/1166)	P08069	-0.678064
Rho/Rac guanine nucleotide exchange factor 2 (Phospho-Ser885)	Q8TDA3	-0.666334
P90RSK (Phospho-Thr359/Ser363)	Q15418	-0.64941
Trk A (Phospho-Tyr791)	P04629	-0.648047
EEF2 (Phospho-Thr56)	P13639	-0.647214
JunB (Phospho-Ser259)	P17275	-0.629169
Caspase 9 (Phospho-Ser196)	P55211	-0.618641
FER (Phospho-Tyr402)	P16591	-0.617314
STAT3 (Phospho-Tyr705)	P40763	-0.603237
WASP (Phospho-Tyr290)	P42768	-0.593551
Met (Phospho-Tyr1356)	P08581	-0.58385
Tau (Phospho-Ser235)	P10636	-0.57816
FKHR (Phospho-Ser319)	Q12778	-0.5687
EGFR (Phospho-Thr678)	P00533	-0.565183
ATPase (Phospho-Ser16)	P05023	-0.558787
Lck (Phospho-Tyr59)	P06239	-0.537052
BAD (Phospho-Ser112)	Q92934	-0.536596
CPI17α (Phospho-Thr38)	Q96A00	-0.532992
PKC delta (Phospho-Ser645)	Q05655	-0.530093
Raf1(Phospho-Ser621)	P04049	-0.522962
PKC epsilon (Phospho-Ser729)	Q02156	-0.518926
PDGF R beta (Phospho-Tyr1021)	P09619	-0.515189
HDAC6 (Phospho-Ser22)	Q9UBN7	-0.508569
P90RSK (Phospho-Thr573)	Q15418	-0.506697
c-Jun (Phospho-Thr93)	P05412	-0.503684
STAT4 (Phospho-Tyr693)	Q14765	0.509005
SYN1-Synapsin1 (Phospho-Ser62)	P17600	0.509179
Integrin beta-1 (Phospho-Thr788)	P05556	0.517851
Dok-2 (Phospho-Tyr299)	O60496	0.518833
IRS-1 (Phospho-Ser794)	P35568	0.519744
ASK1 (Phospho-Ser966)	Q99683	0.523975
Met (Phospho-Tyr1349)	P08581	0.535753
DNA-PK (Phospho-Thr2647)	P78527	0.541973
MARCKS (Phospho-Ser163)	P29966	0.543812
ALK (Phospho-Tyr1604)	Q9UM73	0.557492
JAK2 (Phospho-Tyr221)	O60674	0.55775
HSF1 (Phospho-Ser303)	Q00613	0.557971
CD227/mucin 1 (Phospho-Tyr1243)	P15941	0.559224
JAK1 (Phospho-Tyr1022)	P23458	0.559626
GluR2 (Phospho-Ser880)	P42262	0.563787
P70S6k (Phospho-Thr421)	P23443	0.57239
P70S6K (Phospho-Thr229)	P23443	0.572943
p53 (Phospho-Ser15)	P04637	0.573811
AKT (Phospho-Ser473)	P31749	0.587292
MAPKAPK2 (Phospho-Ser272)	P49137	0.616436
CD3Z (Phospho-Tyr142)	P20963	0.61792
ERK3 (Phospho-Ser189)	Q16659	0.620164
Myc (Phospho-Thr58)	P01106	0.625656
Raf1 (Phospho-Ser259)	P04049	0.628955
PLCG1 (Phospho-Tyr783)	P19174	0.652909
Myosin regulatory light chain 2 (Phospho-Ser18)	P24844	0.653249
STAT1 (Phospho-Ser727)	P42224	0.655746
c-Raf (Phospho-Ser43)	P04049	0.675972
eNOS (Phospho-Thr495)	P29474	0.678709
Tyrosine Hydroxylase (Phospho-Ser40)	P07101	0.690211
Src (Phospho-Tyr529)	P12931	0.691851
PLCG2 (Phospho-Tyr753)	P16885	0.702854
IkB-epsilon (Phospho-Ser22)	O00221	0.704816
MEF2A (Phospho-Ser408)	Q02078	0.71052
Raf1 (Phospho-Tyr341)	P04049	0.714571
Src (Phospho-Ser75)	P12931	0.71493
Arrestin-1 (Phospho-Ser412)	P49407	0.717581
Raf1 (Phospho-Ser338)	P04049	0.721753
PKD1/PKCmu (Phospho-Ser910)	Q15139	0.724645
AMPK1/AMPK2 (Phospho-Ser485/491)	Q13131/P54646	0.732504
Tyrosine Hydroxylase (Phospho-Ser31)	P07101	0.741075
EGFR (Phospho-Tyr1069)	P00533	0.742176
MARCKS (Phospho-Ser158)	P29966	0.75088
PLD1 (Phospho-Ser561)	Q13393	0.755239
STAT1 (Phospho-Tyr701)	P42224	0.756021
AKT1 (Phospho-Thr450)	P31749	0.756999
Connexin 43 (Phospho-Ser367)	P17302	0.767972
FAK (Phospho-Tyr397)	Q05397	0.76802
Pyk2 (Phospho-Tyr579)	Q14289	0.773493
ALK (Phospho-Tyr1507)	Q9UM73	0.776378
VEGFR2 (Phospho-Tyr1175)	P35968	0.776677
PAK2 (Phospho-Ser20)	Q13177	0.781279
Zap-70 (Phospho-Tyr493)	P43403	0.795763
NFkB-p65 (Phospho-Ser536)	Q04206	0.802074
IKK-beta (Phospho-Tyr188)	O14920	0.845713
STAT5A (Phospho-Ser725)	P42229	0.84844
GluR1 (Phospho-Ser863)	P42261	0.848811
Chk1 (Phospho-Ser301)	O14757	0.869581
Ezrin (Phospho-Tyr353)	P15311	0.869875
CrkII (Phospho-Tyr221)	P46108	0.87236
Src (Phospho-Tyr418)	P12931	0.872456
Epo-R (Phospho-Tyr368)	P19235	0.87414
Catenin beta (Phospho-Thr41/Ser45)	P35222	0.882215
4E-BP1 (Phospho-Thr36)	Q13541	0.898615
Estrogen Receptor-α (Phospho-Ser167)	P03372	0.904292
CDK1/CDC2 (Phospho-Thr14)	P24941	0.90431
AKT1S1 (Phospho-Thr246)	Q96B36	0.909302
CD5 (Phospho-Tyr453)	P06127	0.924916
GSK3a-b (Phospho-Tyr216/279)	P49840	0.928111
FLT3 (Phospho-Tyr842)	P36888	0.928444
ACC1 (Phospho-Ser80)	Q13085	0.937966
Histone H3.1 (Phospho-Ser10)	P68431 / Q71DI3 / P84243	0.941083
ATRIP (Phospho-Ser68/72)	Q8WXE1	0.949081
HDAC3 (Phospho-Ser424)	O15379	0.955146
Estrogen Receptor-α (Phospho-Ser104)	P03372	0.962705
Integrin beta-1 (Phospho-Thr788)	P05556	0.969227
IL-4R/CD124 (Phospho-Tyr497)	P24394	0.981478
Rb (Phospho-Ser807)	P06400	0.99532
HDAC2 (Phospho-Ser394)	Q92769	1.00036
PKC pan activation site (Phospho)	P17252/P05771/Q05655/Q02156/P05129/P24723/Q04759/Q05513	1.00229
AKT1 (Phospho-Ser124)	P31749	1.01217
MEK1 (Phospho-Ser217)	Q02750	1.04609
EGFR (Phospho-Tyr869)	P00533	1.0746
IkB-alpha (Phospho-Tyr42)	P25963	1.08001
Catenin delta-1 (Phospho-Tyr228)	O60716	1.10602
Ezrin (Phospho-Thr566)	P15311	1.1066
DNA-PK (Phospho-Thr2638)	P78527	1.11183
BLNK (Phospho-Tyr84)	Q8WV28	1.11449
p21Cip1 (Phospho-Thr145)	P38936	1.11621
SEK1/MKK4 (Phospho-Thr261)	P45985	1.1379
eIF4G (Phospho-Ser1108)	Q04637	1.19323
Chk1 (Phospho-Ser280)	O14757	1.28032
Chk1 (Phospho-Ser317)	O14757	1.30856
BRCA1 (Phospho-Ser1457)	P38398	1.31952
PTEN (Phospho-Ser380)	P60484	1.32524
VASP (Phospho-Ser238)	P50552	1.34102
Chk2 (Phospho-Thr68)	O96017	1.36748
BID (Phospho-Ser78)	P55957	1.50017
PDK1 (Phospho-Ser241)	O15530	1.7033
cofilin (Phospho-Ser3)	P23528	2.48272
