# Supplementary material for: Identification of potential therapeutic targets in prostate cancer through a cross‐species approach
Source: EMBO Mol Med. 2018 Feb 5;10(3):e8274. doi: 10.15252/emmm.201708274 (PMC5840539; doi:10.15252/emmm.201708274)
Supplement: Supplementary file 5 — Source Data for Expanded View [file EMMM-10-e8274-s011.zip]

Archive with 33 entries (24 files):
- SourceDataForFigureEV2/
- SourceDataForFigureEV2/EMM-2017-08274_SourceDataForFigureEV2A.xlsx
- __MACOSX/
- __MACOSX/SourceDataForFigureEV2/
- __MACOSX/SourceDataForFigureEV2/._EMM-2017-08274_SourceDataForFigureEV2A.xlsx
- __MACOSX/._SourceDataForFigureEV2
- SourceDataForFigureEV3/
- SourceDataForFigureEV3/EMM-2017-08274_SourceDataForFigureEV3A.xlsx
- __MACOSX/SourceDataForFigureEV3/
- __MACOSX/SourceDataForFigureEV3/._EMM-2017-08274_SourceDataForFigureEV3A.xlsx
- __MACOSX/._SourceDataForFigureEV3
- SourceDataForFigureEV4/
- SourceDataForFigureEV4/.DS_Store
- __MACOSX/SourceDataForFigureEV4/
- __MACOSX/SourceDataForFigureEV4/._.DS_Store
- SourceDataForFigureEV4/EMM-2017-08274_SourceDataForFigureEV4.pdf
- __MACOSX/SourceDataForFigureEV4/._EMM-2017-08274_SourceDataForFigureEV4.pdf
- SourceDataForFigureEV4/EMM-2017-08274_SourceDataForFigureEV4C.xlsx
- __MACOSX/SourceDataForFigureEV4/._EMM-2017-08274_SourceDataForFigureEV4C.xlsx
- SourceDataForFigureEV4/EMM-2017-08274_SourceDataForFigureEV4E.xlsx
- __MACOSX/SourceDataForFigureEV4/._EMM-2017-08274_SourceDataForFigureEV4E.xlsx
- SourceDataForFigureEV4/EMM-2017-08274_SourceDataForFigureEV4F.xlsx
- __MACOSX/SourceDataForFigureEV4/._EMM-2017-08274_SourceDataForFigureEV4F.xlsx
- SourceDataForFigureEV4/EMM-2017-08274_SourceDataForFigureEV4G.xlsx
- __MACOSX/SourceDataForFigureEV4/._EMM-2017-08274_SourceDataForFigureEV4G.xlsx
- __MACOSX/._SourceDataForFigureEV4
- SourceDataForFigureEV5/
- SourceDataForFigureEV5/.DS_Store
- __MACOSX/SourceDataForFigureEV5/
- __MACOSX/SourceDataForFigureEV5/._.DS_Store
- SourceDataForFigureEV5/EMM-2017-08274_SourceDataForFigureEV5.pdf
- __MACOSX/SourceDataForFigureEV5/._EMM-2017-08274_SourceDataForFigureEV5.pdf
- __MACOSX/._SourceDataForFigureEV5
