# Supplementary material for: Identification of potential therapeutic targets in prostate cancer through a cross‐species approach
Source: EMBO Mol Med. 2018 Feb 5;10(3):e8274. doi: 10.15252/emmm.201708274 (PMC5840539; doi:10.15252/emmm.201708274)
Supplement: Supplementary file 5 — Source Data for Expanded View [file EMMM-10-e8274-s011.zip › SourceDataForFigureEV2/EMM-2017-08274_SourceDataForFigureEV2A.xlsx]

## Sheet: CamCap.csv
Gene	Tumour vs benign log2FC	CRPC vs tumour log2FC
BIRC5	0.209118	0.370417
BIRC5	0.0695184	0.0633114
BUB1	0.103403	0.200961
BUB1B	NA	NA
CDC25C	0.10745	0.178286
CDC25C	0.0840297	0.140392
CDC25C	-0.00146664	0.0325642
CDK1	0.125916	0.273283
CDK1	0.00198651	0.104602
DIO1	0.154149	NA
DIO1	0.0997129	NA
DIO1	0.00260924	NA
MELK	0.263965	0.330321
MELK	0.189991	0.38555
PBK	0.182844	0.134578
TOP2A	0.605761	0.609054
TTK	0.182449	NA
