# Supplementary material for: Identification of potential therapeutic targets in prostate cancer through a cross‐species approach
Source: EMBO Mol Med. 2018 Feb 5;10(3):e8274. doi: 10.15252/emmm.201708274 (PMC5840539; doi:10.15252/emmm.201708274)
Supplement: Supplementary file 5 — Source Data for Expanded View [file EMMM-10-e8274-s011.zip › SourceDataForFigureEV3/EMM-2017-08274_SourceDataForFigureEV3A.xlsx]

## Sheet: SourceDataForFigureEV3A p53pRb
PTEN model
	AP	AP	AP	VP	VP	VP	LP	LP	LP	DP	DP	DP
Normal	0.639784	0.289382		1.75141	1.15416		0.648934	2.74377		1.94661	0.770931
PIN	6.0975	5.54827		6.43256	3.14535		10.4799	7.44649		3.91222	4.97504
MedTumour	7.2156	8.973		7.59187	4.65594		5.3103	5.26667		12.1496	17.6628	6.4905
AdTumour	14.2797	8.48217		27.9749	10.472		62.4449	17.172		27.9182	46.4331
p53/pRB model
	AP	AP	VP	VP	LP	LP	DP	DP	Proximal zone	Proximal zone
Normal	0.639784	0.289382	1.75141	1.15416	0.648934	2.74377	1.94661	0.770931
PIN	5.22133	1.64363	2.17682	7.9133	9.23865	35.8958	1.81673	0.809819
Tumour									37.6331	69.5602
