# Supplementary material for: Identification of potential therapeutic targets in prostate cancer through a cross‐species approach
Source: EMBO Mol Med. 2018 Feb 5;10(3):e8274. doi: 10.15252/emmm.201708274 (PMC5840539; doi:10.15252/emmm.201708274)
Supplement: Supplementary file 5 — Source Data for Expanded View [file EMMM-10-e8274-s011.zip › SourceDataForFigureEV4/EMM-2017-08274_SourceDataForFigureEV4C.xlsx]

## Sheet: Sheet1
siMELK B		siMELK C		OTS167 8h		OTS167 24h		siMELK B only		siMELK C only		OTS167 8h only		OTS167 24h only		shared si and both time points OTS167		shared si and either time point OTS167
6986		4588		7607		6926		2584		1691		3063		2131		359		1110
up	down	up	down	up	down	up	down	up	down	up	down	up	down	up	down	up	down	up	down
3483	3503	2238	2350	3828	3779	3458	3468	1563	1021	957	734	1629	1434	1198	933	109	250	424	686
ENSG00000231920	ENSG00000230450	ENSG00000115263	ENSG00000154479	ENSG00000186790	ENSG00000233255	ENSG00000154589	ENSG00000157219	ENSG00000155265	ENSG00000184113	ENSG00000115263	ENSG00000154479	ENSG00000226852	ENSG00000222040	ENSG00000253123	ENSG00000157219	ENSG00000158373	ENSG00000109133	ENSG00000167552	ENSG00000134602
ENSG00000155265	ENSG00000184113	ENSG00000150048	ENSG00000105929	ENSG00000165972	ENSG00000222040	ENSG00000185880	ENSG00000209482	ENSG00000143631	ENSG00000233589	ENSG00000150048	ENSG00000105929	ENSG00000251366	ENSG00000224885	ENSG00000140274	ENSG00000209482	ENSG00000130518	ENSG00000138297	ENSG00000249196	ENSG00000092108
ENSG00000143631	ENSG00000233589	ENSG00000158022	ENSG00000238186	ENSG00000228643	ENSG00000224885	ENSG00000186790	ENSG00000250584	ENSG00000149256	ENSG00000123091	ENSG00000158022	ENSG00000238186	ENSG00000155307	ENSG00000121068	ENSG00000124678	ENSG00000250584	ENSG00000180573	ENSG00000110075	ENSG00000158373	ENSG00000109133
ENSG00000149256	ENSG00000123091	ENSG00000164687	ENSG00000237222	ENSG00000205795	ENSG00000121068	ENSG00000253123	ENSG00000242085	ENSG00000150244	ENSG00000219545	ENSG00000164687	ENSG00000237222	ENSG00000218418	ENSG00000168772	ENSG00000160219	ENSG00000242085	ENSG00000008300	ENSG00000137713	ENSG00000130518	ENSG00000104635
ENSG00000150244	ENSG00000169020	ENSG00000257302	ENSG00000103355	ENSG00000186105	ENSG00000168772	ENSG00000140274	ENSG00000188833	ENSG00000152932	ENSG00000147400	ENSG00000257302	ENSG00000103355	ENSG00000163606	ENSG00000228726	ENSG00000019582	ENSG00000188833	ENSG00000230487	ENSG00000112249	ENSG00000180573	ENSG00000138297
ENSG00000152932	ENSG00000119487	ENSG00000257851	ENSG00000169021	ENSG00000226852	ENSG00000228726	ENSG00000124678	ENSG00000166426	ENSG00000182732	ENSG00000137074	ENSG00000257851	ENSG00000155366	ENSG00000229052	ENSG00000198754	ENSG00000122735	ENSG00000166426	ENSG00000136367	ENSG00000171161	ENSG00000008300	ENSG00000088035
ENSG00000182732	ENSG00000219545	ENSG00000248346	ENSG00000155366	ENSG00000251366	ENSG00000198754	ENSG00000120088	ENSG00000136068	ENSG00000146001	ENSG00000100410	ENSG00000248346	ENSG00000125868	ENSG00000049319	ENSG00000234685	ENSG00000232903	ENSG00000103111	ENSG00000159388	ENSG00000009830	ENSG00000230487	ENSG00000110075
ENSG00000146001	ENSG00000008394	ENSG00000157554	ENSG00000125868	ENSG00000155307	ENSG00000234685	ENSG00000189292	ENSG00000103111	ENSG00000211890	ENSG00000141698	ENSG00000157554	ENSG00000198522	ENSG00000172247	ENSG00000254399	ENSG00000187581	ENSG00000173530	ENSG00000234741	ENSG00000116641	ENSG00000136367	ENSG00000137713
ENSG00000160161	ENSG00000067167	ENSG00000229550	ENSG00000161542	ENSG00000253307	ENSG00000254399	ENSG00000160219	ENSG00000197879	ENSG00000248479	ENSG00000136371	ENSG00000229550	ENSG00000138495	ENSG00000144410	ENSG00000257103	ENSG00000226318	ENSG00000107581	ENSG00000256223	ENSG00000135723	ENSG00000131171	ENSG00000112249
ENSG00000171658	ENSG00000189043	ENSG00000171658	ENSG00000143621	ENSG00000218418	ENSG00000113758	ENSG00000019582	ENSG00000174485	ENSG00000215218	ENSG00000138073	ENSG00000248144	ENSG00000100744	ENSG00000109424	ENSG00000172239	ENSG00000231672	ENSG00000184640	ENSG00000132837	ENSG00000047230	ENSG00000173482	ENSG00000171161
ENSG00000211890	ENSG00000239900	ENSG00000231920	ENSG00000155097	ENSG00000163606	ENSG00000169679	ENSG00000111834	ENSG00000168264	ENSG00000118523	ENSG00000093183	ENSG00000090104	ENSG00000153989	ENSG00000223753	ENSG00000152942	ENSG00000254084	ENSG00000100644	ENSG00000173705	ENSG00000163686	ENSG00000159388	ENSG00000146802
ENSG00000248479	ENSG00000108788	ENSG00000242100	ENSG00000230055	ENSG00000122733	ENSG00000257103	ENSG00000122735	ENSG00000122779	ENSG00000187045	ENSG00000102898	ENSG00000176971	ENSG00000114098	ENSG00000256646	ENSG00000214194	ENSG00000183379	ENSG00000112379	ENSG00000117586	ENSG00000137414	ENSG00000234741	ENSG00000009830
ENSG00000215218	ENSG00000147400	ENSG00000139209	ENSG00000152642	ENSG00000229052	ENSG00000101849	ENSG00000232903	ENSG00000185591	ENSG00000237975	ENSG00000113407	ENSG00000012223	ENSG00000101363	ENSG00000232043	ENSG00000074755	ENSG00000064201	ENSG00000035862	ENSG00000232859	ENSG00000150760	ENSG00000256223	ENSG00000132591
ENSG00000118523	ENSG00000137074	ENSG00000248144	ENSG00000206053	ENSG00000049319	ENSG00000013374	ENSG00000214694	ENSG00000163939	ENSG00000224157	ENSG00000147684	ENSG00000211689	ENSG00000232388	ENSG00000238755	ENSG00000177383	ENSG00000152154	ENSG00000023191	ENSG00000177410	ENSG00000126261	ENSG00000132837	ENSG00000116641
ENSG00000187045	ENSG00000103342	ENSG00000090104	ENSG00000167862	ENSG00000172247	ENSG00000179262	ENSG00000187581	ENSG00000173530	ENSG00000254764	ENSG00000120053	ENSG00000134548	ENSG00000177628	ENSG00000226468	ENSG00000225921	ENSG00000128573	ENSG00000080709	ENSG00000079150	ENSG00000185515	ENSG00000250722	ENSG00000136935
ENSG00000242100	ENSG00000100410	ENSG00000176971	ENSG00000161981	ENSG00000214694	ENSG00000009954	ENSG00000226318	ENSG00000107581	ENSG00000228278	ENSG00000168894	ENSG00000162618	ENSG00000161204	ENSG00000233684	ENSG00000179837	ENSG00000222028	ENSG00000105669	ENSG00000251022	ENSG00000160818	ENSG00000173705	ENSG00000135723
ENSG00000237975	ENSG00000163754	ENSG00000012223	ENSG00000145293	ENSG00000256981	ENSG00000185619	ENSG00000231672	ENSG00000153317	ENSG00000245648	ENSG00000134056	ENSG00000123165	ENSG00000143416	ENSG00000226298	ENSG00000204560	ENSG00000216197	ENSG00000125505	ENSG00000221496	ENSG00000165661	ENSG00000117586	ENSG00000164930
ENSG00000224157	ENSG00000141698	ENSG00000144339	ENSG00000213341	ENSG00000088827	ENSG00000172239	ENSG00000254084	ENSG00000108055	ENSG00000113327	ENSG00000159873	ENSG00000167910	ENSG00000125037	ENSG00000253539	ENSG00000112282	ENSG00000168828	ENSG00000122729	ENSG00000178913	ENSG00000138399	ENSG00000232859	ENSG00000243069
ENSG00000254764	ENSG00000134602	ENSG00000211689	ENSG00000159063	ENSG00000144410	ENSG00000104980	ENSG00000183379	ENSG00000184640	ENSG00000137033	ENSG00000111711	ENSG00000137948	ENSG00000167272	ENSG00000248112	ENSG00000204178	ENSG00000120068	ENSG00000180357	ENSG00000233223	ENSG00000125912	ENSG00000177410	ENSG00000047230
ENSG00000228278	ENSG00000136371	ENSG00000198734	ENSG00000198522	ENSG00000225794	ENSG00000063244	ENSG00000256981	ENSG00000100644	ENSG00000229018	ENSG00000065518	ENSG00000165996	ENSG00000063978	ENSG00000235888	ENSG00000038274	ENSG00000256612	ENSG00000177156	ENSG00000203875	ENSG00000100150	ENSG00000226945	ENSG00000198160
ENSG00000245648	ENSG00000138073	ENSG00000134548	ENSG00000103423	ENSG00000109424	ENSG00000152942	ENSG00000248945	ENSG00000112379	ENSG00000166159	ENSG00000165629	ENSG00000203837	ENSG00000186501	ENSG00000225447	ENSG00000087206	ENSG00000258623	ENSG00000099817	ENSG00000047056	ENSG00000165732	ENSG00000136826	ENSG00000163686
ENSG00000113327	ENSG00000134308	ENSG00000162618	ENSG00000165272	ENSG00000255303	ENSG00000139350	ENSG00000064201	ENSG00000008441	ENSG00000175567	ENSG00000013306	ENSG00000245750	ENSG00000101346	ENSG00000258469	ENSG00000167114	ENSG00000255345	ENSG00000122515	ENSG00000232274	ENSG00000114491	ENSG00000079150	ENSG00000133657
ENSG00000137033	ENSG00000101367	ENSG00000139988	ENSG00000138495	ENSG00000223753	ENSG00000160200	ENSG00000152154	ENSG00000035862	ENSG00000183654	ENSG00000158850	ENSG00000180730	ENSG00000135750	ENSG00000232133	ENSG00000004866	ENSG00000247624	ENSG00000168385	ENSG00000101290	ENSG00000130560	ENSG00000251022	ENSG00000175893
ENSG00000111834	ENSG00000093183	ENSG00000189056	ENSG00000100744	ENSG00000256646	ENSG00000117155	ENSG00000224655	ENSG00000013016	ENSG00000173702	ENSG00000182154	ENSG00000166211	ENSG00000163191	ENSG00000164334	ENSG00000169957	ENSG00000185247	ENSG00000100997	ENSG00000100380	ENSG00000114302	ENSG00000221496	ENSG00000137414
ENSG00000229018	ENSG00000102898	ENSG00000041982	ENSG00000153989	ENSG00000232043	ENSG00000214194	ENSG00000128573	ENSG00000145740	ENSG00000187957	ENSG00000112110	ENSG00000226965	ENSG00000129925	ENSG00000222035	ENSG00000166454	ENSG00000214780	ENSG00000143458	ENSG00000123933	ENSG00000137824	ENSG00000178913	ENSG00000130779
ENSG00000166159	ENSG00000077232	ENSG00000258038	ENSG00000171130	ENSG00000238755	ENSG00000074755	ENSG00000222028	ENSG00000023191	ENSG00000231648	ENSG00000102119	ENSG00000144824	ENSG00000188186	ENSG00000233924	ENSG00000108588	ENSG00000167083	ENSG00000167395	ENSG00000011638	ENSG00000241945	ENSG00000018280	ENSG00000150760
ENSG00000175567	ENSG00000165410	ENSG00000170044	ENSG00000171314	ENSG00000226468	ENSG00000177383	ENSG00000216197	ENSG00000080709	ENSG00000079689	ENSG00000100897	ENSG00000172365	ENSG00000110048	ENSG00000176381	ENSG00000101558	ENSG00000226675	ENSG00000181852	ENSG00000171044	ENSG00000152086	ENSG00000233223	ENSG00000065613
ENSG00000183654	ENSG00000092108	ENSG00000123165	ENSG00000178307	ENSG00000248666	ENSG00000225921	ENSG00000211899	ENSG00000158158	ENSG00000251321	ENSG00000143106	ENSG00000160182	ENSG00000168092	ENSG00000243440	ENSG00000166847	ENSG00000204711	ENSG00000110107	ENSG00000224032	ENSG00000173894	ENSG00000203875	ENSG00000161904
ENSG00000173702	ENSG00000113407	ENSG00000167552	ENSG00000006695	ENSG00000233684	ENSG00000186480	ENSG00000255303	ENSG00000214753	ENSG00000187474	ENSG00000100804	ENSG00000233255	ENSG00000177646	ENSG00000178882	ENSG00000198964	ENSG00000230914	ENSG00000154122	ENSG00000155621	ENSG00000147649	ENSG00000047056	ENSG00000083642
ENSG00000139209	ENSG00000109133	ENSG00000167910	ENSG00000116221	ENSG00000226298	ENSG00000179837	ENSG00000248666	ENSG00000065361	ENSG00000155918	ENSG00000165609	ENSG00000197888	ENSG00000100461	ENSG00000232893	ENSG00000160703	ENSG00000250796	ENSG00000126062	ENSG00000196268	ENSG00000129282	ENSG00000034510	ENSG00000126261
ENSG00000211899	ENSG00000065548	ENSG00000137948	ENSG00000169756	ENSG00000253539	ENSG00000204560	ENSG00000168828	ENSG00000105669	ENSG00000198518	ENSG00000164934	ENSG00000213759	ENSG00000072415	ENSG00000203859	ENSG00000157916	ENSG00000177984	ENSG00000082458	ENSG00000225449	ENSG00000107566	ENSG00000225093	ENSG00000185515
ENSG00000187957	ENSG00000164182	ENSG00000165996	ENSG00000092108	ENSG00000248112	ENSG00000138381	ENSG00000205795	ENSG00000013275	ENSG00000078725	ENSG00000175416	ENSG00000105550	ENSG00000105576	ENSG00000124103	ENSG00000144224	ENSG00000156206	ENSG00000140262	ENSG00000100316	ENSG00000114867	ENSG00000232573	ENSG00000160818
ENSG00000231648	ENSG00000206053	ENSG00000073734	ENSG00000138381	ENSG00000235888	ENSG00000112282	ENSG00000120068	ENSG00000165934	ENSG00000104112	ENSG00000114388	ENSG00000166670	ENSG00000198824	ENSG00000244159	ENSG00000175354	ENSG00000249346	ENSG00000116353	ENSG00000100814	ENSG00000092964	ENSG00000232274	ENSG00000165661
ENSG00000079689	ENSG00000198836	ENSG00000196136	ENSG00000183011	ENSG00000225447	ENSG00000204178	ENSG00000256612	ENSG00000125505	ENSG00000104055	ENSG00000148248	ENSG00000240601	ENSG00000150433	ENSG00000229474	ENSG00000138018	ENSG00000229996	ENSG00000086062	ENSG00000183044	ENSG00000198604	ENSG00000101290	ENSG00000138399
ENSG00000123338	ENSG00000147684	ENSG00000203837	ENSG00000114098	ENSG00000250174	ENSG00000145495	ENSG00000258623	ENSG00000123643	ENSG00000197479	ENSG00000174574	ENSG00000214814	ENSG00000126391	ENSG00000254862	ENSG00000134243	ENSG00000203815	ENSG00000167635	ENSG00000130066	ENSG00000185298	ENSG00000100380	ENSG00000135912
ENSG00000251321	ENSG00000120053	ENSG00000118520	ENSG00000085274	ENSG00000258469	ENSG00000038274	ENSG00000255345	ENSG00000142327	ENSG00000246375	ENSG00000008952	ENSG00000163492	ENSG00000136143	ENSG00000248890	ENSG00000149187	ENSG00000237268	ENSG00000101439	ENSG00000167554	ENSG00000139835	ENSG00000137575	ENSG00000125912
ENSG00000167552	ENSG00000168894	ENSG00000225259	ENSG00000101363	ENSG00000252609	ENSG00000181991	ENSG00000247624	ENSG00000143819	ENSG00000249158	ENSG00000224287	ENSG00000225255	ENSG00000213588	ENSG00000198597	ENSG00000080561	ENSG00000186471	ENSG00000105518	ENSG00000154079	ENSG00000115840	ENSG00000123933	ENSG00000100150
ENSG00000187474	ENSG00000129083	ENSG00000245750	ENSG00000069482	ENSG00000215595	ENSG00000103507	ENSG00000185247	ENSG00000144357	ENSG00000196878	ENSG00000108963	ENSG00000180611	ENSG00000073008	ENSG00000231827	ENSG00000119048	ENSG00000249994	ENSG00000187742	ENSG00000080546	ENSG00000087269	ENSG00000011638	ENSG00000165732
ENSG00000155918	ENSG00000134056	ENSG00000166147	ENSG00000169689	ENSG00000232133	ENSG00000087206	ENSG00000214780	ENSG00000011454	ENSG00000089472	ENSG00000112031	ENSG00000204983	ENSG00000116685	ENSG00000237877	ENSG00000068383	ENSG00000168930	ENSG00000133835	ENSG00000089289	ENSG00000064042	ENSG00000171044	ENSG00000114491
ENSG00000198518	ENSG00000124787	ENSG00000180730	ENSG00000158710	ENSG00000164334	ENSG00000109576	ENSG00000167083	ENSG00000122729	ENSG00000185736	ENSG00000169764	ENSG00000183090	ENSG00000158604	ENSG00000238221	ENSG00000115947	ENSG00000231419	ENSG00000143761	ENSG00000123411	ENSG00000115594	ENSG00000224032	ENSG00000123094
ENSG00000078725	ENSG00000184983	ENSG00000166211	ENSG00000232388	ENSG00000222035	ENSG00000165732	ENSG00000226675	ENSG00000070367	ENSG00000172403	ENSG00000115966	ENSG00000255353	ENSG00000107862	ENSG00000232229	ENSG00000151779	ENSG00000246548	ENSG00000197622	ENSG00000119801	ENSG00000160208	ENSG00000228205	ENSG00000189060
ENSG00000104112	ENSG00000181817	ENSG00000226965	ENSG00000177628	ENSG00000233924	ENSG00000167114	ENSG00000204711	ENSG00000112739	ENSG00000168497	ENSG00000108825	ENSG00000251705	ENSG00000164603	ENSG00000250497	ENSG00000133103	ENSG00000255983	ENSG00000136379	ENSG00000204387	ENSG00000092820	ENSG00000155621	ENSG00000111647
ENSG00000104055	ENSG00000118939	ENSG00000144824	ENSG00000198015	ENSG00000176381	ENSG00000004866	ENSG00000153294	ENSG00000205339	ENSG00000065618	ENSG00000198356	ENSG00000123329	ENSG00000114744	ENSG00000236799	ENSG00000119280	ENSG00000237520	ENSG00000174374	ENSG00000176485	ENSG00000155846	ENSG00000196268	ENSG00000156172
ENSG00000224689	ENSG00000159873	ENSG00000172365	ENSG00000161204	ENSG00000120088	ENSG00000169957	ENSG00000171540	ENSG00000196411	ENSG00000122133	ENSG00000189077	ENSG00000250606	ENSG00000166145	ENSG00000236279	ENSG00000137845	ENSG00000134258	ENSG00000197070	ENSG00000137720	ENSG00000023041	ENSG00000225449	ENSG00000130560
ENSG00000197479	ENSG00000115758	ENSG00000160182	ENSG00000231925	ENSG00000101134	ENSG00000117133	ENSG00000230914	ENSG00000180357	ENSG00000168546	ENSG00000049449	ENSG00000153714	ENSG00000214087	ENSG00000229413	ENSG00000142687	ENSG00000242337	ENSG00000161847	ENSG00000169100	ENSG00000143494	ENSG00000218426	ENSG00000114302
ENSG00000198734	ENSG00000131778	ENSG00000233255	ENSG00000116670	ENSG00000243440	ENSG00000108395	ENSG00000250796	ENSG00000165097	ENSG00000168675	ENSG00000108064	ENSG00000118271	ENSG00000109472	ENSG00000049192	ENSG00000165118	ENSG00000226416	ENSG00000112306	ENSG00000204272	ENSG00000092020	ENSG00000100316	ENSG00000137824
ENSG00000246375	ENSG00000100221	ENSG00000067715	ENSG00000153339	ENSG00000178882	ENSG00000128059	ENSG00000250358	ENSG00000145555	ENSG00000129152	ENSG00000119392	ENSG00000258314	ENSG00000071537	ENSG00000233179	ENSG00000080503	ENSG00000140279	ENSG00000127948	ENSG00000105472	ENSG00000141401	ENSG00000242299	ENSG00000071189
ENSG00000249158	ENSG00000115307	ENSG00000197888	ENSG00000143416	ENSG00000232893	ENSG00000186193	ENSG00000211895	ENSG00000143776	ENSG00000111341	ENSG00000180098	ENSG00000243955	ENSG00000163344	ENSG00000258628	ENSG00000114416	ENSG00000227233	ENSG00000125166	ENSG00000170222	ENSG00000189050	ENSG00000100814	ENSG00000241945
ENSG00000196878	ENSG00000111711	ENSG00000213759	ENSG00000250479	ENSG00000174226	ENSG00000197226	ENSG00000253955	ENSG00000177156	ENSG00000091129	ENSG00000168710	ENSG00000162631	ENSG00000132768	ENSG00000253985	ENSG00000168769	ENSG00000233297	ENSG00000173264	ENSG00000175390	ENSG00000101266	ENSG00000183044	ENSG00000152086
ENSG00000089472	ENSG00000065518	ENSG00000105550	ENSG00000198668	ENSG00000203859	ENSG00000151729	ENSG00000177984	ENSG00000099817	ENSG00000246898	ENSG00000034533	ENSG00000010610	ENSG00000177082	ENSG00000233018	ENSG00000143258	ENSG00000148935	ENSG00000073803	ENSG00000111897	ENSG00000213341	ENSG00000129354	ENSG00000095203
ENSG00000185736	ENSG00000163382	ENSG00000166670	ENSG00000196743	ENSG00000124103	ENSG00000138663	ENSG00000156206	ENSG00000166938	ENSG00000113205	ENSG00000111906	ENSG00000114200	ENSG00000137942	ENSG00000230076	ENSG00000108506	ENSG00000231324	ENSG00000126003	ENSG00000196683	ENSG00000166471	ENSG00000177350	ENSG00000173894
ENSG00000172403	ENSG00000165629	ENSG00000224259	ENSG00000125037	ENSG00000244159	ENSG00000150760	ENSG00000225511	ENSG00000122515	ENSG00000163207	ENSG00000162194	ENSG00000225015	ENSG00000128699	ENSG00000218347	ENSG00000162889	ENSG00000226979	ENSG00000167986	ENSG00000167658	ENSG00000163714	ENSG00000130066	ENSG00000183474
ENSG00000112852	ENSG00000104635	ENSG00000162511	ENSG00000248008	ENSG00000229474	ENSG00000130227	ENSG00000172901	ENSG00000100796	ENSG00000182601	ENSG00000062582	ENSG00000132437	ENSG00000125875	ENSG00000187242	ENSG00000145476	ENSG00000215897	ENSG00000171302	ENSG00000197746	ENSG00000111581	ENSG00000167554	ENSG00000147649
ENSG00000168497	ENSG00000008283	ENSG00000153233	ENSG00000007168	ENSG00000254862	ENSG00000166454	ENSG00000127366	ENSG00000131069	ENSG00000166292	ENSG00000100711	ENSG00000175336	ENSG00000204520	ENSG00000214223	ENSG00000120733	ENSG00000120500	ENSG00000108953	ENSG00000188243	ENSG00000149970	ENSG00000154079	ENSG00000129282
ENSG00000065618	ENSG00000013306	ENSG00000240601	ENSG00000102547	ENSG00000248890	ENSG00000108588	ENSG00000105668	ENSG00000145715	ENSG00000116721	ENSG00000113615	ENSG00000244067	ENSG00000205336	ENSG00000155875	ENSG00000135720	ENSG00000091513	ENSG00000160194	ENSG00000152443	ENSG00000141452	ENSG00000105373	ENSG00000150764
ENSG00000122133	ENSG00000196591	ENSG00000214814	ENSG00000107897	ENSG00000198597	ENSG00000114999	ENSG00000244649	ENSG00000130699	ENSG00000154198	ENSG00000132541	ENSG00000135226	ENSG00000196396	ENSG00000188306	ENSG00000138660	ENSG00000250337	ENSG00000132326	ENSG00000136783	ENSG00000136478	ENSG00000175061	ENSG00000078674
ENSG00000168546	ENSG00000140740	ENSG00000163492	ENSG00000167272	ENSG00000231827	ENSG00000108773	ENSG00000253307	ENSG00000050820	ENSG00000239389	ENSG00000141543	ENSG00000131951	ENSG00000120688	ENSG00000143125	ENSG00000164024	ENSG00000207186	ENSG00000130921	ENSG00000130766	ENSG00000092445	ENSG00000250144	ENSG00000107566
ENSG00000168675	ENSG00000131467	ENSG00000225255	ENSG00000063978	ENSG00000237877	ENSG00000172888	ENSG00000237101	ENSG00000082898	ENSG00000111291	ENSG00000036257	ENSG00000163171	ENSG00000120029	ENSG00000169184	ENSG00000146938	ENSG00000103832	ENSG00000128989	ENSG00000189369	ENSG00000116127	ENSG00000139239	ENSG00000114867
ENSG00000129152	ENSG00000205339	ENSG00000215262	ENSG00000189403	ENSG00000238221	ENSG00000004455	ENSG00000168992	ENSG00000196235	ENSG00000257951	ENSG00000162736	ENSG00000101951	ENSG00000144306	ENSG00000149124	ENSG00000169490	ENSG00000101049	ENSG00000177674	ENSG00000198642	ENSG00000057252	ENSG00000080546	ENSG00000157077
ENSG00000211895	ENSG00000143621	ENSG00000227195	ENSG00000173085	ENSG00000232229	ENSG00000179115	ENSG00000174226	ENSG00000197170	ENSG00000196109	ENSG00000111639	ENSG00000165325	ENSG00000002330	ENSG00000183134	ENSG00000205758	ENSG00000149403	ENSG00000124608	ENSG00000116717	ENSG00000106348	ENSG00000089289	ENSG00000106266
ENSG00000111341	ENSG00000158850	ENSG00000180611	ENSG00000183605	ENSG00000250497	ENSG00000106771	ENSG00000122733	ENSG00000168385	ENSG00000250413	ENSG00000103978	ENSG00000230234	ENSG00000167130	ENSG00000164185	ENSG00000179918	ENSG00000243896	ENSG00000153015	ENSG00000130958	ENSG00000141458	ENSG00000123411	ENSG00000092964
ENSG00000134363	ENSG00000143314	ENSG00000204983	ENSG00000162607	ENSG00000236799	ENSG00000136628	ENSG00000112599	ENSG00000089048	ENSG00000229109	ENSG00000175826	ENSG00000188725	ENSG00000214413	ENSG00000138379	ENSG00000157800	ENSG00000172349	ENSG00000121774	ENSG00000133606	ENSG00000150768	ENSG00000196182	ENSG00000198604
ENSG00000196136	ENSG00000182154	ENSG00000232150	ENSG00000119041	ENSG00000236279	ENSG00000067141	ENSG00000198822	ENSG00000047315	ENSG00000187537	ENSG00000111530	ENSG00000117322	ENSG00000218739	ENSG00000110876	ENSG00000065882	ENSG00000204174	ENSG00000163634	ENSG00000183283	ENSG00000168411	ENSG00000240376	ENSG00000185298
ENSG00000215595	ENSG00000112110	ENSG00000183090	ENSG00000106348	ENSG00000229413	ENSG00000172943	ENSG00000204584	ENSG00000100997	ENSG00000174358	ENSG00000105171	ENSG00000198796	ENSG00000166166	ENSG00000227676	ENSG00000149182	ENSG00000178363	ENSG00000047849	ENSG00000158769	ENSG00000146648	ENSG00000119801	ENSG00000152484
ENSG00000091129	ENSG00000115685	ENSG00000255353	ENSG00000133731	ENSG00000049192	ENSG00000092531	ENSG00000235748	ENSG00000113269	ENSG00000183929	ENSG00000067182	ENSG00000158715	ENSG00000173120	ENSG00000159958	ENSG00000171681	ENSG00000131142	ENSG00000172354	ENSG00000145592	ENSG00000109920	ENSG00000204387	ENSG00000139835
ENSG00000113209	ENSG00000078668	ENSG00000251705	ENSG00000130309	ENSG00000233179	ENSG00000101558	ENSG00000244482	ENSG00000143458	ENSG00000233532	ENSG00000065268	ENSG00000006747	ENSG00000143367	ENSG00000116329	ENSG00000082701	ENSG00000254207	ENSG00000198948	ENSG00000174943	ENSG00000160606	ENSG00000176485	ENSG00000153207
ENSG00000246898	ENSG00000085415	ENSG00000005108	ENSG00000187514	ENSG00000258628	ENSG00000166847	ENSG00000249346	ENSG00000035928	ENSG00000124939	ENSG00000139405	ENSG00000135333	ENSG00000108312	ENSG00000136535	ENSG00000175582	ENSG00000237998	ENSG00000108828	ENSG00000122481	ENSG00000198951	ENSG00000137720	ENSG00000212719
ENSG00000113205	ENSG00000102119	ENSG00000123329	ENSG00000166135	ENSG00000105668	ENSG00000104635	ENSG00000101134	ENSG00000119522	ENSG00000156006	ENSG00000197043	ENSG00000081181	ENSG00000148950	ENSG00000070190	ENSG00000134504	ENSG00000146453	ENSG00000115415	ENSG00000135535	ENSG00000153214	ENSG00000128342	ENSG00000115840
ENSG00000163207	ENSG00000075624	ENSG00000250606	ENSG00000186501	ENSG00000253985	ENSG00000198964	ENSG00000229996	ENSG00000167395	ENSG00000177398	ENSG00000143575	ENSG00000228236	ENSG00000140941	ENSG00000171951	ENSG00000095564	ENSG00000140254	ENSG00000242372	ENSG00000172086	ENSG00000182173	ENSG00000173530	ENSG00000087269
ENSG00000182601	ENSG00000039319	ENSG00000153714	ENSG00000107566	ENSG00000233018	ENSG00000104689	ENSG00000203815	ENSG00000181852	ENSG00000144010	ENSG00000126814	ENSG00000176165	ENSG00000067208	ENSG00000134489	ENSG00000159596	ENSG00000170786	ENSG00000134202	ENSG00000172771	ENSG00000128578	ENSG00000142541	ENSG00000064042
ENSG00000170419	ENSG00000160783	ENSG00000118271	ENSG00000164300	ENSG00000230076	ENSG00000160703	ENSG00000243709	ENSG00000075711	ENSG00000100505	ENSG00000163882	ENSG00000077327	ENSG00000101654	ENSG00000091010	ENSG00000179364	ENSG00000230319	ENSG00000162368	ENSG00000166173	ENSG00000117528	ENSG00000169100	ENSG00000115594
ENSG00000248206	ENSG00000138821	ENSG00000258314	ENSG00000205476	ENSG00000218347	ENSG00000157916	ENSG00000237268	ENSG00000110107	ENSG00000156265	ENSG00000169955	ENSG00000168621	ENSG00000128335	ENSG00000220563	ENSG00000101544	ENSG00000251429	ENSG00000177556	ENSG00000189241	ENSG00000160439	ENSG00000204272	ENSG00000160208
ENSG00000258819	ENSG00000100897	ENSG00000116741	ENSG00000085788	ENSG00000187242	ENSG00000173894	ENSG00000186471	ENSG00000146535	ENSG00000197837	ENSG00000198815	ENSG00000134765	ENSG00000183060	ENSG00000151364	ENSG00000117280	ENSG00000124602	ENSG00000117592	ENSG00000186468	ENSG00000138604	ENSG00000105472	ENSG00000092820
ENSG00000166292	ENSG00000143106	ENSG00000243955	ENSG00000142892	ENSG00000214223	ENSG00000144815	ENSG00000249994	ENSG00000146842	ENSG00000253357	ENSG00000112763	ENSG00000196620	ENSG00000107164	ENSG00000173811	ENSG00000118260	ENSG00000142233	ENSG00000221886	ENSG00000107902	ENSG00000143753	ENSG00000105372	ENSG00000155846
ENSG00000116721	ENSG00000100804	ENSG00000130649	ENSG00000165916	ENSG00000155875	ENSG00000122783	ENSG00000168930	ENSG00000165125	ENSG00000250120	ENSG00000161057	ENSG00000248103	ENSG00000102897	ENSG00000147655	ENSG00000175662	ENSG00000246130	ENSG00000153046	ENSG00000155093	ENSG00000139437	ENSG00000170222	ENSG00000023697
ENSG00000154198	ENSG00000101158	ENSG00000069206	ENSG00000163482	ENSG00000242663	ENSG00000181751	ENSG00000239405	ENSG00000116044	ENSG00000153292	ENSG00000142186	ENSG00000102554	ENSG00000186951	ENSG00000236512	ENSG00000121741	ENSG00000170356	ENSG00000176946	ENSG00000141933	ENSG00000163002	ENSG00000177885	ENSG00000023041
ENSG00000239389	ENSG00000177697	ENSG00000176204	ENSG00000171792	ENSG00000188306	ENSG00000099204	ENSG00000254233	ENSG00000131626	ENSG00000137872	ENSG00000065559	ENSG00000203727	ENSG00000149792	ENSG00000229222	ENSG00000102471	ENSG00000189269	ENSG00000123352	ENSG00000185753	ENSG00000164053	ENSG00000231369	ENSG00000143494
ENSG00000111291	ENSG00000165609	ENSG00000162631	ENSG00000130713	ENSG00000143125	ENSG00000196715	ENSG00000134802	ENSG00000154122	ENSG00000253731	ENSG00000151465	ENSG00000115226	ENSG00000167182	ENSG00000197054	ENSG00000185222	ENSG00000258710	ENSG00000139722	ENSG00000148814	ENSG00000137486	ENSG00000175390	ENSG00000092020
ENSG00000257951	ENSG00000060688	ENSG00000010610	ENSG00000136448	ENSG00000243709	ENSG00000154930	ENSG00000231419	ENSG00000196943	ENSG00000196126	ENSG00000100811	ENSG00000236404	ENSG00000125447	ENSG00000259005	ENSG00000163798	ENSG00000110852	ENSG00000120915	ENSG00000174748	ENSG00000144029	ENSG00000111897	ENSG00000141401
ENSG00000196109	ENSG00000117751	ENSG00000114200	ENSG00000113594	ENSG00000112599	ENSG00000144224	ENSG00000250174	ENSG00000136026	ENSG00000159650	ENSG00000130348	ENSG00000140459	ENSG00000135677	ENSG00000140107	ENSG00000169692	ENSG00000258181	ENSG00000186010	ENSG00000119242	ENSG00000113569	ENSG00000008988	ENSG00000166548
ENSG00000100368	ENSG00000064666	ENSG00000225015	ENSG00000101346	ENSG00000143110	ENSG00000138231	ENSG00000246548	ENSG00000166326	ENSG00000186204	ENSG00000178127	ENSG00000151012	ENSG00000089159	ENSG00000216901	ENSG00000121274	ENSG00000231862	ENSG00000100426	ENSG00000063046	ENSG00000196923	ENSG00000130338	ENSG00000249641
ENSG00000258038	ENSG00000087842	ENSG00000132437	ENSG00000100568	ENSG00000169184	ENSG00000175354	ENSG00000255983	ENSG00000126062	ENSG00000205420	ENSG00000165119	ENSG00000170965	ENSG00000178381	ENSG00000176761	ENSG00000136319	ENSG00000233360	ENSG00000103018	ENSG00000144659	ENSG00000112651	ENSG00000196683	ENSG00000132600
ENSG00000250413	ENSG00000037474	ENSG00000175336	ENSG00000107929	ENSG00000149124	ENSG00000105953	ENSG00000215262	ENSG00000124789	ENSG00000215527	ENSG00000185608	ENSG00000131844	ENSG00000165219	ENSG00000250081	ENSG00000125485	ENSG00000225766	ENSG00000070010	ENSG00000105708	ENSG00000117308	ENSG00000167658	ENSG00000163006
ENSG00000229109	ENSG00000164934	ENSG00000244067	ENSG00000075624	ENSG00000130775	ENSG00000117751	ENSG00000110777	ENSG00000101773	ENSG00000174460	ENSG00000124275	ENSG00000060982	ENSG00000141428	ENSG00000234199	ENSG00000152465	ENSG00000158869	ENSG00000132603	ENSG00000187091	ENSG00000176915	ENSG00000197746	ENSG00000117153
ENSG00000187537	ENSG00000175416	ENSG00000135226	ENSG00000124789	ENSG00000204361	ENSG00000138018	ENSG00000237520	ENSG00000082458	ENSG00000170379	ENSG00000101901	ENSG00000101955	ENSG00000125445	ENSG00000234318	ENSG00000134283	ENSG00000117461	ENSG00000163348	ENSG00000253982	ENSG00000204084	ENSG00000231500	ENSG00000081307
ENSG00000174358	ENSG00000114388	ENSG00000105880	ENSG00000144366	ENSG00000183134	ENSG00000196922	ENSG00000134258	ENSG00000150347	ENSG00000101446	ENSG00000167705	ENSG00000005469	ENSG00000136875	ENSG00000145794	ENSG00000122912	ENSG00000162849	ENSG00000176393	ENSG00000102181	ENSG00000152642	ENSG00000081791	ENSG00000181450
ENSG00000183929	ENSG00000198833	ENSG00000131951	ENSG00000131828	ENSG00000112486	ENSG00000089050	ENSG00000242337	ENSG00000138028	ENSG00000152661	ENSG00000135018	ENSG00000101680	ENSG00000082996	ENSG00000179363	ENSG00000126351	ENSG00000245573	ENSG00000114107	ENSG00000159792	ENSG00000115159	ENSG00000241343	ENSG00000189050
ENSG00000233532	ENSG00000148248	ENSG00000145632	ENSG00000168397	ENSG00000164185	ENSG00000159166	ENSG00000226416	ENSG00000140262	ENSG00000146592	ENSG00000152684	ENSG00000184787	ENSG00000163374	ENSG00000239334	ENSG00000125753	ENSG00000120051	ENSG00000172269	ENSG00000248049	ENSG00000136861	ENSG00000070756	ENSG00000101266
ENSG00000124939	ENSG00000139737	ENSG00000163171	ENSG00000011485	ENSG00000237101	ENSG00000121579	ENSG00000254781	ENSG00000205476	ENSG00000233930	ENSG00000144320	ENSG00000145362	ENSG00000104365	ENSG00000166825	ENSG00000136874	ENSG00000170835	ENSG00000156261	ENSG00000116586	ENSG00000141560	ENSG00000197756	ENSG00000213341
ENSG00000156006	ENSG00000197147	ENSG00000169306	ENSG00000011198	ENSG00000138379	ENSG00000163832	ENSG00000140279	ENSG00000116353	ENSG00000116785	ENSG00000085449	ENSG00000233218	ENSG00000169972	ENSG00000243627	ENSG00000183826	ENSG00000233080	ENSG00000066322	ENSG00000121406	ENSG00000082269	ENSG00000229638	ENSG00000166471
ENSG00000177398	ENSG00000089597	ENSG00000170419	ENSG00000130560	ENSG00000253955	ENSG00000162063	ENSG00000241836	ENSG00000086062	ENSG00000249816	ENSG00000172977	ENSG00000168589	ENSG00000204946	ENSG00000165197	ENSG00000196839	ENSG00000181791	ENSG00000087266	ENSG00000030582	ENSG00000157193	ENSG00000109475	ENSG00000155111
ENSG00000144010	ENSG00000174574	ENSG00000183729	ENSG00000023697	ENSG00000136881	ENSG00000134243	ENSG00000168899	ENSG00000121083	ENSG00000115221	ENSG00000136280	ENSG00000145192	ENSG00000197024	ENSG00000230047	ENSG00000163728	ENSG00000139714	ENSG00000104886	ENSG00000179818	ENSG00000166004	ENSG00000188243	ENSG00000163714
ENSG00000188760	ENSG00000008952	ENSG00000135046	ENSG00000131148	ENSG00000244649	ENSG00000163904	ENSG00000088827	ENSG00000065923	ENSG00000106128	ENSG00000091732	ENSG00000174021	ENSG00000174233	ENSG00000241954	ENSG00000139697	ENSG00000198520	ENSG00000136908	ENSG00000107872	ENSG00000183963	ENSG00000182165	ENSG00000111581
ENSG00000100505	ENSG00000224287	ENSG00000101188	ENSG00000168803	ENSG00000087589	ENSG00000149187	ENSG00000158445	ENSG00000205352	ENSG00000226007	ENSG00000197265	ENSG00000136111	ENSG00000174891	ENSG00000163009	ENSG00000157036	ENSG00000240720	ENSG00000131174	ENSG00000169242	ENSG00000120800	ENSG00000112294	ENSG00000149970
ENSG00000156265	ENSG00000058063	ENSG00000101951	ENSG00000135750	ENSG00000186265	ENSG00000053372	ENSG00000227233	ENSG00000159086	ENSG00000145934	ENSG00000119707	ENSG00000186889	ENSG00000069849	ENSG00000156427	ENSG00000047346	ENSG00000250068	ENSG00000165527	ENSG00000245910	ENSG00000118276	ENSG00000166441	ENSG00000141452
ENSG00000197837	ENSG00000114062	ENSG00000081377	ENSG00000163191	ENSG00000110876	ENSG00000115484	ENSG00000233297	ENSG00000167635	ENSG00000143318	ENSG00000137814	ENSG00000092421	ENSG00000137522	ENSG00000178162	ENSG00000166181	ENSG00000159588	ENSG00000241685	ENSG00000148290	ENSG00000166831	ENSG00000152443	ENSG00000136478
ENSG00000253357	ENSG00000162413	ENSG00000091879	ENSG00000129925	ENSG00000164175	ENSG00000165661	ENSG00000148935	ENSG00000101639	ENSG00000204540	ENSG00000033050	ENSG00000128965	ENSG00000095261	ENSG00000241112	ENSG00000166189	ENSG00000247157	ENSG00000176142	ENSG00000161509	ENSG00000188763	ENSG00000071082	ENSG00000076513
ENSG00000250120	ENSG00000138297	ENSG00000099937	ENSG00000110075	ENSG00000224655	ENSG00000145391	ENSG00000231324	ENSG00000197858	ENSG00000154928	ENSG00000134049	ENSG00000130487	ENSG00000155313	ENSG00000227740	ENSG00000112531	ENSG00000126759	ENSG00000164237	ENSG00000151065	ENSG00000095319	ENSG00000197903	ENSG00000164134
ENSG00000153294	ENSG00000138663	ENSG00000165325	ENSG00000093000	ENSG00000134802	ENSG00000080561	ENSG00000139344	ENSG00000104472	ENSG00000197915	ENSG00000088833	ENSG00000112297	ENSG00000147586	ENSG00000117477	ENSG00000174915	ENSG00000251364	ENSG00000105552	ENSG00000198040	ENSG00000125630	ENSG00000114544	ENSG00000107404
ENSG00000153292	ENSG00000109917	ENSG00000230234	ENSG00000188186	ENSG00000227676	ENSG00000157600	ENSG00000226979	ENSG00000149930	ENSG00000205869	ENSG00000196850	ENSG00000128641	ENSG00000123353	ENSG00000205929	ENSG00000122042	ENSG00000249502	ENSG00000188725	ENSG00000170949	ENSG00000011485	ENSG00000112306	ENSG00000092445
ENSG00000137872	ENSG00000171497	ENSG00000188725	ENSG00000076242	ENSG00000171540	ENSG00000114686	ENSG00000164175	ENSG00000144381	ENSG00000250846	ENSG00000131943	ENSG00000203943	ENSG00000188428	ENSG00000213830	ENSG00000155640	ENSG00000235999	ENSG00000152061	ENSG00000108278	ENSG00000171793	ENSG00000234745	ENSG00000116127
ENSG00000253731	ENSG00000108963	ENSG00000117322	ENSG00000110048	ENSG00000187475	ENSG00000145390	ENSG00000215897	ENSG00000115286	ENSG00000162645	ENSG00000132640	ENSG00000021645	ENSG00000197818	ENSG00000186628	ENSG00000124228	ENSG00000130234	ENSG00000140416	ENSG00000117614	ENSG00000186212	ENSG00000147677	ENSG00000134317
ENSG00000057657	ENSG00000112031	ENSG00000248206	ENSG00000129255	ENSG00000158445	ENSG00000104472	ENSG00000186842	ENSG00000185619	ENSG00000182585	ENSG00000177370	ENSG00000165495	ENSG00000185033	ENSG00000130513	ENSG00000150991	ENSG00000186994	ENSG00000119013	ENSG00000136144	ENSG00000164466	ENSG00000146677	ENSG00000057252
ENSG00000196126	ENSG00000169764	ENSG00000254221	ENSG00000176894	ENSG00000127366	ENSG00000119048	ENSG00000161544	ENSG00000160818	ENSG00000120322	ENSG00000102103	ENSG00000165626	ENSG00000154124	ENSG00000228519	ENSG00000117625	ENSG00000168542	ENSG00000160211	ENSG00000171703	ENSG00000073060	ENSG00000177954	ENSG00000040199
ENSG00000139988	ENSG00000164961	ENSG00000100298	ENSG00000115425	ENSG00000204055	ENSG00000006576	ENSG00000120500	ENSG00000116898	ENSG00000171243	ENSG00000100325	ENSG00000151623	ENSG00000152133	ENSG00000178631	ENSG00000149679	ENSG00000258302	ENSG00000100983	ENSG00000110697	ENSG00000115107	ENSG00000136783	ENSG00000174437
ENSG00000159650	ENSG00000115966	ENSG00000198796	ENSG00000153147	ENSG00000182308	ENSG00000127663	ENSG00000136881	ENSG00000101439	ENSG00000108700	ENSG00000136240	ENSG00000043591	ENSG00000185728	ENSG00000216977	ENSG00000187240	ENSG00000140527	ENSG00000126934	ENSG00000144746	ENSG00000174953	ENSG00000137154	ENSG00000067369
ENSG00000186204	ENSG00000108825	ENSG00000158715	ENSG00000142230	ENSG00000247081	ENSG00000068383	ENSG00000091513	ENSG00000105518	ENSG00000230640	ENSG00000089006	ENSG00000186417	ENSG00000204524	ENSG00000133246	ENSG00000113522	ENSG00000184163	ENSG00000163602	ENSG00000196387	ENSG00000163029	ENSG00000130766	ENSG00000106348
ENSG00000205420	ENSG00000131473	ENSG00000166033	ENSG00000168092	ENSG00000128606	ENSG00000160789	ENSG00000161912	ENSG00000151726	ENSG00000255966	ENSG00000136827	ENSG00000134762	ENSG00000247271	ENSG00000236156	ENSG00000089060	ENSG00000114626	ENSG00000141965	ENSG00000105707	ENSG00000035928	ENSG00000165997	ENSG00000141458
ENSG00000257595	ENSG00000151092	ENSG00000006747	ENSG00000177646	ENSG00000177873	ENSG00000165389	ENSG00000256304	ENSG00000186687	ENSG00000251442	ENSG00000115524	ENSG00000152503	ENSG00000197841	ENSG00000158113	ENSG00000129028	ENSG00000254634	ENSG00000107815	ENSG00000162191	ENSG00000130347	ENSG00000249855	ENSG00000138381
ENSG00000215527	ENSG00000198356	ENSG00000135333	ENSG00000160818	ENSG00000159958	ENSG00000116285	ENSG00000247809	ENSG00000187742	ENSG00000188396	ENSG00000137574	ENSG00000132429	ENSG00000108474	ENSG00000250469	ENSG00000173674	ENSG00000188051	ENSG00000159208		ENSG00000160223	ENSG00000244313	ENSG00000075303
ENSG00000203446	ENSG00000110218	ENSG00000170289	ENSG00000198168	ENSG00000189292	ENSG00000153574	ENSG00000250337	ENSG00000099204	ENSG00000187372	ENSG00000069345	ENSG00000172572	ENSG00000196151	ENSG00000251667	ENSG00000139154	ENSG00000085514	ENSG00000092010		ENSG00000137770	ENSG00000189369	ENSG00000124193
ENSG00000174460	ENSG00000180957	ENSG00000081181	ENSG00000176974	ENSG00000116329	ENSG00000115947	ENSG00000207186	ENSG00000168397	ENSG00000258498	ENSG00000169221	ENSG00000171517	ENSG00000162817	ENSG00000242737	ENSG00000165792	ENSG00000238260	ENSG00000100216		ENSG00000173166	ENSG00000233927	ENSG00000172687
ENSG00000170379	ENSG00000172115	ENSG00000196091	ENSG00000166548	ENSG00000231290	ENSG00000103275	ENSG00000105880	ENSG00000133835	ENSG00000137090	ENSG00000083457	ENSG00000076356	ENSG00000105983	ENSG00000258679	ENSG00000108100	ENSG00000163071	ENSG00000084234		ENSG00000101639	ENSG00000110700	ENSG00000198399
ENSG00000101446	ENSG00000152558	ENSG00000248498	ENSG00000111231	ENSG00000136535	ENSG00000151779	ENSG00000103832	ENSG00000151835	ENSG00000230772	ENSG00000025772	ENSG00000138641	ENSG00000107938	ENSG00000219410	ENSG00000110330	ENSG00000130830	ENSG00000175334		ENSG00000104611	ENSG00000198918	ENSG00000180182
ENSG00000116726	ENSG00000189077	ENSG00000228236	ENSG00000100461	ENSG00000226086	ENSG00000079277	ENSG00000189001	ENSG00000022556	ENSG00000105538	ENSG00000142039	ENSG00000222012	ENSG00000084652	ENSG00000236491	ENSG00000179988	ENSG00000123201	ENSG00000166133		ENSG00000040608	ENSG00000198642	ENSG00000150768
ENSG00000124935	ENSG00000137364	ENSG00000176165	ENSG00000072415	ENSG00000164309	ENSG00000133103	ENSG00000087589	ENSG00000152234	ENSG00000135439	ENSG00000150867	ENSG00000164188	ENSG00000114745	ENSG00000242052	ENSG00000187735	ENSG00000186115	ENSG00000114859		ENSG00000177084	ENSG00000089009	ENSG00000168411
ENSG00000152661	ENSG00000006652	ENSG00000077327	ENSG00000105576	ENSG00000070190	ENSG00000119280	ENSG00000101049	ENSG00000143674	ENSG00000240540	ENSG00000169188	ENSG00000159216	ENSG00000175348	ENSG00000240494	ENSG00000107798	ENSG00000107796	ENSG00000106244		ENSG00000138750	ENSG00000116717	ENSG00000146648
ENSG00000146592	ENSG00000161654	ENSG00000168621	ENSG00000163686	ENSG00000171951	ENSG00000137845	ENSG00000149403	ENSG00000197226	ENSG00000043462	ENSG00000196693	ENSG00000178445	ENSG00000144827	ENSG00000178199	ENSG00000157637	ENSG00000240520	ENSG00000105520		ENSG00000186193	ENSG00000130958	ENSG00000109920
ENSG00000233930	ENSG00000049449	ENSG00000134765	ENSG00000103811	ENSG00000134489	ENSG00000087470	ENSG00000139617	ENSG00000154217	ENSG00000230648	ENSG00000100664	ENSG00000162552	ENSG00000206573	ENSG00000230162	ENSG00000067596	ENSG00000234719	ENSG00000132842		ENSG00000135913	ENSG00000135269	ENSG00000160606
ENSG00000250358	ENSG00000088035	ENSG00000138735	ENSG00000119787	ENSG00000225125	ENSG00000109089	ENSG00000243896	ENSG00000137133	ENSG00000168961	ENSG00000159322	ENSG00000197991	ENSG00000174652	ENSG00000255384	ENSG00000166188	ENSG00000172733	ENSG00000186395		ENSG00000141526	ENSG00000198034	ENSG00000116793
ENSG00000116785	ENSG00000108064	ENSG00000131711	ENSG00000198824	ENSG00000086159	ENSG00000142687	ENSG00000172349	ENSG00000143761	ENSG00000176593	ENSG00000169727	ENSG00000133687	ENSG00000116521	ENSG00000250483	ENSG00000254087	ENSG00000056558	ENSG00000132746		ENSG00000075336	ENSG00000133606	ENSG00000198951
ENSG00000249816	ENSG00000117118	ENSG00000196620	ENSG00000124193	ENSG00000139597	ENSG00000088256	ENSG00000184271	ENSG00000111261	ENSG00000163017	ENSG00000164040	ENSG00000233836	ENSG00000175634	ENSG00000198795	ENSG00000083635	ENSG00000183196	ENSG00000137054		ENSG00000151208	ENSG00000243449	ENSG00000145087
ENSG00000165949	ENSG00000119392	ENSG00000170465	ENSG00000150433	ENSG00000172901	ENSG00000165118	ENSG00000204174	ENSG00000197622	ENSG00000173157	ENSG00000172336	ENSG00000213881	ENSG00000143641	ENSG00000226314	ENSG00000173867	ENSG00000109738	ENSG00000135334		ENSG00000163655	ENSG00000142676	ENSG00000153214
ENSG00000115221	ENSG00000136950	ENSG00000113209	ENSG00000184897	ENSG00000091010	ENSG00000132591	ENSG00000178363	ENSG00000066027	ENSG00000236427	ENSG00000108883	ENSG00000145779	ENSG00000059758	ENSG00000227765	ENSG00000145216	ENSG00000179761	ENSG00000197157		ENSG00000166411	ENSG00000125652	ENSG00000182173
ENSG00000171617	ENSG00000180098	ENSG00000115361	ENSG00000117791	ENSG00000161912	ENSG00000080503	ENSG00000131142	ENSG00000136379	ENSG00000186526	ENSG00000184363	ENSG00000091490	ENSG00000151576	ENSG00000239617	ENSG00000113597	ENSG00000197993	ENSG00000100442		ENSG00000104131	ENSG00000213442	ENSG00000128578
ENSG00000170465	ENSG00000168710	ENSG00000248103	ENSG00000126391	ENSG00000243978	ENSG00000136643	ENSG00000204055	ENSG00000139842	ENSG00000121966	ENSG00000107625	ENSG00000119285	ENSG00000168944	ENSG00000185038	ENSG00000129696	ENSG00000074966	ENSG00000142634		ENSG00000130713	ENSG00000118181	ENSG00000117528
ENSG00000106128	ENSG00000067225	ENSG00000102554	ENSG00000145996	ENSG00000220563	ENSG00000119685	ENSG00000254207	ENSG00000141252	ENSG00000084628	ENSG00000185896	ENSG00000135842	ENSG00000132313	ENSG00000179165	ENSG00000066827	ENSG00000230069	ENSG00000052344		ENSG00000147526	ENSG00000144455	ENSG00000160439
ENSG00000226007	ENSG00000140905	ENSG00000203727	ENSG00000189079	ENSG00000235748	ENSG00000114416	ENSG00000176945	ENSG00000144959	ENSG00000197238	ENSG00000100372	ENSG00000005810	ENSG00000117595	ENSG00000211448	ENSG00000140323	ENSG00000214733	ENSG00000117419		ENSG00000197256	ENSG00000183283	ENSG00000138604
ENSG00000145934	ENSG00000034533	ENSG00000145147	ENSG00000136143	ENSG00000225400	ENSG00000129116	ENSG00000237998	ENSG00000179271	ENSG00000089127	ENSG00000121390	ENSG00000102780	ENSG00000100335	ENSG00000215162	ENSG00000135392	ENSG00000251191	ENSG00000140553		ENSG00000123737	ENSG00000214199	ENSG00000107890
ENSG00000143318	ENSG00000111906	ENSG00000124215	ENSG00000116237	ENSG00000151364	ENSG00000120705	ENSG00000166278	ENSG00000174374	ENSG00000117226	ENSG00000070501	ENSG00000155254	ENSG00000120910	ENSG00000237059	ENSG00000119820	ENSG00000250326	ENSG00000124688		ENSG00000129484	ENSG00000089157	ENSG00000143952
ENSG00000204540	ENSG00000101109	ENSG00000170153	ENSG00000115145	ENSG00000143199	ENSG00000180182	ENSG00000146453	ENSG00000137656	ENSG00000234676	ENSG00000090487	ENSG00000103460	ENSG00000126067	ENSG00000256464	ENSG00000124786	ENSG00000093072	ENSG00000162976		ENSG00000058091	ENSG00000136940	ENSG00000127337
ENSG00000232150	ENSG00000113621	ENSG00000115226	ENSG00000167186	ENSG00000173811	ENSG00000119411	ENSG00000121577	ENSG00000134697	ENSG00000177374	ENSG00000007541	ENSG00000129038	ENSG00000077157	ENSG00000162614	ENSG00000196372	ENSG00000236699	ENSG00000142444		ENSG00000182175	ENSG00000123349	ENSG00000147894
ENSG00000154928	ENSG00000041357	ENSG00000079841	ENSG00000120137	ENSG00000154646	ENSG00000115884	ENSG00000140254	ENSG00000176087	ENSG00000068831	ENSG00000204435	ENSG00000171451	ENSG00000019995	ENSG00000230585	ENSG00000003393	ENSG00000115423	ENSG00000130638		ENSG00000166889	ENSG00000218175	ENSG00000143753
ENSG00000197915	ENSG00000131389	ENSG00000236404	ENSG00000115091	ENSG00000234329	ENSG00000168769	ENSG00000170786	ENSG00000198146	ENSG00000188886	ENSG00000119421	ENSG00000174007	ENSG00000100014	ENSG00000134668	ENSG00000088876	ENSG00000125864	ENSG00000161671		ENSG00000100726	ENSG00000158769	ENSG00000086289
ENSG00000130477	ENSG00000162194	ENSG00000140459	ENSG00000213588	ENSG00000185880	ENSG00000184992	ENSG00000230319	ENSG00000168495	ENSG00000231249	ENSG00000180921	ENSG00000166002	ENSG00000204580	ENSG00000240695	ENSG00000054611	ENSG00000233901	ENSG00000170633		ENSG00000156787	ENSG00000145592	ENSG00000139437
ENSG00000248945	ENSG00000062582	ENSG00000225430	ENSG00000184178	ENSG00000141434	ENSG00000189046	ENSG00000133083	ENSG00000197070	ENSG00000249214	ENSG00000100591	ENSG00000133104	ENSG00000066926	ENSG00000137270	ENSG00000138081	ENSG00000143194	ENSG00000116478		ENSG00000176124	ENSG00000183864	ENSG00000143153
ENSG00000205869	ENSG00000100711	ENSG00000054392	ENSG00000189050	ENSG00000147655	ENSG00000118600	ENSG00000139597	ENSG00000136811	ENSG00000253882	ENSG00000140983	ENSG00000135919	ENSG00000079805	ENSG00000250731	ENSG00000100307	ENSG00000230798	ENSG00000113716		ENSG00000131876	ENSG00000167526	ENSG00000164164
ENSG00000250846	ENSG00000113615	ENSG00000164330	ENSG00000084463	ENSG00000186842	ENSG00000136830	ENSG00000251429	ENSG00000198055	ENSG00000139890	ENSG00000169564	ENSG00000153162	ENSG00000141026	ENSG00000137463	ENSG00000138688	ENSG00000108602	ENSG00000214050		ENSG00000138030	ENSG00000245205	ENSG00000257151
ENSG00000162645	ENSG00000104320	ENSG00000112852	ENSG00000073008	ENSG00000246214	ENSG00000115107	ENSG00000042286	ENSG00000162599	ENSG00000145242	ENSG00000152464	ENSG00000160180	ENSG00000141258	ENSG00000152268	ENSG00000157214	ENSG00000251143	ENSG00000173786		ENSG00000128694	ENSG00000156482	ENSG00000109184
ENSG00000005108	ENSG00000132541	ENSG00000178750	ENSG00000137486	ENSG00000236512	ENSG00000143258	ENSG00000244242	ENSG00000161847	ENSG00000138696	ENSG00000143486	ENSG00000115902	ENSG00000138600	ENSG00000182389	ENSG00000145337	ENSG00000204262	ENSG00000159423		ENSG00000132481	ENSG00000196465	ENSG00000163002
ENSG00000225511	ENSG00000159131	ENSG00000151012	ENSG00000116685	ENSG00000229222	ENSG00000136717	ENSG00000231290	ENSG00000144711	ENSG00000253417	ENSG00000104356	ENSG00000106070	ENSG00000155329	ENSG00000239528	ENSG00000168661	ENSG00000159871	ENSG00000176410		ENSG00000146858	ENSG00000243746	ENSG00000164053
ENSG00000182585	ENSG00000154518	ENSG00000132837	ENSG00000106462	ENSG00000197054	ENSG00000108506	ENSG00000225794	ENSG00000109685	ENSG00000154319	ENSG00000147383	ENSG00000188848	ENSG00000154889	ENSG00000250033	ENSG00000197548	ENSG00000251325	ENSG00000112578		ENSG00000165501	ENSG00000174943	ENSG00000137486
ENSG00000120322	ENSG00000135316	ENSG00000170965	ENSG00000057252	ENSG00000259005	ENSG00000140943	ENSG00000124602	ENSG00000168724	ENSG00000184786	ENSG00000081913	ENSG00000070669	ENSG00000068903	ENSG00000229207	ENSG00000134313	ENSG00000108798	ENSG00000138085		ENSG00000116830	ENSG00000249264	ENSG00000108559
ENSG00000171243	ENSG00000120705	ENSG00000163508	ENSG00000158604	ENSG00000241975	ENSG00000135698	ENSG00000142233	ENSG00000169570	ENSG00000117707	ENSG00000041988	ENSG00000066468	ENSG00000112343	ENSG00000164007	ENSG00000072042	ENSG00000150636	ENSG00000130175		ENSG00000100065	ENSG00000145425	ENSG00000144029
ENSG00000108700	ENSG00000151502	ENSG00000157502	ENSG00000130347	ENSG00000140107	ENSG00000125630	ENSG00000246130	ENSG00000112306	ENSG00000256982	ENSG00000120063	ENSG00000099953	ENSG00000196204	ENSG00000250091	ENSG00000122882	ENSG00000205913	ENSG00000178951		ENSG00000077514	ENSG00000213741	ENSG00000113569
ENSG00000230640	ENSG00000166788	ENSG00000152402	ENSG00000172009	ENSG00000244607	ENSG00000162889	ENSG00000177873	ENSG00000134453	ENSG00000227036	ENSG00000006453	ENSG00000146733	ENSG00000242259	ENSG00000130052	ENSG00000130723	ENSG00000135437	ENSG00000162065		ENSG00000074410	ENSG00000101608	ENSG00000138246
ENSG00000255966	ENSG00000110075	ENSG00000131844	ENSG00000117118	ENSG00000216901	ENSG00000183856	ENSG00000143178	ENSG00000128944	ENSG00000152784	ENSG00000062194	ENSG00000100558	ENSG00000146247	ENSG00000128310	ENSG00000120690	ENSG00000179715	ENSG00000125995		ENSG00000128973	ENSG00000122481	ENSG00000127328
ENSG00000134531	ENSG00000175054	ENSG00000060982	ENSG00000107862	ENSG00000176761	ENSG00000179348	ENSG00000215595	ENSG00000198825	ENSG00000100285	ENSG00000157014	ENSG00000155158	ENSG00000109016	ENSG00000241270	ENSG00000145916	ENSG00000182648	ENSG00000064687		ENSG00000158169	ENSG00000125691	ENSG00000196923
ENSG00000157502	ENSG00000137713	ENSG00000101955	ENSG00000164603	ENSG00000250081	ENSG00000147124	ENSG00000130045	ENSG00000127948	ENSG00000019549	ENSG00000175283	ENSG00000149260	ENSG00000224470	ENSG00000168060	ENSG00000076928	ENSG00000139914	ENSG00000135373		ENSG00000197771	ENSG00000135535	ENSG00000196290
ENSG00000124343	ENSG00000141543	ENSG00000168824	ENSG00000114744	ENSG00000123338	ENSG00000049245	ENSG00000170356	ENSG00000125166	ENSG00000258744	ENSG00000003402	ENSG00000186160	ENSG00000157741	ENSG00000231447	ENSG00000126001	ENSG00000226900	ENSG00000172765		ENSG00000113356	ENSG00000198755	ENSG00000112651
ENSG00000174611	ENSG00000036257	ENSG00000243444	ENSG00000172936	ENSG00000236184	ENSG00000145476	ENSG00000189269	ENSG00000160563	ENSG00000237949	ENSG00000152990	ENSG00000124406	ENSG00000009780	ENSG00000230929	ENSG00000161638	ENSG00000186976	ENSG00000159692		ENSG00000244468	ENSG00000178715	ENSG00000080345
ENSG00000225259	ENSG00000100519	ENSG00000127863	ENSG00000213625	ENSG00000234199	ENSG00000120733	ENSG00000248027	ENSG00000138231	ENSG00000255428	ENSG00000100104	ENSG00000128714	ENSG00000180901	ENSG00000223461	ENSG00000005007	ENSG00000144214	ENSG00000164091		ENSG00000151466	ENSG00000172086	ENSG00000117308
ENSG00000251442	ENSG00000188976	ENSG00000018408	ENSG00000166145	ENSG00000234318	ENSG00000172660	ENSG00000203872	ENSG00000129116	ENSG00000146966	ENSG00000141510	ENSG00000138646	ENSG00000114395	ENSG00000214612	ENSG00000132825	ENSG00000224376	ENSG00000042753		ENSG00000178718	ENSG00000214263	ENSG00000176915
ENSG00000188396	ENSG00000104517	ENSG00000005469	ENSG00000162377	ENSG00000145794	ENSG00000164209	ENSG00000143110	ENSG00000175110	ENSG00000100351	ENSG00000020256	ENSG00000107789	ENSG00000100359	ENSG00000258952	ENSG00000175782	ENSG00000198939	ENSG00000142669		ENSG00000020922	ENSG00000125991	ENSG00000108264
ENSG00000187372	ENSG00000088682	ENSG00000169302	ENSG00000113621	ENSG00000232611	ENSG00000160818	ENSG00000228643	ENSG00000102125	ENSG00000248905	ENSG00000187051	ENSG00000167800	ENSG00000119328	ENSG00000188996	ENSG00000175575	ENSG00000050438	ENSG00000124831		ENSG00000196678	ENSG00000172771	ENSG00000204084
ENSG00000136235	ENSG00000184178	ENSG00000078018	ENSG00000163904	ENSG00000179363	ENSG00000100462	ENSG00000258710	ENSG00000108788	ENSG00000117152	ENSG00000134371	ENSG00000174804	ENSG00000157379	ENSG00000006047	ENSG00000160392	ENSG00000122756	ENSG00000188002		ENSG00000152056	ENSG00000166173	ENSG00000170037
ENSG00000258498	ENSG00000125841	ENSG00000101680	ENSG00000214087	ENSG00000239334	ENSG00000135316	ENSG00000243978	ENSG00000165185	ENSG00000134533	ENSG00000179950	ENSG00000167799	ENSG00000163840	ENSG00000188766	ENSG00000103653	ENSG00000153902	ENSG00000058262		ENSG00000132780	ENSG00000189241	ENSG00000152642
ENSG00000137090	ENSG00000128534	ENSG00000184787	ENSG00000123552	ENSG00000166825	ENSG00000103342	ENSG00000132837	ENSG00000109171	ENSG00000227107	ENSG00000160336	ENSG00000124260	ENSG00000241935	ENSG00000233589	ENSG00000100099	ENSG00000249345	ENSG00000105221		ENSG00000106462	ENSG00000186468	ENSG00000168077
ENSG00000118520	ENSG00000162736	ENSG00000217236	ENSG00000109472	ENSG00000243627	ENSG00000135720	ENSG00000110852	ENSG00000162600	ENSG00000231443	ENSG00000152944	ENSG00000100422	ENSG00000213015	ENSG00000168209	ENSG00000128604	ENSG00000214212	ENSG00000122873		ENSG00000164933	ENSG00000160862	ENSG00000115159
ENSG00000197406	ENSG00000111639	ENSG00000145362	ENSG00000130204	ENSG00000139344	ENSG00000117697	ENSG00000258181	ENSG00000173264	ENSG00000223561	ENSG00000130706	ENSG00000145832	ENSG00000122547	ENSG00000147509	ENSG00000142453	ENSG00000183426	ENSG00000162139		ENSG00000169884	ENSG00000164587	ENSG00000136861
ENSG00000230772	ENSG00000103978	ENSG00000233218	ENSG00000071537	ENSG00000165197	ENSG00000175066	ENSG00000225489	ENSG00000100523	ENSG00000247595	ENSG00000167881	ENSG00000137266	ENSG00000247092	ENSG00000240456	ENSG00000180008	ENSG00000225465	ENSG00000100266		ENSG00000077152	ENSG00000182899	ENSG00000141560
ENSG00000105538	ENSG00000121578	ENSG00000224689	ENSG00000123136	ENSG00000256304	ENSG00000138660	ENSG00000182308	ENSG00000169032	ENSG00000084453	ENSG00000132155	ENSG00000152128	ENSG00000086544	ENSG00000225224	ENSG00000141551	ENSG00000095585	ENSG00000084693		ENSG00000138031	ENSG00000147604	ENSG00000175216
ENSG00000135439	ENSG00000175826	ENSG00000222014	ENSG00000169251	ENSG00000230047	ENSG00000010072	ENSG00000112486	ENSG00000143314	ENSG00000143226	ENSG00000189319	ENSG00000232587	ENSG00000223496	ENSG00000136918	ENSG00000141013	ENSG00000198788	ENSG00000165215		ENSG00000104450	ENSG00000142534	ENSG00000082269
ENSG00000240540	ENSG00000111530	ENSG00000100368	ENSG00000163344	ENSG00000111834	ENSG00000164024	ENSG00000243141	ENSG00000124120	ENSG00000175065	ENSG00000106638	ENSG00000179362	ENSG00000011021	ENSG00000163380	ENSG00000198105	ENSG00000178977	ENSG00000170322		ENSG00000141140	ENSG00000002586	ENSG00000073050
ENSG00000251095	ENSG00000105171	ENSG00000103316	ENSG00000132768	ENSG00000241954	ENSG00000139921	ENSG00000231862	ENSG00000174996	ENSG00000227256	ENSG00000141959	ENSG00000255007	ENSG00000198837	ENSG00000248458	ENSG00000167716	ENSG00000242808	ENSG00000118705		ENSG00000163781	ENSG00000164237	ENSG00000074211
ENSG00000043462	ENSG00000116898	ENSG00000188580	ENSG00000164032	ENSG00000243141	ENSG00000228623	ENSG00000127324	ENSG00000073803	ENSG00000137699	ENSG00000124615	ENSG00000167034	ENSG00000148572	ENSG00000242996	ENSG00000101844	ENSG00000139318	ENSG00000125898		ENSG00000138376	ENSG00000225200	ENSG00000157193
ENSG00000230648	ENSG00000248008	ENSG00000229332	ENSG00000144591	ENSG00000139617	ENSG00000146938	ENSG00000233360	ENSG00000196700	ENSG00000136274	ENSG00000136271	ENSG00000146409	ENSG00000137145	ENSG00000230295	ENSG00000132466	ENSG00000225345	ENSG00000132589		ENSG00000151503	ENSG00000171858	ENSG00000139505
ENSG00000168961	ENSG00000164051	ENSG00000168589	ENSG00000071205	ENSG00000163009	ENSG00000169490	ENSG00000225766	ENSG00000128159	ENSG00000215808	ENSG00000116691	ENSG00000150977	ENSG00000144747	ENSG00000239791	ENSG00000171206	ENSG00000162873	ENSG00000183828		ENSG00000148019	ENSG00000233493	ENSG00000133393
ENSG00000176593	ENSG00000067182	ENSG00000145192	ENSG00000127554	ENSG00000156427	ENSG00000165156	ENSG00000158869	ENSG00000126003	ENSG00000120327	ENSG00000123739	ENSG00000119514	ENSG00000134871	ENSG00000105371	ENSG00000214717	ENSG00000246922	ENSG00000110651		ENSG00000153048	ENSG00000124614	ENSG00000066248
ENSG00000163017	ENSG00000065268	ENSG00000174021	ENSG00000177082	ENSG00000121577	ENSG00000123728	ENSG00000238186	ENSG00000111726	ENSG00000152611	ENSG00000170606	ENSG00000233705	ENSG00000187193	ENSG00000241547	ENSG00000197183	ENSG00000242520	ENSG00000173890		ENSG00000130829	ENSG00000107902	ENSG00000166004
ENSG00000173157	ENSG00000139405	ENSG00000136111	ENSG00000137942	ENSG00000146281	ENSG00000129484	ENSG00000117461	ENSG00000167986	ENSG00000231704	ENSG00000123064	ENSG00000119042	ENSG00000166455	ENSG00000160472	ENSG00000254635	ENSG00000246876	ENSG00000172500		ENSG00000100092	ENSG00000143198	ENSG00000183963
ENSG00000114279	ENSG00000175029	ENSG00000186889	ENSG00000165732	ENSG00000178162	ENSG00000145604	ENSG00000213963	ENSG00000171302	ENSG00000133106	ENSG00000168159	ENSG00000218227	ENSG00000169084	ENSG00000158055	ENSG00000135525	ENSG00000115474	ENSG00000065427		ENSG00000136982	ENSG00000185475	ENSG00000198814
ENSG00000236427	ENSG00000168906	ENSG00000092421	ENSG00000120656	ENSG00000169314	ENSG00000205758	ENSG00000086159	ENSG00000162885	ENSG00000175868	ENSG00000105176	ENSG00000155961	ENSG00000183337	ENSG00000212664	ENSG00000110768	ENSG00000232745	ENSG00000120913		ENSG00000130816	ENSG00000171863	ENSG00000120800
ENSG00000186526	ENSG00000112249	ENSG00000128965	ENSG00000128699	ENSG00000241112	ENSG00000164830	ENSG00000162849	ENSG00000108953	ENSG00000121898	ENSG00000136933	ENSG00000171492	ENSG00000094916	ENSG00000158077	ENSG00000112167	ENSG00000250608	ENSG00000115204		ENSG00000076003	ENSG00000174444	ENSG00000118276
ENSG00000121966	ENSG00000176953	ENSG00000253953	ENSG00000125875	ENSG00000227740	ENSG00000244486	ENSG00000214534	ENSG00000213585	ENSG00000100234	ENSG00000185122	ENSG00000112541	ENSG00000189171	ENSG00000257894	ENSG00000068308	ENSG00000199673	ENSG00000177548		ENSG00000100749	ENSG00000155093	ENSG00000166831
ENSG00000084628	ENSG00000197043	ENSG00000128253	ENSG00000074582	ENSG00000255661	ENSG00000099282	ENSG00000245573	ENSG00000160194	ENSG00000187134	ENSG00000125107	ENSG00000124713	ENSG00000112033	ENSG00000234776	ENSG00000116005	ENSG00000184205	ENSG00000119986		ENSG00000119787	ENSG00000141933	ENSG00000188763
ENSG00000135046	ENSG00000167085	ENSG00000129946	ENSG00000166797	ENSG00000042286	ENSG00000084774	ENSG00000251095	ENSG00000114302	ENSG00000253775	ENSG00000151923	ENSG00000185920	ENSG00000132879	ENSG00000233929	ENSG00000187486	ENSG00000235857	ENSG00000142949		ENSG00000044459	ENSG00000170889	ENSG00000095319
ENSG00000205413	ENSG00000143575	ENSG00000130487	ENSG00000125912	ENSG00000117477	ENSG00000087510	ENSG00000134363	ENSG00000132326	ENSG00000111816	ENSG00000215251	ENSG00000223559	ENSG00000167384	ENSG00000137745	ENSG00000075240	ENSG00000231340	ENSG00000173660		ENSG00000176208	ENSG00000142937	ENSG00000125630
ENSG00000225430	ENSG00000100568	ENSG00000183049	ENSG00000101624	ENSG00000205929	ENSG00000179918	ENSG00000143199	ENSG00000167842	ENSG00000122641	ENSG00000076685	ENSG00000175048	ENSG00000155034	ENSG00000135362	ENSG00000138768	ENSG00000248599	ENSG00000163900		ENSG00000104147	ENSG00000138326	ENSG00000011485
ENSG00000211896	ENSG00000050748	ENSG00000112297	ENSG00000143437	ENSG00000213830	ENSG00000107937	ENSG00000120051	ENSG00000131725	ENSG00000179935	ENSG00000112308	ENSG00000249392	ENSG00000170903	ENSG00000152229	ENSG00000077585	ENSG00000243788	ENSG00000003249		ENSG00000097046	ENSG00000033100	ENSG00000171793
ENSG00000189058	ENSG00000173692	ENSG00000128641	ENSG00000170540	ENSG00000186628	ENSG00000106392	ENSG00000170835	ENSG00000186111	ENSG00000255545	ENSG00000142082	ENSG00000136048	ENSG00000136560	ENSG00000170873	ENSG00000204120	ENSG00000188163	ENSG00000162585		ENSG00000124795	ENSG00000149273	ENSG00000186212
ENSG00000197238	ENSG00000126814	ENSG00000203943	ENSG00000029725	ENSG00000117601	ENSG00000187210	ENSG00000188659	ENSG00000163624	ENSG00000240790	ENSG00000117597	ENSG00000185088	ENSG00000197037	ENSG00000125378	ENSG00000102078	ENSG00000082175	ENSG00000182768		ENSG00000183765	ENSG00000185753	ENSG00000164466
ENSG00000254221	ENSG00000163882	ENSG00000121552	ENSG00000081803	ENSG00000244482	ENSG00000131504	ENSG00000233080	ENSG00000124783	ENSG00000124743	ENSG00000149761	ENSG00000176749	ENSG00000233461	ENSG00000183479	ENSG00000104497	ENSG00000235703	ENSG00000101413		ENSG00000113810	ENSG00000148814	ENSG00000163486
ENSG00000089127	ENSG00000105127	ENSG00000026025	ENSG00000153066	ENSG00000130513	ENSG00000186416	ENSG00000252609	ENSG00000130921	ENSG00000213087	ENSG00000109323	ENSG00000203497	ENSG00000186591	ENSG00000132681	ENSG00000155636	ENSG00000226276	ENSG00000148399		ENSG00000112118	ENSG00000115128	ENSG00000073060
ENSG00000117226	ENSG00000101464	ENSG00000021645	ENSG00000204520	ENSG00000228519	ENSG00000172070	ENSG00000235529	ENSG00000131187	ENSG00000235244	ENSG00000083544	ENSG00000115290	ENSG00000108669	ENSG00000123901	ENSG00000154957	ENSG00000224090	ENSG00000111229		ENSG00000172244	ENSG00000174748	ENSG00000115107
ENSG00000234676	ENSG00000169955	ENSG00000165495	ENSG00000100714	ENSG00000254781	ENSG00000157800	ENSG00000181791	ENSG00000169047	ENSG00000178573	ENSG00000176101	ENSG00000154153	ENSG00000204386	ENSG00000131386	ENSG00000117408	ENSG00000135702	ENSG00000119862		ENSG00000149503	ENSG00000105640	ENSG00000174953
ENSG00000177374	ENSG00000178035	ENSG00000165626	ENSG00000178950	ENSG00000178631	ENSG00000065882	ENSG00000139714	ENSG00000149573	ENSG00000106536	ENSG00000157778	ENSG00000134755	ENSG00000135953	ENSG00000165194	ENSG00000155506	ENSG00000082556	ENSG00000135624		ENSG00000099260	ENSG00000230734	ENSG00000163029
ENSG00000144908	ENSG00000160199	ENSG00000147889	ENSG00000205336	ENSG00000162944	ENSG00000039523	ENSG00000198520	ENSG00000128989	ENSG00000077274	ENSG00000083312	ENSG00000152192	ENSG00000178467	ENSG00000232630	ENSG00000182552	ENSG00000065609	ENSG00000127445		ENSG00000167670	ENSG00000119242	ENSG00000035928
ENSG00000163513	ENSG00000164062	ENSG00000151623	ENSG00000196396	ENSG00000216977	ENSG00000149182	ENSG00000230098	ENSG00000177674	ENSG00000125398	ENSG00000188895	ENSG00000162694	ENSG00000166821	ENSG00000233560	ENSG00000141040	ENSG00000258929	ENSG00000183172		ENSG00000014138	ENSG00000132698	ENSG00000160131
ENSG00000068831	ENSG00000137500	ENSG00000128342	ENSG00000156531	ENSG00000133246	ENSG00000117479	ENSG00000233178	ENSG00000124608	ENSG00000111837	ENSG00000145041	ENSG00000135069	ENSG00000114125	ENSG00000198835	ENSG00000118242	ENSG00000189275	ENSG00000214022		ENSG00000132646	ENSG00000162244	ENSG00000130347
ENSG00000247081	ENSG00000198815	ENSG00000235109	ENSG00000163655	ENSG00000236156	ENSG00000221955	ENSG00000240720	ENSG00000096384	ENSG00000160321	ENSG00000100941	ENSG00000124721	ENSG00000131381	ENSG00000125895	ENSG00000244879	ENSG00000182326	ENSG00000141564		ENSG00000000460	ENSG00000244398	ENSG00000160223
ENSG00000188886	ENSG00000197111	ENSG00000091137	ENSG00000161904	ENSG00000147465	ENSG00000171681	ENSG00000250068	ENSG00000173166	ENSG00000113073	ENSG00000008853	ENSG00000140044	ENSG00000130770	ENSG00000230124	ENSG00000054523	ENSG00000140009	ENSG00000196262		ENSG00000160949	ENSG00000147403	ENSG00000102977
ENSG00000110777	ENSG00000168795	ENSG00000134240	ENSG00000110108	ENSG00000124762	ENSG00000134453	ENSG00000159588	ENSG00000116688	ENSG00000023171	ENSG00000100281	ENSG00000148541	ENSG00000167280	ENSG00000115896	ENSG00000130939	ENSG00000063015	ENSG00000102030		ENSG00000146263	ENSG00000204628	ENSG00000137770
ENSG00000185567	ENSG00000164167	ENSG00000043591	ENSG00000158169	ENSG00000158113	ENSG00000082701	ENSG00000247157	ENSG00000151247	ENSG00000227896	ENSG00000116747	ENSG00000164181	ENSG00000177076	ENSG00000184492	ENSG00000177868	ENSG00000189011	ENSG00000104915		ENSG00000198554	ENSG00000063046	ENSG00000173166
ENSG00000079385	ENSG00000112208	ENSG00000127152	ENSG00000107679	ENSG00000159388	ENSG00000175582	ENSG00000186105	ENSG00000153922	ENSG00000234134	ENSG00000108468	ENSG00000077092	ENSG00000168781	ENSG00000236540	ENSG00000130349	ENSG00000214140	ENSG00000197386		ENSG00000104738	ENSG00000144659	ENSG00000006576
ENSG00000231249	ENSG00000172070	ENSG00000185275	ENSG00000130717	ENSG00000250469	ENSG00000136631	ENSG00000126759	ENSG00000153015	ENSG00000249413	ENSG00000181467	ENSG00000124570	ENSG00000148343	ENSG00000233609	ENSG00000148337	ENSG00000104856	ENSG00000075043		ENSG00000159231	ENSG00000104408	ENSG00000136108
ENSG00000249214	ENSG00000159166	ENSG00000232284	ENSG00000071189	ENSG00000251667	ENSG00000134504	ENSG00000116726	ENSG00000115504	ENSG00000253508	ENSG00000115649	ENSG00000197265	ENSG00000205643	ENSG00000237015	ENSG00000154229	ENSG00000225762	ENSG00000114030		ENSG00000180694	ENSG00000105404	ENSG00000176853
ENSG00000188386	ENSG00000108578	ENSG00000197565	ENSG00000161980	ENSG00000242737	ENSG00000095564	ENSG00000251364	ENSG00000090447	ENSG00000237978	ENSG00000198276	ENSG00000133019	ENSG00000164002	ENSG00000240618	ENSG00000119537	ENSG00000139540	ENSG00000188352		ENSG00000010292	ENSG00000198258	ENSG00000117155
ENSG00000253882	ENSG00000112763	ENSG00000100290	ENSG00000151208	ENSG00000258679	ENSG00000159596	ENSG00000197406	ENSG00000130787	ENSG00000167711	ENSG00000138398	ENSG00000104332	ENSG00000133678	ENSG00000154710	ENSG00000204514	ENSG00000148516	ENSG00000160877		ENSG00000174607	ENSG00000174529	ENSG00000147874
ENSG00000139890	ENSG00000163875	ENSG00000186417	ENSG00000121989	ENSG00000170458	ENSG00000196411	ENSG00000241975	ENSG00000125844	ENSG00000250753	ENSG00000113552	ENSG00000090621	ENSG00000147130	ENSG00000228407	ENSG00000166783	ENSG00000232344	ENSG00000153179		ENSG00000119969	ENSG00000105708	ENSG00000101639
ENSG00000167011	ENSG00000161057	ENSG00000134762	ENSG00000120688	ENSG00000219410	ENSG00000138767	ENSG00000249502	ENSG00000119778	ENSG00000167434	ENSG00000101457	ENSG00000120875	ENSG00000151694	ENSG00000101342	ENSG00000080189	ENSG00000254877	ENSG00000072506		ENSG00000071539	ENSG00000083845	ENSG00000149548
ENSG00000101188	ENSG00000001497	ENSG00000152503	ENSG00000106477	ENSG00000241836	ENSG00000179364	ENSG00000103490	ENSG00000213639	ENSG00000167680	ENSG00000165644	ENSG00000244486	ENSG00000163041	ENSG00000230736	ENSG00000120159	ENSG00000113790	ENSG00000167969		ENSG00000166881	ENSG00000187091	ENSG00000184371
ENSG00000145242	ENSG00000168283	ENSG00000124097	ENSG00000174373	ENSG00000149201	ENSG00000084444	ENSG00000217862	ENSG00000093100	ENSG00000162711	ENSG00000156603	ENSG00000225210	ENSG00000182544	ENSG00000230911	ENSG00000168887	ENSG00000188599	ENSG00000053918		ENSG00000125885	ENSG00000253982	ENSG00000104611
ENSG00000138696	ENSG00000173599	ENSG00000130066	ENSG00000109089	ENSG00000236491	ENSG00000101544	ENSG00000235999	ENSG00000139579	ENSG00000196139	ENSG00000149054	ENSG00000008513	ENSG00000133247	ENSG00000215252	ENSG00000221838	ENSG00000174368	ENSG00000069399		ENSG00000123219	ENSG00000102181	ENSG00000040608
ENSG00000253417	ENSG00000108651	ENSG00000132429	ENSG00000120029	ENSG00000139971	ENSG00000123178	ENSG00000130234	ENSG00000023330	ENSG00000177464	ENSG00000182224	ENSG00000134109	ENSG00000106080	ENSG00000181097	ENSG00000101190	ENSG00000197748	ENSG00000184216		ENSG00000112759	ENSG00000159792	ENSG00000177084
ENSG00000154319	ENSG00000142186	ENSG00000172572	ENSG00000144306	ENSG00000242052	ENSG00000112365	ENSG00000186994	ENSG00000092445	ENSG00000253704	ENSG00000071655	ENSG00000106714	ENSG00000254858	ENSG00000182578	ENSG00000143324	ENSG00000156966	ENSG00000162078		ENSG00000221829	ENSG00000215472	ENSG00000139350
ENSG00000184786	ENSG00000065559	ENSG00000130766	ENSG00000002330	ENSG00000240494	ENSG00000141576	ENSG00000168542	ENSG00000012211	ENSG00000188505	ENSG00000198780	ENSG00000100522	ENSG00000103319	ENSG00000088448	ENSG00000145217	ENSG00000165028	ENSG00000103187		ENSG00000156802	ENSG00000137818	ENSG00000138750
ENSG00000249196	ENSG00000151465	ENSG00000158747	ENSG00000117868	ENSG00000116717	ENSG00000100852	ENSG00000162944	ENSG00000188612	ENSG00000254547	ENSG00000165416	ENSG00000134760	ENSG00000103326	ENSG00000243759	ENSG00000157191	ENSG00000178297	ENSG00000149823		ENSG00000162063	ENSG00000248049	ENSG00000196865
ENSG00000117707	ENSG00000145494	ENSG00000170222	ENSG00000167130	ENSG00000241014	ENSG00000183735	ENSG00000147465	ENSG00000121774	ENSG00000198121	ENSG00000023734	ENSG00000204103	ENSG00000100147	ENSG00000228613	ENSG00000168792	ENSG00000188747	ENSG00000162430		ENSG00000138346	ENSG00000143947	ENSG00000186193
ENSG00000144339	ENSG00000135655	ENSG00000182240	ENSG00000096401	ENSG00000143178	ENSG00000117280	ENSG00000165972	ENSG00000102226	ENSG00000255559	ENSG00000169016	ENSG00000234449	ENSG00000123472	ENSG00000236255	ENSG00000198720	ENSG00000205537	ENSG00000099624		ENSG00000114346	ENSG00000101439	ENSG00000138449
ENSG00000253953	ENSG00000127314	ENSG00000101098	ENSG00000008294	ENSG00000178199	ENSG00000144749	ENSG00000198711	ENSG00000159267	ENSG00000214184	ENSG00000182473	ENSG00000124429	ENSG00000198909	ENSG00000251102	ENSG00000155906	ENSG00000122367	ENSG00000131061		ENSG00000198056	ENSG00000116586	ENSG00000135913
ENSG00000256982	ENSG00000100811	ENSG00000221496	ENSG00000063761	ENSG00000230162	ENSG00000160293	ENSG00000258302	ENSG00000204469	ENSG00000238287	ENSG00000123130	ENSG00000168916	ENSG00000166860	ENSG00000238113	ENSG00000128513	ENSG00000161513	ENSG00000111786		ENSG00000087586	ENSG00000168028	ENSG00000141526
ENSG00000227036	ENSG00000163170	ENSG00000171517	ENSG00000143303	ENSG00000103490	ENSG00000152484	ENSG00000123338	ENSG00000100034	ENSG00000226609	ENSG00000171456	ENSG00000169855	ENSG00000156162	ENSG00000203635	ENSG00000149100	ENSG00000164125	ENSG00000168140		ENSG00000152240	ENSG00000140264	ENSG00000075336
ENSG00000164330	ENSG00000067113	ENSG00000109452	ENSG00000144231	ENSG00000198822	ENSG00000118260	ENSG00000128606	ENSG00000231925	ENSG00000135318	ENSG00000164543	ENSG00000132141	ENSG00000143162	ENSG00000184206	ENSG00000158813	ENSG00000226135	ENSG00000100138		ENSG00000100479	ENSG00000121406	ENSG00000151208
ENSG00000242663	ENSG00000130348	ENSG00000165029	ENSG00000063241	ENSG00000239405	ENSG00000196865	ENSG00000140527	ENSG00000163634	ENSG00000254477	ENSG00000063660	ENSG00000100889	ENSG00000007944	ENSG00000180914	ENSG00000144909	ENSG00000244701	ENSG00000173848		ENSG00000196584	ENSG00000075239	ENSG00000168778
ENSG00000152784	ENSG00000178127	ENSG00000076356	ENSG00000203879	ENSG00000255384	ENSG00000188706	ENSG00000184163	ENSG00000148840	ENSG00000171522	ENSG00000112941	ENSG00000144229	ENSG00000139977	ENSG00000249850	ENSG00000149311	ENSG00000132718	ENSG00000137038		ENSG00000138182	ENSG00000030582	ENSG00000153982
ENSG00000100285	ENSG00000171161	ENSG00000119632	ENSG00000214413	ENSG00000250483	ENSG00000109920	ENSG00000114626	ENSG00000047849	ENSG00000163565	ENSG00000104679	ENSG00000102081	ENSG00000001561	ENSG00000184451	ENSG00000153094	ENSG00000251034	ENSG00000107829		ENSG00000105486	ENSG00000140319	ENSG00000119685
ENSG00000019549	ENSG00000165119	ENSG00000138641	ENSG00000142252	ENSG00000198795	ENSG00000175662	ENSG00000234329	ENSG00000172354	ENSG00000163687	ENSG00000176871	ENSG00000070214	ENSG00000170242	ENSG00000124693	ENSG00000162222	ENSG00000128482	ENSG00000184903		ENSG00000131351	ENSG00000049769	ENSG00000163655
ENSG00000258744	ENSG00000231925	ENSG00000222012	ENSG00000185591	ENSG00000124657	ENSG00000119977	ENSG00000254634	ENSG00000198948	ENSG00000140557	ENSG00000165271	ENSG00000153093	ENSG00000115041	ENSG00000198339	ENSG00000105662	ENSG00000231177	ENSG00000197329		ENSG00000113368	ENSG00000134419	ENSG00000122783
ENSG00000237949	ENSG00000185608	ENSG00000164188	ENSG00000218739	ENSG00000226314	ENSG00000104660	ENSG00000233799	ENSG00000108828	ENSG00000057704	ENSG00000173812	ENSG00000160075	ENSG00000175073	ENSG00000102174	ENSG00000175866	ENSG00000166046	ENSG00000204220		ENSG00000196550	ENSG00000063177	ENSG00000166411
ENSG00000255428	ENSG00000065978	ENSG00000054598	ENSG00000179091	ENSG00000227765	ENSG00000164300	ENSG00000142046	ENSG00000115415	ENSG00000176771	ENSG00000138286	ENSG00000017427	ENSG00000187172	ENSG00000213999	ENSG00000168172	ENSG00000160282	ENSG00000185043		ENSG00000159259	ENSG00000144713	ENSG00000115170
ENSG00000146966	ENSG00000095794	ENSG00000159216	ENSG00000168268	ENSG00000239617	ENSG00000108604	ENSG00000186265	ENSG00000242372	ENSG00000187720	ENSG00000161179	ENSG00000010810	ENSG00000136754	ENSG00000241563	ENSG00000103381	ENSG00000249753	ENSG00000136810		ENSG00000187741	ENSG00000156508	ENSG00000104131
ENSG00000100351	ENSG00000228594	ENSG00000066654	ENSG00000112996	ENSG00000255717	ENSG00000127314	ENSG00000244055	ENSG00000134202	ENSG00000163347	ENSG00000159256	ENSG00000169504	ENSG00000164951	ENSG00000237676	ENSG00000139687	ENSG00000234492	ENSG00000111652		ENSG00000237686	ENSG00000141424	ENSG00000156136
ENSG00000248905	ENSG00000021574	ENSG00000178445	ENSG00000125630	ENSG00000204584	ENSG00000121741	ENSG00000214279	ENSG00000165914	ENSG00000167619	ENSG00000203326	ENSG00000137766	ENSG00000163155	ENSG00000226396	ENSG00000085491	ENSG00000204390	ENSG00000100280		ENSG00000184445	ENSG00000168118	ENSG00000130713
ENSG00000117152	ENSG00000106344	ENSG00000223382	ENSG00000013563	ENSG00000185038	ENSG00000102471	ENSG00000109927	ENSG00000162368	ENSG00000226051	ENSG00000171492	ENSG00000247121	ENSG00000113790	ENSG00000139574	ENSG00000170365	ENSG00000171487	ENSG00000168827		ENSG00000034063	ENSG00000114391	ENSG00000147526
ENSG00000134533	ENSG00000115884	ENSG00000144821	ENSG00000164933	ENSG00000206561	ENSG00000119777	ENSG00000100170	ENSG00000010292	ENSG00000196167	ENSG00000166794	ENSG00000237149	ENSG00000138621	ENSG00000231066	ENSG00000066557	ENSG00000125730	ENSG00000085998		ENSG00000118193	ENSG00000179818	ENSG00000197256
ENSG00000227107	ENSG00000124275	ENSG00000233087	ENSG00000196642	ENSG00000179165	ENSG00000075945	ENSG00000083814	ENSG00000167004	ENSG00000165659	ENSG00000136381	ENSG00000214108	ENSG00000186350	ENSG00000257176	ENSG00000088367	ENSG00000170681	ENSG00000144048		ENSG00000012048	ENSG00000120008	ENSG00000123737
ENSG00000231443	ENSG00000145715	ENSG00000203279	ENSG00000149136	ENSG00000211448	ENSG00000132142	ENSG00000188051	ENSG00000177556	ENSG00000150394	ENSG00000144840	ENSG00000084636	ENSG00000157350	ENSG00000232439	ENSG00000164659	ENSG00000165511	ENSG00000161960		ENSG00000161888	ENSG00000177600	ENSG00000129484
ENSG00000184564	ENSG00000101901	ENSG00000162552	ENSG00000078674	ENSG00000215162	ENSG00000117335	ENSG00000085514	ENSG00000133316	ENSG00000132357	ENSG00000161920	ENSG00000155130	ENSG00000011478	ENSG00000214135	ENSG00000127125	ENSG00000166800	ENSG00000064545		ENSG00000175305	ENSG00000135213	ENSG00000180806
ENSG00000162981	ENSG00000133302	ENSG00000197991	ENSG00000166166	ENSG00000237059	ENSG00000196943	ENSG00000238260	ENSG00000163644	ENSG00000115295	ENSG00000136738	ENSG00000154856	ENSG00000172059	ENSG00000243302	ENSG00000108799	ENSG00000125337	ENSG00000112294		ENSG00000092853	ENSG00000184903	ENSG00000174606
ENSG00000223561	ENSG00000167705	ENSG00000253276	ENSG00000127328	ENSG00000256464	ENSG00000107566	ENSG00000091879	ENSG00000079277	ENSG00000213985	ENSG00000204316	ENSG00000112183	ENSG00000233016	ENSG00000257511	ENSG00000213279	ENSG00000226711	ENSG00000173581		ENSG00000075702	ENSG00000105755	ENSG00000058091
ENSG00000247595	ENSG00000166902	ENSG00000133687	ENSG00000173120	ENSG00000242689	ENSG00000146143	ENSG00000163071	ENSG00000103275	ENSG00000130427	ENSG00000102241	ENSG00000226124	ENSG00000100403	ENSG00000213851	ENSG00000158290	ENSG00000185674	ENSG00000090316		ENSG00000142731	ENSG00000157353	ENSG00000182175
ENSG00000184678	ENSG00000167004	ENSG00000233836	ENSG00000143367	ENSG00000181418	ENSG00000168569	ENSG00000130830	ENSG00000117592	ENSG00000240898	ENSG00000120526	ENSG00000136158	ENSG00000213672	ENSG00000180638	ENSG00000108819	ENSG00000201134	ENSG00000125970		ENSG00000151725	ENSG00000107872	ENSG00000166889
ENSG00000084453	ENSG00000135018	ENSG00000213881	ENSG00000112651	ENSG00000230098	ENSG00000110400	ENSG00000123201	ENSG00000221886	ENSG00000174640	ENSG00000181830	ENSG00000158716	ENSG00000100106	ENSG00000224886	ENSG00000172728	ENSG00000184434	ENSG00000111300		ENSG00000138778	ENSG00000105193	ENSG00000151414
ENSG00000143226	ENSG00000146802	ENSG00000184500	ENSG00000117682	ENSG00000168992	ENSG00000133731	ENSG00000186115	ENSG00000110717	ENSG00000171303	ENSG00000125656	ENSG00000182057	ENSG00000164048	ENSG00000251050	ENSG00000114126	ENSG00000117519	ENSG00000110955		ENSG00000152253	ENSG00000188846	ENSG00000100726
ENSG00000175065	ENSG00000175854	ENSG00000145675	ENSG00000126602	ENSG00000162614	ENSG00000185222	ENSG00000155962	ENSG00000113758	ENSG00000163141	ENSG00000116497	ENSG00000170011	ENSG00000072803	ENSG00000235245	ENSG00000135540	ENSG00000227071	ENSG00000109814		ENSG00000138160	ENSG00000169242	ENSG00000156787
ENSG00000012124	ENSG00000152684	ENSG00000145779	ENSG00000052802	ENSG00000230585	ENSG00000112249	ENSG00000107796	ENSG00000161013	ENSG00000198515	ENSG00000099203	ENSG00000154310	ENSG00000108375	ENSG00000231709	ENSG00000151304	ENSG00000115919	ENSG00000087299		ENSG00000092470	ENSG00000122026	ENSG00000176124
ENSG00000151067	ENSG00000188112	ENSG00000091490	ENSG00000099194	ENSG00000134668	ENSG00000155975	ENSG00000240520	ENSG00000198925	ENSG00000234181	ENSG00000102572	ENSG00000234782	ENSG00000075426	ENSG00000164406	ENSG00000140006	ENSG00000087076	ENSG00000103512		ENSG00000093009	ENSG00000245910	ENSG00000163378
ENSG00000227256	ENSG00000167721	ENSG00000141933	ENSG00000067064	ENSG00000249359	ENSG00000163798	ENSG00000174827	ENSG00000138867	ENSG00000172000	ENSG00000163468	ENSG00000172031	ENSG00000182831	ENSG00000244151	ENSG00000171940	ENSG00000174898	ENSG00000167700		ENSG00000102384	ENSG00000198242	ENSG00000131876
ENSG00000137699	ENSG00000142208	ENSG00000119285	ENSG00000145495	ENSG00000239388	ENSG00000132394	ENSG00000234719	ENSG00000100226	ENSG00000115380	ENSG00000204568	ENSG00000102172	ENSG00000101966	ENSG00000188060	ENSG00000196422	ENSG00000125046	ENSG00000151806		ENSG00000139734	ENSG00000148303	ENSG00000174799
ENSG00000213931	ENSG00000102158	ENSG00000135842	ENSG00000106077	ENSG00000240695	ENSG00000169692	ENSG00000172733	ENSG00000117505	ENSG00000134769	ENSG00000112245	ENSG00000120254	ENSG00000185917	ENSG00000174788	ENSG00000165506	ENSG00000258785	ENSG00000196182		ENSG00000135476	ENSG00000148290	ENSG00000138030
ENSG00000136274	ENSG00000144320	ENSG00000005810	ENSG00000112078	ENSG00000164675	ENSG00000003147	ENSG00000187475	ENSG00000067248	ENSG00000186439	ENSG00000111011	ENSG00000123562	ENSG00000198832	ENSG00000237126	ENSG00000130382	ENSG00000111058	ENSG00000237190		ENSG00000090889	ENSG00000233476	ENSG00000128694
ENSG00000127324	ENSG00000085449	ENSG00000102780	ENSG00000108312	ENSG00000137270	ENSG00000116199	ENSG00000181418	ENSG00000154359	ENSG00000128284	ENSG00000125482	ENSG00000196517	ENSG00000005882	ENSG00000171488	ENSG00000164597	ENSG00000153234	ENSG00000150093		ENSG00000094804	ENSG00000175309	ENSG00000132481
ENSG00000215808	ENSG00000172977	ENSG00000155254	ENSG00000132004	ENSG00000147119	ENSG00000153048	ENSG00000056558	ENSG00000070423	ENSG00000152583	ENSG00000182810	ENSG00000186297	ENSG00000128607	ENSG00000134186	ENSG00000115816	ENSG00000204099	ENSG00000125648		ENSG00000171320	ENSG00000078070	ENSG00000146858
ENSG00000186952	ENSG00000136280	ENSG00000163297	ENSG00000148950	ENSG00000250731	ENSG00000155463	ENSG00000154646	ENSG00000104904	ENSG00000240922	ENSG00000140382	ENSG00000174574	ENSG00000108840	ENSG00000197976	ENSG00000175387	ENSG00000115257	ENSG00000132300		ENSG00000109805	ENSG00000161509	ENSG00000165501
ENSG00000206075	ENSG00000091732	ENSG00000103460	ENSG00000122687	ENSG00000124334	ENSG00000121274	ENSG00000165816	ENSG00000121579	ENSG00000169439	ENSG00000111875	ENSG00000138795	ENSG00000004700	ENSG00000213185	ENSG00000006740	ENSG00000147231	ENSG00000167461		ENSG00000145386	ENSG00000151065	ENSG00000106771
ENSG00000254233	ENSG00000134575	ENSG00000129038	ENSG00000140941	ENSG00000137463	ENSG00000136877	ENSG00000130518	ENSG00000153046	ENSG00000243819	ENSG00000147687	ENSG00000104691	ENSG00000171608	ENSG00000196295	ENSG00000134851	ENSG00000183458	ENSG00000172456		ENSG00000109674	ENSG00000198040	ENSG00000156876
ENSG00000120327	ENSG00000110074	ENSG00000026103	ENSG00000166477	ENSG00000152268	ENSG00000170876	ENSG00000183196	ENSG00000088325	ENSG00000253582	ENSG00000111142	ENSG00000111885	ENSG00000162105	ENSG00000182329	ENSG00000161642	ENSG00000226864	ENSG00000147100		ENSG00000174371	ENSG00000197958	ENSG00000255571
ENSG00000152611	ENSG00000116199	ENSG00000171451	ENSG00000139974	ENSG00000131037	ENSG00000136319	ENSG00000246214	ENSG00000176946	ENSG00000178597	ENSG00000162298	ENSG00000070526	ENSG00000133226	ENSG00000218537	ENSG00000102409	ENSG00000187140	ENSG00000119383		ENSG00000137812	ENSG00000170949	ENSG00000116830
ENSG00000231704	ENSG00000114686	ENSG00000134954	ENSG00000067208	ENSG00000182389	ENSG00000125485	ENSG00000109738	ENSG00000123352	ENSG00000236947	ENSG00000075142	ENSG00000157911	ENSG00000235655	ENSG00000007392	ENSG00000141378	ENSG00000233056	ENSG00000108296		ENSG00000171848	ENSG00000164919	ENSG00000100065
ENSG00000133106	ENSG00000136522	ENSG00000174007	ENSG00000101654	ENSG00000180787	ENSG00000228594	ENSG00000171757	ENSG00000071054	ENSG00000162391	ENSG00000099821	ENSG00000028839	ENSG00000197077	ENSG00000205777	ENSG00000146282	ENSG00000106038	ENSG00000171517			ENSG00000108278	ENSG00000077514
ENSG00000175868	ENSG00000197265	ENSG00000166002	ENSG00000136631	ENSG00000243649	ENSG00000152465	ENSG00000179761	ENSG00000108175	ENSG00000166407	ENSG00000120265	ENSG00000067141	ENSG00000159202	ENSG00000215840	ENSG00000138041	ENSG00000149564	ENSG00000103194			ENSG00000132199	ENSG00000074410
ENSG00000121898	ENSG00000139428	ENSG00000133104	ENSG00000128335	ENSG00000239528	ENSG00000121989	ENSG00000101115	ENSG00000187266	ENSG00000146674	ENSG00000106615	ENSG00000116761	ENSG00000137221	ENSG00000241043	ENSG00000203943	ENSG00000140675	ENSG00000145979			ENSG00000117614	ENSG00000128973
ENSG00000100234	ENSG00000170445	ENSG00000135919	ENSG00000165806	ENSG00000256667	ENSG00000168476	ENSG00000174611	ENSG00000179134	ENSG00000182676	ENSG00000144736	ENSG00000132326	ENSG00000030110	ENSG00000219163	ENSG00000111110	ENSG00000156509	ENSG00000127952			ENSG00000130255	ENSG00000158169
ENSG00000187134	ENSG00000198954	ENSG00000114446	ENSG00000183060	ENSG00000250033	ENSG00000134283	ENSG00000197993	ENSG00000136840	ENSG00000227527	ENSG00000134294	ENSG00000132170	ENSG00000120805	ENSG00000187775	ENSG00000258634	ENSG00000100253	ENSG00000198018			ENSG00000104529	ENSG00000168476
ENSG00000253775	ENSG00000009830	ENSG00000129682	ENSG00000130707	ENSG00000247809	ENSG00000122912	ENSG00000186409	ENSG00000112365	ENSG00000106069	ENSG00000178163	ENSG00000182700	ENSG00000170185	ENSG00000259027	ENSG00000100503	ENSG00000169621	ENSG00000122359			ENSG00000180879	ENSG00000037965
ENSG00000185681	ENSG00000103876	ENSG00000153162	ENSG00000108179	ENSG00000237491	ENSG00000126351	ENSG00000230487	ENSG00000092964	ENSG00000148344	ENSG00000129514	ENSG00000072422	ENSG00000007866	ENSG00000185684	ENSG00000074319	ENSG00000103227	ENSG00000203950			ENSG00000185650	ENSG00000172469
ENSG00000228037	ENSG00000127554	ENSG00000210196	ENSG00000196511	ENSG00000229207	ENSG00000120656	ENSG00000074966	ENSG00000139722	ENSG00000172201	ENSG00000124383	ENSG00000196352	ENSG00000119927	ENSG00000187008	ENSG00000156931	ENSG00000224746	ENSG00000106028			ENSG00000100600	ENSG00000197771
ENSG00000111816	ENSG00000112996	ENSG00000230487	ENSG00000142856	ENSG00000164007	ENSG00000125753	ENSG00000229491	ENSG00000204104	ENSG00000110693	ENSG00000104852	ENSG00000166068	ENSG00000130818	ENSG00000224831	ENSG00000198722	ENSG00000142621	ENSG00000116260			ENSG00000128311	ENSG00000113356
ENSG00000122641	ENSG00000101391	ENSG00000257543	ENSG00000241945	ENSG00000250091	ENSG00000164930	ENSG00000230069	ENSG00000167965	ENSG00000235370	ENSG00000135297	ENSG00000188613	ENSG00000072954	ENSG00000100314	ENSG00000111361	ENSG00000257052	ENSG00000129084			ENSG00000089248	ENSG00000172167
ENSG00000179935	ENSG00000119707	ENSG00000229124	ENSG00000196247	ENSG00000203872	ENSG00000160688	ENSG00000214733	ENSG00000120915	ENSG00000135835	ENSG00000170315	ENSG00000135698	ENSG00000162623	ENSG00000206341	ENSG00000120451	ENSG00000239650	ENSG00000123131			ENSG00000170653	ENSG00000233251
ENSG00000255545	ENSG00000151929	ENSG00000044524	ENSG00000214367	ENSG00000197846	ENSG00000081014	ENSG00000251191	ENSG00000186010	ENSG00000251141	ENSG00000112697	ENSG00000122126	ENSG00000073169	ENSG00000203761	ENSG00000074603	ENSG00000251459	ENSG00000176476			ENSG00000136144	ENSG00000178295
ENSG00000253671	ENSG00000186298	ENSG00000160180	ENSG00000153395	ENSG00000256538	ENSG00000136874	ENSG00000124657	ENSG00000149480	ENSG00000257815	ENSG00000197713	ENSG00000073712	ENSG00000113595	ENSG00000231611	ENSG00000185551	ENSG00000121380	ENSG00000115541			ENSG00000171703	ENSG00000244468
ENSG00000240790	ENSG00000137814	ENSG00000181804	ENSG00000104131	ENSG00000130052	ENSG00000116406	ENSG00000245571	ENSG00000108423	ENSG00000235204	ENSG00000143436	ENSG00000185630	ENSG00000151743	ENSG00000250856	ENSG00000070087	ENSG00000129595	ENSG00000179094			ENSG00000127184	ENSG00000105866
ENSG00000124743	ENSG00000144381	ENSG00000115902	ENSG00000129128	ENSG00000128310	ENSG00000183826	ENSG00000250326	ENSG00000118007	ENSG00000253767	ENSG00000204713	ENSG00000031698	ENSG00000124171	ENSG00000244097	ENSG00000136854	ENSG00000171121	ENSG00000204852			ENSG00000114054	ENSG00000109099
ENSG00000213087	ENSG00000136717	ENSG00000106070	ENSG00000110756	ENSG00000140403	ENSG00000196839	ENSG00000181378	ENSG00000100426	ENSG00000162931	ENSG00000213214	ENSG00000231113	ENSG00000151553	ENSG00000100626	ENSG00000125812	ENSG00000244479	ENSG00000134910			ENSG00000173950	ENSG00000151466
ENSG00000235244	ENSG00000033050	ENSG00000188848	ENSG00000197912	ENSG00000224097	ENSG00000121848	ENSG00000251056	ENSG00000103018	ENSG00000174521	ENSG00000163704	ENSG00000167995	ENSG00000214135	ENSG00000139537	ENSG00000138382	ENSG00000144152	ENSG00000119771			ENSG00000174938	ENSG00000178718
ENSG00000100170	ENSG00000137842	ENSG00000070669	ENSG00000140326	ENSG00000231560	ENSG00000163728	ENSG00000164309	ENSG00000136699	ENSG00000105855	ENSG00000135341	ENSG00000182795	ENSG00000085978	ENSG00000113739	ENSG00000130856	ENSG00000162733	ENSG00000109610			ENSG00000110697	ENSG00000020922
ENSG00000178573	ENSG00000134049	ENSG00000066468	ENSG00000107164	ENSG00000182179	ENSG00000164211	ENSG00000093072	ENSG00000174669	ENSG00000185837	ENSG00000119509	ENSG00000182272	ENSG00000181873	ENSG00000256167	ENSG00000067177	ENSG00000242021	ENSG00000184900			ENSG00000168528	ENSG00000196678
ENSG00000188393	ENSG00000049656	ENSG00000251022	ENSG00000101856	ENSG00000241270	ENSG00000139697	ENSG00000130775	ENSG00000070010	ENSG00000159708	ENSG00000067334	ENSG00000144290	ENSG00000126970	ENSG00000258477	ENSG00000174796	ENSG00000240429	ENSG00000170291			ENSG00000138777	ENSG00000152056
ENSG00000204802	ENSG00000149150	ENSG00000167103	ENSG00000102897	ENSG00000168060	ENSG00000157036	ENSG00000113555	ENSG00000131759	ENSG00000167046	ENSG00000198937	ENSG00000129493	ENSG00000225697	ENSG00000235231	ENSG00000166073	ENSG00000224975	ENSG00000176658			ENSG00000108828	ENSG00000160447
ENSG00000159763	ENSG00000185305	ENSG00000243701	ENSG00000177150	ENSG00000173175	ENSG00000047346	ENSG00000236699	ENSG00000132603	ENSG00000254615	ENSG00000156374	ENSG00000099284	ENSG00000204922	ENSG00000243754	ENSG00000006459	ENSG00000204334	ENSG00000029993			ENSG00000181852	ENSG00000113594
ENSG00000106536	ENSG00000088833	ENSG00000214274	ENSG00000138592	ENSG00000198711	ENSG00000166181	ENSG00000115423	ENSG00000136938	ENSG00000113248	ENSG00000108389	ENSG00000158985	ENSG00000133639	ENSG00000181619	ENSG00000075975	ENSG00000230939	ENSG00000154978			ENSG00000137992	ENSG00000132780
ENSG00000077274	ENSG00000071127	ENSG00000137747	ENSG00000139835	ENSG00000231447	ENSG00000136518	ENSG00000125864	ENSG00000038532	ENSG00000134569	ENSG00000147382	ENSG00000197763	ENSG00000166750	ENSG00000119608	ENSG00000119684	ENSG00000118298	ENSG00000160172			ENSG00000114942	ENSG00000106462
ENSG00000145246	ENSG00000143256	ENSG00000163322	ENSG00000186951	ENSG00000068028	ENSG00000197535	ENSG00000233901	ENSG00000170471	ENSG00000112041	ENSG00000236850	ENSG00000065911	ENSG00000132749	ENSG00000245149	ENSG00000196352	ENSG00000227852	ENSG00000232015			ENSG00000162139	ENSG00000164933
ENSG00000125398	ENSG00000196850	ENSG00000099953	ENSG00000138758	ENSG00000188386	ENSG00000166189	ENSG00000143194	ENSG00000163348	ENSG00000007174	ENSG00000165458	ENSG00000125430	ENSG00000094880	ENSG00000177483	ENSG00000187189	ENSG00000214188	ENSG00000174886			ENSG00000183098	ENSG00000169884
ENSG00000111837	ENSG00000140263	ENSG00000146733	ENSG00000149428	ENSG00000117616	ENSG00000164074	ENSG00000225125	ENSG00000029363	ENSG00000107731	ENSG00000103510	ENSG00000171385	ENSG00000184635	ENSG00000258101	ENSG00000184254	ENSG00000255306	ENSG00000170004			ENSG00000124299	ENSG00000204130
ENSG00000145147	ENSG00000131943	ENSG00000131943	ENSG00000129625	ENSG00000258359	ENSG00000124225	ENSG00000230798	ENSG00000101182	ENSG00000111249	ENSG00000122512	ENSG00000198618	ENSG00000169018	ENSG00000223878	ENSG00000130177	ENSG00000170909	ENSG00000102309			ENSG00000127922	ENSG00000145996
ENSG00000253537	ENSG00000132640	ENSG00000132274	ENSG00000134717	ENSG00000230929	ENSG00000102910	ENSG00000110031	ENSG00000176393	ENSG00000235984	ENSG00000125459	ENSG00000147804	ENSG00000185009	ENSG00000213221	ENSG00000152683	ENSG00000183690	ENSG00000181788			ENSG00000099904	ENSG00000145332
ENSG00000223382	ENSG00000164077	ENSG00000100558	ENSG00000149792	ENSG00000223461	ENSG00000112531	ENSG00000108602	ENSG00000125901	ENSG00000188384	ENSG00000143543	ENSG00000126773	ENSG00000185507	ENSG00000160055	ENSG00000100347	ENSG00000223820	ENSG00000130147			ENSG00000144746	ENSG00000077152
ENSG00000160321	ENSG00000177370	ENSG00000155158	ENSG00000075336	ENSG00000214612	ENSG00000139998	ENSG00000117601	ENSG00000070614	ENSG00000180596	ENSG00000120948	ENSG00000105281	ENSG00000128596	ENSG00000167751	ENSG00000204634	ENSG00000139211	ENSG00000250722			ENSG00000112659	ENSG00000138031
ENSG00000113073	ENSG00000102103	ENSG00000168939	ENSG00000167182	ENSG00000232710	ENSG00000143748	ENSG00000258359	ENSG00000114107	ENSG00000250403	ENSG00000227057	ENSG00000182584	ENSG00000147854	ENSG00000258568	ENSG00000180917	ENSG00000185345	ENSG00000046604			ENSG00000196387	ENSG00000104450
ENSG00000023171	ENSG00000181392	ENSG00000181218	ENSG00000188706	ENSG00000258952	ENSG00000174915	ENSG00000164675	ENSG00000175854	ENSG00000242078	ENSG00000162961	ENSG00000233903	ENSG00000161048	ENSG00000181626	ENSG00000205268	ENSG00000244405	ENSG00000167173			ENSG00000117054	ENSG00000141140
ENSG00000244515	ENSG00000116679	ENSG00000149260	ENSG00000171100	ENSG00000197580	ENSG00000134590	ENSG00000211896	ENSG00000009335	ENSG00000228288	ENSG00000185900	ENSG00000150403	ENSG00000167191	ENSG00000233873	ENSG00000151276	ENSG00000177096	ENSG00000134247			ENSG00000204525	ENSG00000078177
ENSG00000227896	ENSG00000100325	ENSG00000137962	ENSG00000125447	ENSG00000188996	ENSG00000122042	ENSG00000251143	ENSG00000162521	ENSG00000133116	ENSG00000138760	ENSG00000072401	ENSG00000178971	ENSG00000213654	ENSG00000141956	ENSG00000042832	ENSG00000114978			ENSG00000167700	ENSG00000080839
ENSG00000234134	ENSG00000136240	ENSG00000182165	ENSG00000163950	ENSG00000214534	ENSG00000040199	ENSG00000204262	ENSG00000100784	ENSG00000250986	ENSG00000167962	ENSG00000150667	ENSG00000054179	ENSG00000170836	ENSG00000114166	ENSG00000154721	ENSG00000062485			ENSG00000163682	ENSG00000100629
ENSG00000249413	ENSG00000089006	ENSG00000186160	ENSG00000101639	ENSG00000095752	ENSG00000139641	ENSG00000159871	ENSG00000172269	ENSG00000141068	ENSG00000167967	ENSG00000116574	ENSG00000248866	ENSG00000161653	ENSG00000168280	ENSG00000129295	ENSG00000127399			ENSG00000112667	ENSG00000163781
ENSG00000253508	ENSG00000132591	ENSG00000055163	ENSG00000100150	ENSG00000006047	ENSG00000130640	ENSG00000029534	ENSG00000198015	ENSG00000116711	ENSG00000066855	ENSG00000183161	ENSG00000009765	ENSG00000182902	ENSG00000091409	ENSG00000184613	ENSG00000145194			ENSG00000164151	ENSG00000138376
ENSG00000237978	ENSG00000136827	ENSG00000155324	ENSG00000135677	ENSG00000241255	ENSG00000115946	ENSG00000251325	ENSG00000156261	ENSG00000224976	ENSG00000031823	ENSG00000143515	ENSG00000119689	ENSG00000223668	ENSG00000151914	ENSG00000163637	ENSG00000002586			ENSG00000149806	ENSG00000075420
ENSG00000120278	ENSG00000115524	ENSG00000081923	ENSG00000196428	ENSG00000244556	ENSG00000155640	ENSG00000067715	ENSG00000082269	ENSG00000200693	ENSG00000006607	ENSG00000235253	ENSG00000125170	ENSG00000215241	ENSG00000078114	ENSG00000258890	ENSG00000138385			ENSG00000170296	ENSG00000151503
ENSG00000158406	ENSG00000035681	ENSG00000124406	ENSG00000154640	ENSG00000188766	ENSG00000138035	ENSG00000108798	ENSG00000100139	ENSG00000185105	ENSG00000087995	ENSG00000109320	ENSG00000103160	ENSG00000128165	ENSG00000216895	ENSG00000078795	ENSG00000198355			ENSG00000161671	ENSG00000148019
ENSG00000167711	ENSG00000137574	ENSG00000256043	ENSG00000170779	ENSG00000189001	ENSG00000125827	ENSG00000223551	ENSG00000066322	ENSG00000146021	ENSG00000196365	ENSG00000177283	ENSG00000205189	ENSG00000157315	ENSG00000143156	ENSG00000164949	ENSG00000172216			ENSG00000135916	ENSG00000153048
ENSG00000188580	ENSG00000119705	ENSG00000128714	ENSG00000145354	ENSG00000233589	ENSG00000093100	ENSG00000116819	ENSG00000102781	ENSG00000101180	ENSG00000158796	ENSG00000170324	ENSG00000135924	ENSG00000214357	ENSG00000065000	ENSG00000223891	ENSG00000005187			ENSG00000114503	ENSG00000146433
ENSG00000113140	ENSG00000198856	ENSG00000165138	ENSG00000064666	ENSG00000172460	ENSG00000124228	ENSG00000150636	ENSG00000158470	ENSG00000196844	ENSG00000169826	ENSG00000159256	ENSG00000178700	ENSG00000130544	ENSG00000164219	ENSG00000182853	ENSG00000196177			ENSG00000105707	ENSG00000130829
ENSG00000250753	ENSG00000173145	ENSG00000198756	ENSG00000183048	ENSG00000203813	ENSG00000112787	ENSG00000205913	ENSG00000104885	ENSG00000258553	ENSG00000106588	ENSG00000082805	ENSG00000198556	ENSG00000257391	ENSG00000221923	ENSG00000154997	ENSG00000144867			ENSG00000162191	ENSG00000154556
ENSG00000167434	ENSG00000069345	ENSG00000138646	ENSG00000089159	ENSG00000168209	ENSG00000162521	ENSG00000135437	ENSG00000141456	ENSG00000115112	ENSG00000123562	ENSG00000147676	ENSG00000117036	ENSG00000143882	ENSG00000109618	ENSG00000158427	ENSG00000177971			ENSG00000224689	ENSG00000100092
ENSG00000167680	ENSG00000169221	ENSG00000107789	ENSG00000179104	ENSG00000147509	ENSG00000150991	ENSG00000179715	ENSG00000087266	ENSG00000197747	ENSG00000068120	ENSG00000137500	ENSG00000008277	ENSG00000146670	ENSG00000114209	ENSG00000142227	ENSG00000077549			ENSG00000112852	ENSG00000136982
ENSG00000162711	ENSG00000134444	ENSG00000132746	ENSG00000162542	ENSG00000136999	ENSG00000117625	ENSG00000182648	ENSG00000104886	ENSG00000186973	ENSG00000204764	ENSG00000150054	ENSG00000176700	ENSG00000241258	ENSG00000146063	ENSG00000128610	ENSG00000179889			ENSG00000113209	ENSG00000118513
ENSG00000196139	ENSG00000083457	ENSG00000167800	ENSG00000133302	ENSG00000240456	ENSG00000104133	ENSG00000224097	ENSG00000146909	ENSG00000136883	ENSG00000143977	ENSG00000124098	ENSG00000182791	ENSG00000198682	ENSG00000090686	ENSG00000232593	ENSG00000103335			ENSG00000185567	ENSG00000130816
ENSG00000177464	ENSG00000025772	ENSG00000174804	ENSG00000169592	ENSG00000214279	ENSG00000165322	ENSG00000204618	ENSG00000133265	ENSG00000131771	ENSG00000183751	ENSG00000150361	ENSG00000106246	ENSG00000172071	ENSG00000204991	ENSG00000250251	ENSG00000125821			ENSG00000253953	ENSG00000076003
ENSG00000186354	ENSG00000159352	ENSG00000167799	ENSG00000108559	ENSG00000225224	ENSG00000149679	ENSG00000232859	ENSG00000124588	ENSG00000172425	ENSG00000119729	ENSG00000182463	ENSG00000158156	ENSG00000182324	ENSG00000092203	ENSG00000250917	ENSG00000183723			ENSG00000223382	ENSG00000100749
ENSG00000253704	ENSG00000116750	ENSG00000183696	ENSG00000178381	ENSG00000136918	ENSG00000172893	ENSG00000255661	ENSG00000131504	ENSG00000169894	ENSG00000116212	ENSG00000205808	ENSG00000158882	ENSG00000213015	ENSG00000121766	ENSG00000231690	ENSG00000179295			ENSG00000120278	ENSG00000119787
ENSG00000154589	ENSG00000142039	ENSG00000124260	ENSG00000179218	ENSG00000163380	ENSG00000240204	ENSG00000143320	ENSG00000170027	ENSG00000135218	ENSG00000156026	ENSG00000138801	ENSG00000115561	ENSG00000132254	ENSG00000156697	ENSG00000147570	ENSG00000114942			ENSG00000091879	ENSG00000044459
ENSG00000138119	ENSG00000078618	ENSG00000188215	ENSG00000130829	ENSG00000109927	ENSG00000119318	ENSG00000139914	ENSG00000136908	ENSG00000243155	ENSG00000111684	ENSG00000003056	ENSG00000116903	ENSG00000124635	ENSG00000006756	ENSG00000145075	ENSG00000204310			ENSG00000129946	ENSG00000092140
ENSG00000122432	ENSG00000167965	ENSG00000135048	ENSG00000154945	ENSG00000077943	ENSG00000164975	ENSG00000226900	ENSG00000117222	ENSG00000171476	ENSG00000106723	ENSG00000168159	ENSG00000132613	ENSG00000225273	ENSG00000132906	ENSG00000154330	ENSG00000027001			ENSG00000131831	ENSG00000163918
ENSG00000188505	ENSG00000179262	ENSG00000100422	ENSG00000064042	ENSG00000235725	ENSG00000100304	ENSG00000186976	ENSG00000101574	ENSG00000113262	ENSG00000173757	ENSG00000187391	ENSG00000171604	ENSG00000003987	ENSG00000108021	ENSG00000228393	ENSG00000104964			ENSG00000170153	ENSG00000176208
ENSG00000254547	ENSG00000150867	ENSG00000145832	ENSG00000165219	ENSG00000248458	ENSG00000132669	ENSG00000184113	ENSG00000114999	ENSG00000228158	ENSG00000087365	ENSG00000114861	ENSG00000155858	ENSG00000161664	ENSG00000161036	ENSG00000230510	ENSG00000139180			ENSG00000219665	ENSG00000104147
ENSG00000047617	ENSG00000169188	ENSG00000127472	ENSG00000164930	ENSG00000242996	ENSG00000187240	ENSG00000144214	ENSG00000131174	ENSG00000125266	ENSG00000165813	ENSG00000153132	ENSG00000156735	ENSG00000197162	ENSG00000118200	ENSG00000145198	ENSG00000148843			ENSG00000105880	ENSG00000097046
ENSG00000169302	ENSG00000138231	ENSG00000159388	ENSG00000176915	ENSG00000105327	ENSG00000069956	ENSG00000224376	ENSG00000124541	ENSG00000229404	ENSG00000221823	ENSG00000241962	ENSG00000154639	ENSG00000051108	ENSG00000135473	ENSG00000012779	ENSG00000126267			ENSG00000054392	ENSG00000163577
ENSG00000198121	ENSG00000196693	ENSG00000137266	ENSG00000141428	ENSG00000230295	ENSG00000084676	ENSG00000170289	ENSG00000165527	ENSG00000180720	ENSG00000225241	ENSG00000162878	ENSG00000005379	ENSG00000171604	ENSG00000112624	ENSG00000147003	ENSG00000068985			ENSG00000256043	ENSG00000146143
ENSG00000255559	ENSG00000114790	ENSG00000176533	ENSG00000103121	ENSG00000134321	ENSG00000120899	ENSG00000232645	ENSG00000248835	ENSG00000152137	ENSG00000176155	ENSG00000141934	ENSG00000241258	ENSG00000250132	ENSG00000121481	ENSG00000173227	ENSG00000167397			ENSG00000132274	ENSG00000124795
ENSG00000214184	ENSG00000176783	ENSG00000152128	ENSG00000122566	ENSG00000222018	ENSG00000164985	ENSG00000244556	ENSG00000145348	ENSG00000105464	ENSG00000075785	ENSG00000196628	ENSG00000054654	ENSG00000243744	ENSG00000144445	ENSG00000227285	ENSG00000137070			ENSG00000135925	ENSG00000133119
ENSG00000147883	ENSG00000182400	ENSG00000166173	ENSG00000119900	ENSG00000239791	ENSG00000113522	ENSG00000213171	ENSG00000169288	ENSG00000226969	ENSG00000145723	ENSG00000104164	ENSG00000146083	ENSG00000184381	ENSG00000188321	ENSG00000220891	ENSG00000155380			ENSG00000224259	ENSG00000183765
ENSG00000238287	ENSG00000100664	ENSG00000169213	ENSG00000147894	ENSG00000108839	ENSG00000089060	ENSG00000198939	ENSG00000101343	ENSG00000237950	ENSG00000108465	ENSG00000172986	ENSG00000143878	ENSG00000204822	ENSG00000157064	ENSG00000121101	ENSG00000238098			ENSG00000124215	ENSG00000113810
ENSG00000249306	ENSG00000159322	ENSG00000120594	ENSG00000177380	ENSG00000105371	ENSG00000129028	ENSG00000050438	ENSG00000168615	ENSG00000197627	ENSG00000119231	ENSG00000159239	ENSG00000145349	ENSG00000215837	ENSG00000120594	ENSG00000161609	ENSG00000100567			ENSG00000100298	ENSG00000112118
ENSG00000217862	ENSG00000137547	ENSG00000111275	ENSG00000125445	ENSG00000123427	ENSG00000173674	ENSG00000122756	ENSG00000241685	ENSG00000148948	ENSG00000141756	ENSG00000186312	ENSG00000119669	ENSG00000233392	ENSG00000186615	ENSG00000187686	ENSG00000092841			ENSG00000130558	ENSG00000172244
ENSG00000226609	ENSG00000108518	ENSG00000120278	ENSG00000136875	ENSG00000241547	ENSG00000171161	ENSG00000206075	ENSG00000176142	ENSG00000253716	ENSG00000106346	ENSG00000137571	ENSG00000140961	ENSG00000162419	ENSG00000166974	ENSG00000145949	ENSG00000180817			ENSG00000233087	ENSG00000149503
ENSG00000158373	ENSG00000169727	ENSG00000203724	ENSG00000160208	ENSG00000241644	ENSG00000165914	ENSG00000122012	ENSG00000101367	ENSG00000133321	ENSG00000242485	ENSG00000079156	ENSG00000147912	ENSG00000176046	ENSG00000183718	ENSG00000249645	ENSG00000083444			ENSG00000102383	ENSG00000099260
ENSG00000135318	ENSG00000164040	ENSG00000232587	ENSG00000072135	ENSG00000133392	ENSG00000139154	ENSG00000153902	ENSG00000164237	ENSG00000231856	ENSG00000182180	ENSG00000114439	ENSG00000104140	ENSG00000113649	ENSG00000166016	ENSG00000166323	ENSG00000049323			ENSG00000178750	ENSG00000167670
ENSG00000091879	ENSG00000172336	ENSG00000179362	ENSG00000156017	ENSG00000087074	ENSG00000109534	ENSG00000213931	ENSG00000105552	ENSG00000236924	ENSG00000132305	ENSG00000111981	ENSG00000147669	ENSG00000213467	ENSG00000203705	ENSG00000231346	ENSG00000198792			ENSG00000152926	ENSG00000014138
ENSG00000254477	ENSG00000130935	ENSG00000255007	ENSG00000189221	ENSG00000057657	ENSG00000165792	ENSG00000113140	ENSG00000188725	ENSG00000232519	ENSG00000180992	ENSG00000091527	ENSG00000197696	ENSG00000123009	ENSG00000116191	ENSG00000255510	ENSG00000228343			ENSG00000255823	ENSG00000129128
ENSG00000171522	ENSG00000108883	ENSG00000167034	ENSG00000125841	ENSG00000170667	ENSG00000108100	ENSG00000249345	ENSG00000177084	ENSG00000102003	ENSG00000088986	ENSG00000157869	ENSG00000164244	ENSG00000070731	ENSG00000188811	ENSG00000166780	ENSG00000167468			ENSG00000106688	ENSG00000132646
ENSG00000163565	ENSG00000184363	ENSG00000136367	ENSG00000099849	ENSG00000160472	ENSG00000239900	ENSG00000178623	ENSG00000186212	ENSG00000213398	ENSG00000008513	ENSG00000148175	ENSG00000066135	ENSG00000244073	ENSG00000144036	ENSG00000181039	ENSG00000093010			ENSG00000103316	ENSG00000000460
ENSG00000129946	ENSG00000107625	ENSG00000102109	ENSG00000082996	ENSG00000113240	ENSG00000110330	ENSG00000172460	ENSG00000107957	ENSG00000156284	ENSG00000116874	ENSG00000189337	ENSG00000037749	ENSG00000142515	ENSG00000100360	ENSG00000235209	ENSG00000111057			ENSG00000148180	ENSG00000160949
ENSG00000163687	ENSG00000185896	ENSG00000146409	ENSG00000163374	ENSG00000161544	ENSG00000107404	ENSG00000214212	ENSG00000152061	ENSG00000204396	ENSG00000141540	ENSG00000065485	ENSG00000089682	ENSG00000132622	ENSG00000258889	ENSG00000237118	ENSG00000154723			ENSG00000170634	ENSG00000183763
ENSG00000140557	ENSG00000142230	ENSG00000150977	ENSG00000104365	ENSG00000116819	ENSG00000179988	ENSG00000144908	ENSG00000140416	ENSG00000187823	ENSG00000138802	ENSG00000118200	ENSG00000185664	ENSG00000253251	ENSG00000173193	ENSG00000185774	ENSG00000241837			ENSG00000170776	ENSG00000146263
ENSG00000164867	ENSG00000162599	ENSG00000119514	ENSG00000132600	ENSG00000158055	ENSG00000187735	ENSG00000183426	ENSG00000119013	ENSG00000163406	ENSG00000182362	ENSG00000242779	ENSG00000162894	ENSG00000246366	ENSG00000205981	ENSG00000154252	ENSG00000103544			ENSG00000171444	ENSG00000198554
ENSG00000057704	ENSG00000157764	ENSG00000233705	ENSG00000189143	ENSG00000212664	ENSG00000108264	ENSG00000225465	ENSG00000119487	ENSG00000177875	ENSG00000225470	ENSG00000188191	ENSG00000170946	ENSG00000243753	ENSG00000111596	ENSG00000151892	ENSG00000167491			ENSG00000126561	ENSG00000104738
ENSG00000176771	ENSG00000224051	ENSG00000119042	ENSG00000169972	ENSG00000204618	ENSG00000244291	ENSG00000230267	ENSG00000160211	ENSG00000196366	ENSG00000204438	ENSG00000103707	ENSG00000131591	ENSG00000167747	ENSG00000182986	ENSG00000235092	ENSG00000130731			ENSG00000172748	ENSG00000159231
ENSG00000187720	ENSG00000110395	ENSG00000168280	ENSG00000126456	ENSG00000158077	ENSG00000162777	ENSG00000256538	ENSG00000124160	ENSG00000236617	ENSG00000101247	ENSG00000106772	ENSG00000171928	ENSG00000236334	ENSG00000187049	ENSG00000248771	ENSG00000148672			ENSG00000130649	ENSG00000180694
ENSG00000163347	ENSG00000100372	ENSG00000242732	ENSG00000090989	ENSG00000257894	ENSG00000107798	ENSG00000095585	ENSG00000100983	ENSG00000224885	ENSG00000106609	ENSG00000165810	ENSG00000143756	ENSG00000166484	ENSG00000079785	ENSG00000012822	ENSG00000197965			ENSG00000108176	ENSG00000010292
ENSG00000167619	ENSG00000103275	ENSG00000167554	ENSG00000129282	ENSG00000168899	ENSG00000157637	ENSG00000143248	ENSG00000012174	ENSG00000152931	ENSG00000134709	ENSG00000156052	ENSG00000080823	ENSG00000169330	ENSG00000136504	ENSG00000102904	ENSG00000177738			ENSG00000168824	ENSG00000174607
ENSG00000226051	ENSG00000134330	ENSG00000218227	ENSG00000204946	ENSG00000234776	ENSG00000170266	ENSG00000198788	ENSG00000126934	ENSG00000087258	ENSG00000176422	ENSG00000198060	ENSG00000187607	ENSG00000229852	ENSG00000185090	ENSG00000234614	ENSG00000130202			ENSG00000211459	ENSG00000119969
ENSG00000196167	ENSG00000205060	ENSG00000162702	ENSG00000129353	ENSG00000217862	ENSG00000067596	ENSG00000152763	ENSG00000163602	ENSG00000250220	ENSG00000153767	ENSG00000054282	ENSG00000118804	ENSG00000256338	ENSG00000151893	ENSG00000099834	ENSG00000175611			ENSG00000068366	ENSG00000071539
ENSG00000165659	ENSG00000078061	ENSG00000155961	ENSG00000197024	ENSG00000233929	ENSG00000162378	ENSG00000257557	ENSG00000040275	ENSG00000166596	ENSG00000106009	ENSG00000118496	ENSG00000198855	ENSG00000237240	ENSG00000153037	ENSG00000241935	ENSG00000134779			ENSG00000203849	ENSG00000166881
ENSG00000150394	ENSG00000121390	ENSG00000173705	ENSG00000164169	ENSG00000217275	ENSG00000101236	ENSG00000178977	ENSG00000101158	ENSG00000186458	ENSG00000128881	ENSG00000158528	ENSG00000105750	ENSG00000138161	ENSG00000103274	ENSG00000166707	ENSG00000187961			ENSG00000164342	ENSG00000058866
ENSG00000227195	ENSG00000070501	ENSG00000151883	ENSG00000141552	ENSG00000137745	ENSG00000166188	ENSG00000180336	ENSG00000117620	ENSG00000165794	ENSG00000160714	ENSG00000109576	ENSG00000132549	ENSG00000213917	ENSG00000122490	ENSG00000227258	ENSG00000168597			ENSG00000146833	ENSG00000175643
ENSG00000132357	ENSG00000112078	ENSG00000183496	ENSG00000134852	ENSG00000135362	ENSG00000254087	ENSG00000213462	ENSG00000138796	ENSG00000187094	ENSG00000051596	ENSG00000235423	ENSG00000147642	ENSG00000128590	ENSG00000176058	ENSG00000233672	ENSG00000198721			ENSG00000183317	ENSG00000125885
ENSG00000115295	ENSG00000090487	ENSG00000116717	ENSG00000014123	ENSG00000023839	ENSG00000102996	ENSG00000257595	ENSG00000141965	ENSG00000246526	ENSG00000198538	ENSG00000242284	ENSG00000167065	ENSG00000204172	ENSG00000138036	ENSG00000154479	ENSG00000109919			ENSG00000178187	ENSG00000123219
ENSG00000213985	ENSG00000116641	ENSG00000171492	ENSG00000174233	ENSG00000152229	ENSG00000083635	ENSG00000128218	ENSG00000107815	ENSG00000247765	ENSG00000107951	ENSG00000184575	ENSG00000177236	ENSG00000142513	ENSG00000085377	ENSG00000243244	ENSG00000115677			ENSG00000235109	ENSG00000112759
ENSG00000130427	ENSG00000100418	ENSG00000232274	ENSG00000165983	ENSG00000170873	ENSG00000173867	ENSG00000242808	ENSG00000175115	ENSG00000137449	ENSG00000165660	ENSG00000119888	ENSG00000184349	ENSG00000163093	ENSG00000168303	ENSG00000172006	ENSG00000135052			ENSG00000129003	ENSG00000221829
ENSG00000184348	ENSG00000007541	ENSG00000127329	ENSG00000160058	ENSG00000204152	ENSG00000145216	ENSG00000139318	ENSG00000072501	ENSG00000124942	ENSG00000183291	ENSG00000112079	ENSG00000130024	ENSG00000007952	ENSG00000153827	ENSG00000163393	ENSG00000104763			ENSG00000167608	ENSG00000156802
ENSG00000240898	ENSG00000205213	ENSG00000112541	ENSG00000174891	ENSG00000125378	ENSG00000153944	ENSG00000012124	ENSG00000140284	ENSG00000106258	ENSG00000204590	ENSG00000132846	ENSG00000167193	ENSG00000240356	ENSG00000149716	ENSG00000147872	ENSG00000103037			ENSG00000221944	ENSG00000102098
ENSG00000152402	ENSG00000204435	ENSG00000225449	ENSG00000069849	ENSG00000183479	ENSG00000113597	ENSG00000225345	ENSG00000213341	ENSG00000168874	ENSG00000148291	ENSG00000153898	ENSG00000214300	ENSG00000100218	ENSG00000134480	ENSG00000004799	ENSG00000143549			ENSG00000140836	ENSG00000136824
ENSG00000174640	ENSG00000119421	ENSG00000124713	ENSG00000160326	ENSG00000245571	ENSG00000198700	ENSG00000236184	ENSG00000159208	ENSG00000198643	ENSG00000140365	ENSG00000181467	ENSG00000159176	ENSG00000162298	ENSG00000167637	ENSG00000196407	ENSG00000003509			ENSG00000118855	ENSG00000181826
ENSG00000171310	ENSG00000180921	ENSG00000185920	ENSG00000150760	ENSG00000132681	ENSG00000134602	ENSG00000162873	ENSG00000104131	ENSG00000236138	ENSG00000113583	ENSG00000164647	ENSG00000125304	ENSG00000232559	ENSG00000115998	ENSG00000114841	ENSG00000180340			ENSG00000178567	ENSG00000198862
ENSG00000171303	ENSG00000100591	ENSG00000223559	ENSG00000167842	ENSG00000123901	ENSG00000129696	ENSG00000246922	ENSG00000015171	ENSG00000105219	ENSG00000198369	ENSG00000068024	ENSG00000198843	ENSG00000168936	ENSG00000121964	ENSG00000227603	ENSG00000059573			ENSG00000196954	ENSG00000162063
ENSG00000130518	ENSG00000136935	ENSG00000163762	ENSG00000073060	ENSG00000253950	ENSG00000129353	ENSG00000156804	ENSG00000092010	ENSG00000251026	ENSG00000106290	ENSG00000174749	ENSG00000184068	ENSG00000185615	ENSG00000102034	ENSG00000137338	ENSG00000135390			ENSG00000221909	ENSG00000138346
ENSG00000241644	ENSG00000140983	ENSG00000175048	ENSG00000140950	ENSG00000228798	ENSG00000066827	ENSG00000230523	ENSG00000164808	ENSG00000235919	ENSG00000115183	ENSG00000170113	ENSG00000129007	ENSG00000247627	ENSG00000104177	ENSG00000229033	ENSG00000068137			ENSG00000179523	ENSG00000128923
ENSG00000163141	ENSG00000169564	ENSG00000249392	ENSG00000036672	ENSG00000225643	ENSG00000131966	ENSG00000242520	ENSG00000100216	ENSG00000149599	ENSG00000160633	ENSG00000184247	ENSG00000188167	ENSG00000148399	ENSG00000122507	ENSG00000236370	ENSG00000169981			ENSG00000196458	ENSG00000121957
ENSG00000182397	ENSG00000152464	ENSG00000136048	ENSG00000116044	ENSG00000244055	ENSG00000177694	ENSG00000173175	ENSG00000144635	ENSG00000107165	ENSG00000166337	ENSG00000140262	ENSG00000114770	ENSG00000086730	ENSG00000068971	ENSG00000164344	ENSG00000074657			ENSG00000198839	ENSG00000163535
ENSG00000133083	ENSG00000143486	ENSG00000116991	ENSG00000164889	ENSG00000091106	ENSG00000140323	ENSG00000242689	ENSG00000084234	ENSG00000184384	ENSG00000142867	ENSG00000103257	ENSG00000004838	ENSG00000164284	ENSG00000154447	ENSG00000115604	ENSG00000156515			ENSG00000112282	ENSG00000114346
ENSG00000240694	ENSG00000108639	ENSG00000165997	ENSG00000137522	ENSG00000131386	ENSG00000114767	ENSG00000246876	ENSG00000078061	ENSG00000120833	ENSG00000076043	ENSG00000049449	ENSG00000171097	ENSG00000120334	ENSG00000146700	ENSG00000107242	ENSG00000213983			ENSG00000238261	ENSG00000198056
ENSG00000198515	ENSG00000101888	ENSG00000141622	ENSG00000048028	ENSG00000244242	ENSG00000038532	ENSG00000115474	ENSG00000140650	ENSG00000113532	ENSG00000135776	ENSG00000100916	ENSG00000188242	ENSG00000181350	ENSG00000159247	ENSG00000125740	ENSG00000106484			ENSG00000007402	ENSG00000087586
ENSG00000124097	ENSG00000128789	ENSG00000255823	ENSG00000007341	ENSG00000165194	ENSG00000135392	ENSG00000146281	ENSG00000206053	ENSG00000011590	ENSG00000132388	ENSG00000112167	ENSG00000169062	ENSG00000187621	ENSG00000177042	ENSG00000081052	ENSG00000172757			ENSG00000143337	ENSG00000152240
ENSG00000234181	ENSG00000104356	ENSG00000185088	ENSG00000090520	ENSG00000232630	ENSG00000141429	ENSG00000175155	ENSG00000173456	ENSG00000149177	ENSG00000171862	ENSG00000154359	ENSG00000168646	ENSG00000105576	ENSG00000170142	ENSG00000156689	ENSG00000166681			ENSG00000198046	ENSG00000100479
ENSG00000180573	ENSG00000135723	ENSG00000176749	ENSG00000095261	ENSG00000233560	ENSG00000156136	ENSG00000232745	ENSG00000146904	ENSG00000117228	ENSG00000125817	ENSG00000159556	ENSG00000166507	ENSG00000242028	ENSG00000062282	ENSG00000163354	ENSG00000104375			ENSG00000113369	ENSG00000196584
ENSG00000172000	ENSG00000148634	ENSG00000185567	ENSG00000155313	ENSG00000083814	ENSG00000092445	ENSG00000250608	ENSG00000175334	ENSG00000184226	ENSG00000100911	ENSG00000163083	ENSG00000063587	ENSG00000186847	ENSG00000164338	ENSG00000244617	ENSG00000127463			ENSG00000134698	ENSG00000138182
ENSG00000164675	ENSG00000156990	ENSG00000090612	ENSG00000138780	ENSG00000232956	ENSG00000174607	ENSG00000199673	ENSG00000166133	ENSG00000184144	ENSG00000167807	ENSG00000147364	ENSG00000166908	ENSG00000181085	ENSG00000197860	ENSG00000185158	ENSG00000205250			ENSG00000104361	ENSG00000105486
ENSG00000115380	ENSG00000155096	ENSG00000154127	ENSG00000102125	ENSG00000130766	ENSG00000119820	ENSG00000184205	ENSG00000088888	ENSG00000197847	ENSG00000138642	ENSG00000129055	ENSG00000133059	ENSG00000175970	ENSG00000120697	ENSG00000168065	ENSG00000171311			ENSG00000127329	ENSG00000131351
ENSG00000134769	ENSG00000155463	ENSG00000079150	ENSG00000147586	ENSG00000198835	ENSG00000124786	ENSG00000235857	ENSG00000156453	ENSG00000228847	ENSG00000248333	ENSG00000175806	ENSG00000102393	ENSG00000100982	ENSG00000101751	ENSG00000138380	ENSG00000122696			ENSG00000198246	ENSG00000183150
ENSG00000186439	ENSG00000214063	ENSG00000136897	ENSG00000128908	ENSG00000125895	ENSG00000196372	ENSG00000204947	ENSG00000152455	ENSG00000233654	ENSG00000256525	ENSG00000105647	ENSG00000144655	ENSG00000070495	ENSG00000136243	ENSG00000250073	ENSG00000129235			ENSG00000119541	ENSG00000113368
ENSG00000202077	ENSG00000169919	ENSG00000073849	ENSG00000224531	ENSG00000219891	ENSG00000141480	ENSG00000231340	ENSG00000114859	ENSG00000127325	ENSG00000185187	ENSG00000150593	ENSG00000135111	ENSG00000139625	ENSG00000196663	ENSG00000229450	ENSG00000160113			ENSG00000117139	ENSG00000196550
ENSG00000168274	ENSG00000065150	ENSG00000100380	ENSG00000123353	ENSG00000230124	ENSG00000007341	ENSG00000180787	ENSG00000138376	ENSG00000105929	ENSG00000059769	ENSG00000111961	ENSG00000101166	ENSG00000205583	ENSG00000170921	ENSG00000188958	ENSG00000105619			ENSG00000114923	ENSG00000159259
ENSG00000128284	ENSG00000137161	ENSG00000171435	ENSG00000188428	ENSG00000228653	ENSG00000176720	ENSG00000248599	ENSG00000104093	ENSG00000145020	ENSG00000134077	ENSG00000046653	ENSG00000092758	ENSG00000255418	ENSG00000188827	ENSG00000087085	ENSG00000173915			ENSG00000163508	ENSG00000187741
ENSG00000152583	ENSG00000130640	ENSG00000196660	ENSG00000113356	ENSG00000144395	ENSG00000122643	ENSG00000243788	ENSG00000153933	ENSG00000229951	ENSG00000162928	ENSG00000123384	ENSG00000143612	ENSG00000248375	ENSG00000196712	ENSG00000090238	ENSG00000075290			ENSG00000024862	ENSG00000237686
ENSG00000131831	ENSG00000147383	ENSG00000203497	ENSG00000008283	ENSG00000235529	ENSG00000187778	ENSG00000189058	ENSG00000166004	ENSG00000165124	ENSG00000162385	ENSG00000143315	ENSG00000231607	ENSG00000213695	ENSG00000198742	ENSG00000170919	ENSG00000215256			ENSG00000100027	ENSG00000112742
ENSG00000240922	ENSG00000081913	ENSG00000115290	ENSG00000196781	ENSG00000089505	ENSG00000111231	ENSG00000188163	ENSG00000096872	ENSG00000225087	ENSG00000074695	ENSG00000157653	ENSG00000139436	ENSG00000134884	ENSG00000196911	ENSG00000198542	ENSG00000198218			ENSG00000183049	ENSG00000184445
ENSG00000169439	ENSG00000157212	ENSG00000080546	ENSG00000197818	ENSG00000036530	ENSG00000155111	ENSG00000077943	ENSG00000051382	ENSG00000134020	ENSG00000160216	ENSG00000099204	ENSG00000174151	ENSG00000133226	ENSG00000168575	ENSG00000166482	ENSG00000118898			ENSG00000233822	ENSG00000139354
ENSG00000176204	ENSG00000005810	ENSG00000128272	ENSG00000185033	ENSG00000164938	ENSG00000198862	ENSG00000232611	ENSG00000100105	ENSG00000246877	ENSG00000120860	ENSG00000234177	ENSG00000122741	ENSG00000225471	ENSG00000146350	ENSG00000230316	ENSG00000178026			ENSG00000167566	ENSG00000034063
ENSG00000181378	ENSG00000025796	ENSG00000154153	ENSG00000154124	ENSG00000115896	ENSG00000003393	ENSG00000250303	ENSG00000106244	ENSG00000092969	ENSG00000100575	ENSG00000164142	ENSG00000171365	ENSG00000247675	ENSG00000142459	ENSG00000146556	ENSG00000170525			ENSG00000168734	ENSG00000163507
ENSG00000213199	ENSG00000160688	ENSG00000234432	ENSG00000169241	ENSG00000241015	ENSG00000088876	ENSG00000082175	ENSG00000132004	ENSG00000007264	ENSG00000151116	ENSG00000186523	ENSG00000078124	ENSG00000187626	ENSG00000187097	ENSG00000183793	ENSG00000168291			ENSG00000078114	ENSG00000118193
ENSG00000243819	ENSG00000041988	ENSG00000196663	ENSG00000152133	ENSG00000174307	ENSG00000124641	ENSG00000228798	ENSG00000205581	ENSG00000175773	ENSG00000169139	ENSG00000177565	ENSG00000124507	ENSG00000229212	ENSG00000129480	ENSG00000236431	ENSG00000105290			ENSG00000085063	ENSG00000146410
ENSG00000253582	ENSG00000145293	ENSG00000171310	ENSG00000185728	ENSG00000227440	ENSG00000140474	ENSG00000166147	ENSG00000110514	ENSG00000163220	ENSG00000132254	ENSG00000147010	ENSG00000147394	ENSG00000163975	ENSG00000181104	ENSG00000156050	ENSG00000181163			ENSG00000007255	ENSG00000166813
ENSG00000178597	ENSG00000133706	ENSG00000134755	ENSG00000127995	ENSG00000233799	ENSG00000108094	ENSG00000124935	ENSG00000105520	ENSG00000242622	ENSG00000172062	ENSG00000206195	ENSG00000204860	ENSG00000204852	ENSG00000128915	ENSG00000228933	ENSG00000235098			ENSG00000144115	ENSG00000012048
ENSG00000236947	ENSG00000125257	ENSG00000152192	ENSG00000204524	ENSG00000163794	ENSG00000105649	ENSG00000227440	ENSG00000137414	ENSG00000228878	ENSG00000126775	ENSG00000134294	ENSG00000174080	ENSG00000155304	ENSG00000174111	ENSG00000145700	ENSG00000001630			ENSG00000176533	ENSG00000122966
ENSG00000162391	ENSG00000120063	ENSG00000162694	ENSG00000104369	ENSG00000257557	ENSG00000054611	ENSG00000235703	ENSG00000197111	ENSG00000225138	ENSG00000110536	ENSG00000080854	ENSG00000164323	ENSG00000067182	ENSG00000165102	ENSG00000106686	ENSG00000166352			ENSG00000172379	ENSG00000161888
ENSG00000166407	ENSG00000006453	ENSG00000135069	ENSG00000107404	ENSG00000184492	ENSG00000138081	ENSG00000135205	ENSG00000154380	ENSG00000235618	ENSG00000187953	ENSG00000166823	ENSG00000177640	ENSG00000172409	ENSG00000109572	ENSG00000240583	ENSG00000196141			ENSG00000112679	ENSG00000139618
ENSG00000232586	ENSG00000111371	ENSG00000111846	ENSG00000132361	ENSG00000236540	ENSG00000167202	ENSG00000105499	ENSG00000132842	ENSG00000203814	ENSG00000197417	ENSG00000027075	ENSG00000103932	ENSG00000235587	ENSG00000185085	ENSG00000223998	ENSG00000242620			ENSG00000144026	ENSG00000175305
ENSG00000146674	ENSG00000062194	ENSG00000124721	ENSG00000137073	ENSG00000239335	ENSG00000137710	ENSG00000225146	ENSG00000186395	ENSG00000225598	ENSG00000143368	ENSG00000172216	ENSG00000152104	ENSG00000111215	ENSG00000113448	ENSG00000204661	ENSG00000171865			ENSG00000196935	ENSG00000092853
ENSG00000182676	ENSG00000157014	ENSG00000110799	ENSG00000166889	ENSG00000233609	ENSG00000100307	ENSG00000226276	ENSG00000149554	ENSG00000197457	ENSG00000091009	ENSG00000179456	ENSG00000088298	ENSG00000124574	ENSG00000171448	ENSG00000197121	ENSG00000115657			ENSG00000183340	ENSG00000075702
ENSG00000227527	ENSG00000165282	ENSG00000233822	ENSG00000247271	ENSG00000184113	ENSG00000164466	ENSG00000145246	ENSG00000132746	ENSG00000081189	ENSG00000185324	ENSG00000137692	ENSG00000197296	ENSG00000198088	ENSG00000141503	ENSG00000173947	ENSG00000137274			ENSG00000112812	ENSG00000121211
ENSG00000220583	ENSG00000175283	ENSG00000184779	ENSG00000131242	ENSG00000224818	ENSG00000136824	ENSG00000224090	ENSG00000137054	ENSG00000151388	ENSG00000148834	ENSG00000145919	ENSG00000114737	ENSG00000172062	ENSG00000151690	ENSG00000165288	ENSG00000139132			ENSG00000134864	ENSG00000187123
ENSG00000179344	ENSG00000164930	ENSG00000140044	ENSG00000102096	ENSG00000127957	ENSG00000145375	ENSG00000135702	ENSG00000101811	ENSG00000183307	ENSG00000122565	ENSG00000125249	ENSG00000204348	ENSG00000258938	ENSG00000164252	ENSG00000134365	ENSG00000107537			ENSG00000123989	ENSG00000142731
ENSG00000181218	ENSG00000243069	ENSG00000148541	ENSG00000169047	ENSG00000213963	ENSG00000138688	ENSG00000082556	ENSG00000135334	ENSG00000224758	ENSG00000101337	ENSG00000131873	ENSG00000149489	ENSG00000228246	ENSG00000143842	ENSG00000214922	ENSG00000136213			ENSG00000104447	ENSG00000151725
ENSG00000106069	ENSG00000003402	ENSG00000075275	ENSG00000099797	ENSG00000257900	ENSG00000151292	ENSG00000065609	ENSG00000174013	ENSG00000131668	ENSG00000111554	ENSG00000176531	ENSG00000132122	ENSG00000232176	ENSG00000131013	ENSG00000155849	ENSG00000215845			ENSG00000170581	ENSG00000051180
ENSG00000148344	ENSG00000055950	ENSG00000226945	ENSG00000162437	ENSG00000100197	ENSG00000127616	ENSG00000239335	ENSG00000062822	ENSG00000238240	ENSG00000177034	ENSG00000239911	ENSG00000253203	ENSG00000167550	ENSG00000148384	ENSG00000224383	ENSG00000133315			ENSG00000178053	ENSG00000138778
ENSG00000172201	ENSG00000124356	ENSG00000172748	ENSG00000197841	ENSG00000237015	ENSG00000157214	ENSG00000258929	ENSG00000162227	ENSG00000132821	ENSG00000100764	ENSG00000240204	ENSG00000182993	ENSG00000136122	ENSG00000133812	ENSG00000155465	ENSG00000130810			ENSG00000256073	ENSG00000152253
ENSG00000110693	ENSG00000174013	ENSG00000164181	ENSG00000111647	ENSG00000142512	ENSG00000145337	ENSG00000189275	ENSG00000173465	ENSG00000152377	ENSG00000142528	ENSG00000177879	ENSG00000185658	ENSG00000162591	ENSG00000112237	ENSG00000183506	ENSG00000178741			ENSG00000162704	ENSG00000138160
ENSG00000170153	ENSG00000101557	ENSG00000136826	ENSG00000168216	ENSG00000149735	ENSG00000106263	ENSG00000182326	ENSG00000004864	ENSG00000123612	ENSG00000182923	ENSG00000144749	ENSG00000167595	ENSG00000105325	ENSG00000127585	ENSG00000125804	ENSG00000085733			ENSG00000196981	ENSG00000131747
ENSG00000235370	ENSG00000112096	ENSG00000077092	ENSG00000144029	ENSG00000240618	ENSG00000168661	ENSG00000140009	ENSG00000253293	ENSG00000141854	ENSG00000172845	ENSG00000158122	ENSG00000131941	ENSG00000177548	ENSG00000077380	ENSG00000230102	ENSG00000169599			ENSG00000166770	ENSG00000092470
ENSG00000219159	ENSG00000132356	ENSG00000158186	ENSG00000108474	ENSG00000253051	ENSG00000168066	ENSG00000154035	ENSG00000114850	ENSG00000165494	ENSG00000139800	ENSG00000155438	ENSG00000160691	ENSG00000204149	ENSG00000100311	ENSG00000099251	ENSG00000145912			ENSG00000160310	ENSG00000011426
ENSG00000144847	ENSG00000152990	ENSG00000184564	ENSG00000065613	ENSG00000138764	ENSG00000197548	ENSG00000206561	ENSG00000118369	ENSG00000136504	ENSG00000159263	ENSG00000111906	ENSG00000047932	ENSG00000127774	ENSG00000213971	ENSG00000253948	ENSG00000129187			ENSG00000166946	ENSG00000076382
ENSG00000135835	ENSG00000100104	ENSG00000124570	ENSG00000128654	ENSG00000225146	ENSG00000100167	ENSG00000207110	ENSG00000069956	ENSG00000246089	ENSG00000137075	ENSG00000110619	ENSG00000137393	ENSG00000215504	ENSG00000237149	ENSG00000142910	ENSG00000149474			ENSG00000185010	ENSG00000093009
ENSG00000249359	ENSG00000108395	ENSG00000197265	ENSG00000020426	ENSG00000154710	ENSG00000140950	ENSG00000063015	ENSG00000131188	ENSG00000230992	ENSG00000196628	ENSG00000129514	ENSG00000117010	ENSG00000123473	ENSG00000068912	ENSG00000223473	ENSG00000137819			ENSG00000005884	ENSG00000169679
ENSG00000251141	ENSG00000013275	ENSG00000133019	ENSG00000196151	ENSG00000224345	ENSG00000134313	ENSG00000189011	ENSG00000197157	ENSG00000248932	ENSG00000246705	ENSG00000169598	ENSG00000247828	ENSG00000185561	ENSG00000130559	ENSG00000253327	ENSG00000197021			ENSG00000103042	ENSG00000102384
ENSG00000075426	ENSG00000131187	ENSG00000104332	ENSG00000175216	ENSG00000228407	ENSG00000072042	ENSG00000178809	ENSG00000156140	ENSG00000118777	ENSG00000148110	ENSG00000136044	ENSG00000172331	ENSG00000227694	ENSG00000143315	ENSG00000180818	ENSG00000068793			ENSG00000166949	ENSG00000215784
ENSG00000257815	ENSG00000134375	ENSG00000087088	ENSG00000082212	ENSG00000143320	ENSG00000106852	ENSG00000151067	ENSG00000100442	ENSG00000255414	ENSG00000102225	ENSG00000139737	ENSG00000179846	ENSG00000242445	ENSG00000198408	ENSG00000180769	ENSG00000117054			ENSG00000181264	ENSG00000072571
ENSG00000235204	ENSG00000169032	ENSG00000090621	ENSG00000162817	ENSG00000101342	ENSG00000121775	ENSG00000079385	ENSG00000196821	ENSG00000154734	ENSG00000118579	ENSG00000127124	ENSG00000095574	ENSG00000184209	ENSG00000172031	ENSG00000100271	ENSG00000188026			ENSG00000134243	ENSG00000139734
ENSG00000144821	ENSG00000134987	ENSG00000120875	ENSG00000008735	ENSG00000230736	ENSG00000122882	ENSG00000036530	ENSG00000142634	ENSG00000196834	ENSG00000115233	ENSG00000116138	ENSG00000175697	ENSG00000130208	ENSG00000086666	ENSG00000178826	ENSG00000143653			ENSG00000180917	ENSG00000135476
ENSG00000253767	ENSG00000075568	ENSG00000123989	ENSG00000171763	ENSG00000106479	ENSG00000065183	ENSG00000214140	ENSG00000174238	ENSG00000229539	ENSG00000143190	ENSG00000122420	ENSG00000140022	ENSG00000243312	ENSG00000126107	ENSG00000248175	ENSG00000173715			ENSG00000136870	ENSG00000090889
ENSG00000105499	ENSG00000105865	ENSG00000244486	ENSG00000119326	ENSG00000232586	ENSG00000204856	ENSG00000104856	ENSG00000052344	ENSG00000118137	ENSG00000132792	ENSG00000228502	ENSG00000126458	ENSG00000134183	ENSG00000182272	ENSG00000130812	ENSG00000012660			ENSG00000102401	ENSG00000094804
ENSG00000089356	ENSG00000141510	ENSG00000112237	ENSG00000105983	ENSG00000230911	ENSG00000015171	ENSG00000136235	ENSG00000117419	ENSG00000233237	ENSG00000129460	ENSG00000204052	ENSG00000159658	ENSG00000215251	ENSG00000159840	ENSG00000131471	ENSG00000180448			ENSG00000136925	ENSG00000171320
ENSG00000162931	ENSG00000079462	ENSG00000085552	ENSG00000120694	ENSG00000203993	ENSG00000130723	ENSG00000225762	ENSG00000138750	ENSG00000188710	ENSG00000125352	ENSG00000101849	ENSG00000075415	ENSG00000147854	ENSG00000170776	ENSG00000135299	ENSG00000089220			ENSG00000145388	ENSG00000080986
ENSG00000174521	ENSG00000020256	ENSG00000225210	ENSG00000070495	ENSG00000179826	ENSG00000145332	ENSG00000121053	ENSG00000140553	ENSG00000245468	ENSG00000099899	ENSG00000138756	ENSG00000166689	ENSG00000143498	ENSG00000129197	ENSG00000212670	ENSG00000071242			ENSG00000135749	ENSG00000129810
ENSG00000105855	ENSG00000152078	ENSG00000130518	ENSG00000107938	ENSG00000232019	ENSG00000113594	ENSG00000237491	ENSG00000124688	ENSG00000243224	ENSG00000213799	ENSG00000112290	ENSG00000092931	ENSG00000204177	ENSG00000054793	ENSG00000176597	ENSG00000099330			ENSG00000142784	ENSG00000157456
ENSG00000219665	ENSG00000084676	ENSG00000229186	ENSG00000134575	ENSG00000238186	ENSG00000120690	ENSG00000106404	ENSG00000162976	ENSG00000256417	ENSG00000102543	ENSG00000162408	ENSG00000170145	ENSG00000226360	ENSG00000076826	ENSG00000242282	ENSG00000070756			ENSG00000105136	ENSG00000109805
ENSG00000185837	ENSG00000119411	ENSG00000008513	ENSG00000162819	ENSG00000119227	ENSG00000154719	ENSG00000139540	ENSG00000101546	ENSG00000166833	ENSG00000075188	ENSG00000119729	ENSG00000116678	ENSG00000230797	ENSG00000173542	ENSG00000172264	ENSG00000168938			ENSG00000184254	ENSG00000145386
ENSG00000105880	ENSG00000187051	ENSG00000134109	ENSG00000084652	ENSG00000174827	ENSG00000145916	ENSG00000148516	ENSG00000142444	ENSG00000186675	ENSG00000160055	ENSG00000150051	ENSG00000143248	ENSG00000037637	ENSG00000089723	ENSG00000135363	ENSG00000114739			ENSG00000006757	ENSG00000109674
ENSG00000159708	ENSG00000070214	ENSG00000106688	ENSG00000115594	ENSG00000013441	ENSG00000076928	ENSG00000169282	ENSG00000253276	ENSG00000118985	ENSG00000144034	ENSG00000043143	ENSG00000250763	ENSG00000127540	ENSG00000213079	ENSG00000235897	ENSG00000198890			ENSG00000196975	ENSG00000066279
ENSG00000167046	ENSG00000204351	ENSG00000104213	ENSG00000221947	ENSG00000215252	ENSG00000205213	ENSG00000087303	ENSG00000114346	ENSG00000237976	ENSG00000157911	ENSG00000128602	ENSG00000186106	ENSG00000255185	ENSG00000205269	ENSG00000105928	ENSG00000059691			ENSG00000166206	ENSG00000183856
ENSG00000254615	ENSG00000108592	ENSG00000183153	ENSG00000165282	ENSG00000145244	ENSG00000119139	ENSG00000225643	ENSG00000164182	ENSG00000251432	ENSG00000204388	ENSG00000071054	ENSG00000164073	ENSG00000187837	ENSG00000170854	ENSG00000114854	ENSG00000198818			ENSG00000164008	ENSG00000121152
ENSG00000113248	ENSG00000134371	ENSG00000237187	ENSG00000086015	ENSG00000147127	ENSG00000126001	ENSG00000232344	ENSG00000198700	ENSG00000152766	ENSG00000112640	ENSG00000163697	ENSG00000181004	ENSG00000228981	ENSG00000130449	ENSG00000255896	ENSG00000090013			ENSG00000148481	ENSG00000174371
ENSG00000101134	ENSG00000102910	ENSG00000106714	ENSG00000186212	ENSG00000188629	ENSG00000161638	ENSG00000254877	ENSG00000117676	ENSG00000257869	ENSG00000147471	ENSG00000078237	ENSG00000214262	ENSG00000168297	ENSG00000118096	ENSG00000158423	ENSG00000182372			ENSG00000136848	ENSG00000171241
ENSG00000134569	ENSG00000109861	ENSG00000100522	ENSG00000066777	ENSG00000181097	ENSG00000005007	ENSG00000113790	ENSG00000130638	ENSG00000183206	ENSG00000102908	ENSG00000120669	ENSG00000213638	ENSG00000170385	ENSG00000112406	ENSG00000241680	ENSG00000163463			ENSG00000183513	ENSG00000137812
ENSG00000041982	ENSG00000157870	ENSG00000134760	ENSG00000137713	ENSG00000182578	ENSG00000132825	ENSG00000188599	ENSG00000204160	ENSG00000249626	ENSG00000167863	ENSG00000123268	ENSG00000126821	ENSG00000161914	ENSG00000184203	ENSG00000231769	ENSG00000162729			ENSG00000144560	ENSG00000197299
ENSG00000054392	ENSG00000179950	ENSG00000249196	ENSG00000073578	ENSG00000088448	ENSG00000101310	ENSG00000231187	ENSG00000184983	ENSG00000127129	ENSG00000175166	ENSG00000145337	ENSG00000110090	ENSG00000184012	ENSG00000003096	ENSG00000196559	ENSG00000143811			ENSG00000113597	ENSG00000171848
ENSG00000182179	ENSG00000244462	ENSG00000123411	ENSG00000177425	ENSG00000188167	ENSG00000136108	ENSG00000174368	ENSG00000158042	ENSG00000226453	ENSG00000138032	ENSG00000236618	ENSG00000182749	ENSG00000233380	ENSG00000124587	ENSG00000162572	ENSG00000177830			ENSG00000133134	ENSG00000206053
ENSG00000112041	ENSG00000174547	ENSG00000188153	ENSG00000077514	ENSG00000233016	ENSG00000078061	ENSG00000197748	ENSG00000163083	ENSG00000102760	ENSG00000213020	ENSG00000101695	ENSG00000175175	ENSG00000126603	ENSG00000169446	ENSG00000159761	ENSG00000126247			ENSG00000164695	ENSG00000184983
ENSG00000007174	ENSG00000143164	ENSG00000204103	ENSG00000114745	ENSG00000243759	ENSG00000143590	ENSG00000228037	ENSG00000108270	ENSG00000237036	ENSG00000184220	ENSG00000196284	ENSG00000125657	ENSG00000227848	ENSG00000128731	ENSG00000231768	ENSG00000072210			ENSG00000166840	ENSG00000064666
ENSG00000107731	ENSG00000160336	ENSG00000135925	ENSG00000117480	ENSG00000182397	ENSG00000175782	ENSG00000245532	ENSG00000037474	ENSG00000228915	ENSG00000232956	ENSG00000123983	ENSG00000025800	ENSG00000148297	ENSG00000158987	ENSG00000075673	ENSG00000115616			ENSG00000186462	ENSG00000131473
ENSG00000111249	ENSG00000047230	ENSG00000234449	ENSG00000132481	ENSG00000228613	ENSG00000163754	ENSG00000156966	ENSG00000161671	ENSG00000188833	ENSG00000100324	ENSG00000014824	ENSG00000078900	ENSG00000188873	ENSG00000086758	ENSG00000163617	ENSG00000137747			ENSG00000166233	ENSG00000137364
ENSG00000235984	ENSG00000152944	ENSG00000124429	ENSG00000147257	ENSG00000176945	ENSG00000175575	ENSG00000223382	ENSG00000170633	ENSG00000248925	ENSG00000250312	ENSG00000158813	ENSG00000239415	ENSG00000105227	ENSG00000116151	ENSG00000249863	ENSG00000183978			ENSG00000166073	ENSG00000117118
ENSG00000116299	ENSG00000141552	ENSG00000172348	ENSG00000169372	ENSG00000131044	ENSG00000142632	ENSG00000255717	ENSG00000189306	ENSG00000165899	ENSG00000131051	ENSG00000171148	ENSG00000225880	ENSG00000112739	ENSG00000152894	ENSG00000162009	ENSG00000141570			ENSG00000119638	ENSG00000184178
ENSG00000188384	ENSG00000130706	ENSG00000163785	ENSG00000175348	ENSG00000187987	ENSG00000160392	ENSG00000225400	ENSG00000134375	ENSG00000204323	ENSG00000103365	ENSG00000164253	ENSG00000122299	ENSG00000213707	ENSG00000165714	ENSG00000248508	ENSG00000112699				ENSG00000125841
ENSG00000180596	ENSG00000167881	ENSG00000168916	ENSG00000174953	ENSG00000130222	ENSG00000134758	ENSG00000241528	ENSG00000116478	ENSG00000196890	ENSG00000234912	ENSG00000124596	ENSG00000215630	ENSG00000225031	ENSG00000011009	ENSG00000214439	ENSG00000215305				ENSG00000163170
ENSG00000250403	ENSG00000132155	ENSG00000169855	ENSG00000138031	ENSG00000163060	ENSG00000103653	ENSG00000226086	ENSG00000171823	ENSG00000170017	ENSG00000155008	ENSG00000164023	ENSG00000037757	ENSG00000105617	ENSG00000170425	ENSG00000143355	ENSG00000087302				ENSG00000231925
ENSG00000110799	ENSG00000001036	ENSG00000132141	ENSG00000103549	ENSG00000249709	ENSG00000101266	ENSG00000165028	ENSG00000170089	ENSG00000184545	ENSG00000122642	ENSG00000151806	ENSG00000147592	ENSG00000198625	ENSG00000162869	ENSG00000229789	ENSG00000128564				ENSG00000095794
ENSG00000172828	ENSG00000139343	ENSG00000124225	ENSG00000149925	ENSG00000166278	ENSG00000138709	ENSG00000189056	ENSG00000048991	ENSG00000154438	ENSG00000113272	ENSG00000240344	ENSG00000135119	ENSG00000215899	ENSG00000065615	ENSG00000172738	ENSG00000141905				ENSG00000133302
ENSG00000164061	ENSG00000136830	ENSG00000100889	ENSG00000023330	ENSG00000236255	ENSG00000100099	ENSG00000245904	ENSG00000092820	ENSG00000248161	ENSG00000173486	ENSG00000198721	ENSG00000174136	ENSG00000248015	ENSG00000168890	ENSG00000101096	ENSG00000122965				ENSG00000144381
ENSG00000257543	ENSG00000189319	ENSG00000113924	ENSG00000175893	ENSG00000251102	ENSG00000011454	ENSG00000215386	ENSG00000113716	ENSG00000174672	ENSG00000184007	ENSG00000152217	ENSG00000247228	ENSG00000171169	ENSG00000196670	ENSG00000104725	ENSG00000105819				ENSG00000142230
ENSG00000225693	ENSG00000106638	ENSG00000243746	ENSG00000136527	ENSG00000225489	ENSG00000172878	ENSG00000178297	ENSG00000214050	ENSG00000226380	ENSG00000175595	ENSG00000153721	ENSG00000197448	ENSG00000204685	ENSG00000163319	ENSG00000163449	ENSG00000224078				ENSG00000162599
ENSG00000184368	ENSG00000141959	ENSG00000227791	ENSG00000144827	ENSG00000196689	ENSG00000128604	ENSG00000169314	ENSG00000142864	ENSG00000229481	ENSG00000139746	ENSG00000176428	ENSG00000231050	ENSG00000184517	ENSG00000123104	ENSG00000245958	ENSG00000241181				ENSG00000224051
ENSG00000242078	ENSG00000124615	ENSG00000144229	ENSG00000164466	ENSG00000238113	ENSG00000089280	ENSG00000188747	ENSG00000158169	ENSG00000119917	ENSG00000155755	ENSG00000173457	ENSG00000105771	ENSG00000160813	ENSG00000163703	ENSG00000075826	ENSG00000102893				ENSG00000214063
ENSG00000228288	ENSG00000136271	ENSG00000102081	ENSG00000206573	ENSG00000113555	ENSG00000142453	ENSG00000224345	ENSG00000132361	ENSG00000184497	ENSG00000178096	ENSG00000128791	ENSG00000258289	ENSG00000108961	ENSG00000143207	ENSG00000023445	ENSG00000140939				ENSG00000145293
ENSG00000133116	ENSG00000116691	ENSG00000118508	ENSG00000106327	ENSG00000203635	ENSG00000070614	ENSG00000205537	ENSG00000181090	ENSG00000110375	ENSG00000141627	ENSG00000170745	ENSG00000215386	ENSG00000154370	ENSG00000070718	ENSG00000223886	ENSG00000123415				ENSG00000165282
ENSG00000250986	ENSG00000156853	ENSG00000154144	ENSG00000198805	ENSG00000215386	ENSG00000113810	ENSG00000122367	ENSG00000173786	ENSG00000220008	ENSG00000076662	ENSG00000188612	ENSG00000101276	ENSG00000101945	ENSG00000106086	ENSG00000169129	ENSG00000223572				ENSG00000144231
ENSG00000203279	ENSG00000123739	ENSG00000174740	ENSG00000095319	ENSG00000184206	ENSG00000180008	ENSG00000161513	ENSG00000087586	ENSG00000233895	ENSG00000129646	ENSG00000121644	ENSG00000179163	ENSG00000136527	ENSG00000187535	ENSG00000257800	ENSG00000136826				ENSG00000169241
ENSG00000141068	ENSG00000198160	ENSG00000140443	ENSG00000173409	ENSG00000180914	ENSG00000120662	ENSG00000164125	ENSG00000065183	ENSG00000005238	ENSG00000184436	ENSG00000136643	ENSG00000145012	ENSG00000135253	ENSG00000169696	ENSG00000196267	ENSG00000170469				ENSG00000101624
ENSG00000116711	ENSG00000170606	ENSG00000137992	ENSG00000113569	ENSG00000249850	ENSG00000141551	ENSG00000125775	ENSG00000137161	ENSG00000184584	ENSG00000092978	ENSG00000138430	ENSG00000074416	ENSG00000240342	ENSG00000134909	ENSG00000253598	ENSG00000139192				ENSG00000159063
ENSG00000124067	ENSG00000123064	ENSG00000102543	ENSG00000148341	ENSG00000170498	ENSG00000125703	ENSG00000226135	ENSG00000130227	ENSG00000183508	ENSG00000138757	ENSG00000196083	ENSG00000158006	ENSG00000161692	ENSG00000167232	ENSG00000132854	ENSG00000174177				ENSG00000106077
ENSG00000224976	ENSG00000144231	ENSG00000070214	ENSG00000058091	ENSG00000184451	ENSG00000112742	ENSG00000137843	ENSG00000159423	ENSG00000058404	ENSG00000145882	ENSG00000128829	ENSG00000125968	ENSG00000175895	ENSG00000171045	ENSG00000257433	ENSG00000075399				ENSG00000163913
ENSG00000200693	ENSG00000183010	ENSG00000111358	ENSG00000198830	ENSG00000233178	ENSG00000184916	ENSG00000244701	ENSG00000136522	ENSG00000186806	ENSG00000115364	ENSG00000071246	ENSG00000151413	ENSG00000163067	ENSG00000183665	ENSG00000167107	ENSG00000146701				ENSG00000139579
ENSG00000185105	ENSG00000168159	ENSG00000153093	ENSG00000174652	ENSG00000178878	ENSG00000141013	ENSG00000230724	ENSG00000122376	ENSG00000189366	ENSG00000164180	ENSG00000116117	ENSG00000107341	ENSG00000143994	ENSG00000204217	ENSG00000170537	ENSG00000102144				ENSG00000186815
ENSG00000141622	ENSG00000105176	ENSG00000179476	ENSG00000176087	ENSG00000124693	ENSG00000073060	ENSG00000132718	ENSG00000205937	ENSG00000104081	ENSG00000163050	ENSG00000128609	ENSG00000131732	ENSG00000233396	ENSG00000122435	ENSG00000052841	ENSG00000228106				ENSG00000140406
ENSG00000118515	ENSG00000123124	ENSG00000160075	ENSG00000132591	ENSG00000176563	ENSG00000198105	ENSG00000047617	ENSG00000176410	ENSG00000138294	ENSG00000156273	ENSG00000085832	ENSG00000065413	ENSG00000173540	ENSG00000073464	ENSG00000185055	ENSG00000237289				ENSG00000142856
ENSG00000146021	ENSG00000160803	ENSG00000177410	ENSG00000081087	ENSG00000198339	ENSG00000167716	ENSG00000251034	ENSG00000085552	ENSG00000247092	ENSG00000131323	ENSG00000136026	ENSG00000164168	ENSG00000119707	ENSG00000064309	ENSG00000223745	ENSG00000100300				ENSG00000099219
ENSG00000213462	ENSG00000101182	ENSG00000198839	ENSG00000116521	ENSG00000142920	ENSG00000101844	ENSG00000119636	ENSG00000179262	ENSG00000162997	ENSG00000063601	ENSG00000130508	ENSG00000158286	ENSG00000131051	ENSG00000074054	ENSG00000136895	ENSG00000163584				ENSG00000188917
ENSG00000101180	ENSG00000136933	ENSG00000017427	ENSG00000176124	ENSG00000102174	ENSG00000132466	ENSG00000128482	ENSG00000112578	ENSG00000081818	ENSG00000111237	ENSG00000153201	ENSG00000132677	ENSG00000008256	ENSG00000143093	ENSG00000138669	ENSG00000046653				ENSG00000004961
ENSG00000196844	ENSG00000099800	ENSG00000010810	ENSG00000175634	ENSG00000240529	ENSG00000171206	ENSG00000219891	ENSG00000196526	ENSG00000213889	ENSG00000140829	ENSG00000119906	ENSG00000243335	ENSG00000182224	ENSG00000165655	ENSG00000225778	ENSG00000204267				ENSG00000183137
ENSG00000246985	ENSG00000137312	ENSG00000219665	ENSG00000173166	ENSG00000213999	ENSG00000101752	ENSG00000231177	ENSG00000107651	ENSG00000234869	ENSG00000123545	ENSG00000196792	ENSG00000144597	ENSG00000213689	ENSG00000198373	ENSG00000141665	ENSG00000149418				ENSG00000167861
ENSG00000258553	ENSG00000178105	ENSG00000170231	ENSG00000141522	ENSG00000197409	ENSG00000196937	ENSG00000166046	ENSG00000119314	ENSG00000173706	ENSG00000182446	ENSG00000177426	ENSG00000165795	ENSG00000185641	ENSG00000121022	ENSG00000244349	ENSG00000105939				ENSG00000126602
ENSG00000230523	ENSG00000116198	ENSG00000169504	ENSG00000102996	ENSG00000142046	ENSG00000105486	ENSG00000100100	ENSG00000138085	ENSG00000160716	ENSG00000103266	ENSG00000066923	ENSG00000124214	ENSG00000143786	ENSG00000159788	ENSG00000151651	ENSG00000160221				ENSG00000116670
ENSG00000166257	ENSG00000197601	ENSG00000196208	ENSG00000087502	ENSG00000241563	ENSG00000139737	ENSG00000196660	ENSG00000130175	ENSG00000233937	ENSG00000168116	ENSG00000134986	ENSG00000145331	ENSG00000158161	ENSG00000188070	ENSG00000243742	ENSG00000172315				ENSG00000105948
ENSG00000115112	ENSG00000178188	ENSG00000078114	ENSG00000143641	ENSG00000220583	ENSG00000111145	ENSG00000219159	ENSG00000114686	ENSG00000249550	ENSG00000148229	ENSG00000091409	ENSG00000185745	ENSG00000228998	ENSG00000107816	ENSG00000233183	ENSG00000213455				ENSG00000119326
ENSG00000232645	ENSG00000185122	ENSG00000119541	ENSG00000059758	ENSG00000258441	ENSG00000134717	ENSG00000203797	ENSG00000135913	ENSG00000239523	ENSG00000175197	ENSG00000118420	ENSG00000006007	ENSG00000214391	ENSG00000157625	ENSG00000162892	ENSG00000150403				ENSG00000124789
ENSG00000197747	ENSG00000125107	ENSG00000137766	ENSG00000095794	ENSG00000237676	ENSG00000065883	ENSG00000160282	ENSG00000178951	ENSG00000151224	ENSG00000023892	ENSG00000153560	ENSG00000156042	ENSG00000100941	ENSG00000245146	ENSG00000114473	ENSG00000173950				ENSG00000129255
ENSG00000186973	ENSG00000111845	ENSG00000144452	ENSG00000100416	ENSG00000115137	ENSG00000214717	ENSG00000249753	ENSG00000198498	ENSG00000177675	ENSG00000164754	ENSG00000151835	ENSG00000125434	ENSG00000185651	ENSG00000148396	ENSG00000160179	ENSG00000227500				ENSG00000138758
ENSG00000136883	ENSG00000151923	ENSG00000163162	ENSG00000143933	ENSG00000243477	ENSG00000197183	ENSG00000234492	ENSG00000162065	ENSG00000161958	ENSG00000100376	ENSG00000163659	ENSG00000168539	ENSG00000160051	ENSG00000214106	ENSG00000143390	ENSG00000106397				ENSG00000134333
ENSG00000131771	ENSG00000140307	ENSG00000247121	ENSG00000117593	ENSG00000166704	ENSG00000185621	ENSG00000204390	ENSG00000125995	ENSG00000182327	ENSG00000214313	ENSG00000159399	ENSG00000166225	ENSG00000089685	ENSG00000163521	ENSG00000184551	ENSG00000241468				ENSG00000073670
ENSG00000172425	ENSG00000087191	ENSG00000087128	ENSG00000163110	ENSG00000133962	ENSG00000196914	ENSG00000171487	ENSG00000137364	ENSG00000230679	ENSG00000138785	ENSG00000198860	ENSG00000009844	ENSG00000197332	ENSG00000188493	ENSG00000154822	ENSG00000142168				ENSG00000182858
ENSG00000169894	ENSG00000163686	ENSG00000237149	ENSG00000103540	ENSG00000131797	ENSG00000254635	ENSG00000240875	ENSG00000137168	ENSG00000140470	ENSG00000049759	ENSG00000186104	ENSG00000247095	ENSG00000227939	ENSG00000115652	ENSG00000069493	ENSG00000174951				ENSG00000116688
ENSG00000135218	ENSG00000013016	ENSG00000214108	ENSG00000050820	ENSG00000226396	ENSG00000135525	ENSG00000174099	ENSG00000172731	ENSG00000214248	ENSG00000152359	ENSG00000158483	ENSG00000249437	ENSG00000070182	ENSG00000182796	ENSG00000249307	ENSG00000146409				ENSG00000132763
ENSG00000243155	ENSG00000133657	ENSG00000113231	ENSG00000143952	ENSG00000080546	ENSG00000186792	ENSG00000196220	ENSG00000116127	ENSG00000003137	ENSG00000197971	ENSG00000226950	ENSG00000172794	ENSG00000168597	ENSG00000128016	ENSG00000110675	ENSG00000181396				ENSG00000116221
ENSG00000204618	ENSG00000115525	ENSG00000084636	ENSG00000133657	ENSG00000139574	ENSG00000213463	ENSG00000113240	ENSG00000140350	ENSG00000233483	ENSG00000158092	ENSG00000181885	ENSG00000164347	ENSG00000158480	ENSG00000128294	ENSG00000177943	ENSG00000128346				ENSG00000153395
ENSG00000171476	ENSG00000171307	ENSG00000167232	ENSG00000164077	ENSG00000231066	ENSG00000198836	ENSG00000144712	ENSG00000086189	ENSG00000101489	ENSG00000137976	ENSG00000153531	ENSG00000145016	ENSG00000162804	ENSG00000129003	ENSG00000251595	ENSG00000164885				ENSG00000166451
ENSG00000226696	ENSG00000175893	ENSG00000155130	ENSG00000157240	ENSG00000257176	ENSG00000110768	ENSG00000125730	ENSG00000064687	ENSG00000185404	ENSG00000169813	ENSG00000129187	ENSG00000154309	ENSG00000104228	ENSG00000124191	ENSG00000255455	ENSG00000185803				ENSG00000126456
ENSG00000113262	ENSG00000215251	ENSG00000169891	ENSG00000120253	ENSG00000234072	ENSG00000108424	ENSG00000242569	ENSG00000136936	ENSG00000204634	ENSG00000169733	ENSG00000133627	ENSG00000257108	ENSG00000186352	ENSG00000112079	ENSG00000134256	ENSG00000133256				ENSG00000100036
ENSG00000228158	ENSG00000136159	ENSG00000154856	ENSG00000151576	ENSG00000108785	ENSG00000163686	ENSG00000006837	ENSG00000186815	ENSG00000227110	ENSG00000164294	ENSG00000153310	ENSG00000205423	ENSG00000118412	ENSG00000059378	ENSG00000169758	ENSG00000175906				ENSG00000159403
ENSG00000121053	ENSG00000076685	ENSG00000224818	ENSG00000168944	ENSG00000088356	ENSG00000112167	ENSG00000170681	ENSG00000135373	ENSG00000187189	ENSG00000125977	ENSG00000165105	ENSG00000070601	ENSG00000143751	ENSG00000032219	ENSG00000158552	ENSG00000125534				ENSG00000112576
ENSG00000125266	ENSG00000134453	ENSG00000164251	ENSG00000185305	ENSG00000232439	ENSG00000068308	ENSG00000106479	ENSG00000177189	ENSG00000243422	ENSG00000142507	ENSG00000183291	ENSG00000167964	ENSG00000183444	ENSG00000142583	ENSG00000239719	ENSG00000215182				ENSG00000197930
ENSG00000163297	ENSG00000104524	ENSG00000112183	ENSG00000139116	ENSG00000136153	ENSG00000134996	ENSG00000142920	ENSG00000172765	ENSG00000245685	ENSG00000110025	ENSG00000056277	ENSG00000196502	ENSG00000175182	ENSG00000167302	ENSG00000122299	ENSG00000137776				ENSG00000147257
ENSG00000177337	ENSG00000112308	ENSG00000226124	ENSG00000204084	ENSG00000140830	ENSG00000155096	ENSG00000165511	ENSG00000101624	ENSG00000151023	ENSG00000006712	ENSG00000095951	ENSG00000116489	ENSG00000152193	ENSG00000130940	ENSG00000225051	ENSG00000139531				ENSG00000183605
ENSG00000245317	ENSG00000103067	ENSG00000176641	ENSG00000132313	ENSG00000196331	ENSG00000116005	ENSG00000253671	ENSG00000159692	ENSG00000188483	ENSG00000186283	ENSG00000136738	ENSG00000163795	ENSG00000244567	ENSG00000225377	ENSG00000165338	ENSG00000131152				ENSG00000198363
ENSG00000229404	ENSG00000142082	ENSG00000196998	ENSG00000117595	ENSG00000231305	ENSG00000124532	ENSG00000166800	ENSG00000164091	ENSG00000126016	ENSG00000214706	ENSG00000009694	ENSG00000255561	ENSG00000183558	ENSG00000154642	ENSG00000224699	ENSG00000139547				ENSG00000250479
ENSG00000135549	ENSG00000117597	ENSG00000136158	ENSG00000100335	ENSG00000214765	ENSG00000160208	ENSG00000125337	ENSG00000197555	ENSG00000255737	ENSG00000074071	ENSG00000225377	ENSG00000099377	ENSG00000131669	ENSG00000095383	ENSG00000164308	ENSG00000109680				ENSG00000012211
ENSG00000087128	ENSG00000169241	ENSG00000158716	ENSG00000153048	ENSG00000250303	ENSG00000102081	ENSG00000226711	ENSG00000042753	ENSG00000146070	ENSG00000115486	ENSG00000153317	ENSG00000244541	ENSG00000214087	ENSG00000186635	ENSG00000166997	ENSG00000130669				ENSG00000137822
ENSG00000180720	ENSG00000127884	ENSG00000205835	ENSG00000111581	ENSG00000214135	ENSG00000187486	ENSG00000165695	ENSG00000185818	ENSG00000134215	ENSG00000124574	ENSG00000180964	ENSG00000185869	ENSG00000173846	ENSG00000105063	ENSG00000067601	ENSG00000119408				ENSG00000136840
ENSG00000184500	ENSG00000145781	ENSG00000182057	ENSG00000120910	ENSG00000243302	ENSG00000117791	ENSG00000100298	ENSG00000142669	ENSG00000176998	ENSG00000146856	ENSG00000076321	ENSG00000148841	ENSG00000073009	ENSG00000142675	ENSG00000223723	ENSG00000186847				ENSG00000158710
ENSG00000152137	ENSG00000149761	ENSG00000076067	ENSG00000151726	ENSG00000232063	ENSG00000198431	ENSG00000185674	ENSG00000124831	ENSG00000236423	ENSG00000112339	ENSG00000109436	ENSG00000196689	ENSG00000105613	ENSG00000151229	ENSG00000110888	ENSG00000065989				ENSG00000143499
ENSG00000105464	ENSG00000138028	ENSG00000178498	ENSG00000126067	ENSG00000257511	ENSG00000162542	ENSG00000258488	ENSG00000141179	ENSG00000227136	ENSG00000164402	ENSG00000165914	ENSG00000158615	ENSG00000197063	ENSG00000183496	ENSG00000089177	ENSG00000224877				ENSG00000198668
ENSG00000226969	ENSG00000188191	ENSG00000170011	ENSG00000077157	ENSG00000213851	ENSG00000075240	ENSG00000201134	ENSG00000020426	ENSG00000198910	ENSG00000184517	ENSG00000102309	ENSG00000171150	ENSG00000235065	ENSG00000225302	ENSG00000163666	ENSG00000185303				ENSG00000180535
ENSG00000237950	ENSG00000109323	ENSG00000213885	ENSG00000113649	ENSG00000180638	ENSG00000166263	ENSG00000241014	ENSG00000188002	ENSG00000219507	ENSG00000102178	ENSG00000170832	ENSG00000127688	ENSG00000072849	ENSG00000153201	ENSG00000149289	ENSG00000102595				ENSG00000111669
ENSG00000197627	ENSG00000103495	ENSG00000154310	ENSG00000228794	ENSG00000224886	ENSG00000138768	ENSG00000254860	ENSG00000155463	ENSG00000186567	ENSG00000184209	ENSG00000233621	ENSG00000142235	ENSG00000217325	ENSG00000143126	ENSG00000239407	ENSG00000155115				ENSG00000164032
ENSG00000008300	ENSG00000068784	ENSG00000121579	ENSG00000164053	ENSG00000105204	ENSG00000106348	ENSG00000184434	ENSG00000175606	ENSG00000198342	ENSG00000121644	ENSG00000133818	ENSG00000065154	ENSG00000169217	ENSG00000064313	ENSG00000155970	ENSG00000106049				ENSG00000117480
ENSG00000116741	ENSG00000083544	ENSG00000122481	ENSG00000019995	ENSG00000251050	ENSG00000092108	ENSG00000142512	ENSG00000112208	ENSG00000226476	ENSG00000141696	ENSG00000198945	ENSG00000139625	ENSG00000156795	ENSG00000139926	ENSG00000103534	ENSG00000142330				ENSG00000235162
ENSG00000148948	ENSG00000137414	ENSG00000130558	ENSG00000100014	ENSG00000254317	ENSG00000077585	ENSG00000170667	ENSG00000140105	ENSG00000141179	ENSG00000172590	ENSG00000168246	ENSG00000255185	ENSG00000167595	ENSG00000198853	ENSG00000004848	ENSG00000198157				ENSG00000174669
ENSG00000253716	ENSG00000070761	ENSG00000234782	ENSG00000160050	ENSG00000111725	ENSG00000204120	ENSG00000228782	ENSG00000101400	ENSG00000115414	ENSG00000177728	ENSG00000169750	ENSG00000112276	ENSG00000099977	ENSG00000131196	ENSG00000162032	ENSG00000175768				ENSG00000235847
ENSG00000133321	ENSG00000160200	ENSG00000133134	ENSG00000204580	ENSG00000132680	ENSG00000102078	ENSG00000204361	ENSG00000164062	ENSG00000227946	ENSG00000132383	ENSG00000137876	ENSG00000198933	ENSG00000161265	ENSG00000184677	ENSG00000185986	ENSG00000133943				ENSG00000138814
ENSG00000231856	ENSG00000176101	ENSG00000172031	ENSG00000111424	ENSG00000235245	ENSG00000180822	ENSG00000117519	ENSG00000110921	ENSG00000064787	ENSG00000179152	ENSG00000185222	ENSG00000167535	ENSG00000140259	ENSG00000060237	ENSG00000224271	ENSG00000184886				ENSG00000074582
ENSG00000256043	ENSG00000100258	ENSG00000102172	ENSG00000215114	ENSG00000223551	ENSG00000104497	ENSG00000227071	ENSG00000058262	ENSG00000137841	ENSG00000068438	ENSG00000141994	ENSG00000113742	ENSG00000168237	ENSG00000113851	ENSG00000005513	ENSG00000103260				ENSG00000188266
ENSG00000236924	ENSG00000157778	ENSG00000120254	ENSG00000066926	ENSG00000228696	ENSG00000155636	ENSG00000115919	ENSG00000091640	ENSG00000238197	ENSG00000173588	ENSG00000163875	ENSG00000121858	ENSG00000116754	ENSG00000152404	ENSG00000163596	ENSG00000182551				ENSG00000117505
ENSG00000232519	ENSG00000083312	ENSG00000242299	ENSG00000079805	ENSG00000231709	ENSG00000154957	ENSG00000187994	ENSG00000018189	ENSG00000225969	ENSG00000069702	ENSG00000151131	ENSG00000166479	ENSG00000185133	ENSG00000183067	ENSG00000198862	ENSG00000117450				ENSG00000179091
ENSG00000102003	ENSG00000156469	ENSG00000133169	ENSG00000141026	ENSG00000164776	ENSG00000196510	ENSG00000196724	ENSG00000105221	ENSG00000250069	ENSG00000090273	ENSG00000211584	ENSG00000186446	ENSG00000092978	ENSG00000143924	ENSG00000233411	ENSG00000159753				ENSG00000160050
ENSG00000213398	ENSG00000188895	ENSG00000164010	ENSG00000125450	ENSG00000229491	ENSG00000174799	ENSG00000133392	ENSG00000116213	ENSG00000125510	ENSG00000197937	ENSG00000151692	ENSG00000035664	ENSG00000152439	ENSG00000165626	ENSG00000139793	ENSG00000117143				ENSG00000161980
ENSG00000156284	ENSG00000108604	ENSG00000218426	ENSG00000109184	ENSG00000176809	ENSG00000117408	ENSG00000197980	ENSG00000100813	ENSG00000147408	ENSG00000115866	ENSG00000164332	ENSG00000185432	ENSG00000173436	ENSG00000122863	ENSG00000170915	ENSG00000104723				ENSG00000105220
ENSG00000132274	ENSG00000197879	ENSG00000157514	ENSG00000100034	ENSG00000243679	ENSG00000155506	ENSG00000080546	ENSG00000122873	ENSG00000160323	ENSG00000134255	ENSG00000075975	ENSG00000134780	ENSG00000177302	ENSG00000164983	ENSG00000236455	ENSG00000114023				ENSG00000069482
ENSG00000204396	ENSG00000128595	ENSG00000075073	ENSG00000133393	ENSG00000198563	ENSG00000196843	ENSG00000087076	ENSG00000138363	ENSG00000016082	ENSG00000147202	ENSG00000070371	ENSG00000187621	ENSG00000114383	ENSG00000104343	ENSG00000131018	ENSG00000059377				ENSG00000173085
ENSG00000168016	ENSG00000144591	ENSG00000123562	ENSG00000141258	ENSG00000141391	ENSG00000182552	ENSG00000147127	ENSG00000211456	ENSG00000100097	ENSG00000170260	ENSG00000167081	ENSG00000163898	ENSG00000196123	ENSG00000246089	ENSG00000169403	ENSG00000215021				ENSG00000183048
ENSG00000187823	ENSG00000135049	ENSG00000196517	ENSG00000170191	ENSG00000178809	ENSG00000120756	ENSG00000242588	ENSG00000162139	ENSG00000218416	ENSG00000102753	ENSG00000074935	ENSG00000213689	ENSG00000230551	ENSG00000021776	ENSG00000133958	ENSG00000143217				ENSG00000130511
ENSG00000163406	ENSG00000145041	ENSG00000165879	ENSG00000173852	ENSG00000130783	ENSG00000049283	ENSG00000174898	ENSG00000165724	ENSG00000152463	ENSG00000081923	ENSG00000164654	ENSG00000169026	ENSG00000231889	ENSG00000103168	ENSG00000120708	ENSG00000089154				ENSG00000224531
ENSG00000177875	ENSG00000100941	ENSG00000116171	ENSG00000138600	ENSG00000186009	ENSG00000204934	ENSG00000149201	ENSG00000100266	ENSG00000247400	ENSG00000121864	ENSG00000164465	ENSG00000118503	ENSG00000228929	ENSG00000164171	ENSG00000188687	ENSG00000111666				ENSG00000230055
ENSG00000196366	ENSG00000008853	ENSG00000186297	ENSG00000155329	ENSG00000164406	ENSG00000164051	ENSG00000125046	ENSG00000198668	ENSG00000120903	ENSG00000108256	ENSG00000197386	ENSG00000123870	ENSG00000157224	ENSG00000111850	ENSG00000148735	ENSG00000232119				ENSG00000116237
ENSG00000236617	ENSG00000132623	ENSG00000174574	ENSG00000213463	ENSG00000006194	ENSG00000141040	ENSG00000258785	ENSG00000198856	ENSG00000158315	ENSG00000152219	ENSG00000095015	ENSG00000213430	ENSG00000140534	ENSG00000089177	ENSG00000225264	ENSG00000172375				ENSG00000106785
ENSG00000224885	ENSG00000143157	ENSG00000183580	ENSG00000154889	ENSG00000244151	ENSG00000123552	ENSG00000111058	ENSG00000146731	ENSG00000166349	ENSG00000130726	ENSG00000104497	ENSG00000115020	ENSG00000125843	ENSG00000242261	ENSG00000250439	ENSG00000197565				ENSG00000171792
ENSG00000168350	ENSG00000156471	ENSG00000141034	ENSG00000068903	ENSG00000184271	ENSG00000156172	ENSG00000141434	ENSG00000084693	ENSG00000206527	ENSG00000183779	ENSG00000104205	ENSG00000231581	ENSG00000010932	ENSG00000198900	ENSG00000170500	ENSG00000136279				ENSG00000108179
ENSG00000152931	ENSG00000157045	ENSG00000138795	ENSG00000161921	ENSG00000106100	ENSG00000118242	ENSG00000134240	ENSG00000112062	ENSG00000160181	ENSG00000133131	ENSG00000003147	ENSG00000108599	ENSG00000240950	ENSG00000182150	ENSG00000099999	ENSG00000130635				ENSG00000086015
ENSG00000087258	ENSG00000100281	ENSG00000198246	ENSG00000109685	ENSG00000188060	ENSG00000244879	ENSG00000164463	ENSG00000162341	ENSG00000135643	ENSG00000121940	ENSG00000059573	ENSG00000234072	ENSG00000135740	ENSG00000164114	ENSG00000166262	ENSG00000171603				ENSG00000102125
ENSG00000250220	ENSG00000101624	ENSG00000228205	ENSG00000106266	ENSG00000087303	ENSG00000054523	ENSG00000181016	ENSG00000133740	ENSG00000183032	ENSG00000147996	ENSG00000175198	ENSG00000223705	ENSG00000147996	ENSG00000254837	ENSG00000235381	ENSG00000065833				ENSG00000172009
ENSG00000029534	ENSG00000159063	ENSG00000104691	ENSG00000112343	ENSG00000196787	ENSG00000130939	ENSG00000149735	ENSG00000204856	ENSG00000165078	ENSG00000204356	ENSG00000135446	ENSG00000182195	ENSG00000103061	ENSG00000005100	ENSG00000197355	ENSG00000135919				ENSG00000166797
ENSG00000166596	ENSG00000116747	ENSG00000111885	ENSG00000166471	ENSG00000180336	ENSG00000115594	ENSG00000114796	ENSG00000143624	ENSG00000125968	ENSG00000104756	ENSG00000154358	ENSG00000153561	ENSG00000131778	ENSG00000185920	ENSG00000224023	ENSG00000143420				ENSG00000145833
ENSG00000234072	ENSG00000108468	ENSG00000233223	ENSG00000134815	ENSG00000174788	ENSG00000137656	ENSG00000244607	ENSG00000067064	ENSG00000109906	ENSG00000065060	ENSG00000158623	ENSG00000108272	ENSG00000180389	ENSG00000112320	ENSG00000163728	ENSG00000091140				ENSG00000063241
ENSG00000248027	ENSG00000181467	ENSG00000070526	ENSG00000196204	ENSG00000258708	ENSG00000140284	ENSG00000153234	ENSG00000165215	ENSG00000109667	ENSG00000124702	ENSG00000182636	ENSG00000125746	ENSG00000203865	ENSG00000184014	ENSG00000183570	ENSG00000118162				ENSG00000106123
ENSG00000119922	ENSG00000117899	ENSG00000227051	ENSG00000163378	ENSG00000181016	ENSG00000153012	ENSG00000204099	ENSG00000170322	ENSG00000101493	ENSG00000148688	ENSG00000081913	ENSG00000232485	ENSG00000114120	ENSG00000169902	ENSG00000163082	ENSG00000083290				ENSG00000182621
ENSG00000186458	ENSG00000213337	ENSG00000108176	ENSG00000242259	ENSG00000135679	ENSG00000021762	ENSG00000124215	ENSG00000118705	ENSG00000167105	ENSG00000162910	ENSG00000215256	ENSG00000080822	ENSG00000138092	ENSG00000075089	ENSG00000118690	ENSG00000105767				ENSG00000103540
ENSG00000122012	ENSG00000130779	ENSG00000069869	ENSG00000196459	ENSG00000185168	ENSG00000177868	ENSG00000226920	ENSG00000119777	ENSG00000170962	ENSG00000159479	ENSG00000178078	ENSG00000169914	ENSG00000075234	ENSG00000013619	ENSG00000145014	ENSG00000034510				ENSG00000172731
ENSG00000111254	ENSG00000106077	ENSG00000203849	ENSG00000165661	ENSG00000166455	ENSG00000130349	ENSG00000115257	ENSG00000112651	ENSG00000170426	ENSG00000101911	ENSG00000110841	ENSG00000234694	ENSG00000223529	ENSG00000136770	ENSG00000112796	ENSG00000163399				ENSG00000162231
ENSG00000239569	ENSG00000167695	ENSG00000157911	ENSG00000146247	ENSG00000196756	ENSG00000148337	ENSG00000256667	ENSG00000125898	ENSG00000105679	ENSG00000138613	ENSG00000184232	ENSG00000138593	ENSG00000180211	ENSG00000183621	ENSG00000227908	ENSG00000114054				ENSG00000130204
ENSG00000165794	ENSG00000247796	ENSG00000028839	ENSG00000169570	ENSG00000238009	ENSG00000154229	ENSG00000147231	ENSG00000149925	ENSG00000003400	ENSG00000168243	ENSG00000153774	ENSG00000119929	ENSG00000215012	ENSG00000257621	ENSG00000180229	ENSG00000124570				ENSG00000177685
ENSG00000187094	ENSG00000096401	ENSG00000162772	ENSG00000136720	ENSG00000163431	ENSG00000152700	ENSG00000181381	ENSG00000189143	ENSG00000172296	ENSG00000185624	ENSG00000142178	ENSG00000101079	ENSG00000120370	ENSG00000167005	ENSG00000105971	ENSG00000198931				ENSG00000137880
ENSG00000153029	ENSG00000163913	ENSG00000198879	ENSG00000100258	ENSG00000172273	ENSG00000182378	ENSG00000183458	ENSG00000132589	ENSG00000206559	ENSG00000106537	ENSG00000152061	ENSG00000178502	ENSG00000196873	ENSG00000048471	ENSG00000185437	ENSG00000147454				ENSG00000136527
ENSG00000246526	ENSG00000115649	ENSG00000144730	ENSG00000153214	ENSG00000176236	ENSG00000196305	ENSG00000254317	ENSG00000130054	ENSG00000050628	ENSG00000135862	ENSG00000166532	ENSG00000144791	ENSG00000186010	ENSG00000165434	ENSG00000157429	ENSG00000255857				ENSG00000173456
ENSG00000135925	ENSG00000198276	ENSG00000118518	ENSG00000183137	ENSG00000214645	ENSG00000176714	ENSG00000129682	ENSG00000100023	ENSG00000151365	ENSG00000143870	ENSG00000164659	ENSG00000152291	ENSG00000163961	ENSG00000048405	ENSG00000198920	ENSG00000248487				ENSG00000165704
ENSG00000245904	ENSG00000138468	ENSG00000067141	ENSG00000157992	ENSG00000237126	ENSG00000119537	ENSG00000131044	ENSG00000130725	ENSG00000230673	ENSG00000139514	ENSG00000139514	ENSG00000099860	ENSG00000167378	ENSG00000115267	ENSG00000143365	ENSG00000080819				ENSG00000160753
ENSG00000247765	ENSG00000167508	ENSG00000224032	ENSG00000131473	ENSG00000135093	ENSG00000108349	ENSG00000206149	ENSG00000160803	ENSG00000117154	ENSG00000138640	ENSG00000153975	ENSG00000172508	ENSG00000122687	ENSG00000130758	ENSG00000009724	ENSG00000169814				ENSG00000130309
ENSG00000137449	ENSG00000138398	ENSG00000179241	ENSG00000109016	ENSG00000171488	ENSG00000122386	ENSG00000170044	ENSG00000183828	ENSG00000142347	ENSG00000164284	ENSG00000182810	ENSG00000177311	ENSG00000225285	ENSG00000160305	ENSG00000185513	ENSG00000158296				ENSG00000173442
ENSG00000124942	ENSG00000113552	ENSG00000104381	ENSG00000203760	ENSG00000228638	ENSG00000125247	ENSG00000182240	ENSG00000115275	ENSG00000166743	ENSG00000156873	ENSG00000108001	ENSG00000167524	ENSG00000236768	ENSG00000177119	ENSG00000114166	ENSG00000187109				ENSG00000198055
ENSG00000186472	ENSG00000101457	ENSG00000225971	ENSG00000224470	ENSG00000152705	ENSG00000172175	ENSG00000226864	ENSG00000150995	ENSG00000088340	ENSG00000143498	ENSG00000204604	ENSG00000171522	ENSG00000144233	ENSG00000122257	ENSG00000182600	ENSG00000229833				ENSG00000102189
ENSG00000106258	ENSG00000157881	ENSG00000177350	ENSG00000087269	ENSG00000230724	ENSG00000204514	ENSG00000187140	ENSG00000133056	ENSG00000168453	ENSG00000205309	ENSG00000147044	ENSG00000069943	ENSG00000101384	ENSG00000119004	ENSG00000185278	ENSG00000126368				ENSG00000182500
ENSG00000168874	ENSG00000165644	ENSG00000116761	ENSG00000137880	ENSG00000134186	ENSG00000166783	ENSG00000197083	ENSG00000134690	ENSG00000135636	ENSG00000124733	ENSG00000164543	ENSG00000173083	ENSG00000152359	ENSG00000147654	ENSG00000180071	ENSG00000077348				ENSG00000170191
ENSG00000198643	ENSG00000156603	ENSG00000168394	ENSG00000157741	ENSG00000243335	ENSG00000118965	ENSG00000232710	ENSG00000139428	ENSG00000143036	ENSG00000130520	ENSG00000154059	ENSG00000152380	ENSG00000225507	ENSG00000012983	ENSG00000172613	ENSG00000242125				ENSG00000147155
ENSG00000214708	ENSG00000197858	ENSG00000164342	ENSG00000119685	ENSG00000169239	ENSG00000080189	ENSG00000160161	ENSG00000152056	ENSG00000242474	ENSG00000151461	ENSG00000198346	ENSG00000247572	ENSG00000138835	ENSG00000137177	ENSG00000162520	ENSG00000119953				ENSG00000100714
ENSG00000236138	ENSG00000149054	ENSG00000132326	ENSG00000009780	ENSG00000223547	ENSG00000120159	ENSG00000224687	ENSG00000106344	ENSG00000228492	ENSG00000181026	ENSG00000170464	ENSG00000114383	ENSG00000171680	ENSG00000080200	ENSG00000228649	ENSG00000178982				ENSG00000198830
ENSG00000224687	ENSG00000182224	ENSG00000186472	ENSG00000049283	ENSG00000242588	ENSG00000204054	ENSG00000233056	ENSG00000135446	ENSG00000167614	ENSG00000154102	ENSG00000104689	ENSG00000134153	ENSG00000072840	ENSG00000169871	ENSG00000246228	ENSG00000163462				ENSG00000120253
ENSG00000232442	ENSG00000253729	ENSG00000176658	ENSG00000180901	ENSG00000256683	ENSG00000075420	ENSG00000241255	ENSG00000171720	ENSG00000167874	ENSG00000106541	ENSG00000165030	ENSG00000188710	ENSG00000164548	ENSG00000165533	ENSG00000122335	ENSG00000142606				ENSG00000036672
ENSG00000205129	ENSG00000071655	ENSG00000042286	ENSG00000114395	ENSG00000135637	ENSG00000168887	ENSG00000106038	ENSG00000116221	ENSG00000069812	ENSG00000111911	ENSG00000170275	ENSG00000164542	ENSG00000204959	ENSG00000196954	ENSG00000227855	ENSG00000161905				ENSG00000103121
ENSG00000105219	ENSG00000068394	ENSG00000132170	ENSG00000100359	ENSG00000125814	ENSG00000108175	ENSG00000197580	ENSG00000222011	ENSG00000215374	ENSG00000187522	ENSG00000104312	ENSG00000105289	ENSG00000127191	ENSG00000145623	ENSG00000123570	ENSG00000092094				ENSG00000149136
ENSG00000112343	ENSG00000178425	ENSG00000132669	ENSG00000112419	ENSG00000205704	ENSG00000074211	ENSG00000149564	ENSG00000110651	ENSG00000256092	ENSG00000124074	ENSG00000107833	ENSG00000185101	ENSG00000129535	ENSG00000112218	ENSG00000185267	ENSG00000246067				ENSG00000198959
ENSG00000251026	ENSG00000198780	ENSG00000182700	ENSG00000082269	ENSG00000197976	ENSG00000131873	ENSG00000162511	ENSG00000147324	ENSG00000158050	ENSG00000145365	ENSG00000148158	ENSG00000162814	ENSG00000132330	ENSG00000171843	ENSG00000152022	ENSG00000127863				ENSG00000166477
ENSG00000235919	ENSG00000065308	ENSG00000168118	ENSG00000137941	ENSG00000184898	ENSG00000221838	ENSG00000140675	ENSG00000171792	ENSG00000226383	ENSG00000163510	ENSG00000175087	ENSG00000177225	ENSG00000072864	ENSG00000147457	ENSG00000180881	ENSG00000078967				ENSG00000152749
ENSG00000149599	ENSG00000106263	ENSG00000134897	ENSG00000148334	ENSG00000182545	ENSG00000150456	ENSG00000156509	ENSG00000072134	ENSG00000242327	ENSG00000156170	ENSG00000175354	ENSG00000089041	ENSG00000242208	ENSG00000105723	ENSG00000166250	ENSG00000102763				ENSG00000165916
ENSG00000107165	ENSG00000165416	ENSG00000072422	ENSG00000100058	ENSG00000143443	ENSG00000116731	ENSG00000100253	ENSG00000039123	ENSG00000137965	ENSG00000120709	ENSG00000120519	ENSG00000168300	ENSG00000166261	ENSG00000119397	ENSG00000215158	ENSG00000112667				ENSG00000110171
ENSG00000184384	ENSG00000150760	ENSG00000196352	ENSG00000081014	ENSG00000213185	ENSG00000028116	ENSG00000169621	ENSG00000110075	ENSG00000169247	ENSG00000104872	ENSG00000185875	ENSG00000143570	ENSG00000141580	ENSG00000133114	ENSG00000136695	ENSG00000179922				ENSG00000169045
ENSG00000178623	ENSG00000188677	ENSG00000166068	ENSG00000118454	ENSG00000196295	ENSG00000101190	ENSG00000103227	ENSG00000173890	ENSG00000247934	ENSG00000080824	ENSG00000116337	ENSG00000240731	ENSG00000215068	ENSG00000113712	ENSG00000142794	ENSG00000213066				ENSG00000127561
ENSG00000120833	ENSG00000023734	ENSG00000139679	ENSG00000115159	ENSG00000144712	ENSG00000189079	ENSG00000237517	ENSG00000069966	ENSG00000188660	ENSG00000142875	ENSG00000164758	ENSG00000086619	ENSG00000175376	ENSG00000177181	ENSG00000228791	ENSG00000235423				ENSG00000169689
ENSG00000135048	ENSG00000139579	ENSG00000188613	ENSG00000081307	ENSG00000182329	ENSG00000143324	ENSG00000224746	ENSG00000128567	ENSG00000184408	ENSG00000197712	ENSG00000115866	ENSG00000106299	ENSG00000090266	ENSG00000134899	ENSG00000246308	ENSG00000153113				ENSG00000095002
ENSG00000170516	ENSG00000065613	ENSG00000135698	ENSG00000139579	ENSG00000218537	ENSG00000120519	ENSG00000142621	ENSG00000172500	ENSG00000258446	ENSG00000152147	ENSG00000118507	ENSG00000231721	ENSG00000090432	ENSG00000165929	ENSG00000069020	ENSG00000026297				ENSG00000138780
ENSG00000113532	ENSG00000129625	ENSG00000122126	ENSG00000119328	ENSG00000224165	ENSG00000145217	ENSG00000249306	ENSG00000065427	ENSG00000179455	ENSG00000196976	ENSG00000106415	ENSG00000184258	ENSG00000129932	ENSG00000138686	ENSG00000203685	ENSG00000172889				ENSG00000141404
ENSG00000011590	ENSG00000148158	ENSG00000131171	ENSG00000101236	ENSG00000007392	ENSG00000086289	ENSG00000105877	ENSG00000120913	ENSG00000255517	ENSG00000196437	ENSG00000135052	ENSG00000204923	ENSG00000177981	ENSG00000144857	ENSG00000197380	ENSG00000185963				ENSG00000122566
ENSG00000149177	ENSG00000141127	ENSG00000073712	ENSG00000236830	ENSG00000188659	ENSG00000196290	ENSG00000147119	ENSG00000100836	ENSG00000250012	ENSG00000141577	ENSG00000117543	ENSG00000162642	ENSG00000204524	ENSG00000137198	ENSG00000142694	ENSG00000108561				ENSG00000187514
ENSG00000117228	ENSG00000110717	ENSG00000086666	ENSG00000157379	ENSG00000251022	ENSG00000103642	ENSG00000088826	ENSG00000155363	ENSG00000175793	ENSG00000144580	ENSG00000113407	ENSG00000162407	ENSG00000253978	ENSG00000143353	ENSG00000144893	ENSG00000005448				ENSG00000163950
ENSG00000184226	ENSG00000161981	ENSG00000135823	ENSG00000170522	ENSG00000166922	ENSG00000006744	ENSG00000257052	ENSG00000107819	ENSG00000233224	ENSG00000124155	ENSG00000141429	ENSG00000105887	ENSG00000115806	ENSG00000235280	ENSG00000204815	ENSG00000079337				ENSG00000157510
ENSG00000137709	ENSG00000164654	ENSG00000185630	ENSG00000163840	ENSG00000205777	ENSG00000157191	ENSG00000127419	ENSG00000162607	ENSG00000229391	ENSG00000135469	ENSG00000116584	ENSG00000188177	ENSG00000123358	ENSG00000230513	ENSG00000234129	ENSG00000131650				ENSG00000111331
ENSG00000124762	ENSG00000101343	ENSG00000031698	ENSG00000090432	ENSG00000215840	ENSG00000170502	ENSG00000130783	ENSG00000104299	ENSG00000091262	ENSG00000197461	ENSG00000146535	ENSG00000204138	ENSG00000181192	ENSG00000198730	ENSG00000255458	ENSG00000066044				ENSG00000142552
ENSG00000196966	ENSG00000167088	ENSG00000163590	ENSG00000151240	ENSG00000241043	ENSG00000085760	ENSG00000196689	ENSG00000091039	ENSG00000179008	ENSG00000186908	ENSG00000175220	ENSG00000173212	ENSG00000073598	ENSG00000186141	ENSG00000116663	ENSG00000085871				ENSG00000154945
ENSG00000184144	ENSG00000100304	ENSG00000231113	ENSG00000241935	ENSG00000219163	ENSG00000065548	ENSG00000013441	ENSG00000163626	ENSG00000197329	ENSG00000120314	ENSG00000150867	ENSG00000197182	ENSG00000169972	ENSG00000078043	ENSG00000185864	ENSG00000237424				ENSG00000136699
ENSG00000197847	ENSG00000161904	ENSG00000167995	ENSG00000155975	ENSG00000197588	ENSG00000186716	ENSG00000239650	ENSG00000174547	ENSG00000254620	ENSG00000242110	ENSG00000082153	ENSG00000217128	ENSG00000160799	ENSG00000196263	ENSG00000257261	ENSG00000152556				ENSG00000156414
ENSG00000165091	ENSG00000169016	ENSG00000182795	ENSG00000213015	ENSG00000117569	ENSG00000174231	ENSG00000251459	ENSG00000138092	ENSG00000237188	ENSG00000125863	ENSG00000196470	ENSG00000135926	ENSG00000226986	ENSG00000132024	ENSG00000229896	ENSG00000134265				ENSG00000119403
ENSG00000205832	ENSG00000108924	ENSG00000176485	ENSG00000156853	ENSG00000128272	ENSG00000168792	ENSG00000231560	ENSG00000173905	ENSG00000167767	ENSG00000170832	ENSG00000111196	ENSG00000234420	ENSG00000203930	ENSG00000138614	ENSG00000173013	ENSG00000130702				ENSG00000235823
ENSG00000228847	ENSG00000153885	ENSG00000126003	ENSG00000171161	ENSG00000219200	ENSG00000198720	ENSG00000159763	ENSG00000115204	ENSG00000227775	ENSG00000228223	ENSG00000068650	ENSG00000156587	ENSG00000197182	ENSG00000141568	ENSG00000015285	ENSG00000006715				ENSG00000067064
ENSG00000233654	ENSG00000109534	ENSG00000182272	ENSG00000247240	ENSG00000235316	ENSG00000155906	ENSG00000089091	ENSG00000166902	ENSG00000082397	ENSG00000080298	ENSG00000143149	ENSG00000167371	ENSG00000117899	ENSG00000169660	ENSG00000186577	ENSG00000168000				ENSG00000148835
ENSG00000127325	ENSG00000182473	ENSG00000146826	ENSG00000122547	ENSG00000204305	ENSG00000100522	ENSG00000007372	ENSG00000137601	ENSG00000184719	ENSG00000092199	ENSG00000151718	ENSG00000107282	ENSG00000230629	ENSG00000105810	ENSG00000091844	ENSG00000130522				ENSG00000149485
ENSG00000105929	ENSG00000104824	ENSG00000144290	ENSG00000177666	ENSG00000187775	ENSG00000181588	ENSG00000243335	ENSG00000103707	ENSG00000234028	ENSG00000064763	ENSG00000145819	ENSG00000144681	ENSG00000164405	ENSG00000102780	ENSG00000151773	ENSG00000173436				ENSG00000166736
ENSG00000145020	ENSG00000092208	ENSG00000129493	ENSG00000196937	ENSG00000063127	ENSG00000136478	ENSG00000243444	ENSG00000111450	ENSG00000251580	ENSG00000215717	ENSG00000141574	ENSG00000090857	ENSG00000166170	ENSG00000245498	ENSG00000115641	ENSG00000141682				ENSG00000079819
ENSG00000221890	ENSG00000129493	ENSG00000145284	ENSG00000159228	ENSG00000205485	ENSG00000108344	ENSG00000121380	ENSG00000134369	ENSG00000179082	ENSG00000183666	ENSG00000163251	ENSG00000180113	ENSG00000110921	ENSG00000134108	ENSG00000155085	ENSG00000101444				ENSG00000088002
ENSG00000229951	ENSG00000123130	ENSG00000099284	ENSG00000104290	ENSG00000132837	ENSG00000128513	ENSG00000129595	ENSG00000177548	ENSG00000177606	ENSG00000123364	ENSG00000123992	ENSG00000135541	ENSG00000169689	ENSG00000204186	ENSG00000196705	ENSG00000177700				ENSG00000136811
ENSG00000230487	ENSG00000171456	ENSG00000034510	ENSG00000247092	ENSG00000157514	ENSG00000112039	ENSG00000171121	ENSG00000158711	ENSG00000236083	ENSG00000144677	ENSG00000178947	ENSG00000159348	ENSG00000083457	ENSG00000141279	ENSG00000165533	ENSG00000173020				ENSG00000149328
ENSG00000237436	ENSG00000164543	ENSG00000158985	ENSG00000136811	ENSG00000188868	ENSG00000184897	ENSG00000196338	ENSG00000196083	ENSG00000125744	ENSG00000177030	ENSG00000094841	ENSG00000137496	ENSG00000106636	ENSG00000148225	ENSG00000162066	ENSG00000143554				ENSG00000213390
ENSG00000232412	ENSG00000083642	ENSG00000197763	ENSG00000163848	ENSG00000259027	ENSG00000149100	ENSG00000167011	ENSG00000142230	ENSG00000179743	ENSG00000132570	ENSG00000033867	ENSG00000169967	ENSG00000178307	ENSG00000134070	ENSG00000198521	ENSG00000170906				ENSG00000102781
ENSG00000165124	ENSG00000160917	ENSG00000169155	ENSG00000183474	ENSG00000182912	ENSG00000197429	ENSG00000244479	ENSG00000119986	ENSG00000213279	ENSG00000105618	ENSG00000168234	ENSG00000112655	ENSG00000100014	ENSG00000232533	ENSG00000130997	ENSG00000175806				ENSG00000186687
ENSG00000196421	ENSG00000013374	ENSG00000065911	ENSG00000154814	ENSG00000226328	ENSG00000158813	ENSG00000144152	ENSG00000004487	ENSG00000154162	ENSG00000085231	ENSG00000183688	ENSG00000100100	ENSG00000233762	ENSG00000162695	ENSG00000230091	ENSG00000165688				ENSG00000168268
ENSG00000225087	ENSG00000156502	ENSG00000145247	ENSG00000177302	ENSG00000168274	ENSG00000164181	ENSG00000196966	ENSG00000148019	ENSG00000136630	ENSG00000153721	ENSG00000168286	ENSG00000055211	ENSG00000168101	ENSG00000081377	ENSG00000223685	ENSG00000182871				ENSG00000100078
ENSG00000134020	ENSG00000063660	ENSG00000035115	ENSG00000180370	ENSG00000230074	ENSG00000144909	ENSG00000166750	ENSG00000196678	ENSG00000185420	ENSG00000160352	ENSG00000114784	ENSG00000245532	ENSG00000129214	ENSG00000128536	ENSG00000175344	ENSG00000166136				ENSG00000056736
ENSG00000246877	ENSG00000112941	ENSG00000125430	ENSG00000086544	ENSG00000152214	ENSG00000150764	ENSG00000162733	ENSG00000134046	ENSG00000249572	ENSG00000170270	ENSG00000065308	ENSG00000149212	ENSG00000258986	ENSG00000166086	ENSG00000172197	ENSG00000130508				ENSG00000160072
ENSG00000175894	ENSG00000070423	ENSG00000171385	ENSG00000101752	ENSG00000185684	ENSG00000149311	ENSG00000117289	ENSG00000142949	ENSG00000167741	ENSG00000230445	ENSG00000170584	ENSG00000164418	ENSG00000115524	ENSG00000111012	ENSG00000212123	ENSG00000142657				ENSG00000128708
ENSG00000054598	ENSG00000162980	ENSG00000225265	ENSG00000223496	ENSG00000187008	ENSG00000179409	ENSG00000136999	ENSG00000100296	ENSG00000070886	ENSG00000198807	ENSG00000139343	ENSG00000163491	ENSG00000169607	ENSG00000128000	ENSG00000171877	ENSG00000060762				ENSG00000137404
ENSG00000092969	ENSG00000104679	ENSG00000198618	ENSG00000185515	ENSG00000179335	ENSG00000180370	ENSG00000242021	ENSG00000047188	ENSG00000101670	ENSG00000131263	ENSG00000046604	ENSG00000169562	ENSG00000139746	ENSG00000079482	ENSG00000104808	ENSG00000186866				ENSG00000109084
ENSG00000007264	ENSG00000140750	ENSG00000147804	ENSG00000143376	ENSG00000142528	ENSG00000183508	ENSG00000240429	ENSG00000173660	ENSG00000243660	ENSG00000132881	ENSG00000035687	ENSG00000153832	ENSG00000169612	ENSG00000172594	ENSG00000002016	ENSG00000163931				ENSG00000123374
ENSG00000175773	ENSG00000176871	ENSG00000157107	ENSG00000183508	ENSG00000150401	ENSG00000153094	ENSG00000224975	ENSG00000163900	ENSG00000205642	ENSG00000144848	ENSG00000203644	ENSG00000177679	ENSG00000044574	ENSG00000090061	ENSG00000100209	ENSG00000127084				ENSG00000167325
ENSG00000100197	ENSG00000213585	ENSG00000126773	ENSG00000110435	ENSG00000214313	ENSG00000162222	ENSG00000235725	ENSG00000003249	ENSG00000172578	ENSG00000131508	ENSG00000123106	ENSG00000197223	ENSG00000205014	ENSG00000073331	ENSG00000158286	ENSG00000138744				ENSG00000169683
ENSG00000224259	ENSG00000165271	ENSG00000105281	ENSG00000143401	ENSG00000224831	ENSG00000198089	ENSG00000163794	ENSG00000112249	ENSG00000109205	ENSG00000104047	ENSG00000146112	ENSG00000258590	ENSG00000224870	ENSG00000171729	ENSG00000160188	ENSG00000170476				ENSG00000185361
ENSG00000163220	ENSG00000173812	ENSG00000196116	ENSG00000011021	ENSG00000251056	ENSG00000110514	ENSG00000204334	ENSG00000162585	ENSG00000160318	ENSG00000183161	ENSG00000172380	ENSG00000055813	ENSG00000140526	ENSG00000070476	ENSG00000173889	ENSG00000184428				ENSG00000131462
ENSG00000242622	ENSG00000189046	ENSG00000187650	ENSG00000174606	ENSG00000100314	ENSG00000174437	ENSG00000230939	ENSG00000001617	ENSG00000166535	ENSG00000136267	ENSG00000109686	ENSG00000188039	ENSG00000146109	ENSG00000048707	ENSG00000144134	ENSG00000109062				ENSG00000040275
ENSG00000100100	ENSG00000244754	ENSG00000214199	ENSG00000079691	ENSG00000206341	ENSG00000180806	ENSG00000008300	ENSG00000182768	ENSG00000177236	ENSG00000182004	ENSG00000127481	ENSG00000196878	ENSG00000148803	ENSG00000156299	ENSG00000186493	ENSG00000163956				ENSG00000189403
ENSG00000228878	ENSG00000144357	ENSG00000243181	ENSG00000152056	ENSG00000100483	ENSG00000103550	ENSG00000105204	ENSG00000162639	ENSG00000226686	ENSG00000176407	ENSG00000196417	ENSG00000116209	ENSG00000131495	ENSG00000152223	ENSG00000166979	ENSG00000110931				ENSG00000125454
ENSG00000185130	ENSG00000138286	ENSG00000014257	ENSG00000197771	ENSG00000174109	ENSG00000105662	ENSG00000065621	ENSG00000126226	ENSG00000150594	ENSG00000198346	ENSG00000137501	ENSG00000166394	ENSG00000173039	ENSG00000167548	ENSG00000196155	ENSG00000189159				ENSG00000099958
ENSG00000225138	ENSG00000121892	ENSG00000182584	ENSG00000197989	ENSG00000187653	ENSG00000175866	ENSG00000118298	ENSG00000129484	ENSG00000248837	ENSG00000118412	ENSG00000156675	ENSG00000119630	ENSG00000131470	ENSG00000152904	ENSG00000154889	ENSG00000104687				ENSG00000185885
ENSG00000235618	ENSG00000126261	ENSG00000257027	ENSG00000101266	ENSG00000203761	ENSG00000103423	ENSG00000185681	ENSG00000168807	ENSG00000081853	ENSG00000258297	ENSG00000168010	ENSG00000213928	ENSG00000130748	ENSG00000150907	ENSG00000213939	ENSG00000091136				ENSG00000149929
ENSG00000203814	ENSG00000161179	ENSG00000233903	ENSG00000053747	ENSG00000125775	ENSG00000198160	ENSG00000227852	ENSG00000101413	ENSG00000173641	ENSG00000100528	ENSG00000163946	ENSG00000186594	ENSG00000156298	ENSG00000132849	ENSG00000178467	ENSG00000130414				ENSG00000109685
ENSG00000225598	ENSG00000159256	ENSG00000182199	ENSG00000088035	ENSG00000106404	ENSG00000168172	ENSG00000228696	ENSG00000148399	ENSG00000206417	ENSG00000137767	ENSG00000172785	ENSG00000204323	ENSG00000177697	ENSG00000131437	ENSG00000158023	ENSG00000158747				ENSG00000128944
ENSG00000197457	ENSG00000185515	ENSG00000150403	ENSG00000136840	ENSG00000233223	ENSG00000196323	ENSG00000186952	ENSG00000136463	ENSG00000146072	ENSG00000156504	ENSG00000051382	ENSG00000139433	ENSG00000214046	ENSG00000085982	ENSG00000139194	ENSG00000128045				ENSG00000236078
ENSG00000081189	ENSG00000096384	ENSG00000072401	ENSG00000102977	ENSG00000135722	ENSG00000092140	ENSG00000214188	ENSG00000059145	ENSG00000174599	ENSG00000163138	ENSG00000140854	ENSG00000257002	ENSG00000122085	ENSG00000188368	ENSG00000229666	ENSG00000104219				ENSG00000070814
ENSG00000176236	ENSG00000163644	ENSG00000150667	ENSG00000183624	ENSG00000231611	ENSG00000049656	ENSG00000246985	ENSG00000068724	ENSG00000196730	ENSG00000177045	ENSG00000122694	ENSG00000075223	ENSG00000145734	ENSG00000163328	ENSG00000229939	ENSG00000141002				ENSG00000121753
ENSG00000151388	ENSG00000183207	ENSG00000116574	ENSG00000198837	ENSG00000196220	ENSG00000103381	ENSG00000219200	ENSG00000111229	ENSG00000196218	ENSG00000254198	ENSG00000165905	ENSG00000185127	ENSG00000257576	ENSG00000134759	ENSG00000154265	ENSG00000140395				ENSG00000181544
ENSG00000106025	ENSG00000203326	ENSG00000150093	ENSG00000168795	ENSG00000250856	ENSG00000156531	ENSG00000134531	ENSG00000162408	ENSG00000225335	ENSG00000015153	ENSG00000159692	ENSG00000166128	ENSG00000160691	ENSG00000129071	ENSG00000253309	ENSG00000143797				ENSG00000049541
ENSG00000183307	ENSG00000171492	ENSG00000174943	ENSG00000100364	ENSG00000244097	ENSG00000139687	ENSG00000140181	ENSG00000119862	ENSG00000143507	ENSG00000117569	ENSG00000181038	ENSG00000164124	ENSG00000140464	ENSG00000157657	ENSG00000162545	ENSG00000172243				ENSG00000062822
ENSG00000145632	ENSG00000121289	ENSG00000234741	ENSG00000148572	ENSG00000234086	ENSG00000112419	ENSG00000255306	ENSG00000120438	ENSG00000163110	ENSG00000137411	ENSG00000133256	ENSG00000215099	ENSG00000155034	ENSG00000149292	ENSG00000101850	ENSG00000198911				ENSG00000060749
ENSG00000224758	ENSG00000103966	ENSG00000183161	ENSG00000137145	ENSG00000100626	ENSG00000085491	ENSG00000170909	ENSG00000167695	ENSG00000227199	ENSG00000187147	ENSG00000204366	ENSG00000010327	ENSG00000086589	ENSG00000130589	ENSG00000161860	ENSG00000118507				ENSG00000103995
ENSG00000255224	ENSG00000205531	ENSG00000221869	ENSG00000153575	ENSG00000139537	ENSG00000170365	ENSG00000188107	ENSG00000144043	ENSG00000233220	ENSG00000139910	ENSG00000228623	ENSG00000235316	ENSG00000176095	ENSG00000047410	ENSG00000081087	ENSG00000226453				ENSG00000111445
ENSG00000197409	ENSG00000173275	ENSG00000143515	ENSG00000182500	ENSG00000113739	ENSG00000066557	ENSG00000242220	ENSG00000068024	ENSG00000177469	ENSG00000176624	ENSG00000224877	ENSG00000100024	ENSG00000156875	ENSG00000169193	ENSG00000121390	ENSG00000145819				ENSG00000138092
ENSG00000131668	ENSG00000166794	ENSG00000128512	ENSG00000171132	ENSG00000155761	ENSG00000088367	ENSG00000108797	ENSG00000119596	ENSG00000235111	ENSG00000141030	ENSG00000119048	ENSG00000234636	ENSG00000204237	ENSG00000180423	ENSG00000164187	ENSG00000137821				ENSG00000182379
ENSG00000238240	ENSG00000164506	ENSG00000164695	ENSG00000144747	ENSG00000214837	ENSG00000160256	ENSG00000183690	ENSG00000095951	ENSG00000164743	ENSG00000170348	ENSG00000107829	ENSG00000139626	ENSG00000103253	ENSG00000132424	ENSG00000102302	ENSG00000188130				ENSG00000006634
ENSG00000132821	ENSG00000136381	ENSG00000083799	ENSG00000167264	ENSG00000214783	ENSG00000119979	ENSG00000170498	ENSG00000008735	ENSG00000244625	ENSG00000148175	ENSG00000153179	ENSG00000175793	ENSG00000176340	ENSG00000049883	ENSG00000163703	ENSG00000254901				ENSG00000149554
ENSG00000152377	ENSG00000185989	ENSG00000006757	ENSG00000177694	ENSG00000181634	ENSG00000102934	ENSG00000223820	ENSG00000090020	ENSG00000077585	ENSG00000083093	ENSG00000134684	ENSG00000235863	ENSG00000146426	ENSG00000136813	ENSG00000215045	ENSG00000002549				ENSG00000119333
ENSG00000123612	ENSG00000131375	ENSG00000144485	ENSG00000116127	ENSG00000163531	ENSG00000164116	ENSG00000205832	ENSG00000135624	ENSG00000229422	ENSG00000107140	ENSG00000115317	ENSG00000162391	ENSG00000126246	ENSG00000162402	ENSG00000053254	ENSG00000039068				ENSG00000230392
ENSG00000124215	ENSG00000111641	ENSG00000103978	ENSG00000167674	ENSG00000169282	ENSG00000164659	ENSG00000234917	ENSG00000157045	ENSG00000165507	ENSG00000168883	ENSG00000180817	ENSG00000123975	ENSG00000167524	ENSG00000196368	ENSG00000110315	ENSG00000144218				ENSG00000126215
ENSG00000141854	ENSG00000162302	ENSG00000231369	ENSG00000134871	ENSG00000256167	ENSG00000160131	ENSG00000139211	ENSG00000127445	ENSG00000183260	ENSG00000185379	ENSG00000090447	ENSG00000215883	ENSG00000139880	ENSG00000204569	ENSG00000197566	ENSG00000237310				ENSG00000073111
ENSG00000165494	ENSG00000144840	ENSG00000164663	ENSG00000158467	ENSG00000258477	ENSG00000127125	ENSG00000147883	ENSG00000183172	ENSG00000128340	ENSG00000182944	ENSG00000125257	ENSG00000112139	ENSG00000128563	ENSG00000197283	ENSG00000159433	ENSG00000008311				ENSG00000112029
ENSG00000229332	ENSG00000078140	ENSG00000071242	ENSG00000160131	ENSG00000178642	ENSG00000014123	ENSG00000025039	ENSG00000170876	ENSG00000021826	ENSG00000106399	ENSG00000149474	ENSG00000139190	ENSG00000106610	ENSG00000179240	ENSG00000108771	ENSG00000086506				ENSG00000170779
ENSG00000136504	ENSG00000161920	ENSG00000235253	ENSG00000145833	ENSG00000130518	ENSG00000108799	ENSG00000185345	ENSG00000214022	ENSG00000074370	ENSG00000154654	ENSG00000153767	ENSG00000115137	ENSG00000166402	ENSG00000161011	ENSG00000138798	ENSG00000083720				ENSG00000137135
ENSG00000246089	ENSG00000173465	ENSG00000225093	ENSG00000204116	ENSG00000166024	ENSG00000175602	ENSG00000165091	ENSG00000141564	ENSG00000112773	ENSG00000077312	ENSG00000104320	ENSG00000099250	ENSG00000184470	ENSG00000184979	ENSG00000230590	ENSG00000127589				ENSG00000127423
ENSG00000230992	ENSG00000174238	ENSG00000102383	ENSG00000011347	ENSG00000119559	ENSG00000213279	ENSG00000204623	ENSG00000204934	ENSG00000099822	ENSG00000253368	ENSG00000131187	ENSG00000104490	ENSG00000087903	ENSG00000092439	ENSG00000162434	ENSG00000175581				ENSG00000123416
ENSG00000248932	ENSG00000136738	ENSG00000119912	ENSG00000187193	ENSG00000129007	ENSG00000158290	ENSG00000244405	ENSG00000122386	ENSG00000184292	ENSG00000165275	ENSG00000146223	ENSG00000163430	ENSG00000085872	ENSG00000137962	ENSG00000135407	ENSG00000130528				ENSG00000168496
ENSG00000250486	ENSG00000204316	ENSG00000048342	ENSG00000166455	ENSG00000248498	ENSG00000102098	ENSG00000153029	ENSG00000157212	ENSG00000224897	ENSG00000174780	ENSG00000180346	ENSG00000172667	ENSG00000132467	ENSG00000174599	ENSG00000110844	ENSG00000197457				ENSG00000160957
ENSG00000063438	ENSG00000169021	ENSG00000123095	ENSG00000169084	ENSG00000235231	ENSG00000108819	ENSG00000258647	ENSG00000134996	ENSG00000173535	ENSG00000170860	ENSG00000198324	ENSG00000100243	ENSG00000239857	ENSG00000223768	ENSG00000145687	ENSG00000143537				ENSG00000120802
ENSG00000118777	ENSG00000102241	ENSG00000109320	ENSG00000010292	ENSG00000118307	ENSG00000197594	ENSG00000177096	ENSG00000127423	ENSG00000254717	ENSG00000141574	ENSG00000176903	ENSG00000204179	ENSG00000169249	ENSG00000023318	ENSG00000179630	ENSG00000144040				ENSG00000112312
ENSG00000255414	ENSG00000120526	ENSG00000177283	ENSG00000148090	ENSG00000186448	ENSG00000141027	ENSG00000042832	ENSG00000196262	ENSG00000149527	ENSG00000105321	ENSG00000167196	ENSG00000129757	ENSG00000183199	ENSG00000135315	ENSG00000068615	ENSG00000140545				ENSG00000232452
ENSG00000154734	ENSG00000171574	ENSG00000249044	ENSG00000138399	ENSG00000256060	ENSG00000144355	ENSG00000248429	ENSG00000198743	ENSG00000144445	ENSG00000126709	ENSG00000149243	ENSG00000137878	ENSG00000213588	ENSG00000014257	ENSG00000101782	ENSG00000038002				ENSG00000007968
ENSG00000196834	ENSG00000119285	ENSG00000169826	ENSG00000183337	ENSG00000137843	ENSG00000172728	ENSG00000087074	ENSG00000100580	ENSG00000249992	ENSG00000163755	ENSG00000111450	ENSG00000126603	ENSG00000109118	ENSG00000124145	ENSG00000132549	ENSG00000100906				ENSG00000100297
ENSG00000203797	ENSG00000020129	ENSG00000170324	ENSG00000094916	ENSG00000243754	ENSG00000143319	ENSG00000168824	ENSG00000177602	ENSG00000244541	ENSG00000161996	ENSG00000187630	ENSG00000223959	ENSG00000182149	ENSG00000186187	ENSG00000109016	ENSG00000145730				ENSG00000189362
ENSG00000229539	ENSG00000091490	ENSG00000140836	ENSG00000172731	ENSG00000255240	ENSG00000114126	ENSG00000113296	ENSG00000204370	ENSG00000103381	ENSG00000179630	ENSG00000104219	ENSG00000227540	ENSG00000176182	ENSG00000179523	ENSG00000244968	ENSG00000213722				ENSG00000137337
ENSG00000118137	ENSG00000181830	ENSG00000159256	ENSG00000116688	ENSG00000181619	ENSG00000104738	ENSG00000188167	ENSG00000163002	ENSG00000168398	ENSG00000155016	ENSG00000163884	ENSG00000184108	ENSG00000205765	ENSG00000258701	ENSG00000055118	ENSG00000112186				ENSG00000104889
ENSG00000233237	ENSG00000125656	ENSG00000113389	ENSG00000165819	ENSG00000019485	ENSG00000253352	ENSG00000122432	ENSG00000089597	ENSG00000257002	ENSG00000184792	ENSG00000181481	ENSG00000145743	ENSG00000166166	ENSG00000183808	ENSG00000169733	ENSG00000112367				ENSG00000164087
ENSG00000188710	ENSG00000116497	ENSG00000162981	ENSG00000114904	ENSG00000196724	ENSG00000135540	ENSG00000154721	ENSG00000154640	ENSG00000169047	ENSG00000089057	ENSG00000011114	ENSG00000168453	ENSG00000138050	ENSG00000179178	ENSG00000214595	ENSG00000167315				ENSG00000131470
ENSG00000245468	ENSG00000099203	ENSG00000082805	ENSG00000165322	ENSG00000102385	ENSG00000151304	ENSG00000129295	ENSG00000102030	ENSG00000240889	ENSG00000085719	ENSG00000106003	ENSG00000231245	ENSG00000167792	ENSG00000099953	ENSG00000259071	ENSG00000178605				ENSG00000162607
ENSG00000243224	ENSG00000113318	ENSG00000116191	ENSG00000189171	ENSG00000251474	ENSG00000109775	ENSG00000144452	ENSG00000173692	ENSG00000153250	ENSG00000183604	ENSG00000173226	ENSG00000076554	ENSG00000183475	ENSG00000223396	ENSG00000157873	ENSG00000162783				ENSG00000170312
ENSG00000256417	ENSG00000102572	ENSG00000219133	ENSG00000184207	ENSG00000232233	ENSG00000140006	ENSG00000188629	ENSG00000104915	ENSG00000249378	ENSG00000011114	ENSG00000099810	ENSG00000109846	ENSG00000189043	ENSG00000183386	ENSG00000133858	ENSG00000114631				ENSG00000166508
ENSG00000139679	ENSG00000163468	ENSG00000147676	ENSG00000155304	ENSG00000146278	ENSG00000171940	ENSG00000125814	ENSG00000253313	ENSG00000104490	ENSG00000144524	ENSG00000159322	ENSG00000204531	ENSG00000177370	ENSG00000104218	ENSG00000167600	ENSG00000138172				ENSG00000228716
ENSG00000166833	ENSG00000149573	ENSG00000137500	ENSG00000112033	ENSG00000249592	ENSG00000155099	ENSG00000184613	ENSG00000090924	ENSG00000141639	ENSG00000104522	ENSG00000151500	ENSG00000230844	ENSG00000148154	ENSG00000130956	ENSG00000064199	ENSG00000143158				ENSG00000100162
ENSG00000166401	ENSG00000186815	ENSG00000168785	ENSG00000136068	ENSG00000228389	ENSG00000196422	ENSG00000163637	ENSG00000136861	ENSG00000182809	ENSG00000186166	ENSG00000197965	ENSG00000095539	ENSG00000167701	ENSG00000131788	ENSG00000204314	ENSG00000188157				ENSG00000122952
ENSG00000127472	ENSG00000204568	ENSG00000150054	ENSG00000131876	ENSG00000119608	ENSG00000010244	ENSG00000153233	ENSG00000197386	ENSG00000245330	ENSG00000168439	ENSG00000196323	ENSG00000198624	ENSG00000130520	ENSG00000167037	ENSG00000176354	ENSG00000141349				ENSG00000173207
ENSG00000186675	ENSG00000112245	ENSG00000072042	ENSG00000167861	ENSG00000245149	ENSG00000162639	ENSG00000253537	ENSG00000175470	ENSG00000073067	ENSG00000162664	ENSG00000152404	ENSG00000185189	ENSG00000189114	ENSG00000176715	ENSG00000179163	ENSG00000174227				ENSG00000159147
ENSG00000118985	ENSG00000108344	ENSG00000172379	ENSG00000108106	ENSG00000204947	ENSG00000165983	ENSG00000186496	ENSG00000075043	ENSG00000124813	ENSG00000108443	ENSG00000168958	ENSG00000149269	ENSG00000206562	ENSG00000259153	ENSG00000118217	ENSG00000099622				ENSG00000131153
ENSG00000237976	ENSG00000111011	ENSG00000124098	ENSG00000073050	ENSG00000198453	ENSG00000178821	ENSG00000257900	ENSG00000244486	ENSG00000159733	ENSG00000086827	ENSG00000179051	ENSG00000100346	ENSG00000087448	ENSG00000196199	ENSG00000154269	ENSG00000255020				ENSG00000101003
ENSG00000251432	ENSG00000156256	ENSG00000150361	ENSG00000101216	ENSG00000177483	ENSG00000135378	ENSG00000179532	ENSG00000154945	ENSG00000074706	ENSG00000043143	ENSG00000174206	ENSG00000198952	ENSG00000100410	ENSG00000018510	ENSG00000105982	ENSG00000163040				ENSG00000249790
ENSG00000136531	ENSG00000112787	ENSG00000105327	ENSG00000204899	ENSG00000258101	ENSG00000165506	ENSG00000182612	ENSG00000161714	ENSG00000164197	ENSG00000095139	ENSG00000051620	ENSG00000249138	ENSG00000111271	ENSG00000151692	ENSG00000051825	ENSG00000103257				ENSG00000182010
ENSG00000152763	ENSG00000100296	ENSG00000183317	ENSG00000132879	ENSG00000220804	ENSG00000130382	ENSG00000125351	ENSG00000087263	ENSG00000258704	ENSG00000198039	ENSG00000184428	ENSG00000240571	ENSG00000100083	ENSG00000186310	ENSG00000100284	ENSG00000178814				ENSG00000249174
ENSG00000180336	ENSG00000125482	ENSG00000164292	ENSG00000167384	ENSG00000131779	ENSG00000128923	ENSG00000258890	ENSG00000114030	ENSG00000069188	ENSG00000169093	ENSG00000183117	ENSG00000173153	ENSG00000179029	ENSG00000186340	ENSG00000253540	ENSG00000115457				ENSG00000196355
ENSG00000152766	ENSG00000072134	ENSG00000182463	ENSG00000101407	ENSG00000202077	ENSG00000164597	ENSG00000164776	ENSG00000147955	ENSG00000213903	ENSG00000173598	ENSG00000134049	ENSG00000074370	ENSG00000256294	ENSG00000148468	ENSG00000242086	ENSG00000115255				ENSG00000177602
ENSG00000257869	ENSG00000142166	ENSG00000205808	ENSG00000122783	ENSG00000227398	ENSG00000205060	ENSG00000154263	ENSG00000189403	ENSG00000245105	ENSG00000158062	ENSG00000130638	ENSG00000180353	ENSG00000115568	ENSG00000048342	ENSG00000198840	ENSG00000007376				ENSG00000146918
ENSG00000183206	ENSG00000182810	ENSG00000106100	ENSG00000179604	ENSG00000241528	ENSG00000138297	ENSG00000078795	ENSG00000164104	ENSG00000256383	ENSG00000163743	ENSG00000168116	ENSG00000164764	ENSG00000250571	ENSG00000146067	ENSG00000111679	ENSG00000173482				ENSG00000134222
ENSG00000249626	ENSG00000140382	ENSG00000138801	ENSG00000044459	ENSG00000166405	ENSG00000101928	ENSG00000164949	ENSG00000005810	ENSG00000226564	ENSG00000181481	ENSG00000091136	ENSG00000182504	ENSG00000159140	ENSG00000110002	ENSG00000110002	ENSG00000167588				ENSG00000137310
ENSG00000127129	ENSG00000137133	ENSG00000003056	ENSG00000155034	ENSG00000223878	ENSG00000115816	ENSG00000223891	ENSG00000133424	ENSG00000133639	ENSG00000077684	ENSG00000172315	ENSG00000143622	ENSG00000008283	ENSG00000196557	ENSG00000158863	ENSG00000023572				ENSG00000134690
ENSG00000226453	ENSG00000111875	ENSG00000205581	ENSG00000146707	ENSG00000213221	ENSG00000175387	ENSG00000182853	ENSG00000188352	ENSG00000257556	ENSG00000175550	ENSG00000134369	ENSG00000245904	ENSG00000083812	ENSG00000134954	ENSG00000183242	ENSG00000110492				ENSG00000035499
ENSG00000100298	ENSG00000147687	ENSG00000144218	ENSG00000143157	ENSG00000226920	ENSG00000092820	ENSG00000154997	ENSG00000172244	ENSG00000185215	ENSG00000077458	ENSG00000157778	ENSG00000151025	ENSG00000156411	ENSG00000080007	ENSG00000196409	ENSG00000203724				ENSG00000140525
ENSG00000018869	ENSG00000111142	ENSG00000168159	ENSG00000170903	ENSG00000177225	ENSG00000006740	ENSG00000158427	ENSG00000160877	ENSG00000230880	ENSG00000163964	ENSG00000198498	ENSG00000145721	ENSG00000160087	ENSG00000155158	ENSG00000182749	ENSG00000156709				ENSG00000189057
ENSG00000255153	ENSG00000162298	ENSG00000140263	ENSG00000083642	ENSG00000203602	ENSG00000134851	ENSG00000142227	ENSG00000153179	ENSG00000171954	ENSG00000173273	ENSG00000123600	ENSG00000164850	ENSG00000256872	ENSG00000004534	ENSG00000115041	ENSG00000110328				ENSG00000184661
ENSG00000102760	ENSG00000075142	ENSG00000166233	ENSG00000134996	ENSG00000160055	ENSG00000213186	ENSG00000138764	ENSG00000120658	ENSG00000255277	ENSG00000005302	ENSG00000214530	ENSG00000101335	ENSG00000213672	ENSG00000124766	ENSG00000017621	ENSG00000255198				ENSG00000111247
ENSG00000237036	ENSG00000099821	ENSG00000187391	ENSG00000185442	ENSG00000137504	ENSG00000161642	ENSG00000128610	ENSG00000153944	ENSG00000105427	ENSG00000002016	ENSG00000145740	ENSG00000153790	ENSG00000106992	ENSG00000058668	ENSG00000224050	ENSG00000108641				ENSG00000153044
ENSG00000228915	ENSG00000136718	ENSG00000114861	ENSG00000166446	ENSG00000175155	ENSG00000102409	ENSG00000232593	ENSG00000139645	ENSG00000176845	ENSG00000242629	ENSG00000069275	ENSG00000163536	ENSG00000170430	ENSG00000066422	ENSG00000074621	ENSG00000151014				ENSG00000186871
ENSG00000240184	ENSG00000182957	ENSG00000100027	ENSG00000121060	ENSG00000214708	ENSG00000141378	ENSG00000250251	ENSG00000072506	ENSG00000106006	ENSG00000184702	ENSG00000100823	ENSG00000203930	ENSG00000168096	ENSG00000119946	ENSG00000205047	ENSG00000148541				ENSG00000214189
ENSG00000188833	ENSG00000120265	ENSG00000153132	ENSG00000126653	ENSG00000236088	ENSG00000107614	ENSG00000119227	ENSG00000167969	ENSG00000257108	ENSG00000108384	ENSG00000141510	ENSG00000006062	ENSG00000167182	ENSG00000198929	ENSG00000165521	ENSG00000103197				ENSG00000129173
ENSG00000248925	ENSG00000106615	ENSG00000241962	ENSG00000163714	ENSG00000160570	ENSG00000133703	ENSG00000063438	ENSG00000100167	ENSG00000162407	ENSG00000177707	ENSG00000102890	ENSG00000254343	ENSG00000145365	ENSG00000129691	ENSG00000198189	ENSG00000166347				ENSG00000088325
ENSG00000165899	ENSG00000171451	ENSG00000162878	ENSG00000136560	ENSG00000167751	ENSG00000213853	ENSG00000250917	ENSG00000053918	ENSG00000232369	ENSG00000105376	ENSG00000162409	ENSG00000143845	ENSG00000213430	ENSG00000196227	ENSG00000100068	ENSG00000187796				ENSG00000111665
ENSG00000204323	ENSG00000010165	ENSG00000178904	ENSG00000197037	ENSG00000234917	ENSG00000155100	ENSG00000163060	ENSG00000069399	ENSG00000099250	ENSG00000128609	ENSG00000104907	ENSG00000091622	ENSG00000062194	ENSG00000118263	ENSG00000204536	ENSG00000105427				ENSG00000198826
ENSG00000196890	ENSG00000132017	ENSG00000141934	ENSG00000168907	ENSG00000152457	ENSG00000146282	ENSG00000226696	ENSG00000009830	ENSG00000187244	ENSG00000073150	ENSG00000110931	ENSG00000100211	ENSG00000223959	ENSG00000203668	ENSG00000225663	ENSG00000167815				ENSG00000013810
ENSG00000101098	ENSG00000144736	ENSG00000179431	ENSG00000233461	ENSG00000250959	ENSG00000156502	ENSG00000231690	ENSG00000128694	ENSG00000164674	ENSG00000129347	ENSG00000155876	ENSG00000179082	ENSG00000124107	ENSG00000121879	ENSG00000237489	ENSG00000105997				ENSG00000166803
ENSG00000235590	ENSG00000114993	ENSG00000139410	ENSG00000186591	ENSG00000258568	ENSG00000138041	ENSG00000023839	ENSG00000159403	ENSG00000257242	ENSG00000196417	ENSG00000126934	ENSG00000158560	ENSG00000134825	ENSG00000156049	ENSG00000205707	ENSG00000115350				ENSG00000140534
ENSG00000170017	ENSG00000196323	ENSG00000180198	ENSG00000116830	ENSG00000104853	ENSG00000198301	ENSG00000147570	ENSG00000103811	ENSG00000218891	ENSG00000167378	ENSG00000186283	ENSG00000142910	ENSG00000205544	ENSG00000253738	ENSG00000112584	ENSG00000214182				ENSG00000164104
ENSG00000184545	ENSG00000134294	ENSG00000203875	ENSG00000161999	ENSG00000248334	ENSG00000203943	ENSG00000160145	ENSG00000163950	ENSG00000258128	ENSG00000136238	ENSG00000197635	ENSG00000198087	ENSG00000181896	ENSG00000136436	ENSG00000116977	ENSG00000248603				ENSG00000137807
ENSG00000130558	ENSG00000134508	ENSG00000114573	ENSG00000108669	ENSG00000144847	ENSG00000137171	ENSG00000090920	ENSG00000163214	ENSG00000157240	ENSG00000184939	ENSG00000165359	ENSG00000169247	ENSG00000004838	ENSG00000142530	ENSG00000138468	ENSG00000236081				ENSG00000179750
ENSG00000105877	ENSG00000160818	ENSG00000196628	ENSG00000204386	ENSG00000188107	ENSG00000221990	ENSG00000145075	ENSG00000161921	ENSG00000250790	ENSG00000116273	ENSG00000143797	ENSG00000169239	ENSG00000198815	ENSG00000246174	ENSG00000231312	ENSG00000100412				ENSG00000248150
ENSG00000154438	ENSG00000178163	ENSG00000104164	ENSG00000135953	ENSG00000258488	ENSG00000076003	ENSG00000204131	ENSG00000150760	ENSG00000177575	ENSG00000133773	ENSG00000141736	ENSG00000005001	ENSG00000172336	ENSG00000090372	ENSG00000144306	ENSG00000169213				ENSG00000101447
ENSG00000091106	ENSG00000124541	ENSG00000205873	ENSG00000092964	ENSG00000128342	ENSG00000111110	ENSG00000127957	ENSG00000129559	ENSG00000173517	ENSG00000165816	ENSG00000008324	ENSG00000103528	ENSG00000240225	ENSG00000149231	ENSG00000254473	ENSG00000111799				ENSG00000101412
ENSG00000248161	ENSG00000142864	ENSG00000175600	ENSG00000178467	ENSG00000180747	ENSG00000168907	ENSG00000123240	ENSG00000143179	ENSG00000196741	ENSG00000133028	ENSG00000066583	ENSG00000186354	ENSG00000106346	ENSG00000167257	ENSG00000245146	ENSG00000143919				ENSG00000123485
ENSG00000174672	ENSG00000116957	ENSG00000172986	ENSG00000166821	ENSG00000249602	ENSG00000135047	ENSG00000154330	ENSG00000165389	ENSG00000203667	ENSG00000013364	ENSG00000157693	ENSG00000133742	ENSG00000063978	ENSG00000107077	ENSG00000025708	ENSG00000230882				ENSG00000213347
ENSG00000069206	ENSG00000129514	ENSG00000159239	ENSG00000107560	ENSG00000104825	ENSG00000258634	ENSG00000228393	ENSG00000177380	ENSG00000229645	ENSG00000182185	ENSG00000149089	ENSG00000187017	ENSG00000137409	ENSG00000104427	ENSG00000107104	ENSG00000155367				ENSG00000105011
ENSG00000172794	ENSG00000124383	ENSG00000241741	ENSG00000130294	ENSG00000181626	ENSG00000162600	ENSG00000230510	ENSG00000184216	ENSG00000067177	ENSG00000168005	ENSG00000244306	ENSG00000187546	ENSG00000116857	ENSG00000204837	ENSG00000144426	ENSG00000244045				ENSG00000154146
ENSG00000226380	ENSG00000104852	ENSG00000112812	ENSG00000114125	ENSG00000164463	ENSG00000107130	ENSG00000145198	ENSG00000137877	ENSG00000102032	ENSG00000104880	ENSG00000151292	ENSG00000186897	ENSG00000204920	ENSG00000203727	ENSG00000184635	ENSG00000160226				ENSG00000248810
ENSG00000229481	ENSG00000175606	ENSG00000179941	ENSG00000128944	ENSG00000185453	ENSG00000040608	ENSG00000012779	ENSG00000180957	ENSG00000112902	ENSG00000204371	ENSG00000083937	ENSG00000230262	ENSG00000108423	ENSG00000189227	ENSG00000217128	ENSG00000130600				ENSG00000112984
ENSG00000119917	ENSG00000135297	ENSG00000164039	ENSG00000131381	ENSG00000100439	ENSG00000163935	ENSG00000231305	ENSG00000162078	ENSG00000167895	ENSG00000155287	ENSG00000025772	ENSG00000006638	ENSG00000131143	ENSG00000124743	ENSG00000131015	ENSG00000067836				ENSG00000085999
ENSG00000184497	ENSG00000165548	ENSG00000186312	ENSG00000114867	ENSG00000233873	ENSG00000100503	ENSG00000224596	ENSG00000148356	ENSG00000143858	ENSG00000239305	ENSG00000148943	ENSG00000064195	ENSG00000147123	ENSG00000109790	ENSG00000113742	ENSG00000164050				ENSG00000148773
ENSG00000246350	ENSG00000165733	ENSG00000070269	ENSG00000189060	ENSG00000213654	ENSG00000074319	ENSG00000147003	ENSG00000176720	ENSG00000240005	ENSG00000148943	ENSG00000103855	ENSG00000254140	ENSG00000226278	ENSG00000115827	ENSG00000161328	ENSG00000096006				ENSG00000178999
ENSG00000136367	ENSG00000165661	ENSG00000013392	ENSG00000105617	ENSG00000170836	ENSG00000159023	ENSG00000173227	ENSG00000113504	ENSG00000258028	ENSG00000187257	ENSG00000143653	ENSG00000203952	ENSG00000130764	ENSG00000150938	ENSG00000165474	ENSG00000175130				ENSG00000168078
ENSG00000110375	ENSG00000140406	ENSG00000148200	ENSG00000174669	ENSG00000228782	ENSG00000156931	ENSG00000227285	ENSG00000103187	ENSG00000234694	ENSG00000143751	ENSG00000168264	ENSG00000100441	ENSG00000241468	ENSG00000103671	ENSG00000122497	ENSG00000127838				ENSG00000170522
ENSG00000220008	ENSG00000138794	ENSG00000180573	ENSG00000130770	ENSG00000125351	ENSG00000198722	ENSG00000205413	ENSG00000203485	ENSG00000248663	ENSG00000240336	ENSG00000171084	ENSG00000114270	ENSG00000168496	ENSG00000113296	ENSG00000109099	ENSG00000167800				ENSG00000175063
ENSG00000233895	ENSG00000170315	ENSG00000215375	ENSG00000131462	ENSG00000161653	ENSG00000111361	ENSG00000128253	ENSG00000110435	ENSG00000122644	ENSG00000184743	ENSG00000131019	ENSG00000162896	ENSG00000124155	ENSG00000122126	ENSG00000185869	ENSG00000163171				ENSG00000237649
ENSG00000153558	ENSG00000118965	ENSG00000175061	ENSG00000105220	ENSG00000104221	ENSG00000120451	ENSG00000119922	ENSG00000140600	ENSG00000137857	ENSG00000170100	ENSG00000105926	ENSG00000184752	ENSG00000135940	ENSG00000079950	ENSG00000138400	ENSG00000130827				ENSG00000129195
ENSG00000173175	ENSG00000159023	ENSG00000185344	ENSG00000101888	ENSG00000226698	ENSG00000112118	ENSG00000214765	ENSG00000180233	ENSG00000108947	ENSG00000170113	ENSG00000164088	ENSG00000243244	ENSG00000115204	ENSG00000197081	ENSG00000159128	ENSG00000158201				ENSG00000111206
ENSG00000197558	ENSG00000029725	ENSG00000102796	ENSG00000167280	ENSG00000115556	ENSG00000101442	ENSG00000164938	ENSG00000140563	ENSG00000164751	ENSG00000234545	ENSG00000085415	ENSG00000179855	ENSG00000074696	ENSG00000165671	ENSG00000196275	ENSG00000167632				ENSG00000127564
ENSG00000005238	ENSG00000112697	ENSG00000143479	ENSG00000205937	ENSG00000182902	ENSG00000102743	ENSG00000236397	ENSG00000119335	ENSG00000164849	ENSG00000238005	ENSG00000138642	ENSG00000116819	ENSG00000131931	ENSG00000137203	ENSG00000234420	ENSG00000146205				ENSG00000165891
ENSG00000184584	ENSG00000197713	ENSG00000008300	ENSG00000143322	ENSG00000240230	ENSG00000161654	ENSG00000220891	ENSG00000153975	ENSG00000140022	ENSG00000111817	ENSG00000182903	ENSG00000137996	ENSG00000111775	ENSG00000165025	ENSG00000109458	ENSG00000105426				ENSG00000167900
ENSG00000099937	ENSG00000089094	ENSG00000137571	ENSG00000049245	ENSG00000242220	ENSG00000074603	ENSG00000121101	ENSG00000184897	ENSG00000206573	ENSG00000105323	ENSG00000118707	ENSG00000226135	ENSG00000162924	ENSG00000141448	ENSG00000164124	ENSG00000146540				ENSG00000101057
ENSG00000183508	ENSG00000143436	ENSG00000174307	ENSG00000185722	ENSG00000230189	ENSG00000082781	ENSG00000230074	ENSG00000169857	ENSG00000176884	ENSG00000090861	ENSG00000183837	ENSG00000103534	ENSG00000166839	ENSG00000135821	ENSG00000121297	ENSG00000197563				ENSG00000166851
ENSG00000058404	ENSG00000115286	ENSG00000079156	ENSG00000177076	ENSG00000204802	ENSG00000071626	ENSG00000161609	ENSG00000088682	ENSG00000079435	ENSG00000013392	ENSG00000170456	ENSG00000185133	ENSG00000147257	ENSG00000169762	ENSG00000096968	ENSG00000108821				ENSG00000065328
ENSG00000163762	ENSG00000122687	ENSG00000114439	ENSG00000168781	ENSG00000100647	ENSG00000185551	ENSG00000255240	ENSG00000174469	ENSG00000143434	ENSG00000056097	ENSG00000172943	ENSG00000162616	ENSG00000105701	ENSG00000164751	ENSG00000114670	ENSG00000070526				ENSG00000165304
ENSG00000251562	ENSG00000204713	ENSG00000151690	ENSG00000148343	ENSG00000223668	ENSG00000070087	ENSG00000205791	ENSG00000056050	ENSG00000142549	ENSG00000119396	ENSG00000085719	ENSG00000169783	ENSG00000137814	ENSG00000166348	ENSG00000086619	ENSG00000154134
ENSG00000186806	ENSG00000213214	ENSG00000183723	ENSG00000167723	ENSG00000178381	ENSG00000179134	ENSG00000155761	ENSG00000141385	ENSG00000187017	ENSG00000156689	ENSG00000070501	ENSG00000168350	ENSG00000118655	ENSG00000088387	ENSG00000103021	ENSG00000171612
ENSG00000189366	ENSG00000108984	ENSG00000137720	ENSG00000119977	ENSG00000169752	ENSG00000136854	ENSG00000234086	ENSG00000149823	ENSG00000158560	ENSG00000116001	ENSG00000176542	ENSG00000147065	ENSG00000255650	ENSG00000104059	ENSG00000148343	ENSG00000248663
ENSG00000233087	ENSG00000138399	ENSG00000111981	ENSG00000205643	ENSG00000213760	ENSG00000125812	ENSG00000187686	ENSG00000162430	ENSG00000166352	ENSG00000099290	ENSG00000113593	ENSG00000140557	ENSG00000141026	ENSG00000143067	ENSG00000136404	ENSG00000185863
ENSG00000104081	ENSG00000163704	ENSG00000091527	ENSG00000113368	ENSG00000215241	ENSG00000125912	ENSG00000145949	ENSG00000166851	ENSG00000171227	ENSG00000125835	ENSG00000164144	ENSG00000139318	ENSG00000118482	ENSG00000133818	ENSG00000132485	ENSG00000137210
ENSG00000138294	ENSG00000135912	ENSG00000157869	ENSG00000183597	ENSG00000184678	ENSG00000185515	ENSG00000162994	ENSG00000137312	ENSG00000167765	ENSG00000134970	ENSG00000060138	ENSG00000115461	ENSG00000215030	ENSG00000180329	ENSG00000108799	ENSG00000113657
ENSG00000130045	ENSG00000135341	ENSG00000170516	ENSG00000078177	ENSG00000196152	ENSG00000101972	ENSG00000221883	ENSG00000181544	ENSG00000111452	ENSG00000158161	ENSG00000205133	ENSG00000253854	ENSG00000197150	ENSG00000248044	ENSG00000010626	ENSG00000161405
ENSG00000247092	ENSG00000066027	ENSG00000231982	ENSG00000164002	ENSG00000249437	ENSG00000138382	ENSG00000146278	ENSG00000108352	ENSG00000258457	ENSG00000173889	ENSG00000100852	ENSG00000073067	ENSG00000134324	ENSG00000120158	ENSG00000135315	ENSG00000169855
ENSG00000162997	ENSG00000113812	ENSG00000148175	ENSG00000133678	ENSG00000119636	ENSG00000130787	ENSG00000249645	ENSG00000099624	ENSG00000112276	ENSG00000100401	ENSG00000196839	ENSG00000213694	ENSG00000232112	ENSG00000107263	ENSG00000064012	ENSG00000163520
ENSG00000081818	ENSG00000119509	ENSG00000189337	ENSG00000147130	ENSG00000129315	ENSG00000132323	ENSG00000166323	ENSG00000131061	ENSG00000171236	ENSG00000118482	ENSG00000122696	ENSG00000165794	ENSG00000137807	ENSG00000126903	ENSG00000227354	ENSG00000241973
ENSG00000213889	ENSG00000067334	ENSG00000059915	ENSG00000176912	ENSG00000128165	ENSG00000111726	ENSG00000231346	ENSG00000177732	ENSG00000163399	ENSG00000144228	ENSG00000144867	ENSG00000103740	ENSG00000100028	ENSG00000166199	ENSG00000166435	ENSG00000111203
ENSG00000234869	ENSG00000198937	ENSG00000065485	ENSG00000185163	ENSG00000223705	ENSG00000115808	ENSG00000255510	ENSG00000185989	ENSG00000071575	ENSG00000231908	ENSG00000127399	ENSG00000127412	ENSG00000189171	ENSG00000249471	ENSG00000151687	ENSG00000203805
ENSG00000131171	ENSG00000204104	ENSG00000167566	ENSG00000205356	ENSG00000157315	ENSG00000130856	ENSG00000166780	ENSG00000171960	ENSG00000225556	ENSG00000107863	ENSG00000077097	ENSG00000197142	ENSG00000100445	ENSG00000171310	ENSG00000232485	ENSG00000174939
ENSG00000169918	ENSG00000013503	ENSG00000232573	ENSG00000080345	ENSG00000203875	ENSG00000070761	ENSG00000164845	ENSG00000060688	ENSG00000255135	ENSG00000043093	ENSG00000080819	ENSG00000174132	ENSG00000130731	ENSG00000180488	ENSG00000125148	ENSG00000205220
ENSG00000173706	ENSG00000156374	ENSG00000119686	ENSG00000159184	ENSG00000172086	ENSG00000114790	ENSG00000181039	ENSG00000165832	ENSG00000144481	ENSG00000128791	ENSG00000125352	ENSG00000182809	ENSG00000077942	ENSG00000174839	ENSG00000071243	ENSG00000217930
ENSG00000102383	ENSG00000142856	ENSG00000118200	ENSG00000215837	ENSG00000214357	ENSG00000067177	ENSG00000258708	ENSG00000151881	ENSG00000162458	ENSG00000178460	ENSG00000170632	ENSG00000234478	ENSG00000130311	ENSG00000158315	ENSG00000105976	ENSG00000082397
ENSG00000090920	ENSG00000056277	ENSG00000170634	ENSG00000151694	ENSG00000134940	ENSG00000162980	ENSG00000196421	ENSG00000111786	ENSG00000255020	ENSG00000064961	ENSG00000197375	ENSG00000100626	ENSG00000140374	ENSG00000173320	ENSG00000135336	ENSG00000181885
ENSG00000253878	ENSG00000108389	ENSG00000242779	ENSG00000158435	ENSG00000231439	ENSG00000139835	ENSG00000165029	ENSG00000131876	ENSG00000231233	ENSG00000147535	ENSG00000196365	ENSG00000130045	ENSG00000089220	ENSG00000175727	ENSG00000157625	ENSG00000153162
ENSG00000222014	ENSG00000174010	ENSG00000230207	ENSG00000163041	ENSG00000130544	ENSG00000174796	ENSG00000235209	ENSG00000168140	ENSG00000120055	ENSG00000127914	ENSG00000117133	ENSG00000065534	ENSG00000141552	ENSG00000002834	ENSG00000085831	ENSG00000180264
ENSG00000160716	ENSG00000147382	ENSG00000187695	ENSG00000163913	ENSG00000177076	ENSG00000166532	ENSG00000253369	ENSG00000167264	ENSG00000143217	ENSG00000163605	ENSG00000065268	ENSG00000146090	ENSG00000205659	ENSG00000250616	ENSG00000215548	ENSG00000160255
ENSG00000233937	ENSG00000236850	ENSG00000188191	ENSG00000120662	ENSG00000186496	ENSG00000105865	ENSG00000237118	ENSG00000100138	ENSG00000168032	ENSG00000180667	ENSG00000243479	ENSG00000160505	ENSG00000165264	ENSG00000119906	ENSG00000178386	ENSG00000185022
ENSG00000249550	ENSG00000131188	ENSG00000125686	ENSG00000198399	ENSG00000105879	ENSG00000119041	ENSG00000185774	ENSG00000173848	ENSG00000072195	ENSG00000147548	ENSG00000157191	ENSG00000142973	ENSG00000197114	ENSG00000146826	ENSG00000184949	ENSG00000160613
ENSG00000239523	ENSG00000182197	ENSG00000103707	ENSG00000144043	ENSG00000249859	ENSG00000166073	ENSG00000178642	ENSG00000128626	ENSG00000105048	ENSG00000121281	ENSG00000122034	ENSG00000100314	ENSG00000103260	ENSG00000134698	ENSG00000167964	ENSG00000255135
ENSG00000173818	ENSG00000128011	ENSG00000106772	ENSG00000163820	ENSG00000153832	ENSG00000006459	ENSG00000073734	ENSG00000125841	ENSG00000091656	ENSG00000136003	ENSG00000104388	ENSG00000095303	ENSG00000180902	ENSG00000254473	ENSG00000171045	ENSG00000155368
ENSG00000151224	ENSG00000165458	ENSG00000153879	ENSG00000198951	ENSG00000225411	ENSG00000101557	ENSG00000154252	ENSG00000183431	ENSG00000109846	ENSG00000174243	ENSG00000162777	ENSG00000238048	ENSG00000143294	ENSG00000162927	ENSG00000213699	ENSG00000117322
ENSG00000177675	ENSG00000103510	ENSG00000240024	ENSG00000182544	ENSG00000257391	ENSG00000075975	ENSG00000239388	ENSG00000137038	ENSG00000100003	ENSG00000119185	ENSG00000065989	ENSG00000115474	ENSG00000105607	ENSG00000087338	ENSG00000136828	ENSG00000162949
ENSG00000161958	ENSG00000122512	ENSG00000105088	ENSG00000205352	ENSG00000143882	ENSG00000165097	ENSG00000151892	ENSG00000068394	ENSG00000232352	ENSG00000165169	ENSG00000182325	ENSG00000188958	ENSG00000100911	ENSG00000174137	ENSG00000168066	ENSG00000140521
ENSG00000182327	ENSG00000125459	ENSG00000249264	ENSG00000139437	ENSG00000144674	ENSG00000183963	ENSG00000235092	ENSG00000107829	ENSG00000117318	ENSG00000078246	ENSG00000004487	ENSG00000140505	ENSG00000124171	ENSG00000134146	ENSG00000110881	ENSG00000235919
ENSG00000230679	ENSG00000184831	ENSG00000250722	ENSG00000130714	ENSG00000224032	ENSG00000143437	ENSG00000248771	ENSG00000126215	ENSG00000120129	ENSG00000171503	ENSG00000251259	ENSG00000253692	ENSG00000174276	ENSG00000151422	ENSG00000106089	ENSG00000214110
ENSG00000140470	ENSG00000134072	ENSG00000177885	ENSG00000133247	ENSG00000226696	ENSG00000197111	ENSG00000012822	ENSG00000127947	ENSG00000253103	ENSG00000066651	ENSG00000105726	ENSG00000171747	ENSG00000198855	ENSG00000214029	ENSG00000228546	ENSG00000176641
ENSG00000232710	ENSG00000064419	ENSG00000165810	ENSG00000176387	ENSG00000146670	ENSG00000130779	ENSG00000102904	ENSG00000184903	ENSG00000085491	ENSG00000116922	ENSG00000163629	ENSG00000132139	ENSG00000133961	ENSG00000184986	ENSG00000070540	ENSG00000110628
ENSG00000214248	ENSG00000143543	ENSG00000169231	ENSG00000170037	ENSG00000105717	ENSG00000167088	ENSG00000187695	ENSG00000138160	ENSG00000196781	ENSG00000147676	ENSG00000170561	ENSG00000185015	ENSG00000173660	ENSG00000173744	ENSG00000139719	ENSG00000088992
ENSG00000258647	ENSG00000105953	ENSG00000155621	ENSG00000155846	ENSG00000176383	ENSG00000106031	ENSG00000203813	ENSG00000151474	ENSG00000145911	ENSG00000196419	ENSG00000172500	ENSG00000124126	ENSG00000013364	ENSG00000198189	ENSG00000187187	ENSG00000234753
ENSG00000229124	ENSG00000120948	ENSG00000188070	ENSG00000106080	ENSG00000241258	ENSG00000142166	ENSG00000234614	ENSG00000163251	ENSG00000026652	ENSG00000177613	ENSG00000099385	ENSG00000231013	ENSG00000025800	ENSG00000157833	ENSG00000160207	ENSG00000096433
ENSG00000003137	ENSG00000131148	ENSG00000068383	ENSG00000149483	ENSG00000235713	ENSG00000119684	ENSG00000099834	ENSG00000134186	ENSG00000155974	ENSG00000112511	ENSG00000166341	ENSG00000101115	ENSG00000169020	ENSG00000196498	ENSG00000198440	ENSG00000228544
ENSG00000233483	ENSG00000145907	ENSG00000156052	ENSG00000254858	ENSG00000198682	ENSG00000196352	ENSG00000241935	ENSG00000116525	ENSG00000135821	ENSG00000127220	ENSG00000205309	ENSG00000204091	ENSG00000213455	ENSG00000023287	ENSG00000070961	ENSG00000167105
ENSG00000224345	ENSG00000227057	ENSG00000198060	ENSG00000065457	ENSG00000172071	ENSG00000187189	ENSG00000166707	ENSG00000197329	ENSG00000233230	ENSG00000057663	ENSG00000131697	ENSG00000162545	ENSG00000126709	ENSG00000173041	ENSG00000151164	ENSG00000153774
ENSG00000178750	ENSG00000162961	ENSG00000054282	ENSG00000182621	ENSG00000164845	ENSG00000088930	ENSG00000227258	ENSG00000169220	ENSG00000181790	ENSG00000110696	ENSG00000244026	ENSG00000102886	ENSG00000163848	ENSG00000088205	ENSG00000243646	ENSG00000197467
ENSG00000101489	ENSG00000185900	ENSG00000156011	ENSG00000184154	ENSG00000171757	ENSG00000163781	ENSG00000233672	ENSG00000137822	ENSG00000053524	ENSG00000086598	ENSG00000109762	ENSG00000229970	ENSG00000184117	ENSG00000163162	ENSG00000166685	ENSG00000139832
ENSG00000152926	ENSG00000135847	ENSG00000104522	ENSG00000138413	ENSG00000221496	ENSG00000184254	ENSG00000066185	ENSG00000204220	ENSG00000131398	ENSG00000166579	ENSG00000010219	ENSG00000171954	ENSG00000205246	ENSG00000022567	ENSG00000152223	ENSG00000207652
ENSG00000204131	ENSG00000073578	ENSG00000139946	ENSG00000103319	ENSG00000155093	ENSG00000091527	ENSG00000154479	ENSG00000104980	ENSG00000233198	ENSG00000162714	ENSG00000128487	ENSG00000151365	ENSG00000198930	ENSG00000089775	ENSG00000112877	ENSG00000132872
ENSG00000185404	ENSG00000174446	ENSG00000233404	ENSG00000103326	ENSG00000221883	ENSG00000108055	ENSG00000224032	ENSG00000139613	ENSG00000147852	ENSG00000135801	ENSG00000113048	ENSG00000187823	ENSG00000105583	ENSG00000186517	ENSG00000184489	ENSG00000099984
ENSG00000204634	ENSG00000177683	ENSG00000236557	ENSG00000182378	ENSG00000182324	ENSG00000113430	ENSG00000184898	ENSG00000109084	ENSG00000005001	ENSG00000162496	ENSG00000087302	ENSG00000173267	ENSG00000182208	ENSG00000185359	ENSG00000186275	ENSG00000234327
ENSG00000227110	ENSG00000138760	ENSG00000011258	ENSG00000110171	ENSG00000151065	ENSG00000029153	ENSG00000136383	ENSG00000142207	ENSG00000233593	ENSG00000083099	ENSG00000075643	ENSG00000258707	ENSG00000112977	ENSG00000104432	ENSG00000151470	ENSG00000101938
ENSG00000235049	ENSG00000167962	ENSG00000118496	ENSG00000156973	ENSG00000140471	ENSG00000130177	ENSG00000243244	ENSG00000105821	ENSG00000255100	ENSG00000169604	ENSG00000111328	ENSG00000165078	ENSG00000087460	ENSG00000150667	ENSG00000112511	ENSG00000152402
ENSG00000197846	ENSG00000129351	ENSG00000169740	ENSG00000004660	ENSG00000250420	ENSG00000164818	ENSG00000205838	ENSG00000153187	ENSG00000059728	ENSG00000160588	ENSG00000136877	ENSG00000254290	ENSG00000112130	ENSG00000047644	ENSG00000164118	ENSG00000243955
ENSG00000187189	ENSG00000165802	ENSG00000211459	ENSG00000140832	ENSG00000153029	ENSG00000152683	ENSG00000152926	ENSG00000185043	ENSG00000250387	ENSG00000169905	ENSG00000126778	ENSG00000255428	ENSG00000148362	ENSG00000167106	ENSG00000124839	ENSG00000206228
ENSG00000091137	ENSG00000099219	ENSG00000158528	ENSG00000257151	ENSG00000138834	ENSG00000121289	ENSG00000172006	ENSG00000128708	ENSG00000128274	ENSG00000172071	ENSG00000109787	ENSG00000167434	ENSG00000150779	ENSG00000164142	ENSG00000170145	ENSG00000183098
ENSG00000026025	ENSG00000167967	ENSG00000240184	ENSG00000174437	ENSG00000213015	ENSG00000143674	ENSG00000163393	ENSG00000169020	ENSG00000115738	ENSG00000242498	ENSG00000112186		ENSG00000139620	ENSG00000172939	ENSG00000188385	ENSG00000115844
ENSG00000165496	ENSG00000139998	ENSG00000171444	ENSG00000168476	ENSG00000188185	ENSG00000204104	ENSG00000147872	ENSG00000136810	ENSG00000250127	ENSG00000132002	ENSG00000221923		ENSG00000183405	ENSG00000087095	ENSG00000184378	ENSG00000247317
ENSG00000243422	ENSG00000112983	ENSG00000109576	ENSG00000113108	ENSG00000197933	ENSG00000250899	ENSG00000004799	ENSG00000111652	ENSG00000258530	ENSG00000082438	ENSG00000139131		ENSG00000174775	ENSG00000129038	ENSG00000180398	ENSG00000083807
ENSG00000245685	ENSG00000138463	ENSG00000235423	ENSG00000100147	ENSG00000235574	ENSG00000137073	ENSG00000196407	ENSG00000100280	ENSG00000147065	ENSG00000184967	ENSG00000115504		ENSG00000186432	ENSG00000100029	ENSG00000167543	ENSG00000187720
ENSG00000188039	ENSG00000066855	ENSG00000108515	ENSG00000123472	ENSG00000132254	ENSG00000203485	ENSG00000114841	ENSG00000104205	ENSG00000174950	ENSG00000162971	ENSG00000135378		ENSG00000186891	ENSG00000211584	ENSG00000166783	ENSG00000095066
ENSG00000217236	ENSG00000031823	ENSG00000242284	ENSG00000198909	ENSG00000133624	ENSG00000076382	ENSG00000059915	ENSG00000178035	ENSG00000215014	ENSG00000233177	ENSG00000178163		ENSG00000144741	ENSG00000182022	ENSG00000037757	ENSG00000114268
ENSG00000255823	ENSG00000115942	ENSG00000158470	ENSG00000166860	ENSG00000124635	ENSG00000100347	ENSG00000144674	ENSG00000168827	ENSG00000213888	ENSG00000188613	ENSG00000101132		ENSG00000166136	ENSG00000243667	ENSG00000188603	ENSG00000205835
ENSG00000151023	ENSG00000069956	ENSG00000178878	ENSG00000010072	ENSG00000225273	ENSG00000187741	ENSG00000227603	ENSG00000137700	ENSG00000232164	ENSG00000184990	ENSG00000125977		ENSG00000132275	ENSG00000011143	ENSG00000180488	ENSG00000213977
ENSG00000188483	ENSG00000160284	ENSG00000117385	ENSG00000092445	ENSG00000003987	ENSG00000152056	ENSG00000137338	ENSG00000085998	ENSG00000165757	ENSG00000198791	ENSG00000205981		ENSG00000183011	ENSG00000134253	ENSG00000145331	ENSG00000141622
ENSG00000126016	ENSG00000113648	ENSG00000089356	ENSG00000105127	ENSG00000128218	ENSG00000198951	ENSG00000153832	ENSG00000044459	ENSG00000162390	ENSG00000253251	ENSG00000102753		ENSG00000177479	ENSG00000188211	ENSG00000047662	ENSG00000108679
ENSG00000255737	ENSG00000122140	ENSG00000196387	ENSG00000135709	ENSG00000225693	ENSG00000204634	ENSG00000214783	ENSG00000167861	ENSG00000249637	ENSG00000113719	ENSG00000153130		ENSG00000198832	ENSG00000227354	ENSG00000196391	ENSG00000213366
ENSG00000170231	ENSG00000125912	ENSG00000184575	ENSG00000156162	ENSG00000204344	ENSG00000135070	ENSG00000232284	ENSG00000126778	ENSG00000146386	ENSG00000134014	ENSG00000176595		ENSG00000147400	ENSG00000241058	ENSG00000073150	ENSG00000160401
ENSG00000146070	ENSG00000100150	ENSG00000232859	ENSG00000143162	ENSG00000161664	ENSG00000150768	ENSG00000176809	ENSG00000141759	ENSG00000250451	ENSG00000196792	ENSG00000177034		ENSG00000169760	ENSG00000114520	ENSG00000073605	ENSG00000235806
ENSG00000134215	ENSG00000163166	ENSG00000061938	ENSG00000139160	ENSG00000177410	ENSG00000180917	ENSG00000229033	ENSG00000144048	ENSG00000154639	ENSG00000206535	ENSG00000162627		ENSG00000109519	ENSG00000102043	ENSG00000171817	ENSG00000119737
ENSG00000163060	ENSG00000006607	ENSG00000102181	ENSG00000007944	ENSG00000255769	ENSG00000205268	ENSG00000236370	ENSG00000179862	ENSG00000091317	ENSG00000120868	ENSG00000126457		ENSG00000176463	ENSG00000176842	ENSG00000155097	ENSG00000133808
ENSG00000247373	ENSG00000087995	ENSG00000047056	ENSG00000137171	ENSG00000197497	ENSG00000186212	ENSG00000133466	ENSG00000095794	ENSG00000100206	ENSG00000177479	ENSG00000169105		ENSG00000141232	ENSG00000143850	ENSG00000011295	ENSG00000009694
ENSG00000182612	ENSG00000188917	ENSG00000157064	ENSG00000107104	ENSG00000185261	ENSG00000221869	ENSG00000164344	ENSG00000134987	ENSG00000198185	ENSG00000132470	ENSG00000039560		ENSG00000159423	ENSG00000117016	ENSG00000186635	ENSG00000068079
ENSG00000163947	ENSG00000109775	ENSG00000099338	ENSG00000132763	ENSG00000249249	ENSG00000151276	ENSG00000222018	ENSG00000074842	ENSG00000075618	ENSG00000055208	ENSG00000101191		ENSG00000183648	ENSG00000138375	ENSG00000174989	ENSG00000138777
ENSG00000176998	ENSG00000204977	ENSG00000253438	ENSG00000139977	ENSG00000106701	ENSG00000116793	ENSG00000071991	ENSG00000009954	ENSG00000125945	ENSG00000224578	ENSG00000101935		ENSG00000196262	ENSG00000132334	ENSG00000186665	ENSG00000221381
ENSG00000236423	ENSG00000130489	ENSG00000105849	ENSG00000213064	ENSG00000147121	ENSG00000163349	ENSG00000115604	ENSG00000123143	ENSG00000131781	ENSG00000106772	ENSG00000112110		ENSG00000085978	ENSG00000166912	ENSG00000007047	ENSG00000049540
ENSG00000227136	ENSG00000148334	ENSG00000242629	ENSG00000163507	ENSG00000215717	ENSG00000141956	ENSG00000107242	ENSG00000055950	ENSG00000124224	ENSG00000018610	ENSG00000198833		ENSG00000101654	ENSG00000146122	ENSG00000009413	ENSG00000102317
ENSG00000173482	ENSG00000196365	ENSG00000119888	ENSG00000001561	ENSG00000197162	ENSG00000114166	ENSG00000167566	ENSG00000161960	ENSG00000255989	ENSG00000017427	ENSG00000134686		ENSG00000167536	ENSG00000145414	ENSG00000121289	ENSG00000059804
ENSG00000159388	ENSG00000158796	ENSG00000249855	ENSG00000117899	ENSG00000051108	ENSG00000126216	ENSG00000036448	ENSG00000064545	ENSG00000170469	ENSG00000198380	ENSG00000141576		ENSG00000101247	ENSG00000157617	ENSG00000204519	ENSG00000126522
ENSG00000198910	ENSG00000169826	ENSG00000172086	ENSG00000105866	ENSG00000171604	ENSG00000100558	ENSG00000125740	ENSG00000112294	ENSG00000228439	ENSG00000198205	ENSG00000187210		ENSG00000167515	ENSG00000214265	ENSG00000166246	ENSG00000088832
ENSG00000026036	ENSG00000196459	ENSG00000112079	ENSG00000105409	ENSG00000230715	ENSG00000168280	ENSG00000204176	ENSG00000132819	ENSG00000198919	ENSG00000114120	ENSG00000133597		ENSG00000135297	ENSG00000141527	ENSG00000196812	ENSG00000160285
ENSG00000106688	ENSG00000165732	ENSG00000132846	ENSG00000170242	ENSG00000250132	ENSG00000090060	ENSG00000081052	ENSG00000173581	ENSG00000205634	ENSG00000118596	ENSG00000124222		ENSG00000114316	ENSG00000221944	ENSG00000172575	ENSG00000171476
ENSG00000219507	ENSG00000106588	ENSG00000153898	ENSG00000095485	ENSG00000253369	ENSG00000145439	ENSG00000156689	ENSG00000090316	ENSG00000096060	ENSG00000112144	ENSG00000164291		ENSG00000197728	ENSG00000119699	ENSG00000129518	ENSG00000228672
ENSG00000186567	ENSG00000114491	ENSG00000181467	ENSG00000115041	ENSG00000187667	ENSG00000127328	ENSG00000163354	ENSG00000110841	ENSG00000043039	ENSG00000184117	ENSG00000112208		ENSG00000002330	ENSG00000154153	ENSG00000010818	ENSG00000174917
ENSG00000198342	ENSG00000112874	ENSG00000145041	ENSG00000164134	ENSG00000243744	ENSG00000050130	ENSG00000244617	ENSG00000125970	ENSG00000108551	ENSG00000141425	ENSG00000170854		ENSG00000170779	ENSG00000138303	ENSG00000155252	ENSG00000118271
ENSG00000226476	ENSG00000123562	ENSG00000164647	ENSG00000164104	ENSG00000111011	ENSG00000141385	ENSG00000197846	ENSG00000124641	ENSG00000248044	ENSG00000168491	ENSG00000113643		ENSG00000145016	ENSG00000078142	ENSG00000255284	ENSG00000100994
ENSG00000110492	ENSG00000088930	ENSG00000118855	ENSG00000255717	ENSG00000164764	ENSG00000175643	ENSG00000185158	ENSG00000111300	ENSG00000187889	ENSG00000077147	ENSG00000002587		ENSG00000183814	ENSG00000233280	ENSG00000123636	ENSG00000071462
ENSG00000102109	ENSG00000198681	ENSG00000068024	ENSG00000175073	ENSG00000031081	ENSG00000196428	ENSG00000168065	ENSG00000110955	ENSG00000106560	ENSG00000038210	ENSG00000108094		ENSG00000166321	ENSG00000178184	ENSG00000162894	ENSG00000083750
ENSG00000141179	ENSG00000068120	ENSG00000119688	ENSG00000187172	ENSG00000179454	ENSG00000091409	ENSG00000138380	ENSG00000168806	ENSG00000179094	ENSG00000150712	ENSG00000129197		ENSG00000084072	ENSG00000135048	ENSG00000197937	ENSG00000111087
ENSG00000115414	ENSG00000204764	ENSG00000143344	ENSG00000100031	ENSG00000110031	ENSG00000121851	ENSG00000250073	ENSG00000226479	ENSG00000108175	ENSG00000044574	ENSG00000089876		ENSG00000014164	ENSG00000230061	ENSG00000163517	ENSG00000138641
ENSG00000227946	ENSG00000143977	ENSG00000189369	ENSG00000075945	ENSG00000169306	ENSG00000151914	ENSG00000229450	ENSG00000109814	ENSG00000164442	ENSG00000198477	ENSG00000128309		ENSG00000120458	ENSG00000186104	ENSG00000213047	ENSG00000115414
ENSG00000242732	ENSG00000123094	ENSG00000182670	ENSG00000145022	ENSG00000184381	ENSG00000078114	ENSG00000176563	ENSG00000167797	ENSG00000101665	ENSG00000163527	ENSG00000128294		ENSG00000235655	ENSG00000174720	ENSG00000164574	ENSG00000156113
ENSG00000064787	ENSG00000189060	ENSG00000174749	ENSG00000136754	ENSG00000131480	ENSG00000146410	ENSG00000188958	ENSG00000087299	ENSG00000000003	ENSG00000169760	ENSG00000122484		ENSG00000136271	ENSG00000117758	ENSG00000154309	ENSG00000186160
ENSG00000137841	ENSG00000183751	ENSG00000204387	ENSG00000166451	ENSG00000127419	ENSG00000154832	ENSG00000244515	ENSG00000099219	ENSG00000143845	ENSG00000219481	ENSG00000185818		ENSG00000171861	ENSG00000172379	ENSG00000151150	ENSG00000137944
ENSG00000143320	ENSG00000142327	ENSG00000239305	ENSG00000139505	ENSG00000187951	ENSG00000216895	ENSG00000253320	ENSG00000105655	ENSG00000167996	ENSG00000204264	ENSG00000137460		ENSG00000165891	ENSG00000119599	ENSG00000235257	ENSG00000232434
ENSG00000117289	ENSG00000111647	ENSG00000138613	ENSG00000164951	ENSG00000204790	ENSG00000157240	ENSG00000233016	ENSG00000143815	ENSG00000171345	ENSG00000170802	ENSG00000189227		ENSG00000104852	ENSG00000067066	ENSG00000148832	ENSG00000223969
ENSG00000186310	ENSG00000138867	ENSG00000256073	ENSG00000146263	ENSG00000204822	ENSG00000143156	ENSG00000087085	ENSG00000103512	ENSG00000102699	ENSG00000256240	ENSG00000012174		ENSG00000115286	ENSG00000010818	ENSG00000164989	ENSG00000140044
ENSG00000210196	ENSG00000119729	ENSG00000170113	ENSG00000163155	ENSG00000215837	ENSG00000065000	ENSG00000186009	ENSG00000167700	ENSG00000237310	ENSG00000211455	ENSG00000086232		ENSG00000130414	ENSG00000148481	ENSG00000146700	ENSG00000213574
ENSG00000216331	ENSG00000183624	ENSG00000250144	ENSG00000153207	ENSG00000233392	ENSG00000164219	ENSG00000133962	ENSG00000151806	ENSG00000134909	ENSG00000170264	ENSG00000139687		ENSG00000118705	ENSG00000105663	ENSG00000163625	ENSG00000160862
ENSG00000238197	ENSG00000102054	ENSG00000044090	ENSG00000015532	ENSG00000117586	ENSG00000166002	ENSG00000131831	ENSG00000196182	ENSG00000233006	ENSG00000004897	ENSG00000109861		ENSG00000178096	ENSG00000064490	ENSG00000204116	ENSG00000181798
ENSG00000225969	ENSG00000116212	ENSG00000151876	ENSG00000056586	ENSG00000015153	ENSG00000139354	ENSG00000131037	ENSG00000119403	ENSG00000188811	ENSG00000143515	ENSG00000157426		ENSG00000173207	ENSG00000069248	ENSG00000173681	ENSG00000168273
ENSG00000250069	ENSG00000099797	ENSG00000137976	ENSG00000197822	ENSG00000231050	ENSG00000221923	ENSG00000124343	ENSG00000237190	ENSG00000225083	ENSG00000234160	ENSG00000111666		ENSG00000110801	ENSG00000136237	ENSG00000171827	ENSG00000141524
ENSG00000221869	ENSG00000145736	ENSG00000119522	ENSG00000113790	ENSG00000230487	ENSG00000109618	ENSG00000090238	ENSG00000150093	ENSG00000216775	ENSG00000138617	ENSG00000159267		ENSG00000100335	ENSG00000081026	ENSG00000185305	ENSG00000013288
ENSG00000163531	ENSG00000160256	ENSG00000109265	ENSG00000138621	ENSG00000180089	ENSG00000114209	ENSG00000196331	ENSG00000117118	ENSG00000196502	ENSG00000174738	ENSG00000133131		ENSG00000143368	ENSG00000074356	ENSG00000085382	ENSG00000241990
ENSG00000231050	ENSG00000100796	ENSG00000184247	ENSG00000109084	ENSG00000107262	ENSG00000131584	ENSG00000102385	ENSG00000112964	ENSG00000182195	ENSG00000108854	ENSG00000131653		ENSG00000198876	ENSG00000123191	ENSG00000226210	ENSG00000169908
ENSG00000125510	ENSG00000175792	ENSG00000007402	ENSG00000020922	ENSG00000188227	ENSG00000117298	ENSG00000236675	ENSG00000116990	ENSG00000128016	ENSG00000062038	ENSG00000170100		ENSG00000111206	ENSG00000197885	ENSG00000132196	ENSG00000181061
ENSG00000165695	ENSG00000142178	ENSG00000140262	ENSG00000214719	ENSG00000215769	ENSG00000146063	ENSG00000171444	ENSG00000160789	ENSG00000066230	ENSG00000105968	ENSG00000152465		ENSG00000161999	ENSG00000135387	ENSG00000185554	ENSG00000114021
ENSG00000234741	ENSG00000198331	ENSG00000103257	ENSG00000115170	ENSG00000174243	ENSG00000128833	ENSG00000104361	ENSG00000025796	ENSG00000108679	ENSG00000139323	ENSG00000073921		ENSG00000100227	ENSG00000067900	ENSG00000204231	ENSG00000125966
ENSG00000235574	ENSG00000156026	ENSG00000184254	ENSG00000137700	ENSG00000162419	ENSG00000090686	ENSG00000187987	ENSG00000176208	ENSG00000258815	ENSG00000254854	ENSG00000163412		ENSG00000104823	ENSG00000140691	ENSG00000118965	ENSG00000180066
ENSG00000103316	ENSG00000111684	ENSG00000136378	ENSG00000177683	ENSG00000149212	ENSG00000204991	ENSG00000170919	ENSG00000155189	ENSG00000156869	ENSG00000189180	ENSG00000087053		ENSG00000042753	ENSG00000165995	ENSG00000163138	ENSG00000147804
ENSG00000147408	ENSG00000115368	ENSG00000049449	ENSG00000113360	ENSG00000230267	ENSG00000067369	ENSG00000188393	ENSG00000172660	ENSG00000101335	ENSG00000116473	ENSG00000005249		ENSG00000163170	ENSG00000188549	ENSG00000239235	ENSG00000233221
ENSG00000244485	ENSG00000100578	ENSG00000100916	ENSG00000084444	ENSG00000176046	ENSG00000103126	ENSG00000256683	ENSG00000103342	ENSG00000106080	ENSG00000106701	ENSG00000102221		ENSG00000072958	ENSG00000147852	ENSG00000186787	ENSG00000069998
ENSG00000160323	ENSG00000106723	ENSG00000072364	ENSG00000186193	ENSG00000082258	ENSG00000092203	ENSG00000166401	ENSG00000125648	ENSG00000184731	ENSG00000113456	ENSG00000087274		ENSG00000143252	ENSG00000167615	ENSG00000211455	ENSG00000050555
ENSG00000228775	ENSG00000154814	ENSG00000112167	ENSG00000134333	ENSG00000115459	ENSG00000130714	ENSG00000141391	ENSG00000146858	ENSG00000254470	ENSG00000144233	ENSG00000134987		ENSG00000165490	ENSG00000179456	ENSG00000151611	ENSG00000051620
ENSG00000016082	ENSG00000126749	ENSG00000154359	ENSG00000186350	ENSG00000180573	ENSG00000051382	ENSG00000232019	ENSG00000159210	ENSG00000072818	ENSG00000060339	ENSG00000140948		ENSG00000175137	ENSG00000139865	ENSG00000085276	ENSG00000234618
ENSG00000100097	ENSG00000197345	ENSG00000159556	ENSG00000188266	ENSG00000113649	ENSG00000121766	ENSG00000146856	ENSG00000196378	ENSG00000204957	ENSG00000182841	ENSG00000066427		ENSG00000132005	ENSG00000131849	ENSG00000196151	ENSG00000103942
ENSG00000228812	ENSG00000182973	ENSG00000136783	ENSG00000157350	ENSG00000255224	ENSG00000130299	ENSG00000095752	ENSG00000158717	ENSG00000257028	ENSG00000119414	ENSG00000029993		ENSG00000165802	ENSG00000149313	ENSG00000165275	ENSG00000115419
ENSG00000223547	ENSG00000156172	ENSG00000028203	ENSG00000011478	ENSG00000186814	ENSG00000156697	ENSG00000198542	ENSG00000132300	ENSG00000151025	ENSG00000147050	ENSG00000181163		ENSG00000105229	ENSG00000197321	ENSG00000173137	ENSG00000226321
ENSG00000218416	ENSG00000130560	ENSG00000162738	ENSG00000172059	ENSG00000117360	ENSG00000149970	ENSG00000166482	ENSG00000167721	ENSG00000146904	ENSG00000119965	ENSG00000066027		ENSG00000151353	ENSG00000130762	ENSG00000132109	ENSG00000241484
ENSG00000174721	ENSG00000173757	ENSG00000197903	ENSG00000233016	ENSG00000154781	ENSG00000108671	ENSG00000230316	ENSG00000133422	ENSG00000162415	ENSG00000246582	ENSG00000198743		ENSG00000136932	ENSG00000124357	ENSG00000130177	ENSG00000160867
ENSG00000235609	ENSG00000087365	ENSG00000113369	ENSG00000173894	ENSG00000159915	ENSG00000169884	ENSG00000120278	ENSG00000086712	ENSG00000239282	ENSG00000258884	ENSG00000138614		ENSG00000100348	ENSG00000127152	ENSG00000150527	ENSG00000124713
ENSG00000137747	ENSG00000140350	ENSG00000163083	ENSG00000170759	ENSG00000140104	ENSG00000006756	ENSG00000198794	ENSG00000173473	ENSG00000143878	ENSG00000143702	ENSG00000112320		ENSG00000241494	ENSG00000163293	ENSG00000158301	ENSG00000100968
ENSG00000152463	ENSG00000166260	ENSG00000131831	ENSG00000166411	ENSG00000005486	ENSG00000080986	ENSG00000243477	ENSG00000138190	ENSG00000178301	ENSG00000100908	ENSG00000162885		ENSG00000103024	ENSG00000150593	ENSG00000122512	ENSG00000113389
ENSG00000110042	ENSG00000171421	ENSG00000104361	ENSG00000100065	ENSG00000173614	ENSG00000132906	ENSG00000169752	ENSG00000134291	ENSG00000155850	ENSG00000130844	ENSG00000109586		ENSG00000063245	ENSG00000131018	ENSG00000181754	ENSG00000125354
ENSG00000247400	ENSG00000165813	ENSG00000248429	ENSG00000178188	ENSG00000172771	ENSG00000139291	ENSG00000197497	ENSG00000064726	ENSG00000160058	ENSG00000139899	ENSG00000178988		ENSG00000118579	ENSG00000143061	ENSG00000077150	ENSG00000143412
ENSG00000120903	ENSG00000221823	ENSG00000167555	ENSG00000100403	ENSG00000213467	ENSG00000115421	ENSG00000182397	ENSG00000107566	ENSG00000227184	ENSG00000008282	ENSG00000145868		ENSG00000152684	ENSG00000169926	ENSG00000178149	ENSG00000169136
ENSG00000158315	ENSG00000225241	ENSG00000147364	ENSG00000110074	ENSG00000082196	ENSG00000128973	ENSG00000146556	ENSG00000138780	ENSG00000163472	ENSG00000198053	ENSG00000112308		ENSG00000113575	ENSG00000180881	ENSG00000182993	ENSG00000227910
ENSG00000166349	ENSG00000132670	ENSG00000105755	ENSG00000213672	ENSG00000123009	ENSG00000108021	ENSG00000183793	ENSG00000167461	ENSG00000223764	ENSG00000088247	ENSG00000197594		ENSG00000100138	ENSG00000244165	ENSG00000008128	ENSG00000134905
ENSG00000256223	ENSG00000165272	ENSG00000129055	ENSG00000100106	ENSG00000130717	ENSG00000138463	ENSG00000165121	ENSG00000162688	ENSG00000151240	ENSG00000134755	ENSG00000114738		ENSG00000156304	ENSG00000247121	ENSG00000138621	ENSG00000141012
ENSG00000206527	ENSG00000176155	ENSG00000257698	ENSG00000130779	ENSG00000197302	ENSG00000157216	ENSG00000148814	ENSG00000106462	ENSG00000172382	ENSG00000101255	ENSG00000255302		ENSG00000137274	ENSG00000170293	ENSG00000131748	ENSG00000188153
ENSG00000179241	ENSG00000114302	ENSG00000175806	ENSG00000164048	ENSG00000242569	ENSG00000121350	ENSG00000224165	ENSG00000140943	ENSG00000237037	ENSG00000223546	ENSG00000065491		ENSG00000119574	ENSG00000198690	ENSG00000134352	ENSG00000116133
ENSG00000254024	ENSG00000075785	ENSG00000149313	ENSG00000135723	ENSG00000166750	ENSG00000162076	ENSG00000164010	ENSG00000185515	ENSG00000112531	ENSG00000150051	ENSG00000143324		ENSG00000104904	ENSG00000119698	ENSG00000141279	ENSG00000232093
ENSG00000160181	ENSG00000145723	ENSG00000180537	ENSG00000072803	ENSG00000207110	ENSG00000158467	ENSG00000220583	ENSG00000167723	ENSG00000143641	ENSG00000088179	ENSG00000168758		ENSG00000131174	ENSG00000047578	ENSG00000137145	ENSG00000257596
ENSG00000135643	ENSG00000108465	ENSG00000126243	ENSG00000175066	ENSG00000172667	ENSG00000161036	ENSG00000255823	ENSG00000186298	ENSG00000100344	ENSG00000072864	ENSG00000053770		ENSG00000203951	ENSG00000132256	ENSG00000072201	ENSG00000059588
ENSG00000183032	ENSG00000137824	ENSG00000220804	ENSG00000138449	ENSG00000171469	ENSG00000118200	ENSG00000124334	ENSG00000112096	ENSG00000231025	ENSG00000139211	ENSG00000152558		ENSG00000125863	ENSG00000135537	ENSG00000078687	ENSG00000126500
ENSG00000145358	ENSG00000145703	ENSG00000005884	ENSG00000108375	ENSG00000070731	ENSG00000138002	ENSG00000205129	ENSG00000172456	ENSG00000108669	ENSG00000132824	ENSG00000146676		ENSG00000116288	ENSG00000197381	ENSG00000152910	ENSG00000135596
ENSG00000165078	ENSG00000119231	ENSG00000105647	ENSG00000169045	ENSG00000205664	ENSG00000141179	ENSG00000236431	ENSG00000104611	ENSG00000124313	ENSG00000155660	ENSG00000068878		ENSG00000099974	ENSG00000254726	ENSG00000131944	ENSG00000177764
ENSG00000132837	ENSG00000141756	ENSG00000141542	ENSG00000075426	ENSG00000214093	ENSG00000130402	ENSG00000156050	ENSG00000147100	ENSG00000230844	ENSG00000256235	ENSG00000198964		ENSG00000143190	ENSG00000119541	ENSG00000254469	ENSG00000114948
ENSG00000119632	ENSG00000106346	ENSG00000132698	ENSG00000182831	ENSG00000254682	ENSG00000205302	ENSG00000070601	ENSG00000119383	ENSG00000255145	ENSG00000170881	ENSG00000115687		ENSG00000178057	ENSG00000103249	ENSG00000155858	ENSG00000235091
ENSG00000144648	ENSG00000242485	ENSG00000113615	ENSG00000165389	ENSG00000183111	ENSG00000183579	ENSG00000224689	ENSG00000108296	ENSG00000165591	ENSG00000143771	ENSG00000085465		ENSG00000104805	ENSG00000198496	ENSG00000138311	ENSG00000118777
ENSG00000170161	ENSG00000127947	ENSG00000150593	ENSG00000101966	ENSG00000198718	ENSG00000047230	ENSG00000253950	ENSG00000171517	ENSG00000130827	ENSG00000069974	ENSG00000131116		ENSG00000185825	ENSG00000163872	ENSG00000100478	ENSG00000142798
ENSG00000125968	ENSG00000164889	ENSG00000111961	ENSG00000176714	ENSG00000244073	ENSG00000133706	ENSG00000131797	ENSG00000164649	ENSG00000205038	ENSG00000106692	ENSG00000114999		ENSG00000168653	ENSG00000215447	ENSG00000025434	ENSG00000188690
ENSG00000070601	ENSG00000134697	ENSG00000046653	ENSG00000203951	ENSG00000171962	ENSG00000198814	ENSG00000114279	ENSG00000181817	ENSG00000101276	ENSG00000127586	ENSG00000135250		ENSG00000174886	ENSG00000151117	ENSG00000116661	ENSG00000085465
ENSG00000109906	ENSG00000182180	ENSG00000175197	ENSG00000185917	ENSG00000181523	ENSG00000146731	ENSG00000104213	ENSG00000103194	ENSG00000233426	ENSG00000110660	ENSG00000136628		ENSG00000111321	ENSG00000232040	ENSG00000165895	ENSG00000069188
ENSG00000148180	ENSG00000179271	ENSG00000038002	ENSG00000183853	ENSG00000142515	ENSG00000160209	ENSG00000197409	ENSG00000114541	ENSG00000239213	ENSG00000213240	ENSG00000104047		ENSG00000125356	ENSG00000196620	ENSG00000162999	ENSG00000225611
ENSG00000242960	ENSG00000132305	ENSG00000240376	ENSG00000138376	ENSG00000132622	ENSG00000068796	ENSG00000238261	ENSG00000185104	ENSG00000221963	ENSG00000121380	ENSG00000165506		ENSG00000158164	ENSG00000128849	ENSG00000158555	ENSG00000115361
ENSG00000205835	ENSG00000180992	ENSG00000123384	ENSG00000151612	ENSG00000253251	ENSG00000064547	ENSG00000228933	ENSG00000006625	ENSG00000103942	ENSG00000122545	ENSG00000131652		ENSG00000133027	ENSG00000231890	ENSG00000064601	ENSG00000104814
ENSG00000109667	ENSG00000158545	ENSG00000179818	ENSG00000198832	ENSG00000246366	ENSG00000135473	ENSG00000118307	ENSG00000156711	ENSG00000116260	ENSG00000100490	ENSG00000165392		ENSG00000078808	ENSG00000187187	ENSG00000186166	ENSG00000229404
ENSG00000101493	ENSG00000177150	ENSG00000143315	ENSG00000005882	ENSG00000175105	ENSG00000112624	ENSG00000166922	ENSG00000175063	ENSG00000186205	ENSG00000159110	ENSG00000168214		ENSG00000166716	ENSG00000074621	ENSG00000110768	ENSG00000077092
ENSG00000167105	ENSG00000088986	ENSG00000157653	ENSG00000196678	ENSG00000126091	ENSG00000121481	ENSG00000124762	ENSG00000145979	ENSG00000166860	ENSG00000181038	ENSG00000148737		ENSG00000105085	ENSG00000070961	ENSG00000187609	ENSG00000108947
ENSG00000168939	ENSG00000134744	ENSG00000114948	ENSG00000128607	ENSG00000181004	ENSG00000058091	ENSG00000145700	ENSG00000127952	ENSG00000117758	ENSG00000128965	ENSG00000140367		ENSG00000111665	ENSG00000139946	ENSG00000039650	ENSG00000256597
ENSG00000170962	ENSG00000071189	ENSG00000240859	ENSG00000056736	ENSG00000088836	ENSG00000013016	ENSG00000245556	ENSG00000198018	ENSG00000107742	ENSG00000103044	ENSG00000185963		ENSG00000176396	ENSG00000094975	ENSG00000004766	ENSG00000171345
ENSG00000170426	ENSG00000102007	ENSG00000099204	ENSG00000174516	ENSG00000181026	ENSG00000172469	ENSG00000125772	ENSG00000122359	ENSG00000168610	ENSG00000085832	ENSG00000198818		ENSG00000198901	ENSG00000104081	ENSG00000140043	ENSG00000131844
ENSG00000170634	ENSG00000107614	ENSG00000234177	ENSG00000213551	ENSG00000243753	ENSG00000144445	ENSG00000106686	ENSG00000133302	ENSG00000179044	ENSG00000129214	ENSG00000058262		ENSG00000086504	ENSG00000178917	ENSG00000168300	ENSG00000174562
ENSG00000186409	ENSG00000149480	ENSG00000164142	ENSG00000138030	ENSG00000112763	ENSG00000162409	ENSG00000240583	ENSG00000080493	ENSG00000167371	ENSG00000079387	ENSG00000149547		ENSG00000147684	ENSG00000171700	ENSG00000162836	ENSG00000006118
ENSG00000135205	ENSG00000008513	ENSG00000116922	ENSG00000141560	ENSG00000236675	ENSG00000147416	ENSG00000116717	ENSG00000127527	ENSG00000213865	ENSG00000162520	ENSG00000106683		ENSG00000117010	ENSG00000170775	ENSG00000164951	ENSG00000196091
ENSG00000187994	ENSG00000004961	ENSG00000244313	ENSG00000163029	ENSG00000105072	ENSG00000205133	ENSG00000223998	ENSG00000132623	ENSG00000205542	ENSG00000180776	ENSG00000060688		ENSG00000166710	ENSG00000225556	ENSG00000112039	ENSG00000236233
ENSG00000114948	ENSG00000196497	ENSG00000185100	ENSG00000156110	ENSG00000243452	ENSG00000151208	ENSG00000185453	ENSG00000186767	ENSG00000176842	ENSG00000163681	ENSG00000183762		ENSG00000103356	ENSG00000113070	ENSG00000197818	ENSG00000069206
ENSG00000105679	ENSG00000160124	ENSG00000198393	ENSG00000146433	ENSG00000167747	ENSG00000213742	ENSG00000204661	ENSG00000162734	ENSG00000229178	ENSG00000105088	ENSG00000124588		ENSG00000138593	ENSG00000183049	ENSG00000122547	ENSG00000110680
ENSG00000142920	ENSG00000241945	ENSG00000204272	ENSG00000142002	ENSG00000236334	ENSG00000064419	ENSG00000196747	ENSG00000091490	ENSG00000224141	ENSG00000135740	ENSG00000146938		ENSG00000005075	ENSG00000126883	ENSG00000163818	ENSG00000130429
ENSG00000003400	ENSG00000125703	ENSG00000151065	ENSG00000040608	ENSG00000166484	ENSG00000009830	ENSG00000204152	ENSG00000015475	ENSG00000246174	ENSG00000113838	ENSG00000213096		ENSG00000178999	ENSG00000120963	ENSG00000116668	ENSG00000237441
ENSG00000172296	ENSG00000116874	ENSG00000018280	ENSG00000162613	ENSG00000233177	ENSG00000188321	ENSG00000197121	ENSG00000203950	ENSG00000117335	ENSG00000172954	ENSG00000054116		ENSG00000106153	ENSG00000116141	ENSG00000204619	ENSG00000178531
ENSG00000206559	ENSG00000141540	ENSG00000197977	ENSG00000196378	ENSG00000169330	ENSG00000197771	ENSG00000240694	ENSG00000135316	ENSG00000188681	ENSG00000055917	ENSG00000075914		ENSG00000167969	ENSG00000183117	ENSG00000111361	ENSG00000197766
ENSG00000009765	ENSG00000152086	ENSG00000027001	ENSG00000108840	ENSG00000229852	ENSG00000117859	ENSG00000173947	ENSG00000136944	ENSG00000225258	ENSG00000256269	ENSG00000198890		ENSG00000090339	ENSG00000158301	ENSG00000198205	ENSG00000135744
ENSG00000121413	ENSG00000183137	ENSG00000136144	ENSG00000142552	ENSG00000173530	ENSG00000115159	ENSG00000104881	ENSG00000166197	ENSG00000173805	ENSG00000197020	ENSG00000198807		ENSG00000128228	ENSG00000113593	ENSG00000170677	ENSG00000220988
ENSG00000050628	ENSG00000008441	ENSG00000186523	ENSG00000137364	ENSG00000256338	ENSG00000157064	ENSG00000165288	ENSG00000130340	ENSG00000186517	ENSG00000100614	ENSG00000149196		ENSG00000116698	ENSG00000115760	ENSG00000150459	ENSG00000146233
ENSG00000151365	ENSG00000138802	ENSG00000177565	ENSG00000004700	ENSG00000237240	ENSG00000196642	ENSG00000177337	ENSG00000204498	ENSG00000181744	ENSG00000172661	ENSG00000069998		ENSG00000005955	ENSG00000109265	ENSG00000100802	ENSG00000010610
ENSG00000156804	ENSG00000182580	ENSG00000116874	ENSG00000108349	ENSG00000126775	ENSG00000151502	ENSG00000134365	ENSG00000127124	ENSG00000136161	ENSG00000204604	ENSG00000149100		ENSG00000197858	ENSG00000197603	ENSG00000143643	ENSG00000133106
ENSG00000164764	ENSG00000182362	ENSG00000164199	ENSG00000171608	ENSG00000222020	ENSG00000120594	ENSG00000115556	ENSG00000100075	ENSG00000227252	ENSG00000136828	ENSG00000184677		ENSG00000181135	ENSG00000101265	ENSG00000158856	ENSG00000108551
ENSG00000170776	ENSG00000225470	ENSG00000238261	ENSG00000100036	ENSG00000231187	ENSG00000186615	ENSG00000214837	ENSG00000106028	ENSG00000006025	ENSG00000172785	ENSG00000032389		ENSG00000148334	ENSG00000119703	ENSG00000113851	ENSG00000185420
ENSG00000230673	ENSG00000104976	ENSG00000147010	ENSG00000162105	ENSG00000167733	ENSG00000166974	ENSG00000214922	ENSG00000213024	ENSG00000198870	ENSG00000185721	ENSG00000168259		ENSG00000122566	ENSG00000151500	ENSG00000243554	ENSG00000156218
ENSG00000115361	ENSG00000244187	ENSG00000168016	ENSG00000125741	ENSG00000187531	ENSG00000101773	ENSG00000155849	ENSG00000116260	ENSG00000143067	ENSG00000086848	ENSG00000250317		ENSG00000099817	ENSG00000198270	ENSG00000223797	ENSG00000138356
ENSG00000117154	ENSG00000140650	ENSG00000100387	ENSG00000133226	ENSG00000155962	ENSG00000183718	ENSG00000203446	ENSG00000064666	ENSG00000178464	ENSG00000189308	ENSG00000109180		ENSG00000110955	ENSG00000253719	ENSG00000108510	ENSG00000187889
ENSG00000142347	ENSG00000129667	ENSG00000139239	ENSG00000109920	ENSG00000148498	ENSG00000166016	ENSG00000216331	ENSG00000161956	ENSG00000237424	ENSG00000152457	ENSG00000101350		ENSG00000188186	ENSG00000136141	ENSG00000140025	ENSG00000188512
ENSG00000166743	ENSG00000114738	ENSG00000206195	ENSG00000173275	ENSG00000168564	ENSG00000203705	ENSG00000224383	ENSG00000152558	ENSG00000135838	ENSG00000155130	ENSG00000245937		ENSG00000136240	ENSG00000170412	ENSG00000113761	ENSG00000242265
ENSG00000088340	ENSG00000164209	ENSG00000134294	ENSG00000235655	ENSG00000228463	ENSG00000108924	ENSG00000214313	ENSG00000163811	ENSG00000105696	ENSG00000214274	ENSG00000108439		ENSG00000126267	ENSG00000179044	ENSG00000185946	ENSG00000116711
ENSG00000168453	ENSG00000204438	ENSG00000080854	ENSG00000148835	ENSG00000138161	ENSG00000204977	ENSG00000155465	ENSG00000129084	ENSG00000083750	ENSG00000166037	ENSG00000205670		ENSG00000122642	ENSG00000106524	ENSG00000130244	ENSG00000107959
ENSG00000171444	ENSG00000101247	ENSG00000166823	ENSG00000196923	ENSG00000165816	ENSG00000116957	ENSG00000258819	ENSG00000010278	ENSG00000104763	ENSG00000205765	ENSG00000151090		ENSG00000174282	ENSG00000076641	ENSG00000110046	ENSG00000207464
ENSG00000162913	ENSG00000090432	ENSG00000027075	ENSG00000187266	ENSG00000005483	ENSG00000124356	ENSG00000257027	ENSG00000004779	ENSG00000177989	ENSG00000146963	ENSG00000106443		ENSG00000213516	ENSG00000160229	ENSG00000100908	ENSG00000198130
ENSG00000117595	ENSG00000106609	ENSG00000172216	ENSG00000198055	ENSG00000145103	ENSG00000116191	ENSG00000117533	ENSG00000123131	ENSG00000117016	ENSG00000132286	ENSG00000197971		ENSG00000104231	ENSG00000253710	ENSG00000131773	ENSG00000184709
ENSG00000231982	ENSG00000134709	ENSG00000179456	ENSG00000108423	ENSG00000156639	ENSG00000188811	ENSG00000183506	ENSG00000177917	ENSG00000178935	ENSG00000240489	ENSG00000066629		ENSG00000142686	ENSG00000115526	ENSG00000108960	ENSG00000163485
ENSG00000237517	ENSG00000137710	ENSG00000117139	ENSG00000049246	ENSG00000213917	ENSG00000128159	ENSG00000166436	ENSG00000155393	ENSG00000059377	ENSG00000109180	ENSG00000140395		ENSG00000167880	ENSG00000169083	ENSG00000144199	ENSG00000225255
ENSG00000135636	ENSG00000087448	ENSG00000160862	ENSG00000197077	ENSG00000128590	ENSG00000152240	ENSG00000125804	ENSG00000087191	ENSG00000242687	ENSG00000196517	ENSG00000140479		ENSG00000010319	ENSG00000158122	ENSG00000189298	ENSG00000173088
ENSG00000143036	ENSG00000095203	ENSG00000137692	ENSG00000119333	ENSG00000225449	ENSG00000197472	ENSG00000228436	ENSG00000139372	ENSG00000258081	ENSG00000028839	ENSG00000139263		ENSG00000213347	ENSG00000151491	ENSG00000168769	ENSG00000161835
ENSG00000203780	ENSG00000176422	ENSG00000145919	ENSG00000139613	ENSG00000178338	ENSG00000188112	ENSG00000116299	ENSG00000159593	ENSG00000110328	ENSG00000135842	ENSG00000185220		ENSG00000211450	ENSG00000132694	ENSG00000105643	ENSG00000234264
ENSG00000135063	ENSG00000173894	ENSG00000129003	ENSG00000152086	ENSG00000147912	ENSG00000084070	ENSG00000157106	ENSG00000100077	ENSG00000157600	ENSG00000136682	ENSG00000173786		ENSG00000234753	ENSG00000156052	ENSG00000184508	ENSG00000165388
ENSG00000077264	ENSG00000065883	ENSG00000125249	ENSG00000147874	ENSG00000055609	ENSG00000144036	ENSG00000230102	ENSG00000176476	ENSG00000012660	ENSG00000108960	ENSG00000005302		ENSG00000235453	ENSG00000089847	ENSG00000092330	ENSG00000175198
ENSG00000242474	ENSG00000153767	ENSG00000131873	ENSG00000159202	ENSG00000204172	ENSG00000135049	ENSG00000137709	ENSG00000115541	ENSG00000197943	ENSG00000166402	ENSG00000174851		ENSG00000165119	ENSG00000111642	ENSG00000086848	ENSG00000233844
ENSG00000178498	ENSG00000130254	ENSG00000186222	ENSG00000160606	ENSG00000178202	ENSG00000159267	ENSG00000143816	ENSG00000137166	ENSG00000203280	ENSG00000248175	ENSG00000053501		ENSG00000007516	ENSG00000196284	ENSG00000166912	ENSG00000064787
ENSG00000228492	ENSG00000143578	ENSG00000176531	ENSG00000114491	ENSG00000142513	ENSG00000100360	ENSG00000135924	ENSG00000183837	ENSG00000244300	ENSG00000079215	ENSG00000136379		ENSG00000101447	ENSG00000003400	ENSG00000174652	ENSG00000100234
ENSG00000181690	ENSG00000106009	ENSG00000103111	ENSG00000137221	ENSG00000163093	ENSG00000106266	ENSG00000204386	ENSG00000198681	ENSG00000225975	ENSG00000164626	ENSG00000124160		ENSG00000107874	ENSG00000175221	ENSG00000090975	ENSG00000183397
ENSG00000167614	ENSG00000128881	ENSG00000239911	ENSG00000030110	ENSG00000007952	ENSG00000135709	ENSG00000204802	ENSG00000196497	ENSG00000152380	ENSG00000173846	ENSG00000050555		ENSG00000149657	ENSG00000033170	ENSG00000176896	ENSG00000237796
ENSG00000167874	ENSG00000160714	ENSG00000160305	ENSG00000141452	ENSG00000232859	ENSG00000258889	ENSG00000203602	ENSG00000178105	ENSG00000108448	ENSG00000224046	ENSG00000085511		ENSG00000167283	ENSG00000135164	ENSG00000057757	ENSG00000198225
ENSG00000069812	ENSG00000136045	ENSG00000154914	ENSG00000120805	ENSG00000102181	ENSG00000173193	ENSG00000099251	ENSG00000179094	ENSG00000229980	ENSG00000165474	ENSG00000182957		ENSG00000179588	ENSG00000119321	ENSG00000155636	ENSG00000232412
ENSG00000235706	ENSG00000051596	ENSG00000240204	ENSG00000128228	ENSG00000160679	ENSG00000185909	ENSG00000253948	ENSG00000204852	ENSG00000185664	ENSG00000128617	ENSG00000062716		ENSG00000177556	ENSG00000171223	ENSG00000204642	ENSG00000006016
ENSG00000250722	ENSG00000180233	ENSG00000244879	ENSG00000170185	ENSG00000240356	ENSG00000205981	ENSG00000063127	ENSG00000147257	ENSG00000229891	ENSG00000074696	ENSG00000163281		ENSG00000105669	ENSG00000138674	ENSG00000109536	ENSG00000184357
ENSG00000185275	ENSG00000169375	ENSG00000005801	ENSG00000159199	ENSG00000100218	ENSG00000186767	ENSG00000108839	ENSG00000134910	ENSG00000141012	ENSG00000069275	ENSG00000135090		ENSG00000139644	ENSG00000196935	ENSG00000223768	ENSG00000249852
ENSG00000215374	ENSG00000198538	ENSG00000177879	ENSG00000158079	ENSG00000162298	ENSG00000181274	ENSG00000166257	ENSG00000112592	ENSG00000148400	ENSG00000167393	ENSG00000164221		ENSG00000123472	ENSG00000088808	ENSG00000179152	ENSG00000211689
ENSG00000256092	ENSG00000124164	ENSG00000217165	ENSG00000145241	ENSG00000232559	ENSG00000239887	ENSG00000248498	ENSG00000183137	ENSG00000008277	ENSG00000080371	ENSG00000145439		ENSG00000161981	ENSG00000165895	ENSG00000153936	ENSG00000230082
ENSG00000048342	ENSG00000163935	ENSG00000144749	ENSG00000067369	ENSG00000128203	ENSG00000183734	ENSG00000134321	ENSG00000135127	ENSG00000229848	ENSG00000215570	ENSG00000124226		ENSG00000088832	ENSG00000101452	ENSG00000169682	ENSG00000203837
ENSG00000126561	ENSG00000107951	ENSG00000158122	ENSG00000007866	ENSG00000167552	ENSG00000226479	ENSG00000204175	ENSG00000160256	ENSG00000213977	ENSG00000135250	ENSG00000178951		ENSG00000167468	ENSG00000165757	ENSG00000081721	ENSG00000253593
ENSG00000158050	ENSG00000165660	ENSG00000144659	ENSG00000119927	ENSG00000169946	ENSG00000111596	ENSG00000249249	ENSG00000110880	ENSG00000152669	ENSG00000188206	ENSG00000088247		ENSG00000239789	ENSG00000166949	ENSG00000134313	ENSG00000227375
ENSG00000226383	ENSG00000183474	ENSG00000168140	ENSG00000123178	ENSG00000168522	ENSG00000164169	ENSG00000142910	ENSG00000137713	ENSG00000084731	ENSG00000076053	ENSG00000204394		ENSG00000106603	ENSG00000167994	ENSG00000162755	ENSG00000137766
ENSG00000242327	ENSG00000183291	ENSG00000155438	ENSG00000249641	ENSG00000165660	ENSG00000213064	ENSG00000223473	ENSG00000076555	ENSG00000089820	ENSG00000138448	ENSG00000114656		ENSG00000170619	ENSG00000188559	ENSG00000187398	ENSG00000137948
ENSG00000118096	ENSG00000204590	ENSG00000163807	ENSG00000166831	ENSG00000100814	ENSG00000144401	ENSG00000236088	ENSG00000179348	ENSG00000078804	ENSG00000204516	ENSG00000065882		ENSG00000111716	ENSG00000184056	ENSG00000102362	ENSG00000250443
ENSG00000174456	ENSG00000147649	ENSG00000111906	ENSG00000196914	ENSG00000136807	ENSG00000136026	ENSG00000244485	ENSG00000119771	ENSG00000197872	ENSG00000171004	ENSG00000125821		ENSG00000167774	ENSG00000140386	ENSG00000196357	ENSG00000161243
ENSG00000137965	ENSG00000071564	ENSG00000221909	ENSG00000124795	ENSG00000168936	ENSG00000142765	ENSG00000253327	ENSG00000187555	ENSG00000125746	ENSG00000132773	ENSG00000125812		ENSG00000075856	ENSG00000124523	ENSG00000235477	ENSG00000178803
ENSG00000169247	ENSG00000148291	ENSG00000151893	ENSG00000023041	ENSG00000121417	ENSG00000087008	ENSG00000166024	ENSG00000109610	ENSG00000177764	ENSG00000120334	ENSG00000119547		ENSG00000061936	ENSG00000229589	ENSG00000164329	ENSG00000244998
ENSG00000247934	ENSG00000253313	ENSG00000131650	ENSG00000100625	ENSG00000214787	ENSG00000182986	ENSG00000253953	ENSG00000028310	ENSG00000179240	ENSG00000143553	ENSG00000143889		ENSG00000189319	ENSG00000197323	ENSG00000146776	ENSG00000186510
ENSG00000188660	ENSG00000140365	ENSG00000110619	ENSG00000130818	ENSG00000223756	ENSG00000177542	ENSG00000226174	ENSG00000156990	ENSG00000224616	ENSG00000178904	ENSG00000107821		ENSG00000129562	ENSG00000079841	ENSG00000196576	ENSG00000118520
ENSG00000172748	ENSG00000113583	ENSG00000129514	ENSG00000013573	ENSG00000185615	ENSG00000187049	ENSG00000234072	ENSG00000204392	ENSG00000116667	ENSG00000230797	ENSG00000198301		ENSG00000184076	ENSG00000043591	ENSG00000169131	ENSG00000170465
ENSG00000245556	ENSG00000101986	ENSG00000169598	ENSG00000127337	ENSG00000117289	ENSG00000079785	ENSG00000180818	ENSG00000184900	ENSG00000254614	ENSG00000255007	ENSG00000102738		ENSG00000074842	ENSG00000005700	ENSG00000225302	ENSG00000255346
ENSG00000184408	ENSG00000198369	ENSG00000228006	ENSG00000181019	ENSG00000247627	ENSG00000136504	ENSG00000180769	ENSG00000170291	ENSG00000237330	ENSG00000161647	ENSG00000113758		ENSG00000099994	ENSG00000198945	ENSG00000160602	ENSG00000167772
ENSG00000140323	ENSG00000106290	ENSG00000136044	ENSG00000141401	ENSG00000173451	ENSG00000073910	ENSG00000100271	ENSG00000138771	ENSG00000081665	ENSG00000138443	ENSG00000189180		ENSG00000126890	ENSG00000198106	ENSG00000054983	ENSG00000206177
ENSG00000258446	ENSG00000115183	ENSG00000172771	ENSG00000104611	ENSG00000011677	ENSG00000185090	ENSG00000178826	ENSG00000102096	ENSG00000204794	ENSG00000152601	ENSG00000038274		ENSG00000168092	ENSG00000214826	ENSG00000101972	ENSG00000065485
ENSG00000179455	ENSG00000160633	ENSG00000167333	ENSG00000072954	ENSG00000113389	ENSG00000151893	ENSG00000019485	ENSG00000244291	ENSG00000254726	ENSG00000203666	ENSG00000163870		ENSG00000023892	ENSG00000134900	ENSG00000247796	ENSG00000163331
ENSG00000213171	ENSG00000129282	ENSG00000007255	ENSG00000101945	ENSG00000113140	ENSG00000068024	ENSG00000248175	ENSG00000176658	ENSG00000150687	ENSG00000138069	ENSG00000126226		ENSG00000130159	ENSG00000107290	ENSG00000106299	ENSG00000258384
ENSG00000233429	ENSG00000166266	ENSG00000139737	ENSG00000186815	ENSG00000068745	ENSG00000114867	ENSG00000177410	ENSG00000029993	ENSG00000074416	ENSG00000170248	ENSG00000113269		ENSG00000078124	ENSG00000029639	ENSG00000214413	ENSG00000170426
ENSG00000130649	ENSG00000150764	ENSG00000204175	ENSG00000162623	ENSG00000255153	ENSG00000153037	ENSG00000130812	ENSG00000154978	ENSG00000108309	ENSG00000086475	ENSG00000170004		ENSG00000137100	ENSG00000103479	ENSG00000147246	ENSG00000197208
ENSG00000108176	ENSG00000213186	ENSG00000127124	ENSG00000154803	ENSG00000148399	ENSG00000103274	ENSG00000131471	ENSG00000091527	ENSG00000185432	ENSG00000204219	ENSG00000108825		ENSG00000167815	ENSG00000181027	ENSG00000197608	ENSG00000166535
ENSG00000255517	ENSG00000196510	ENSG00000116138	ENSG00000170502	ENSG00000237438	ENSG00000120549	ENSG00000149212	ENSG00000160172	ENSG00000174032	ENSG00000148735	ENSG00000143811		ENSG00000102144	ENSG00000196505	ENSG00000155657	ENSG00000019549
ENSG00000165025	ENSG00000166337	ENSG00000122420	ENSG00000156875	ENSG00000086730	ENSG00000122490	ENSG00000135299	ENSG00000232015	ENSG00000075539	ENSG00000145050	ENSG00000188112		ENSG00000134780	ENSG00000158528	ENSG00000132470	ENSG00000198134
ENSG00000250012	ENSG00000142867	ENSG00000159459	ENSG00000143228	ENSG00000081386	ENSG00000185112	ENSG00000253051	ENSG00000140157	ENSG00000067798	ENSG00000174840	ENSG00000082898		ENSG00000167487	ENSG00000150687	ENSG00000183779	ENSG00000230836
ENSG00000185168	ENSG00000183853	ENSG00000228502	ENSG00000156414	ENSG00000091947	ENSG00000168803	ENSG00000179826	ENSG00000113360	ENSG00000196605	ENSG00000109466	ENSG00000101190		ENSG00000188157	ENSG00000075673	ENSG00000131127	ENSG00000107099
ENSG00000175793	ENSG00000076043	ENSG00000148057	ENSG00000163486	ENSG00000167981	ENSG00000176058	ENSG00000146530	ENSG00000146414	ENSG00000171223	ENSG00000188878	ENSG00000103653		ENSG00000172922	ENSG00000172159	ENSG00000132950	ENSG00000184441
ENSG00000233224	ENSG00000135776	ENSG00000133606	ENSG00000130821	ENSG00000225119	ENSG00000198252	ENSG00000212670	ENSG00000129353	ENSG00000134042	ENSG00000145725	ENSG00000180771		ENSG00000127884	ENSG00000076716	ENSG00000168795	ENSG00000257523
ENSG00000197980	ENSG00000132388	ENSG00000204052	ENSG00000073169	ENSG00000158373	ENSG00000110321	ENSG00000176597	ENSG00000140307	ENSG00000170006	ENSG00000120896	ENSG00000107438		ENSG00000164494	ENSG00000044524	ENSG00000102312	ENSG00000228709
ENSG00000168824	ENSG00000182872	ENSG00000154122	ENSG00000113595	ENSG00000152475	ENSG00000145736	ENSG00000243649	ENSG00000103495	ENSG00000111801	ENSG00000114784	ENSG00000153140		ENSG00000125835	ENSG00000111879	ENSG00000174928	ENSG00000258314
ENSG00000229391	ENSG00000160767	ENSG00000130635	ENSG00000114812	ENSG00000100263	ENSG00000092020	ENSG00000054654	ENSG00000136731	ENSG00000197180	ENSG00000134352	ENSG00000100167		ENSG00000167797	ENSG00000106443	ENSG00000135801	ENSG00000188089
ENSG00000091262	ENSG00000136270	ENSG00000101849	ENSG00000132780	ENSG00000188177	ENSG00000138036	ENSG00000136531	ENSG00000123124	ENSG00000177868	ENSG00000154001	ENSG00000187735		ENSG00000244187	ENSG00000184634	ENSG00000142599	ENSG00000205041
ENSG00000179008	ENSG00000171862	ENSG00000138756	ENSG00000178104	ENSG00000140285	ENSG00000181472	ENSG00000204344	ENSG00000165282	ENSG00000157557	ENSG00000154027	ENSG00000179943		ENSG00000155368	ENSG00000182141	ENSG00000121851	ENSG00000256282
ENSG00000131711	ENSG00000167861	ENSG00000196268	ENSG00000178685	ENSG00000253320	ENSG00000005436	ENSG00000242282	ENSG00000163754	ENSG00000125650	ENSG00000108439	ENSG00000164171		ENSG00000143756	ENSG00000175984	ENSG00000105053	ENSG00000256377
ENSG00000173705	ENSG00000125817	ENSG00000245205	ENSG00000165704	ENSG00000175197	ENSG00000154845	ENSG00000240529	ENSG00000164163	ENSG00000136205	ENSG00000183569	ENSG00000143514		ENSG00000015479	ENSG00000170689	ENSG00000054965	ENSG00000111837
ENSG00000211459	ENSG00000117859	ENSG00000141424	ENSG00000126822	ENSG00000164284	ENSG00000001617	ENSG00000170175	ENSG00000185924	ENSG00000121931	ENSG00000231113	ENSG00000124422		ENSG00000185049	ENSG00000118420	ENSG00000164944	ENSG00000042980
ENSG00000197329	ENSG00000100911	ENSG00000169118	ENSG00000151743	ENSG00000143457	ENSG00000085377	ENSG00000130477	ENSG00000164742	ENSG00000006756	ENSG00000138587	ENSG00000116406		ENSG00000162714	ENSG00000180104	ENSG00000100106	ENSG00000120903
ENSG00000166033	ENSG00000167807	ENSG00000165496	ENSG00000124171	ENSG00000152117	ENSG00000165689	ENSG00000172086	ENSG00000164818	ENSG00000134590	ENSG00000139287	ENSG00000159674		ENSG00000168002	ENSG00000182405	ENSG00000075391	ENSG00000214975
ENSG00000254620	ENSG00000155744	ENSG00000112290	ENSG00000164074	ENSG00000184368	ENSG00000168303	ENSG00000249859	ENSG00000174886	ENSG00000163362	ENSG00000113231	ENSG00000070444		ENSG00000146707	ENSG00000253958	ENSG00000005007	ENSG00000242294
ENSG00000165434	ENSG00000184154	ENSG00000162408	ENSG00000138092	ENSG00000166741	ENSG00000006652	ENSG00000144681	ENSG00000170004	ENSG00000151474	ENSG00000064115	ENSG00000196591		ENSG00000105127	ENSG00000066629	ENSG00000243069	ENSG00000169174
ENSG00000237188	ENSG00000078674	ENSG00000164615	ENSG00000143153	ENSG00000232412	ENSG00000153827	ENSG00000172264	ENSG00000168411	ENSG00000147853	ENSG00000197780	ENSG00000124783		ENSG00000174903	ENSG00000157483	ENSG00000115392	ENSG00000256971
ENSG00000167767	ENSG00000114767	ENSG00000119729	ENSG00000151553	ENSG00000235194	ENSG00000149716	ENSG00000135363	ENSG00000102309	ENSG00000137040	ENSG00000104213	ENSG00000163755		ENSG00000182606	ENSG00000099284	ENSG00000107864	ENSG00000131746
ENSG00000227775	ENSG00000145604	ENSG00000166387	ENSG00000214135	ENSG00000120334	ENSG00000151131	ENSG00000235954	ENSG00000196715	ENSG00000167470	ENSG00000139194	ENSG00000131899		ENSG00000076984	ENSG00000213190	ENSG00000087206	ENSG00000204466
ENSG00000082397	ENSG00000107566	ENSG00000165449	ENSG00000149929	ENSG00000089091	ENSG00000144029	ENSG00000235897	ENSG00000181788	ENSG00000184922	ENSG00000105849	ENSG00000065060		ENSG00000169905	ENSG00000229214	ENSG00000117682	ENSG00000212290
ENSG00000139112	ENSG00000114867	ENSG00000247134	ENSG00000104413	ENSG00000231259	ENSG00000047579	ENSG00000233822	ENSG00000103995	ENSG00000176274	ENSG00000010932	ENSG00000114650		ENSG00000143793	ENSG00000163719	ENSG00000155256	ENSG00000239219
ENSG00000184719	ENSG00000138642	ENSG00000110042	ENSG00000186792	ENSG00000181350	ENSG00000073050	ENSG00000164061	ENSG00000065457	ENSG00000117115	ENSG00000125249	ENSG00000048471		ENSG00000196419	ENSG00000138756	ENSG00000117305	ENSG00000139209
ENSG00000234028	ENSG00000248333	ENSG00000150051	ENSG00000177685	ENSG00000242960	ENSG00000134480	ENSG00000235706	ENSG00000104613	ENSG00000131979	ENSG00000234825	ENSG00000104728		ENSG00000095574	ENSG00000123095	ENSG00000090861	ENSG00000241095
ENSG00000251580	ENSG00000170027	ENSG00000198780	ENSG00000083307	ENSG00000226913	ENSG00000133393	ENSG00000123427	ENSG00000149483	ENSG00000214944	ENSG00000111269	ENSG00000171467		ENSG00000169223	ENSG00000250237	ENSG00000205269	ENSG00000159167
ENSG00000179082	ENSG00000126953	ENSG00000043143	ENSG00000085978	ENSG00000215630	ENSG00000111647	ENSG00000217275	ENSG00000130147	ENSG00000178075	ENSG00000203362	ENSG00000049239		ENSG00000172757	ENSG00000117643	ENSG00000204271	ENSG00000220575
ENSG00000226471	ENSG00000157077	ENSG00000218175	ENSG00000181873	ENSG00000214021	ENSG00000109686	ENSG00000105928	ENSG00000073350	ENSG00000152291	ENSG00000197415	ENSG00000113657		ENSG00000102225	ENSG00000077238	ENSG00000164040	ENSG00000258203
ENSG00000177606	ENSG00000159399	ENSG00000221843	ENSG00000126970	ENSG00000100387	ENSG00000077454	ENSG00000114854	ENSG00000250722	ENSG00000187605	ENSG00000198682	ENSG00000214717		ENSG00000112096	ENSG00000155850	ENSG00000119640	ENSG00000172478
ENSG00000180425	ENSG00000197555	ENSG00000152926	ENSG00000188917	ENSG00000140987	ENSG00000167637	ENSG00000225119	ENSG00000111490	ENSG00000139163	ENSG00000079246	ENSG00000123352		ENSG00000170144	ENSG00000226695	ENSG00000176209	ENSG00000136197
ENSG00000237945	ENSG00000004455	ENSG00000128602	ENSG00000144120	ENSG00000123870	ENSG00000170085	ENSG00000255896	ENSG00000136720	ENSG00000171132	ENSG00000184307	ENSG00000103005		ENSG00000064703	ENSG00000160953	ENSG00000165322	ENSG00000008517
ENSG00000236083	ENSG00000196843	ENSG00000174529	ENSG00000113658	ENSG00000187621	ENSG00000115998	ENSG00000136367	ENSG00000198482	ENSG00000249042	ENSG00000123407	ENSG00000179837		ENSG00000108294	ENSG00000072682	ENSG00000031003	ENSG00000156234
ENSG00000125744	ENSG00000086189	ENSG00000071054	ENSG00000214357	ENSG00000113924	ENSG00000197451	ENSG00000158423	ENSG00000046604	ENSG00000124786	ENSG00000101347	ENSG00000124535		ENSG00000164258	ENSG00000163539	ENSG00000165171	ENSG00000215417
ENSG00000117586	ENSG00000116350	ENSG00000125652	ENSG00000196290	ENSG00000119965	ENSG00000156521	ENSG00000230189	ENSG00000167173	ENSG00000147027	ENSG00000204175	ENSG00000119820		ENSG00000099800	ENSG00000069869	ENSG00000003756	ENSG00000103522
ENSG00000228436	ENSG00000106266	ENSG00000242071	ENSG00000111445	ENSG00000213401	ENSG00000121964	ENSG00000170458	ENSG00000104976	ENSG00000137727	ENSG00000226986	ENSG00000076928		ENSG00000100403	ENSG00000258927	ENSG00000197461	ENSG00000203305
ENSG00000179743	ENSG00000256525	ENSG00000064607	ENSG00000213281	ENSG00000105576	ENSG00000102034	ENSG00000177098	ENSG00000134247	ENSG00000130147	ENSG00000198876	ENSG00000172493		ENSG00000148229	ENSG00000188660	ENSG00000135677
ENSG00000203778	ENSG00000185344	ENSG00000111678	ENSG00000225697	ENSG00000249044	ENSG00000104290	ENSG00000241680	ENSG00000128829	ENSG00000107968	ENSG00000157538	ENSG00000181588		ENSG00000073578	ENSG00000055147	ENSG00000114933
ENSG00000171174	ENSG00000092964	ENSG00000163697	ENSG00000128973	ENSG00000154263	ENSG00000162694	ENSG00000231769	ENSG00000145907	ENSG00000065154	ENSG00000136636	ENSG00000125753		ENSG00000162734	ENSG00000148444	ENSG00000086300
ENSG00000213279	ENSG00000198604	ENSG00000114019	ENSG00000161813	ENSG00000242028	ENSG00000112394	ENSG00000111653	ENSG00000122140	ENSG00000089041	ENSG00000126246	ENSG00000167962		ENSG00000164733	ENSG00000187554	ENSG00000150433
ENSG00000182912	ENSG00000108666	ENSG00000144161	ENSG00000178773	ENSG00000131043	ENSG00000146574	ENSG00000026036	ENSG00000155561	ENSG00000145416	ENSG00000140463	ENSG00000140750		ENSG00000181915	ENSG00000168872	ENSG00000163788
ENSG00000154162	ENSG00000185187	ENSG00000130332	ENSG00000183647	ENSG00000186847	ENSG00000106733	ENSG00000125122	ENSG00000114978	ENSG00000176490	ENSG00000176463	ENSG00000141858		ENSG00000137955	ENSG00000120647	ENSG00000108840
ENSG00000130635	ENSG00000126602	ENSG00000078237	ENSG00000167536	ENSG00000174943	ENSG00000104177	ENSG00000196559	ENSG00000062485	ENSG00000127585	ENSG00000172671	ENSG00000136938		ENSG00000101138	ENSG00000076258	ENSG00000113552
ENSG00000108797	ENSG00000161013	ENSG00000120669	ENSG00000102362	ENSG00000133519	ENSG00000122507	ENSG00000005884	ENSG00000127399	ENSG00000104432	ENSG00000127022	ENSG00000131584		ENSG00000084234	ENSG00000164327	ENSG00000126107
ENSG00000136630	ENSG00000185298	ENSG00000123268	ENSG00000198925	ENSG00000224838	ENSG00000161888	ENSG00000162572	ENSG00000185483	ENSG00000196405	ENSG00000163817	ENSG00000107263		ENSG00000106351	ENSG00000185418	ENSG00000114744
ENSG00000185420	ENSG00000075711	ENSG00000135596	ENSG00000204922	ENSG00000163877	ENSG00000117222	ENSG00000203780	ENSG00000103642	ENSG00000158158	ENSG00000104626	ENSG00000162576		ENSG00000198740	ENSG00000164197	ENSG00000071537
ENSG00000249572	ENSG00000059769	ENSG00000112306	ENSG00000133639	ENSG00000174365	ENSG00000068971	ENSG00000246350	ENSG00000164466	ENSG00000224428	ENSG00000160075	ENSG00000178764		ENSG00000167513	ENSG00000198246	ENSG00000066827
ENSG00000254860	ENSG00000185238	ENSG00000214756	ENSG00000166881	ENSG00000188994	ENSG00000091039	ENSG00000165915	ENSG00000182010	ENSG00000155792	ENSG00000101084	ENSG00000074695		ENSG00000101210	ENSG00000115282	ENSG00000149311
ENSG00000167741	ENSG00000148154	ENSG00000233493	ENSG00000095002	ENSG00000181085	ENSG00000154447	ENSG00000159761	ENSG00000226137	ENSG00000119943	ENSG00000166130	ENSG00000173276		ENSG00000128881	ENSG00000227477	ENSG00000167720
ENSG00000070886	ENSG00000131944	ENSG00000145337	ENSG00000166750	ENSG00000157823	ENSG00000146700	ENSG00000106025	ENSG00000145194	ENSG00000137878	ENSG00000182934	ENSG00000158321		ENSG00000246705	ENSG00000227214	ENSG00000189266
ENSG00000101670	ENSG00000114861	ENSG00000236618	ENSG00000132749	ENSG00000100100	ENSG00000116120	ENSG00000182545	ENSG00000180155	ENSG00000234608	ENSG00000179715	ENSG00000129351		ENSG00000162396	ENSG00000030066	ENSG00000101751
ENSG00000232859	ENSG00000099246	ENSG00000101695	ENSG00000094880	ENSG00000214756	ENSG00000153207	ENSG00000231768	ENSG00000111445	ENSG00000162746	ENSG00000113739	ENSG00000056097		ENSG00000134077	ENSG00000126882	ENSG00000158987
ENSG00000243660	ENSG00000134077	ENSG00000123104	ENSG00000184635	ENSG00000249306	ENSG00000157500	ENSG00000146411	ENSG00000011007	ENSG00000226935	ENSG00000012963	ENSG00000071894		ENSG00000099795	ENSG00000107643	ENSG00000032444
ENSG00000205642	ENSG00000143303	ENSG00000196284	ENSG00000118655	ENSG00000143248	ENSG00000159247	ENSG00000075673	ENSG00000002586	ENSG00000115963	ENSG00000070081	ENSG00000151135		ENSG00000143442	ENSG00000131773	ENSG00000100532
ENSG00000169891	ENSG00000116670	ENSG00000113328	ENSG00000169018	ENSG00000184083	ENSG00000177042	ENSG00000163617	ENSG00000141452	ENSG00000188549	ENSG00000067560	ENSG00000181638		ENSG00000175787	ENSG00000011523	ENSG00000187097
ENSG00000172578	ENSG00000101928	ENSG00000123179	ENSG00000173456	ENSG00000142065	ENSG00000120837	ENSG00000173705	ENSG00000166797	ENSG00000166578	ENSG00000005189	ENSG00000132182		ENSG00000196230	ENSG00000162676	ENSG00000181045
ENSG00000109205	ENSG00000162928	ENSG00000130313	ENSG00000185009	ENSG00000175970	ENSG00000111371	ENSG00000113209	ENSG00000141337	ENSG00000102034	ENSG00000239789	ENSG00000133243		ENSG00000105429	ENSG00000147162	ENSG00000144747
ENSG00000074660	ENSG00000005022	ENSG00000125149	ENSG00000179455	ENSG00000123933	ENSG00000170142	ENSG00000105771	ENSG00000137547	ENSG00000142871	ENSG00000231993	ENSG00000204371		ENSG00000103995	ENSG00000228175	ENSG00000198039
ENSG00000143622	ENSG00000100058	ENSG00000146677	ENSG00000147155	ENSG00000158636	ENSG00000062282	ENSG00000249863	ENSG00000166598	ENSG00000231789	ENSG00000155961	ENSG00000084676		ENSG00000184207	ENSG00000236287	ENSG00000059122
ENSG00000160318	ENSG00000028116	ENSG00000120686	ENSG00000185507	ENSG00000225892	ENSG00000114315	ENSG00000204305	ENSG00000138385	ENSG00000166377	ENSG00000132967	ENSG00000159023		ENSG00000117450	ENSG00000165494	ENSG00000091157
ENSG00000166535	ENSG00000162385	ENSG00000123983	ENSG00000128596	ENSG00000100982	ENSG00000197798	ENSG00000162009	ENSG00000198355	ENSG00000145012	ENSG00000132437			ENSG00000138028	ENSG00000140470	ENSG00000103091
ENSG00000177236	ENSG00000103148	ENSG00000130517	ENSG00000147854	ENSG00000213904	ENSG00000152642	ENSG00000248508	ENSG00000172216	ENSG00000185483	ENSG00000197134			ENSG00000152234	ENSG00000130396	ENSG00000070882
ENSG00000226686	ENSG00000105948	ENSG00000014824	ENSG00000161048	ENSG00000234741	ENSG00000196187	ENSG00000178750	ENSG00000172732	ENSG00000104140	ENSG00000226742			ENSG00000128524	ENSG00000135828	ENSG00000165169
ENSG00000150594	ENSG00000087008	ENSG00000116285	ENSG00000167508	ENSG00000170954	ENSG00000075303	ENSG00000104853	ENSG00000005187	ENSG00000179406	ENSG00000214185			ENSG00000058799	ENSG00000145868	ENSG00000129534
ENSG00000177410	ENSG00000074695	ENSG00000158813	ENSG00000136699	ENSG00000139651	ENSG00000157077	ENSG00000148057	ENSG00000140534	ENSG00000145348	ENSG00000258441			ENSG00000111237	ENSG00000134901	ENSG00000138443
ENSG00000248837	ENSG00000152484	ENSG00000171148	ENSG00000197429	ENSG00000100601	ENSG00000164338	ENSG00000214439	ENSG00000143633	ENSG00000145029	ENSG00000223723			ENSG00000160007	ENSG00000162981	ENSG00000167978
ENSG00000226945	ENSG00000139835	ENSG00000143995	ENSG00000180182	ENSG00000149792	ENSG00000119900	ENSG00000133624	ENSG00000101189	ENSG00000155640	ENSG00000116983			ENSG00000182481	ENSG00000062725	ENSG00000152683
ENSG00000109927	ENSG00000160216	ENSG00000135686	ENSG00000109881	ENSG00000127804	ENSG00000197860	ENSG00000143355	ENSG00000105953	ENSG00000149115	ENSG00000165417			ENSG00000099326	ENSG00000115904	ENSG00000162613
ENSG00000136826	ENSG00000214026	ENSG00000164253	ENSG00000167191	ENSG00000070495	ENSG00000104613	ENSG00000050426	ENSG00000064102	ENSG00000137496	ENSG00000251994			ENSG00000119760	ENSG00000102699	ENSG00000136451
ENSG00000081853	ENSG00000120860	ENSG00000179979	ENSG00000179348	ENSG00000205838	ENSG00000120697	ENSG00000153558	ENSG00000196177	ENSG00000170412	ENSG00000132170			ENSG00000105671	ENSG00000136146	ENSG00000060642
ENSG00000183305	ENSG00000100575	ENSG00000124596	ENSG00000136653	ENSG00000139625	ENSG00000189306	ENSG00000225693	ENSG00000146574	ENSG00000181444	ENSG00000213707			ENSG00000146701	ENSG00000171634	ENSG00000080189
ENSG00000078018	ENSG00000119326	ENSG00000141642	ENSG00000165501	ENSG00000205583	ENSG00000004399	ENSG00000229789	ENSG00000101442	ENSG00000186812	ENSG00000136404			ENSG00000186666	ENSG00000140694	ENSG00000198477
ENSG00000130449	ENSG00000151116	ENSG00000164023	ENSG00000178971	ENSG00000187695	ENSG00000132600	ENSG00000172738	ENSG00000120992	ENSG00000204514	ENSG00000214391			ENSG00000005022	ENSG00000110274	ENSG00000060339
ENSG00000173641	ENSG00000169139	ENSG00000151806	ENSG00000054179	ENSG00000255418	ENSG00000139668	ENSG00000131480	ENSG00000133706	ENSG00000104901	ENSG00000101871			ENSG00000100416	ENSG00000168785	ENSG00000070018
ENSG00000206417	ENSG00000132254	ENSG00000106692	ENSG00000120756	ENSG00000160961	ENSG00000110063	ENSG00000101096	ENSG00000137073	ENSG00000143367	ENSG00000172197			ENSG00000154582	ENSG00000058453	ENSG00000101844
ENSG00000068366	ENSG00000153207	ENSG00000197894	ENSG00000139350	ENSG00000249673	ENSG00000101751	ENSG00000144567	ENSG00000167325	ENSG00000116016	ENSG00000204377			ENSG00000185798	ENSG00000101161	ENSG00000180376
ENSG00000176401	ENSG00000226950	ENSG00000240344	ENSG00000248866	ENSG00000248375	ENSG00000136243	ENSG00000187595	ENSG00000135374	ENSG00000204954	ENSG00000178074			ENSG00000134291	ENSG00000166963	ENSG00000100201
ENSG00000101115	ENSG00000172062	ENSG00000187098	ENSG00000132017	ENSG00000113734	ENSG00000196663	ENSG00000136153	ENSG00000171067	ENSG00000103222	ENSG00000110422			ENSG00000160014	ENSG00000137275	ENSG00000090674
ENSG00000146072	ENSG00000126775	ENSG00000170876	ENSG00000009830	ENSG00000185917	ENSG00000108239	ENSG00000104725	ENSG00000158079	ENSG00000162368	ENSG00000165495			ENSG00000088325	ENSG00000103494	ENSG00000127980
ENSG00000203849	ENSG00000110536	ENSG00000124766	ENSG00000012211	ENSG00000213695	ENSG00000170921	ENSG00000163449	ENSG00000146729	ENSG00000253669	ENSG00000137193			ENSG00000169738	ENSG00000120318	ENSG00000173992
ENSG00000135722	ENSG00000068878	ENSG00000198721	ENSG00000178718	ENSG00000134884	ENSG00000122420	ENSG00000164440	ENSG00000239900	ENSG00000112992	ENSG00000107789			ENSG00000169564	ENSG00000113643	ENSG00000011566
ENSG00000174599	ENSG00000212719	ENSG00000144560	ENSG00000182858	ENSG00000133226	ENSG00000188827	ENSG00000135899	ENSG00000144867	ENSG00000182022	ENSG00000248988			ENSG00000184840	ENSG00000116815	ENSG00000173409
ENSG00000196730	ENSG00000108010	ENSG00000136810	ENSG00000160223	ENSG00000142867	ENSG00000020129	ENSG00000163431	ENSG00000177971	ENSG00000033627	ENSG00000156103			ENSG00000116791	ENSG00000072756	ENSG00000162927
ENSG00000196218	ENSG00000187953	ENSG00000214078	ENSG00000009765	ENSG00000116985	ENSG00000135336	ENSG00000213760	ENSG00000077549	ENSG00000137821	ENSG00000139496			ENSG00000101444	ENSG00000141519	ENSG00000121749
ENSG00000120149	ENSG00000197417	ENSG00000152217	ENSG00000163577	ENSG00000120071	ENSG00000157456	ENSG00000238009	ENSG00000167840	ENSG00000155666	ENSG00000235471			ENSG00000105171	ENSG00000134109	ENSG00000168884
ENSG00000225335	ENSG00000143368	ENSG00000153721	ENSG00000166004	ENSG00000177854	ENSG00000196712	ENSG00000173818	ENSG00000179889	ENSG00000137185	ENSG00000137825			ENSG00000115457	ENSG00000185875	ENSG00000119139
ENSG00000143507	ENSG00000169592	ENSG00000219545	ENSG00000126261	ENSG00000225471	ENSG00000198742	ENSG00000245958	ENSG00000124181	ENSG00000161031	ENSG00000003987			ENSG00000156735	ENSG00000225439	ENSG00000130818
ENSG00000163110	ENSG00000171016	ENSG00000160310	ENSG00000186566	ENSG00000196476	ENSG00000185924	ENSG00000172794	ENSG00000103335	ENSG00000196511	ENSG00000125944			ENSG00000127989	ENSG00000178209	ENSG00000139218
ENSG00000166704	ENSG00000091009	ENSG00000105793	ENSG00000119689	ENSG00000156976	ENSG00000183943	ENSG00000111254	ENSG00000008130	ENSG00000187535	ENSG00000114573			ENSG00000103343	ENSG00000144868	ENSG00000078403
ENSG00000227199	ENSG00000115840	ENSG00000176428	ENSG00000125170	ENSG00000133398	ENSG00000129810	ENSG00000075826	ENSG00000036672	ENSG00000183718	ENSG00000240344			ENSG00000126254	ENSG00000137831	ENSG00000075407
ENSG00000233220	ENSG00000185324	ENSG00000241343	ENSG00000168411	ENSG00000179361	ENSG00000196911	ENSG00000023445	ENSG00000125821	ENSG00000167377	ENSG00000251478			ENSG00000135974	ENSG00000243701	ENSG00000080822
ENSG00000231663	ENSG00000136463	ENSG00000173457	ENSG00000143819	ENSG00000116954	ENSG00000168575	ENSG00000165698	ENSG00000154719	ENSG00000235034	ENSG00000164099			ENSG00000213638	ENSG00000162415	ENSG00000103496
ENSG00000257923	ENSG00000148834	ENSG00000150938	ENSG00000025770	ENSG00000198894	ENSG00000146350	ENSG00000245317	ENSG00000131778	ENSG00000046889	ENSG00000099256			ENSG00000104886	ENSG00000165209	ENSG00000136108
ENSG00000177469	ENSG00000135090	ENSG00000233476	ENSG00000103160	ENSG00000224094	ENSG00000145386	ENSG00000232956	ENSG00000183010	ENSG00000149050	ENSG00000087053			ENSG00000104413	ENSG00000119547	ENSG00000166167
ENSG00000240875	ENSG00000156711	ENSG00000064393	ENSG00000205189	ENSG00000130517	ENSG00000142459	ENSG00000228463	ENSG00000149927	ENSG00000221990	ENSG00000219201			ENSG00000134285	ENSG00000104412	ENSG00000051128
ENSG00000235111	ENSG00000122565	ENSG00000102316	ENSG00000135924	ENSG00000149658	ENSG00000108848	ENSG00000237187	ENSG00000183723	ENSG00000101000	ENSG00000215895			ENSG00000170906	ENSG00000143375	ENSG00000076201
ENSG00000196776	ENSG00000101337	ENSG00000165995	ENSG00000168393	ENSG00000206149	ENSG00000163251	ENSG00000223886	ENSG00000179295	ENSG00000183891	ENSG00000152332			ENSG00000185624	ENSG00000120832	ENSG00000070366
ENSG00000256576	ENSG00000129559	ENSG00000118418	ENSG00000141027	ENSG00000204256	ENSG00000187097	ENSG00000169129	ENSG00000164654	ENSG00000188818	ENSG00000104442			ENSG00000167863	ENSG00000257365	ENSG00000138658
ENSG00000196747	ENSG00000124789	ENSG00000107872	ENSG00000136861	ENSG00000117000	ENSG00000149639	ENSG00000181634	ENSG00000204792	ENSG00000163467	ENSG00000215492			ENSG00000205208	ENSG00000215146	ENSG00000174796
ENSG00000164743	ENSG00000111554	ENSG00000087086	ENSG00000121753	ENSG00000134955	ENSG00000129480	ENSG00000165861	ENSG00000114942	ENSG00000186615	ENSG00000176472			ENSG00000143314	ENSG00000131711	ENSG00000197429
ENSG00000244625	ENSG00000105202	ENSG00000115661	ENSG00000106123	ENSG00000230979	ENSG00000132688	ENSG00000257800	ENSG00000106628	ENSG00000159173	ENSG00000236137			ENSG00000236624	ENSG00000133937	ENSG00000138785
ENSG00000210144	ENSG00000163811	ENSG00000128791	ENSG00000178700	ENSG00000226945	ENSG00000114026	ENSG00000256223	ENSG00000164086	ENSG00000022567	ENSG00000141668			ENSG00000088543	ENSG00000231768	ENSG00000181191
ENSG00000079150	ENSG00000177034	ENSG00000119711	ENSG00000162231	ENSG00000167130	ENSG00000166548	ENSG00000196267	ENSG00000182858	ENSG00000197863	ENSG00000172482			ENSG00000100325	ENSG00000198689	ENSG00000127483
ENSG00000154035	ENSG00000158417	ENSG00000170745	ENSG00000144136	ENSG00000247675	ENSG00000181104	ENSG00000230715	ENSG00000121775	ENSG00000144959	ENSG00000226278			ENSG00000140983	ENSG00000104859	ENSG00000066084
ENSG00000167749	ENSG00000081721	ENSG00000171222	ENSG00000134824	ENSG00000187626	ENSG00000128915	ENSG00000181264	ENSG00000204310	ENSG00000156453	ENSG00000249863			ENSG00000180535	ENSG00000112851	ENSG00000025293
ENSG00000077585	ENSG00000149091	ENSG00000188612	ENSG00000177084	ENSG00000186376	ENSG00000174111	ENSG00000253598	ENSG00000125827	ENSG00000106031	ENSG00000174871			ENSG00000007080	ENSG00000110042	ENSG00000178028
ENSG00000131044	ENSG00000100764	ENSG00000256223	ENSG00000198556	ENSG00000229212	ENSG00000165102	ENSG00000132854	ENSG00000064547	ENSG00000184258	ENSG00000119616			ENSG00000065978	ENSG00000138311	ENSG00000102078
ENSG00000229422	ENSG00000101972	ENSG00000116729	ENSG00000117036	ENSG00000196408	ENSG00000163378	ENSG00000106688	ENSG00000078618	ENSG00000167323	ENSG00000223998			ENSG00000146963	ENSG00000232995	ENSG00000171204
ENSG00000165507	ENSG00000142528	ENSG00000119242	ENSG00000182173	ENSG00000163975	ENSG00000114646	ENSG00000255310	ENSG00000074582	ENSG00000154229	ENSG00000257467			ENSG00000143537	ENSG00000177058	ENSG00000101052
ENSG00000183260	ENSG00000182923	ENSG00000175984	ENSG00000008277	ENSG00000204852	ENSG00000176105	ENSG00000210140	ENSG00000171161	ENSG00000121671	ENSG00000185633			ENSG00000100804	ENSG00000253309	ENSG00000162402
ENSG00000251022	ENSG00000172845	ENSG00000163069	ENSG00000180535	ENSG00000162994	ENSG00000109572	ENSG00000171992	ENSG00000092201	ENSG00000139192	ENSG00000076770			ENSG00000187522	ENSG00000198793	ENSG00000141449
ENSG00000128340	ENSG00000124783	ENSG00000121644	ENSG00000010322	ENSG00000249196	ENSG00000108592	ENSG00000257433	ENSG00000171574	ENSG00000182287	ENSG00000234602			ENSG00000144381	ENSG00000165046	ENSG00000173575
ENSG00000021826	ENSG00000167751	ENSG00000114544	ENSG00000180155	ENSG00000217648	ENSG00000165724	ENSG00000182359	ENSG00000027001	ENSG00000180979	ENSG00000187951			ENSG00000186162	ENSG00000234771	ENSG00000164011
ENSG00000237595	ENSG00000139800	ENSG00000116141	ENSG00000149177	ENSG00000155304	ENSG00000128641	ENSG00000167107	ENSG00000104964	ENSG00000095539	ENSG00000237594			ENSG00000122965	ENSG00000170837	ENSG00000178177
ENSG00000074370	ENSG00000016864	ENSG00000136643	ENSG00000213047	ENSG00000174197	ENSG00000118894	ENSG00000149231	ENSG00000198604	ENSG00000159658	ENSG00000091436			ENSG00000143819	ENSG00000084731	ENSG00000159082
ENSG00000116729	ENSG00000165914	ENSG00000155380	ENSG00000151458	ENSG00000143622	ENSG00000172936	ENSG00000170537	ENSG00000178999	ENSG00000189144	ENSG00000168505			ENSG00000181873	ENSG00000185630	ENSG00000198270
ENSG00000162738	ENSG00000087269	ENSG00000138430	ENSG00000127561	ENSG00000213995	ENSG00000134852	ENSG00000204257	ENSG00000240204	ENSG00000180628	ENSG00000241399			ENSG00000135900	ENSG00000113119	ENSG00000167930
ENSG00000213023	ENSG00000213563	ENSG00000116251	ENSG00000144354	ENSG00000226742	ENSG00000143322	ENSG00000232233	ENSG00000217555	ENSG00000137218	ENSG00000248375			ENSG00000105677	ENSG00000115392	ENSG00000142675
ENSG00000112773	ENSG00000129255	ENSG00000134864	ENSG00000176700	ENSG00000067182	ENSG00000185085	ENSG00000052841	ENSG00000169258	ENSG00000219626	ENSG00000109255			ENSG00000248008	ENSG00000111802	ENSG00000155984
ENSG00000099822	ENSG00000159263	ENSG00000196083	ENSG00000130402	ENSG00000088826	ENSG00000113448	ENSG00000237595	ENSG00000055130	ENSG00000204186	ENSG00000196593			ENSG00000063761	ENSG00000150773	ENSG00000135473
ENSG00000184292	ENSG00000137168	ENSG00000128829	ENSG00000182791	ENSG00000204176	ENSG00000137478	ENSG00000185055	ENSG00000128191	ENSG00000130758	ENSG00000164007			ENSG00000115694	ENSG00000052126	ENSG00000249915
ENSG00000205485	ENSG00000137075	ENSG00000071246	ENSG00000123416	ENSG00000170260	ENSG00000090863	ENSG00000196981	ENSG00000100592	ENSG00000143061	ENSG00000188985			ENSG00000116133	ENSG00000255508	ENSG00000258297
ENSG00000224897	ENSG00000169371	ENSG00000116117	ENSG00000106246	ENSG00000172409	ENSG00000171448	ENSG00000223745	ENSG00000176903	ENSG00000164066	ENSG00000167550			ENSG00000142192	ENSG00000254271	ENSG00000122741
ENSG00000173535	ENSG00000010256	ENSG00000196935	ENSG00000111676	ENSG00000235587	ENSG00000111581	ENSG00000249592	ENSG00000144815	ENSG00000100034	ENSG00000188501			ENSG00000155868	ENSG00000205038	ENSG00000148218
ENSG00000205838	ENSG00000136518	ENSG00000126432	ENSG00000158156	ENSG00000111215	ENSG00000141526	ENSG00000224838	ENSG00000139180	ENSG00000188959				ENSG00000163931	ENSG00000157796	ENSG00000164576
ENSG00000254717	ENSG00000101546	ENSG00000115271	ENSG00000158882	ENSG00000124574	ENSG00000146858	ENSG00000136895	ENSG00000189007	ENSG00000228340				ENSG00000184349	ENSG00000254286	ENSG00000121879
ENSG00000170899	ENSG00000176834	ENSG00000128609	ENSG00000130193	ENSG00000058729	ENSG00000114904	ENSG00000068028	ENSG00000178252	ENSG00000139182				ENSG00000113658	ENSG00000103351	ENSG00000138767
ENSG00000149527	ENSG00000196628	ENSG00000144455	ENSG00000115561	ENSG00000198088	ENSG00000077713	ENSG00000138669	ENSG00000148090	ENSG00000257084				ENSG00000154518	ENSG00000114127	ENSG00000132825
ENSG00000221496	ENSG00000126777	ENSG00000198960	ENSG00000116903	ENSG00000183305	ENSG00000106993	ENSG00000187172	ENSG00000105447	ENSG00000107560				ENSG00000176101	ENSG00000175048	ENSG00000034677
ENSG00000107554	ENSG00000120942	ENSG00000181264	ENSG00000006625	ENSG00000217165	ENSG00000141503	ENSG00000225778	ENSG00000148843	ENSG00000152433				ENSG00000132017	ENSG00000011275	ENSG00000137216
ENSG00000144445	ENSG00000011260	ENSG00000085832	ENSG00000188566	ENSG00000230897	ENSG00000182704	ENSG00000204592	ENSG00000115970	ENSG00000157350				ENSG00000108518	ENSG00000070371	ENSG00000136536
ENSG00000249992	ENSG00000246705	ENSG00000100316	ENSG00000110200	ENSG00000103066	ENSG00000151690	ENSG00000188760	ENSG00000123080	ENSG00000153944				ENSG00000205138	ENSG00000144645	ENSG00000175348
ENSG00000244541	ENSG00000148110	ENSG00000136026	ENSG00000169710	ENSG00000008300	ENSG00000127334	ENSG00000221496	ENSG00000126267	ENSG00000197885				ENSG00000164091	ENSG00000088970	ENSG00000111727
ENSG00000178913	ENSG00000130227	ENSG00000111110	ENSG00000132613	ENSG00000159792	ENSG00000164252	ENSG00000141665	ENSG00000004961	ENSG00000118804				ENSG00000175756	ENSG00000159842	ENSG00000106266
ENSG00000164039	ENSG00000138758	ENSG00000130508	ENSG00000047648	ENSG00000172062	ENSG00000178927	ENSG00000152705	ENSG00000099783	ENSG00000008735				ENSG00000163435	ENSG00000019144	ENSG00000110429
ENSG00000103381	ENSG00000134333	ENSG00000153201	ENSG00000170852	ENSG00000248049	ENSG00000173221	ENSG00000255224	ENSG00000214114	ENSG00000171100				ENSG00000177303	ENSG00000185946	ENSG00000155096
ENSG00000123104	ENSG00000102225	ENSG00000119906	ENSG00000188647	ENSG00000226057	ENSG00000031003	ENSG00000244349	ENSG00000140743	ENSG00000164116				ENSG00000099958	ENSG00000115841	ENSG00000154803
ENSG00000168398	ENSG00000118579	ENSG00000196792	ENSG00000160072	ENSG00000172466	ENSG00000166886	ENSG00000225449	ENSG00000086015	ENSG00000198496				ENSG00000129355	ENSG00000168310	ENSG00000177463
ENSG00000177076	ENSG00000073670	ENSG00000169122	ENSG00000100092	ENSG00000258938	ENSG00000143842	ENSG00000169918	ENSG00000104689	ENSG00000213722				ENSG00000167645	ENSG00000242622	ENSG00000167258
ENSG00000177570	ENSG00000165959	ENSG00000169964	ENSG00000171604	ENSG00000228246	ENSG00000131013	ENSG00000151651	ENSG00000111206	ENSG00000134716				ENSG00000171984	ENSG00000198879	ENSG00000143156
ENSG00000164342	ENSG00000117682	ENSG00000177426	ENSG00000077454	ENSG00000183421	ENSG00000167695	ENSG00000243742	ENSG00000203879	ENSG00000100906				ENSG00000105401	ENSG00000113966	ENSG00000115808
ENSG00000257002	ENSG00000179051	ENSG00000049769	ENSG00000172244	ENSG00000181666	ENSG00000148384	ENSG00000233183	ENSG00000100219	ENSG00000100228				ENSG00000160957	ENSG00000158220	ENSG00000151694
ENSG00000169047	ENSG00000130826	ENSG00000181026	ENSG00000157216	ENSG00000232176	ENSG00000133812	ENSG00000144395	ENSG00000111319	ENSG00000087095				ENSG00000158773	ENSG00000214198	ENSG00000147894
ENSG00000163235	ENSG00000064042	ENSG00000119801	ENSG00000154065	ENSG00000245205	ENSG00000112237	ENSG00000162892	ENSG00000142252	ENSG00000139926				ENSG00000105290	ENSG00000167904	ENSG00000132294
ENSG00000240889	ENSG00000115233	ENSG00000114923	ENSG00000113300	ENSG00000177427	ENSG00000155592	ENSG00000114473	ENSG00000239911	ENSG00000177181				ENSG00000112029	ENSG00000102606	ENSG00000100099
ENSG00000146833	ENSG00000198301	ENSG00000066923	ENSG00000115840	ENSG00000241741	ENSG00000127585	ENSG00000160179	ENSG00000068985	ENSG00000175764				ENSG00000054179	ENSG00000118873	ENSG00000121039
ENSG00000224358	ENSG00000131504	ENSG00000134986	ENSG00000196550	ENSG00000011638	ENSG00000077380	ENSG00000186591	ENSG00000153574	ENSG00000227534				ENSG00000163597	ENSG00000242732	ENSG00000062282
ENSG00000153250	ENSG00000152620	ENSG00000091409	ENSG00000073670	ENSG00000215193	ENSG00000112759	ENSG00000228638	ENSG00000167397	ENSG00000196586				ENSG00000136143	ENSG00000204390	ENSG00000080603
ENSG00000249378	ENSG00000115594	ENSG00000105136	ENSG00000163961	ENSG00000078269	ENSG00000125257	ENSG00000212993	ENSG00000010318	ENSG00000137714				ENSG00000154723	ENSG00000104998	ENSG00000198837
ENSG00000104490	ENSG00000137815	ENSG00000101843	ENSG00000155858	ENSG00000178761	ENSG00000197969	ENSG00000143390	ENSG00000137070	ENSG00000049130				ENSG00000189067	ENSG00000163590	ENSG00000100883
ENSG00000018280	ENSG00000171824	ENSG00000118420	ENSG00000165646	ENSG00000101181	ENSG00000100311	ENSG00000148498	ENSG00000155380	ENSG00000133114				ENSG00000099942	ENSG00000242802	ENSG00000198730
ENSG00000255198	ENSG00000114857	ENSG00000017260	ENSG00000253352	ENSG00000167550	ENSG00000213971	ENSG00000184551	ENSG00000156384	ENSG00000198561				ENSG00000141867	ENSG00000072401	ENSG00000153914
ENSG00000141639	ENSG00000182858	ENSG00000141682	ENSG00000111669	ENSG00000169519	ENSG00000237149	ENSG00000171617	ENSG00000183579	ENSG00000175175				ENSG00000113282	ENSG00000254685	ENSG00000082068
ENSG00000182809	ENSG00000143190	ENSG00000153560	ENSG00000181649	ENSG00000161551	ENSG00000162613	ENSG00000139971	ENSG00000238098	ENSG00000120690				ENSG00000196177	ENSG00000176595	ENSG00000086065
ENSG00000210082	ENSG00000132792	ENSG00000163072	ENSG00000156735	ENSG00000136122	ENSG00000068912	ENSG00000113971	ENSG00000135185	ENSG00000137343				ENSG00000067225	ENSG00000171723	ENSG00000248333
ENSG00000183317	ENSG00000183735	ENSG00000134574	ENSG00000112029	ENSG00000101246	ENSG00000181826	ENSG00000154822	ENSG00000099994	ENSG00000251675				ENSG00000129460	ENSG00000171368	ENSG00000147905
ENSG00000245330	ENSG00000133265	ENSG00000151835	ENSG00000086289	ENSG00000186591	ENSG00000130559	ENSG00000069493	ENSG00000178927	ENSG00000163898				ENSG00000142089	ENSG00000166106	ENSG00000198182
ENSG00000178187	ENSG00000204536	ENSG00000163659	ENSG00000151503	ENSG00000102100	ENSG00000143315	ENSG00000210144	ENSG00000141569	ENSG00000145113				ENSG00000136943	ENSG00000134765	ENSG00000171566
ENSG00000073067	ENSG00000085274	ENSG00000135535	ENSG00000136051	ENSG00000160695	ENSG00000198408	ENSG00000249044	ENSG00000106459	ENSG00000105792				ENSG00000175581	ENSG00000188883	ENSG00000100938
ENSG00000124813	ENSG00000116688	ENSG00000197712	ENSG00000154639	ENSG00000231581	ENSG00000055332	ENSG00000249307	ENSG00000197345	ENSG00000178917				ENSG00000083838	ENSG00000105339	ENSG00000145982
ENSG00000181804	ENSG00000129460	ENSG00000159399	ENSG00000111727	ENSG00000174529	ENSG00000110080	ENSG00000203993	ENSG00000039523	ENSG00000214029				ENSG00000129968	ENSG00000165879	ENSG00000119844
ENSG00000137843	ENSG00000198464	ENSG00000198860	ENSG00000005379	ENSG00000162591	ENSG00000172031	ENSG00000249602	ENSG00000137812	ENSG00000140497				ENSG00000106244	ENSG00000116266	ENSG00000187954
ENSG00000159733	ENSG00000188735	ENSG00000186104	ENSG00000174446	ENSG00000156232	ENSG00000086666	ENSG00000121417	ENSG00000236618	ENSG00000198792				ENSG00000114745	ENSG00000122591	ENSG00000114331
ENSG00000135596	ENSG00000160208	ENSG00000132872	ENSG00000120992	ENSG00000173875	ENSG00000196632	ENSG00000119242	ENSG00000116161	ENSG00000247271				ENSG00000072506	ENSG00000165525	ENSG00000188021
ENSG00000233223	ENSG00000125352	ENSG00000180530	ENSG00000117472	ENSG00000105325	ENSG00000072110	ENSG00000135063	ENSG00000171130	ENSG00000231607				ENSG00000004139	ENSG00000142611	ENSG00000102897
ENSG00000074706	ENSG00000099899	ENSG00000158483	ENSG00000228998	ENSG00000026103	ENSG00000126107	ENSG00000110675	ENSG00000067955	ENSG00000039068				ENSG00000258486	ENSG00000157557	ENSG00000003393
ENSG00000136378	ENSG00000213799	ENSG00000126561	ENSG00000241258	ENSG00000160408	ENSG00000146535	ENSG00000163513	ENSG00000081320	ENSG00000017373				ENSG00000111640	ENSG00000184408	ENSG00000186017
ENSG00000181004	ENSG00000092820	ENSG00000008988	ENSG00000123374	ENSG00000152782	ENSG00000023697	ENSG00000024862	ENSG00000100567	ENSG00000106546				ENSG00000141646	ENSG00000156011	ENSG00000135631
ENSG00000164197	ENSG00000166478	ENSG00000112282	ENSG00000151929	ENSG00000118961	ENSG00000119203	ENSG00000177943	ENSG00000033867	ENSG00000106086				ENSG00000174840	ENSG00000165259	ENSG00000203326
ENSG00000224805	ENSG00000158715	ENSG00000183098	ENSG00000054654	ENSG00000177548	ENSG00000182272	ENSG00000139112	ENSG00000110619	ENSG00000144655				ENSG00000123395	ENSG00000232694	ENSG00000170502
ENSG00000258704	ENSG00000073921	ENSG00000226950	ENSG00000163545	ENSG00000204149	ENSG00000159840	ENSG00000144648	ENSG00000180758	ENSG00000167315				ENSG00000099377	ENSG00000133069	ENSG00000132164
ENSG00000069188	ENSG00000063761	ENSG00000181885	ENSG00000135617	ENSG00000127774	ENSG00000170776	ENSG00000224358	ENSG00000092841	ENSG00000166446				ENSG00000140365	ENSG00000171316	ENSG00000100897
ENSG00000213903	ENSG00000066427	ENSG00000129566	ENSG00000134602	ENSG00000215504	ENSG00000129197	ENSG00000106701	ENSG00000168090	ENSG00000198720				ENSG00000141298	ENSG00000141384	ENSG00000103479
ENSG00000185303	ENSG00000157978	ENSG00000153531	ENSG00000146083	ENSG00000182873	ENSG00000111670	ENSG00000251595	ENSG00000035499	ENSG00000176014				ENSG00000233461	ENSG00000106125	ENSG00000163719
ENSG00000224596	ENSG00000102786	ENSG00000228801	ENSG00000183814	ENSG00000122481	ENSG00000054793	ENSG00000255455	ENSG00000157240	ENSG00000249731				ENSG00000100294	ENSG00000126016	ENSG00000068305
ENSG00000245105	ENSG00000102543	ENSG00000129187	ENSG00000143878	ENSG00000186130	ENSG00000164070	ENSG00000130066	ENSG00000165802	ENSG00000158292				ENSG00000136709	ENSG00000225077	ENSG00000092531
ENSG00000256383	ENSG00000065243	ENSG00000198816	ENSG00000152422	ENSG00000123473	ENSG00000175029	ENSG00000134256	ENSG00000147010	ENSG00000151458				ENSG00000105514	ENSG00000138162	ENSG00000164920
ENSG00000235316	ENSG00000129911	ENSG00000177733	ENSG00000153208	ENSG00000177350	ENSG00000137166	ENSG00000140400	ENSG00000077454	ENSG00000189283				ENSG00000125459	ENSG00000230163	ENSG00000213079
ENSG00000197977	ENSG00000005156	ENSG00000133627	ENSG00000006576	ENSG00000126653	ENSG00000131876	ENSG00000169758	ENSG00000171914	ENSG00000133424				ENSG00000006625	ENSG00000158186	ENSG00000111554
ENSG00000226564	ENSG00000140105	ENSG00000146416	ENSG00000123607	ENSG00000063169	ENSG00000076826	ENSG00000213199	ENSG00000137824	ENSG00000077157				ENSG00000108639	ENSG00000215105	ENSG00000138674
ENSG00000212993	ENSG00000075188	ENSG00000228638	ENSG00000156869	ENSG00000151498	ENSG00000173542	ENSG00000217165	ENSG00000052802	ENSG00000160712				ENSG00000110200	ENSG00000107731	ENSG00000196247
ENSG00000133639	ENSG00000013563	ENSG00000225200	ENSG00000145349	ENSG00000197558	ENSG00000089723	ENSG00000135093	ENSG00000180817	ENSG00000048649				ENSG00000121621	ENSG00000221968	ENSG00000184634
ENSG00000257556	ENSG00000160055	ENSG00000153310	ENSG00000163006	ENSG00000131791	ENSG00000164023	ENSG00000217576	ENSG00000131873	ENSG00000139631				ENSG00000187266	ENSG00000163513	ENSG00000092847
ENSG00000185215	ENSG00000144034	ENSG00000165105	ENSG00000166971	ENSG00000128596	ENSG00000100226	ENSG00000165949	ENSG00000147027	ENSG00000156500				ENSG00000138398	ENSG00000101199	ENSG00000165480
ENSG00000230880	ENSG00000053770	ENSG00000183291	ENSG00000119669	ENSG00000113194	ENSG00000067365	ENSG00000123933	ENSG00000138814	ENSG00000147421				ENSG00000166483	ENSG00000103657	ENSG00000170540
ENSG00000124145	ENSG00000156968	ENSG00000105372	ENSG00000177508	ENSG00000184281	ENSG00000131467	ENSG00000243679	ENSG00000083444	ENSG00000171681				ENSG00000214050	ENSG00000204950	ENSG00000107771
ENSG00000251247	ENSG00000132763	ENSG00000173812	ENSG00000155629	ENSG00000185561	ENSG00000213079	ENSG00000158552	ENSG00000115942	ENSG00000174586				ENSG00000167807	ENSG00000137628	ENSG00000129636
ENSG00000235109	ENSG00000104549	ENSG00000056277	ENSG00000035928	ENSG00000245556	ENSG00000100221	ENSG00000239719	ENSG00000169398	ENSG00000096093				ENSG00000173915	ENSG00000163161	ENSG00000143952
ENSG00000171954	ENSG00000149262	ENSG00000095951	ENSG00000140961	ENSG00000050426	ENSG00000126749	ENSG00000158106	ENSG00000049323	ENSG00000178607				ENSG00000124562	ENSG00000165516	ENSG00000114416
ENSG00000255277	ENSG00000157911	ENSG00000116095	ENSG00000225830	ENSG00000213967	ENSG00000104164	ENSG00000228389	ENSG00000176390	ENSG00000188242				ENSG00000129559	ENSG00000229124	ENSG00000105135
ENSG00000165449	ENSG00000104904	ENSG00000083857	ENSG00000178075	ENSG00000227694	ENSG00000164961	ENSG00000082196	ENSG00000101596	ENSG00000184709				ENSG00000110395	ENSG00000138623	ENSG00000139624
ENSG00000105427	ENSG00000204388	ENSG00000136738	ENSG00000110719	ENSG00000185130	ENSG00000008130	ENSG00000250903	ENSG00000198792	ENSG00000144815				ENSG00000239672	ENSG00000116675	ENSG00000138617
ENSG00000196338	ENSG00000159210	ENSG00000009694	ENSG00000163002	ENSG00000242445	ENSG00000145907	ENSG00000164764	ENSG00000228343	ENSG00000008710				ENSG00000117480	ENSG00000138336	ENSG00000092098
ENSG00000166275	ENSG00000155846	ENSG00000142541	ENSG00000023516	ENSG00000215154	ENSG00000005156	ENSG00000138119	ENSG00000197601	ENSG00000128739				ENSG00000125611	ENSG00000164989	ENSG00000100650
ENSG00000210140	ENSG00000147459	ENSG00000173933	ENSG00000147912	ENSG00000125657	ENSG00000205269	ENSG00000122299	ENSG00000090889	ENSG00000240990				ENSG00000198841	ENSG00000196367	ENSG00000143224
ENSG00000176845	ENSG00000066697	ENSG00000225377	ENSG00000129534	ENSG00000128253	ENSG00000170854	ENSG00000234741	ENSG00000162777	ENSG00000090020				ENSG00000172340	ENSG00000158411	ENSG00000135124
ENSG00000106006	ENSG00000156239	ENSG00000085063	ENSG00000172795	ENSG00000154079	ENSG00000168806	ENSG00000131791	ENSG00000128833	ENSG00000073464				ENSG00000198363	ENSG00000130749	ENSG00000167740
ENSG00000257108	ENSG00000112640	ENSG00000178715	ENSG00000178662	ENSG00000167384	ENSG00000165238	ENSG00000234636	ENSG00000167468	ENSG00000140950				ENSG00000151929	ENSG00000064995	ENSG00000009844
ENSG00000162407	ENSG00000164548	ENSG00000153317	ENSG00000162734	ENSG00000184209	ENSG00000094841	ENSG00000225051	ENSG00000168078	ENSG00000231711				ENSG00000182768	ENSG00000154274	ENSG00000077684
ENSG00000128512	ENSG00000204394	ENSG00000130958	ENSG00000120800	ENSG00000150776	ENSG00000130449	ENSG00000223756	ENSG00000093010	ENSG00000173320				ENSG00000189403	ENSG00000003756	ENSG00000104365
ENSG00000232369	ENSG00000147471	ENSG00000180190	ENSG00000104140	ENSG00000130208	ENSG00000118096	ENSG00000243926	ENSG00000111057	ENSG00000137642				ENSG00000160049	ENSG00000163945	ENSG00000155099
ENSG00000203875	ENSG00000167972	ENSG00000137203	ENSG00000147669	ENSG00000161509	ENSG00000140600	ENSG00000117569	ENSG00000173334	ENSG00000096088				ENSG00000145494	ENSG00000151657	ENSG00000162437
ENSG00000099250	ENSG00000128191	ENSG00000111269	ENSG00000160584	ENSG00000117614	ENSG00000112406	ENSG00000139266	ENSG00000144231	ENSG00000171914				ENSG00000135451	ENSG00000251562	ENSG00000107897
ENSG00000187244	ENSG00000148297	ENSG00000110057	ENSG00000156876	ENSG00000213462	ENSG00000124181	ENSG00000161509	ENSG00000154723	ENSG00000064655				ENSG00000178952	ENSG00000148606	ENSG00000183647
ENSG00000181381	ENSG00000102908	ENSG00000180964	ENSG00000198954	ENSG00000159882	ENSG00000134046	ENSG00000165338	ENSG00000136653	ENSG00000070831				ENSG00000102119	ENSG00000160460	ENSG00000129925
ENSG00000228798	ENSG00000214719	ENSG00000130158	ENSG00000164164	ENSG00000243312	ENSG00000138030	ENSG00000224699	ENSG00000241837	ENSG00000171428				ENSG00000169976	ENSG00000226688	ENSG00000132471
ENSG00000164674	ENSG00000161542	ENSG00000132906	ENSG00000197696	ENSG00000151233	ENSG00000169641	ENSG00000164308	ENSG00000160767	ENSG00000068971				ENSG00000107223	ENSG00000231074	ENSG00000153406
ENSG00000187653	ENSG00000167863	ENSG00000076321	ENSG00000123473	ENSG00000233429	ENSG00000124802	ENSG00000026103	ENSG00000103544	ENSG00000189143				ENSG00000241837	ENSG00000147421	ENSG00000185024
ENSG00000177098	ENSG00000116221	ENSG00000109436	ENSG00000135913	ENSG00000134183	ENSG00000133704	ENSG00000213023	ENSG00000107937	ENSG00000120899				ENSG00000106268	ENSG00000185950	ENSG00000107185
ENSG00000257242	ENSG00000139133	ENSG00000215190	ENSG00000101109	ENSG00000232346	ENSG00000213625	ENSG00000113231	ENSG00000136950	ENSG00000099622				ENSG00000113719	ENSG00000004848	ENSG00000106392
ENSG00000218891	ENSG00000167840	ENSG00000165914	ENSG00000067167	ENSG00000212978	ENSG00000065613	ENSG00000175894	ENSG00000213390	ENSG00000257621				ENSG00000127720	ENSG00000166167	ENSG00000150316
ENSG00000258128	ENSG00000127527	ENSG00000161509	ENSG00000176105	ENSG00000182307	ENSG00000184203	ENSG00000140403	ENSG00000167491	ENSG00000185065				ENSG00000134375	ENSG00000168481	ENSG00000100596
ENSG00000179774	ENSG00000023697	ENSG00000102309	ENSG00000129355	ENSG00000215251	ENSG00000162688	ENSG00000166997	ENSG00000145293	ENSG00000130962				ENSG00000092199	ENSG00000238151	ENSG00000075142
ENSG00000157240	ENSG00000153395	ENSG00000168070	ENSG00000073350	ENSG00000147854	ENSG00000233251	ENSG00000247373	ENSG00000106415	ENSG00000010322				ENSG00000100865	ENSG00000163389	ENSG00000147050
ENSG00000250790	ENSG00000175166	ENSG00000170832	ENSG00000169683	ENSG00000156345	ENSG00000138031	ENSG00000214787	ENSG00000137135	ENSG00000235091				ENSG00000160932	ENSG00000165675	ENSG00000109189
ENSG00000177575	ENSG00000138032	ENSG00000159182	ENSG00000183765	ENSG00000237765	ENSG00000179241	ENSG00000067601	ENSG00000180771	ENSG00000135111				ENSG00000121900	ENSG00000146242	ENSG00000178460
ENSG00000215067	ENSG00000168924	ENSG00000157657	ENSG00000172766	ENSG00000233913	ENSG00000165424	ENSG00000235590	ENSG00000130734	ENSG00000175662				ENSG00000083123	ENSG00000220891	ENSG00000143013
ENSG00000163738	ENSG00000141499	ENSG00000138796	ENSG00000111331	ENSG00000143498	ENSG00000082146	ENSG00000223723	ENSG00000178966	ENSG00000139436				ENSG00000125651	ENSG00000177853	ENSG00000076685
ENSG00000255769	ENSG00000023041	ENSG00000112245	ENSG00000164244	ENSG00000188223	ENSG00000003096	ENSG00000110888	ENSG00000130731	ENSG00000180758				ENSG00000196544	ENSG00000196167	ENSG00000068912
ENSG00000181634	ENSG00000213020	ENSG00000235106	ENSG00000128708	ENSG00000247679	ENSG00000124587	ENSG00000187951	ENSG00000088280	ENSG00000104953				ENSG00000177830	ENSG00000101040	ENSG00000149016
ENSG00000173517	ENSG00000184220	ENSG00000196313	ENSG00000066135	ENSG00000242299	ENSG00000167291	ENSG00000089177	ENSG00000109606	ENSG00000127663				ENSG00000242612	ENSG00000160294	ENSG00000127837
ENSG00000163590	ENSG00000232956	ENSG00000141448	ENSG00000110092	ENSG00000204177	ENSG00000128567	ENSG00000166405	ENSG00000181991	ENSG00000158467				ENSG00000151413	ENSG00000182257	ENSG00000205758
ENSG00000196741	ENSG00000100324	ENSG00000170776	ENSG00000148297	ENSG00000140181	ENSG00000120694	ENSG00000078114	ENSG00000067533	ENSG00000156299				ENSG00000158526	ENSG00000228506	ENSG00000145860
ENSG00000111799	ENSG00000105197	ENSG00000233621	ENSG00000175279	ENSG00000171174	ENSG00000169446	ENSG00000172273	ENSG00000148672	ENSG00000228506				ENSG00000107341	ENSG00000164403	ENSG00000186106
ENSG00000203667	ENSG00000250312	ENSG00000104408	ENSG00000037749	ENSG00000145782	ENSG00000128731	ENSG00000100321	ENSG00000102390	ENSG00000165389				ENSG00000077458	ENSG00000105705	ENSG00000006453
ENSG00000247134	ENSG00000081320	ENSG00000145388	ENSG00000089682	ENSG00000197903	ENSG00000058063	ENSG00000163666	ENSG00000147274	ENSG00000242516				ENSG00000110719	ENSG00000008405	ENSG00000119414
ENSG00000115271	ENSG00000179958	ENSG00000133818	ENSG00000165424	ENSG00000226360	ENSG00000158987	ENSG00000160961	ENSG00000126822	ENSG00000103197				ENSG00000165233	ENSG00000129680	ENSG00000133812
ENSG00000229645	ENSG00000123992	ENSG00000198945	ENSG00000151715	ENSG00000230797	ENSG00000076248	ENSG00000198626	ENSG00000197965	ENSG00000172292				ENSG00000102981	ENSG00000124942	ENSG00000140829
ENSG00000065809	ENSG00000131051	ENSG00000168246	ENSG00000070814	ENSG00000204387	ENSG00000120942	ENSG00000214174	ENSG00000136718	ENSG00000172594				ENSG00000089682	ENSG00000173706	ENSG00000155313
ENSG00000067177	ENSG00000103365	ENSG00000196458	ENSG00000162129	ENSG00000071991	ENSG00000247796	ENSG00000169239	ENSG00000146223	ENSG00000142530				ENSG00000103051	ENSG00000074964	ENSG00000100359
ENSG00000228782	ENSG00000234912	ENSG00000107643	ENSG00000185664	ENSG00000037637	ENSG00000163482	ENSG00000149289	ENSG00000116750	ENSG00000160401				ENSG00000125877	ENSG00000061987	ENSG00000081692
ENSG00000102032	ENSG00000155008	ENSG00000169750	ENSG00000163932	ENSG00000127540	ENSG00000086758	ENSG00000225411	ENSG00000177738	ENSG00000104059				ENSG00000055070	ENSG00000137055	ENSG00000143363
ENSG00000112902	ENSG00000122642	ENSG00000137876	ENSG00000213918	ENSG00000070601	ENSG00000116151	ENSG00000134955	ENSG00000070214	ENSG00000197102				ENSG00000123131	ENSG00000249392	ENSG00000101199
ENSG00000167895	ENSG00000103507	ENSG00000141756	ENSG00000148019	ENSG00000066135	ENSG00000152894	ENSG00000239407	ENSG00000130202	ENSG00000140416				ENSG00000159363	ENSG00000152137	ENSG00000159461
ENSG00000143858	ENSG00000113272	ENSG00000213235	ENSG00000180758	ENSG00000240449	ENSG00000022556	ENSG00000155970	ENSG00000160917	ENSG00000134086				ENSG00000164897	ENSG00000244479	ENSG00000108599
ENSG00000135837	ENSG00000173486	ENSG00000116128	ENSG00000162894	ENSG00000205423	ENSG00000165714	ENSG00000117360	ENSG00000225973	ENSG00000186868				ENSG00000157895	ENSG00000135766	ENSG00000112234
ENSG00000188629	ENSG00000143494	ENSG00000122068	ENSG00000143507	ENSG00000255185	ENSG00000011009	ENSG00000219665	ENSG00000142185	ENSG00000106780				ENSG00000099797	ENSG00000247400	ENSG00000108256
ENSG00000178761	ENSG00000161956	ENSG00000204611	ENSG00000196187	ENSG00000187837	ENSG00000165806	ENSG00000180891	ENSG00000101236	ENSG00000158201				ENSG00000071553	ENSG00000106665	ENSG00000153339
ENSG00000183580	ENSG00000092020	ENSG00000185222	ENSG00000156136	ENSG00000094916	ENSG00000117868	ENSG00000103534	ENSG00000136717	ENSG00000213190				ENSG00000178585	ENSG00000101695	ENSG00000092439
ENSG00000204257	ENSG00000184007	ENSG00000141994	ENSG00000170946	ENSG00000173275	ENSG00000170425	ENSG00000231259	ENSG00000132781	ENSG00000177508				ENSG00000142669	ENSG00000224358	ENSG00000106608
ENSG00000240005	ENSG00000106628	ENSG00000163875	ENSG00000186205	ENSG00000175073	ENSG00000162869	ENSG00000181666	ENSG00000181274	ENSG00000163932				ENSG00000132676	ENSG00000204842	ENSG00000147650
ENSG00000133169	ENSG00000150753	ENSG00000102409	ENSG00000131591	ENSG00000176444	ENSG00000065615	ENSG00000004848	ENSG00000167693	ENSG00000134874				ENSG00000120889	ENSG00000034693	ENSG00000131375
ENSG00000258028	ENSG00000103047	ENSG00000143502	ENSG00000139636	ENSG00000136367	ENSG00000023902	ENSG00000185000	ENSG00000117479	ENSG00000115762				ENSG00000128944	ENSG00000258655	ENSG00000136381
ENSG00000222020	ENSG00000104825	ENSG00000156508	ENSG00000130816	ENSG00000172992	ENSG00000131848	ENSG00000162032	ENSG00000090060	ENSG00000115310				ENSG00000128185	ENSG00000257647	ENSG00000163930
ENSG00000047056	ENSG00000175595	ENSG00000151131	ENSG00000171928	ENSG00000215190	ENSG00000002822	ENSG00000155093	ENSG00000198000	ENSG00000168273				ENSG00000171130	ENSG00000164953	ENSG00000144848
ENSG00000042445	ENSG00000126457	ENSG00000211584	ENSG00000143756	ENSG00000175938	ENSG00000146909	ENSG00000233177	ENSG00000156958	ENSG00000134070				ENSG00000141258	ENSG00000109705	ENSG00000132964
ENSG00000237765	ENSG00000137460	ENSG00000165102	ENSG00000047230	ENSG00000188732	ENSG00000099991	ENSG00000055163	ENSG00000135070	ENSG00000100592				ENSG00000103152	ENSG00000225210	ENSG00000165272
ENSG00000234694	ENSG00000166451	ENSG00000151692	ENSG00000181938	ENSG00000168152	ENSG00000168890	ENSG00000105856	ENSG00000170727	ENSG00000197122				ENSG00000221978	ENSG00000136147	ENSG00000183741
ENSG00000118997	ENSG00000177917	ENSG00000197081	ENSG00000080823	ENSG00000228981	ENSG00000081721	ENSG00000166704	ENSG00000175611	ENSG00000074657				ENSG00000105939	ENSG00000141655	ENSG00000103160
ENSG00000135452	ENSG00000141401	ENSG00000164332	ENSG00000187607	ENSG00000103353	ENSG00000196670	ENSG00000185986	ENSG00000084676	ENSG00000185386				ENSG00000236850	ENSG00000256383	ENSG00000170248
ENSG00000249592	ENSG00000141556	ENSG00000075975	ENSG00000132970	ENSG00000235954	ENSG00000132819	ENSG00000089505	ENSG00000117266	ENSG00000125170				ENSG00000100461	ENSG00000158321	ENSG00000147162
ENSG00000236397	ENSG00000139746	ENSG00000070371	ENSG00000164975	ENSG00000168297	ENSG00000157851	ENSG00000180747	ENSG00000139641	ENSG00000164953				ENSG00000154727	ENSG00000204745	ENSG00000132604
ENSG00000225971	ENSG00000155755	ENSG00000167081	ENSG00000250387	ENSG00000170385	ENSG00000117528	ENSG00000224271	ENSG00000105173	ENSG00000147439				ENSG00000101152	ENSG00000255103	ENSG00000204356
ENSG00000198879	ENSG00000178096	ENSG00000074935	ENSG00000215424	ENSG00000163113	ENSG00000198648	ENSG00000033327	ENSG00000134779	ENSG00000164535				ENSG00000134222	ENSG00000203441	ENSG00000147416
ENSG00000034510	ENSG00000164815	ENSG00000123933	ENSG00000138111	ENSG00000148300	ENSG00000161904	ENSG00000005513	ENSG00000187961	ENSG00000164080				ENSG00000163528	ENSG00000106012	ENSG00000107854
ENSG00000248663	ENSG00000070159	ENSG00000164713	ENSG00000118804	ENSG00000188283	ENSG00000108984	ENSG00000154127	ENSG00000102054	ENSG00000120549				ENSG00000148672	ENSG00000239467	ENSG00000165516
ENSG00000225093	ENSG00000163884	ENSG00000106605	ENSG00000179403	ENSG00000213420	ENSG00000184058	ENSG00000143344	ENSG00000113460	ENSG00000213213				ENSG00000196976	ENSG00000140199	ENSG00000166266
ENSG00000122644	ENSG00000126456	ENSG00000164654	ENSG00000198855	ENSG00000104881	ENSG00000087263	ENSG00000256060	ENSG00000198912	ENSG00000133678				ENSG00000140995	ENSG00000066455	ENSG00000147475
ENSG00000151498	ENSG00000169750	ENSG00000164465	ENSG00000160439	ENSG00000235609	ENSG00000163319	ENSG00000210082	ENSG00000116830	ENSG00000146425				ENSG00000104979	ENSG00000187808	ENSG00000142556
ENSG00000137857	ENSG00000166548	ENSG00000197386	ENSG00000105750	ENSG00000161914	ENSG00000123104	ENSG00000130649	ENSG00000129422	ENSG00000197077				ENSG00000166228	ENSG00000120693	ENSG00000115446
ENSG00000237289	ENSG00000172301	ENSG00000095015	ENSG00000138297	ENSG00000165813	ENSG00000163703	ENSG00000112852	ENSG00000087510	ENSG00000143222				ENSG00000184990	ENSG00000256196	ENSG00000115216
ENSG00000232573	ENSG00000196922	ENSG00000104497	ENSG00000160949	ENSG00000187650	ENSG00000143207	ENSG00000105088	ENSG00000142002	ENSG00000088367				ENSG00000184983	ENSG00000101098	ENSG00000179387
ENSG00000164404	ENSG00000115211	ENSG00000158769	ENSG00000132549	ENSG00000184012	ENSG00000143164	ENSG00000143443	ENSG00000134490	ENSG00000143919				ENSG00000105438	ENSG00000084710	ENSG00000092148
ENSG00000130589	ENSG00000168090	ENSG00000148180	ENSG00000147642	ENSG00000169057	ENSG00000160999	ENSG00000163596	ENSG00000168597	ENSG00000196967				ENSG00000101216	ENSG00000175920	ENSG00000243317
ENSG00000108947	ENSG00000141627	ENSG00000104205	ENSG00000154734	ENSG00000233380	ENSG00000091640	ENSG00000174365	ENSG00000075568	ENSG00000133216				ENSG00000004779	ENSG00000097096	ENSG00000138138
ENSG00000164751	ENSG00000074842	ENSG00000152443	ENSG00000167065	ENSG00000123411	ENSG00000132780	ENSG00000198862	ENSG00000088256	ENSG00000054690				ENSG00000102974	ENSG00000163104	ENSG00000113583
ENSG00000224281	ENSG00000128245	ENSG00000132432	ENSG00000177236	ENSG00000135924	ENSG00000166788	ENSG00000141376	ENSG00000177106	ENSG00000107882				ENSG00000145781	ENSG00000143195	ENSG00000133704
ENSG00000140876	ENSG00000015171	ENSG00000229638	ENSG00000155363	ENSG00000105771	ENSG00000070718	ENSG00000134940	ENSG00000184164	ENSG00000166450				ENSG00000159685	ENSG00000090565	ENSG00000186625
ENSG00000223572	ENSG00000249641	ENSG00000167291	ENSG00000184349	ENSG00000187860	ENSG00000106086	ENSG00000233411	ENSG00000161558	ENSG00000249614				ENSG00000129245	ENSG00000118762	ENSG00000140688
ENSG00000232346	ENSG00000115421	ENSG00000003147	ENSG00000130024	ENSG00000166200	ENSG00000187535	ENSG00000139793	ENSG00000198721	ENSG00000121064				ENSG00000105379	ENSG00000110237	ENSG00000088930
ENSG00000196091	ENSG00000161298	ENSG00000122778	ENSG00000167193	ENSG00000126603	ENSG00000065970	ENSG00000214645	ENSG00000001036	ENSG00000235750				ENSG00000117593	ENSG00000231856	ENSG00000198001
ENSG00000164849	ENSG00000101400	ENSG00000173482	ENSG00000076003	ENSG00000227848	ENSG00000162408	ENSG00000186814	ENSG00000176974	ENSG00000185829				ENSG00000117592	ENSG00000136169	ENSG00000196655
ENSG00000140022	ENSG00000198482	ENSG00000171044	ENSG00000214300	ENSG00000118515	ENSG00000169696	ENSG00000170915	ENSG00000163597	ENSG00000171160				ENSG00000180921	ENSG00000008869	ENSG00000099246
ENSG00000203724	ENSG00000179294	ENSG00000059573	ENSG00000159231	ENSG00000166173	ENSG00000182173	ENSG00000236455	ENSG00000109919	ENSG00000258889				ENSG00000099917	ENSG00000083223	ENSG00000198612
ENSG00000230897	ENSG00000126653	ENSG00000175198	ENSG00000176225	ENSG00000148297	ENSG00000157978	ENSG00000197530	ENSG00000188610	ENSG00000173621				ENSG00000181938	ENSG00000171877	ENSG00000103502
ENSG00000206573	ENSG00000132142	ENSG00000148814	ENSG00000117308	ENSG00000144681	ENSG00000134909	ENSG00000196268	ENSG00000047230	ENSG00000174233				ENSG00000116459	ENSG00000240086	ENSG00000008838
ENSG00000176884	ENSG00000186416	ENSG00000176393	ENSG00000224051	ENSG00000196747	ENSG00000167232	ENSG00000214756	ENSG00000115677	ENSG00000183935				ENSG00000107815	ENSG00000011405	ENSG00000014123
ENSG00000054654	ENSG00000172888	ENSG00000135446	ENSG00000159176	ENSG00000134278	ENSG00000171045	ENSG00000185567	ENSG00000138035	ENSG00000196187				ENSG00000085840	ENSG00000153551	ENSG00000161533
ENSG00000079435	ENSG00000072110	ENSG00000127922	ENSG00000130734	ENSG00000188873	ENSG00000078804	ENSG00000131018	ENSG00000112715	ENSG00000214796				ENSG00000105220	ENSG00000135372	ENSG00000071994
ENSG00000143434	ENSG00000120837	ENSG00000136940	ENSG00000100749	ENSG00000105227	ENSG00000166164	ENSG00000114423	ENSG00000135052	ENSG00000130723				ENSG00000136682	ENSG00000127603	ENSG00000174100
ENSG00000142549	ENSG00000132600	ENSG00000145623	ENSG00000112425	ENSG00000112739	ENSG00000176125	ENSG00000222020	ENSG00000125398	ENSG00000075240				ENSG00000127666	ENSG00000155256	ENSG00000149743
ENSG00000187017	ENSG00000112739	ENSG00000154358	ENSG00000241127	ENSG00000213707	ENSG00000196591	ENSG00000159388	ENSG00000047621	ENSG00000102471				ENSG00000119013	ENSG00000221916	ENSG00000094914
ENSG00000150938	ENSG00000130725	ENSG00000158623	ENSG00000102158	ENSG00000225031	ENSG00000171100	ENSG00000100027	ENSG00000124784	ENSG00000167065				ENSG00000003402	ENSG00000170703	ENSG00000094975
ENSG00000168994	ENSG00000228623	ENSG00000182636	ENSG00000125304	ENSG00000226174	ENSG00000183665	ENSG00000133519	ENSG00000155792	ENSG00000011021				ENSG00000142168	ENSG00000178538	ENSG00000114098
ENSG00000158560	ENSG00000076662	ENSG00000148908	ENSG00000163170	ENSG00000105617	ENSG00000122966	ENSG00000124067	ENSG00000169598	ENSG00000108219				ENSG00000171314	ENSG00000234684	ENSG00000123159
ENSG00000129003	ENSG00000129646	ENSG00000152782	ENSG00000239523	ENSG00000116922	ENSG00000204217	ENSG00000249437	ENSG00000104763	ENSG00000186326				ENSG00000104331	ENSG00000168538	ENSG00000152332
ENSG00000166352	ENSG00000184436	ENSG00000081913	ENSG00000198843	ENSG00000149308	ENSG00000070540	ENSG00000180573	ENSG00000196591	ENSG00000133313				ENSG00000197562	ENSG00000146267	ENSG00000116752
ENSG00000167608	ENSG00000092978	ENSG00000215256	ENSG00000054967	ENSG00000198625	ENSG00000120256	ENSG00000169403	ENSG00000119042	ENSG00000236552				ENSG00000138448	ENSG00000235049	ENSG00000177963
ENSG00000103723	ENSG00000138757	ENSG00000178078	ENSG00000184068	ENSG00000198746	ENSG00000122435	ENSG00000133958	ENSG00000103037	ENSG00000167578				ENSG00000129235	ENSG00000182118	ENSG00000108523
ENSG00000119686	ENSG00000067141	ENSG00000110841	ENSG00000166803	ENSG00000215899	ENSG00000100629	ENSG00000235049	ENSG00000115084	ENSG00000234949				ENSG00000160194	ENSG00000154310	ENSG00000211460
ENSG00000164440	ENSG00000145882	ENSG00000186462	ENSG00000166140	ENSG00000171443	ENSG00000152503	ENSG00000120708	ENSG00000114026	ENSG00000124120				ENSG00000053918	ENSG00000230359	ENSG00000095209
ENSG00000171227	ENSG00000115364	ENSG00000008311	ENSG00000109107	ENSG00000138942	ENSG00000231711	ENSG00000124508	ENSG00000117335	ENSG00000097007				ENSG00000197622	ENSG00000001631	ENSG00000139505
ENSG00000167765	ENSG00000065054	ENSG00000184232	ENSG00000129007	ENSG00000165121	ENSG00000142733	ENSG00000203875	ENSG00000160326	ENSG00000172939				ENSG00000161203	ENSG00000255568	ENSG00000185627
ENSG00000221944	ENSG00000177302	ENSG00000130741	ENSG00000128923	ENSG00000124257	ENSG00000073464	ENSG00000188687	ENSG00000144559	ENSG00000156650				ENSG00000151332	ENSG00000158966	ENSG00000167112
ENSG00000140836	ENSG00000163006	ENSG00000180263	ENSG00000215158	ENSG00000081791	ENSG00000064309	ENSG00000184678	ENSG00000132846	ENSG00000177932				ENSG00000143740	ENSG00000177692	ENSG00000122958
ENSG00000111452	ENSG00000240204	ENSG00000068366	ENSG00000135336	ENSG00000185485	ENSG00000074054	ENSG00000183729	ENSG00000104524	ENSG00000185442				ENSG00000141959	ENSG00000135775	ENSG00000163539
ENSG00000058668	ENSG00000106993	ENSG00000143353	ENSG00000188167	ENSG00000013392	ENSG00000143093	ENSG00000197568	ENSG00000143549	ENSG00000142235				ENSG00000100038	ENSG00000184619	ENSG00000079999
ENSG00000213420	ENSG00000015475	ENSG00000153774	ENSG00000114770	ENSG00000239776	ENSG00000198464	ENSG00000185010	ENSG00000109762	ENSG00000124593				ENSG00000176894	ENSG00000164778	ENSG00000165898
ENSG00000253203	ENSG00000133597	ENSG00000182400	ENSG00000004838	ENSG00000105497	ENSG00000136861	ENSG00000148735	ENSG00000183943	ENSG00000247596				ENSG00000167881	ENSG00000065357	ENSG00000115947
ENSG00000244291	ENSG00000100036	ENSG00000142178	ENSG00000171097	ENSG00000248015	ENSG00000143578	ENSG00000228653	ENSG00000077713	ENSG00000152104				ENSG00000178896	ENSG00000107186	ENSG00000255529
ENSG00000258457	ENSG00000159403	ENSG00000169991	ENSG00000108264	ENSG00000197037	ENSG00000010292	ENSG00000119801	ENSG00000132953	ENSG00000121440				ENSG00000159479	ENSG00000134762	ENSG00000124193
ENSG00000008086	ENSG00000164180	ENSG00000071082	ENSG00000188242	ENSG00000163660	ENSG00000124164	ENSG00000105339	ENSG00000114315	ENSG00000151148				ENSG00000185989	ENSG00000165359
ENSG00000112276	ENSG00000111605	ENSG00000183044	ENSG00000149548	ENSG00000170161	ENSG00000251669	ENSG00000103723	ENSG00000142892	ENSG00000093010				ENSG00000155629	ENSG00000146376
ENSG00000118855	ENSG00000101811	ENSG00000105373	ENSG00000112576	ENSG00000225648	ENSG00000165655	ENSG00000211459	ENSG00000174749	ENSG00000240849				ENSG00000164896	ENSG00000112159
ENSG00000171236	ENSG00000163050	ENSG00000133466	ENSG00000169062	ENSG00000170631	ENSG00000189007	ENSG00000225264	ENSG00000003509	ENSG00000123552				ENSG00000126756	ENSG00000115464
ENSG00000224094	ENSG00000150054	ENSG00000113597	ENSG00000135047	ENSG00000137947	ENSG00000182319	ENSG00000175197	ENSG00000180340	ENSG00000197381				ENSG00000100280	ENSG00000185974
ENSG00000163399	ENSG00000110400	ENSG00000152061	ENSG00000168646	ENSG00000100109	ENSG00000198373	ENSG00000250439	ENSG00000189050	ENSG00000105829				ENSG00000101084	ENSG00000221843
ENSG00000071575	ENSG00000162885	ENSG00000166532	ENSG00000166507	ENSG00000166275	ENSG00000161956	ENSG00000233429	ENSG00000125850	ENSG00000157483				ENSG00000120509	ENSG00000163611
ENSG00000178567	ENSG00000102967	ENSG00000171530	ENSG00000063587	ENSG00000114796	ENSG00000121022	ENSG00000232274	ENSG00000077235	ENSG00000142173				ENSG00000110651	ENSG00000220201
ENSG00000225556	ENSG00000156273	ENSG00000213442	ENSG00000173207	ENSG00000146856	ENSG00000159788	ENSG00000172348	ENSG00000139974	ENSG00000169252				ENSG00000188010	ENSG00000152766
ENSG00000188070	ENSG00000107833	ENSG00000164659	ENSG00000166908	ENSG00000164418	ENSG00000174996	ENSG00000170500	ENSG00000165689	ENSG00000238098				ENSG00000143870	ENSG00000113916
ENSG00000224165	ENSG00000112576	ENSG00000139514	ENSG00000133059	ENSG00000081019	ENSG00000187239	ENSG00000128203	ENSG00000170445	ENSG00000011009				ENSG00000198646	ENSG00000246859
ENSG00000120885	ENSG00000130054	ENSG00000153975	ENSG00000189362	ENSG00000171169	ENSG00000102977	ENSG00000099999	ENSG00000139668	ENSG00000220205				ENSG00000163155	ENSG00000134262
ENSG00000255135	ENSG00000131323	ENSG00000182810	ENSG00000152749	ENSG00000104957	ENSG00000188070	ENSG00000131779	ENSG00000166478	ENSG00000102606				ENSG00000103018	ENSG00000116668
ENSG00000144481	ENSG00000089048	ENSG00000167608	ENSG00000102393	ENSG00000204685	ENSG00000183520	ENSG00000166262	ENSG00000144366	ENSG00000099992				ENSG00000144677	ENSG00000164841
ENSG00000226057	ENSG00000155827	ENSG00000108001	ENSG00000185621	ENSG00000184517	ENSG00000168259	ENSG00000235381	ENSG00000122952	ENSG00000138111				ENSG00000197620	ENSG00000171126
ENSG00000167703	ENSG00000117153	ENSG00000204604	ENSG00000117154	ENSG00000160813	ENSG00000107816	ENSG00000146094	ENSG00000115594	ENSG00000147100				ENSG00000101365	ENSG00000163623
ENSG00000232274	ENSG00000063601	ENSG00000109670	ENSG00000140807	ENSG00000108961	ENSG00000182580	ENSG00000067221	ENSG00000059573	ENSG00000203499				ENSG00000143393	ENSG00000236144
ENSG00000101290	ENSG00000111237	ENSG00000185010	ENSG00000118276	ENSG00000154370	ENSG00000157625	ENSG00000129946	ENSG00000130741	ENSG00000137094				ENSG00000134779	ENSG00000255100
ENSG00000162458	ENSG00000010017	ENSG00000147044	ENSG00000146859	ENSG00000101945	ENSG00000138439	ENSG00000205664	ENSG00000135390	ENSG00000023909				ENSG00000109390	ENSG00000255624
ENSG00000255020	ENSG00000196230	ENSG00000164543	ENSG00000144655	ENSG00000197808	ENSG00000165113	ENSG00000197355	ENSG00000143321	ENSG00000151612				ENSG00000159208	ENSG00000088899
ENSG00000219133	ENSG00000140829	ENSG00000154059	ENSG00000135111	ENSG00000136527	ENSG00000245146	ENSG00000224023	ENSG00000134452	ENSG00000149257				ENSG00000100888	ENSG00000233621
ENSG00000162300	ENSG00000115808	ENSG00000119965	ENSG00000101166	ENSG00000065621	ENSG00000169379	ENSG00000181690	ENSG00000068137	ENSG00000109911				ENSG00000144579	ENSG00000164465
ENSG00000231233	ENSG00000081307	ENSG00000198346	ENSG00000092820	ENSG00000135253	ENSG00000114450	ENSG00000170581	ENSG00000060749	ENSG00000171988				ENSG00000198937	ENSG00000150594
ENSG00000120055	ENSG00000110719	ENSG00000170464	ENSG00000092758	ENSG00000065802	ENSG00000148396	ENSG00000174197	ENSG00000169981	ENSG00000167925				ENSG00000169230	ENSG00000224043
ENSG00000143217	ENSG00000132294	ENSG00000104689	ENSG00000143612	ENSG00000198783	ENSG00000122674	ENSG00000153814	ENSG00000120802	ENSG00000105357				ENSG00000179859	ENSG00000165392
ENSG00000168032	ENSG00000254429	ENSG00000165030	ENSG00000074211	ENSG00000155621	ENSG00000214106	ENSG00000163728	ENSG00000140474	ENSG00000137871				ENSG00000068120	ENSG00000154856
ENSG00000072195	ENSG00000100462	ENSG00000170275	ENSG00000150768	ENSG00000084092	ENSG00000119314	ENSG00000005486	ENSG00000104824	ENSG00000185219				ENSG00000183955	ENSG00000170448
ENSG00000105048	ENSG00000123545	ENSG00000111799	ENSG00000111206	ENSG00000033327	ENSG00000163521	ENSG00000157823	ENSG00000169689	ENSG00000151445				ENSG00000214063	ENSG00000154767
ENSG00000091656	ENSG00000182446	ENSG00000163584	ENSG00000160753	ENSG00000140463	ENSG00000168397	ENSG00000165025	ENSG00000074657	ENSG00000259129				ENSG00000168393	ENSG00000162878
ENSG00000176641	ENSG00000181450	ENSG00000104312	ENSG00000105486	ENSG00000181035	ENSG00000146476	ENSG00000186448	ENSG00000197586	ENSG00000162105				ENSG00000143761	ENSG00000118197
ENSG00000109846	ENSG00000103266	ENSG00000008405	ENSG00000104825	ENSG00000240342	ENSG00000171823	ENSG00000166275	ENSG00000156515	ENSG00000157214				ENSG00000166747	ENSG00000197837
ENSG00000100380	ENSG00000168116	ENSG00000048392	ENSG00000149930	ENSG00000161692	ENSG00000188493	ENSG00000215908	ENSG00000106571	ENSG00000171466				ENSG00000167775	ENSG00000225968
ENSG00000137575	ENSG00000148229	ENSG00000107833	ENSG00000231607	ENSG00000175895	ENSG00000139636	ENSG00000183570	ENSG00000135521	ENSG00000087152				ENSG00000167085	ENSG00000198756
ENSG00000196954	ENSG00000175197	ENSG00000221968	ENSG00000183963	ENSG00000173480	ENSG00000143507	ENSG00000121413	ENSG00000135632	ENSG00000113966				ENSG00000126247	ENSG00000198873
ENSG00000100003	ENSG00000189050	ENSG00000148158	ENSG00000110921	ENSG00000065559	ENSG00000115652	ENSG00000137691	ENSG00000107551	ENSG00000166897				ENSG00000062582	ENSG00000058056
ENSG00000245562	ENSG00000197930	ENSG00000175087	ENSG00000152240	ENSG00000150457	ENSG00000133119	ENSG00000235713	ENSG00000138794	ENSG00000074755				ENSG00000106609	ENSG00000238197
ENSG00000232352	ENSG00000108671	ENSG00000175354	ENSG00000139436	ENSG00000158747	ENSG00000160767	ENSG00000196459	ENSG00000237649	ENSG00000014216				ENSG00000132507	ENSG00000141441
ENSG00000230207	ENSG00000123505	ENSG00000120519	ENSG00000174151	ENSG00000233184	ENSG00000182796	ENSG00000163082	ENSG00000164167	ENSG00000185112				ENSG00000161618	ENSG00000137936
ENSG00000196724	ENSG00000023892	ENSG00000101439	ENSG00000092020	ENSG00000163067	ENSG00000128016	ENSG00000231439	ENSG00000213983	ENSG00000182319				ENSG00000213619	ENSG00000099331
ENSG00000117318	ENSG00000177732	ENSG00000219481	ENSG00000132646	ENSG00000143994	ENSG00000147874	ENSG00000254682	ENSG00000128595	ENSG00000135775				ENSG00000116898	ENSG00000047365
ENSG00000217801	ENSG00000143971	ENSG00000128311	ENSG00000111602	ENSG00000233396	ENSG00000128294	ENSG00000151876	ENSG00000116237	ENSG00000175482				ENSG00000177700	ENSG00000217236
ENSG00000227791	ENSG00000021762	ENSG00000100814	ENSG00000122741	ENSG00000067221	ENSG00000129003	ENSG00000203739	ENSG00000106484	ENSG00000164211				ENSG00000147383	ENSG00000079156
ENSG00000120129	ENSG00000147257	ENSG00000133112	ENSG00000164830	ENSG00000165006	ENSG00000137824	ENSG00000118690	ENSG00000108651	ENSG00000243364				ENSG00000171792	ENSG00000112685
ENSG00000221909	ENSG00000164754	ENSG00000185875	ENSG00000235847	ENSG00000173540	ENSG00000165501	ENSG00000167555	ENSG00000140526	ENSG00000196388				ENSG00000134072	ENSG00000180263
ENSG00000253103	ENSG00000147224	ENSG00000116337	ENSG00000136052	ENSG00000178715	ENSG00000173334	ENSG00000170153	ENSG00000197969	ENSG00000123191				ENSG00000108861	ENSG00000041515
ENSG00000085491	ENSG00000155561	ENSG00000136870	ENSG00000117528	ENSG00000175455	ENSG00000092964	ENSG00000010404	ENSG00000117013	ENSG00000178209				ENSG00000175063	ENSG00000238157
ENSG00000196781	ENSG00000213967	ENSG00000166441	ENSG00000171365	ENSG00000131115	ENSG00000132294	ENSG00000204789	ENSG00000126216	ENSG00000139146				ENSG00000101400	ENSG00000234635
ENSG00000145911	ENSG00000149428	ENSG00000114942	ENSG00000130701	ENSG00000099949	ENSG00000100092	ENSG00000179344	ENSG00000139734	ENSG00000099968				ENSG00000014641	ENSG00000138459
ENSG00000119636	ENSG00000058600	ENSG00000228474	ENSG00000078124	ENSG00000153896	ENSG00000136068	ENSG00000196152	ENSG00000183734	ENSG00000180354				ENSG00000173465	ENSG00000226754
ENSG00000123933	ENSG00000100376	ENSG00000117479	ENSG00000124507	ENSG00000119707	ENSG00000153885	ENSG00000145014	ENSG00000172757	ENSG00000108821				ENSG00000074071	ENSG00000205611
ENSG00000026652	ENSG00000152234	ENSG00000173530	ENSG00000096088	ENSG00000160766	ENSG00000153485	ENSG00000112796	ENSG00000166681	ENSG00000176887				ENSG00000160221	ENSG00000125820
ENSG00000155974	ENSG00000177788	ENSG00000168734	ENSG00000147394	ENSG00000131051	ENSG00000124191	ENSG00000198715	ENSG00000104375	ENSG00000129422				ENSG00000167977	ENSG00000106546
ENSG00000197782	ENSG00000101266	ENSG00000164758	ENSG00000120899	ENSG00000130803	ENSG00000112079	ENSG00000111725	ENSG00000127463	ENSG00000006118				ENSG00000198492	ENSG00000164292
ENSG00000179523	ENSG00000101216	ENSG00000142867	ENSG00000204860	ENSG00000186019	ENSG00000059378	ENSG00000227908	ENSG00000145375	ENSG00000166444				ENSG00000116221	ENSG00000183495
ENSG00000160325	ENSG00000122674	ENSG00000115866	ENSG00000102934	ENSG00000132823	ENSG00000081307	ENSG00000103316	ENSG00000205250	ENSG00000023330				ENSG00000139180	ENSG00000095787
ENSG00000135821	ENSG00000214313	ENSG00000118507	ENSG00000129116	ENSG00000147679	ENSG00000105866	ENSG00000180229	ENSG00000171311	ENSG00000112367				ENSG00000113648	ENSG00000115446
ENSG00000167106	ENSG00000141337	ENSG00000213741	ENSG00000072571	ENSG00000120686	ENSG00000148158	ENSG00000105971	ENSG00000168286	ENSG00000254986				ENSG00000159720	ENSG00000101577
ENSG00000196458	ENSG00000136643	ENSG00000136152	ENSG00000174080	ENSG00000008256	ENSG00000130821	ENSG00000140285	ENSG00000103550	ENSG00000078900				ENSG00000066379	ENSG00000100201
ENSG00000233230	ENSG00000138190	ENSG00000106415	ENSG00000197256	ENSG00000213553	ENSG00000169410	ENSG00000132274	ENSG00000197932	ENSG00000129219				ENSG00000145214	ENSG00000102710
ENSG00000233913	ENSG00000158636	ENSG00000047644	ENSG00000162522	ENSG00000231369	ENSG00000032219	ENSG00000178904	ENSG00000139998	ENSG00000109046				ENSG00000160211	ENSG00000003137
ENSG00000247228	ENSG00000138785	ENSG00000117614	ENSG00000099974	ENSG00000232856	ENSG00000164442	ENSG00000126561	ENSG00000204054	ENSG00000197714				ENSG00000178741	ENSG00000164684
ENSG00000163346	ENSG00000119318	ENSG00000171425	ENSG00000198814	ENSG00000182224	ENSG00000011485	ENSG00000126775	ENSG00000175029	ENSG00000112851				ENSG00000174374	ENSG00000164342
ENSG00000181790	ENSG00000169230	ENSG00000162191	ENSG00000167183	ENSG00000213689	ENSG00000070785	ENSG00000185437	ENSG00000169379	ENSG00000169641				ENSG00000132329	ENSG00000206195
ENSG00000053524	ENSG00000156521	ENSG00000163293	ENSG00000150672	ENSG00000185641	ENSG00000146070	ENSG00000111897	ENSG00000131470	ENSG00000167460				ENSG00000186020	ENSG00000155903
ENSG00000114423	ENSG00000049759	ENSG00000187049	ENSG00000164323	ENSG00000237973	ENSG00000133477	ENSG00000157429	ENSG00000182584	ENSG00000119661				ENSG00000172262	ENSG00000204304
ENSG00000224424	ENSG00000152359	ENSG00000135052	ENSG00000111052	ENSG00000143786	ENSG00000142583	ENSG00000147121	ENSG00000012048	ENSG00000105854				ENSG00000116353	ENSG00000248092
ENSG00000131398	ENSG00000169738	ENSG00000130312	ENSG00000177640	ENSG00000116251	ENSG00000197008	ENSG00000180425	ENSG00000179886	ENSG00000167383				ENSG00000128191	ENSG00000151623
ENSG00000236557	ENSG00000102081	ENSG00000148429	ENSG00000103932	ENSG00000158161	ENSG00000184247	ENSG00000164038	ENSG00000122696	ENSG00000026950				ENSG00000118564	ENSG00000168016
ENSG00000011638	ENSG00000213341	ENSG00000181029	ENSG00000160298	ENSG00000228998	ENSG00000163607	ENSG00000074660	ENSG00000196793	ENSG00000184203				ENSG00000163013	ENSG00000234028
ENSG00000233198	ENSG00000183520	ENSG00000166123	ENSG00000204564	ENSG00000214391	ENSG00000167302	ENSG00000198920	ENSG00000165424	ENSG00000160551				ENSG00000083807	ENSG00000165449
ENSG00000112378	ENSG00000110080	ENSG00000117543	ENSG00000073910	ENSG00000196757	ENSG00000130940	ENSG00000162913	ENSG00000106105	ENSG00000108786				ENSG00000156858	ENSG00000184731
ENSG00000147852	ENSG00000197971	ENSG00000113407	ENSG00000185347	ENSG00000100941	ENSG00000225377	ENSG00000197062	ENSG00000129235	ENSG00000007341				ENSG00000105612	ENSG00000187391
ENSG00000169946	ENSG00000166471	ENSG00000141429	ENSG00000163291	ENSG00000185651	ENSG00000061918	ENSG00000226913	ENSG00000178691	ENSG00000187486				ENSG00000068489	ENSG00000111913
ENSG00000203739	ENSG00000015532	ENSG00000083817	ENSG00000121039	ENSG00000160051	ENSG00000197701	ENSG00000170954	ENSG00000164976	ENSG00000130202				ENSG00000141425	ENSG00000226445
ENSG00000114446	ENSG00000138363	ENSG00000167106	ENSG00000146802	ENSG00000240376	ENSG00000068650	ENSG00000143365	ENSG00000137770	ENSG00000164305				ENSG00000232677	ENSG00000124486
ENSG00000250959	ENSG00000158092	ENSG00000113272	ENSG00000152104	ENSG00000111877	ENSG00000154642	ENSG00000009724	ENSG00000198298	ENSG00000167306				ENSG00000123505	ENSG00000078747
ENSG00000087884	ENSG00000137976	ENSG00000100600	ENSG00000088298	ENSG00000250144	ENSG00000198586	ENSG00000185513	ENSG00000101849	ENSG00000213625				ENSG00000164366	ENSG00000126217
ENSG00000005001	ENSG00000084463	ENSG00000198755	ENSG00000186532	ENSG00000089685	ENSG00000095383	ENSG00000217648	ENSG00000176454	ENSG00000005073				ENSG00000056736	ENSG00000175449
ENSG00000233593	ENSG00000169813	ENSG00000116584	ENSG00000197296	ENSG00000197332	ENSG00000186635	ENSG00000114166	ENSG00000175536	ENSG00000173041				ENSG00000163902	ENSG00000011258
ENSG00000255100	ENSG00000122035	ENSG00000146535	ENSG00000123094	ENSG00000217576	ENSG00000120658	ENSG00000031081	ENSG00000160113	ENSG00000246067				ENSG00000179950	ENSG00000111962
ENSG00000132510	ENSG00000155111	ENSG00000175220	ENSG00000102781	ENSG00000108443	ENSG00000145703	ENSG00000152582	ENSG00000071127	ENSG00000246082				ENSG00000131023	ENSG00000174842
ENSG00000059728	ENSG00000183605	ENSG00000067560	ENSG00000114737	ENSG00000227939	ENSG00000172534	ENSG00000144045	ENSG00000041357	ENSG00000144118				ENSG00000001036	ENSG00000010810
ENSG00000139946	ENSG00000099810	ENSG00000150867	ENSG00000104331	ENSG00000170265	ENSG00000160563	ENSG00000248334	ENSG00000101266	ENSG00000115904				ENSG00000089916	ENSG00000108654
ENSG00000139970	ENSG00000169733	ENSG00000170889	ENSG00000150347	ENSG00000070182	ENSG00000173409	ENSG00000180537	ENSG00000182199	ENSG00000070404				ENSG00000144580	ENSG00000182253
ENSG00000250387	ENSG00000164294	ENSG00000089248	ENSG00000204348	ENSG00000148814	ENSG00000111424	ENSG00000145244	ENSG00000156469	ENSG00000143126				ENSG00000105011	ENSG00000106560
ENSG00000128274	ENSG00000163714	ENSG00000082153	ENSG00000137822	ENSG00000006837	ENSG00000136161	ENSG00000213949	ENSG00000061676	ENSG00000133935				ENSG00000148339	ENSG00000183729
ENSG00000171044	ENSG00000064651	ENSG00000124767	ENSG00000176208	ENSG00000162913	ENSG00000105063	ENSG00000254024	ENSG00000130881	ENSG00000113108				ENSG00000145912	ENSG00000110944
ENSG00000115738	ENSG00000125977	ENSG00000196470	ENSG00000221829	ENSG00000168597	ENSG00000142675	ENSG00000182600	ENSG00000147526	ENSG00000178537				ENSG00000059145	ENSG00000138646
ENSG00000250127	ENSG00000141480	ENSG00000111196	ENSG00000149489	ENSG00000241781	ENSG00000151229	ENSG00000221462	ENSG00000173559	ENSG00000121083				ENSG00000133028	ENSG00000237413
ENSG00000258530	ENSG00000164818	ENSG00000068650	ENSG00000066697	ENSG00000158480	ENSG00000117394	ENSG00000185278	ENSG00000105619	ENSG00000103335				ENSG00000172590	ENSG00000198944
ENSG00000183153	ENSG00000142507	ENSG00000168003	ENSG00000062822	ENSG00000177663	ENSG00000183496	ENSG00000241015	ENSG00000119285	ENSG00000169871				ENSG00000166562	ENSG00000156284
ENSG00000126005	ENSG00000160299	ENSG00000143149	ENSG00000137770	ENSG00000162804	ENSG00000165060	ENSG00000180071	ENSG00000130935	ENSG00000164684				ENSG00000116863	ENSG00000235859
ENSG00000228801	ENSG00000110025	ENSG00000104177	ENSG00000188312	ENSG00000104897	ENSG00000151287	ENSG00000247828	ENSG00000065911	ENSG00000205336				ENSG00000174446	ENSG00000258824
ENSG00000147065	ENSG00000169258	ENSG00000214263	ENSG00000180385	ENSG00000197083	ENSG00000138442	ENSG00000106733	ENSG00000196510	ENSG00000100644				ENSG00000107951	ENSG00000189127
ENSG00000174950	ENSG00000146707	ENSG00000151718	ENSG00000156970	ENSG00000104228	ENSG00000160124	ENSG00000172613	ENSG00000173915	ENSG00000065833				ENSG00000184752	ENSG00000197943
ENSG00000215014	ENSG00000006712	ENSG00000172765	ENSG00000132122	ENSG00000186352	ENSG00000093009	ENSG00000007255	ENSG00000033178	ENSG00000177485				ENSG00000106628	ENSG00000164683
ENSG00000108839	ENSG00000111581	ENSG00000197415	ENSG00000050130	ENSG00000102543	ENSG00000225302	ENSG00000232063	ENSG00000141404	ENSG00000142583				ENSG00000183010	ENSG00000159197
ENSG00000224032	ENSG00000168066	ENSG00000172465	ENSG00000253203	ENSG00000118412	ENSG00000117676	ENSG00000231806	ENSG00000048162	ENSG00000101966				ENSG00000117640	ENSG00000020577
ENSG00000213888	ENSG00000108270	ENSG00000145819	ENSG00000182993	ENSG00000143751	ENSG00000153201	ENSG00000138109	ENSG00000165684	ENSG00000115827				ENSG00000104880	ENSG00000180044
ENSG00000232164	ENSG00000186283	ENSG00000188243	ENSG00000164087	ENSG00000183444	ENSG00000143126	ENSG00000162520	ENSG00000140990	ENSG00000197444				ENSG00000164823	ENSG00000163558
ENSG00000104774	ENSG00000214706	ENSG00000005187	ENSG00000096968	ENSG00000175182	ENSG00000092201	ENSG00000228649	ENSG00000172840	ENSG00000175066				ENSG00000107581	ENSG00000133985
ENSG00000216895	ENSG00000149970	ENSG00000196975	ENSG00000135679	ENSG00000197136	ENSG00000133863	ENSG00000246228	ENSG00000006744	ENSG00000153391				ENSG00000127022	ENSG00000082068
ENSG00000165757	ENSG00000123143	ENSG00000101290	ENSG00000185298	ENSG00000152193	ENSG00000115275	ENSG00000254973	ENSG00000169230	ENSG00000109618				ENSG00000130429	ENSG00000131459
ENSG00000178809	ENSG00000143942	ENSG00000101608	ENSG00000109133	ENSG00000244567	ENSG00000100150	ENSG00000122335	ENSG00000135040	ENSG00000127995				ENSG00000080224	ENSG00000164128
ENSG00000162390	ENSG00000198363	ENSG00000109475	ENSG00000172575	ENSG00000119801	ENSG00000064313	ENSG00000174567	ENSG00000105197	ENSG00000169379				ENSG00000115966	ENSG00000118402
ENSG00000132872	ENSG00000143590	ENSG00000232040	ENSG00000185658	ENSG00000183558	ENSG00000115145	ENSG00000138735	ENSG00000075290	ENSG00000172037				ENSG00000162430	ENSG00000111752
ENSG00000251474	ENSG00000111640	ENSG00000111711	ENSG00000138468	ENSG00000131408	ENSG00000139926	ENSG00000149577	ENSG00000167749	ENSG00000134108				ENSG00000178966	ENSG00000136444
ENSG00000137691	ENSG00000140526	ENSG00000111907	ENSG00000146143	ENSG00000196646	ENSG00000130826	ENSG00000167103	ENSG00000139131	ENSG00000172830				ENSG00000117862	ENSG00000107201
ENSG00000240024	ENSG00000108848	ENSG00000114127	ENSG00000220205	ENSG00000187051	ENSG00000044459	ENSG00000227855	ENSG00000108924	ENSG00000185619				ENSG00000100142	ENSG00000066468
ENSG00000249637	ENSG00000141456	ENSG00000141574	ENSG00000167595	ENSG00000221926	ENSG00000151726	ENSG00000198908	ENSG00000242284	ENSG00000104427				ENSG00000104626	ENSG00000186472
ENSG00000228205	ENSG00000074071	ENSG00000156113	ENSG00000112312	ENSG00000131669	ENSG00000198162	ENSG00000196263	ENSG00000020922	ENSG00000246465				ENSG00000067704	ENSG00000215374
ENSG00000146386	ENSG00000161999	ENSG00000231500	ENSG00000042088	ENSG00000139977	ENSG00000152078	ENSG00000180089	ENSG00000116062	ENSG00000132581				ENSG00000176871	ENSG00000223776
ENSG00000213904	ENSG00000197008	ENSG00000163251	ENSG00000147124	ENSG00000214087	ENSG00000162227	ENSG00000152457	ENSG00000215256	ENSG00000204308				ENSG00000125445	ENSG00000138166
ENSG00000133962	ENSG00000115486	ENSG00000155229	ENSG00000116793	ENSG00000123154	ENSG00000132716	ENSG00000172667	ENSG00000198218	ENSG00000140199				ENSG00000162783	ENSG00000244161
ENSG00000234636	ENSG00000124574	ENSG00000121741	ENSG00000131941	ENSG00000157349	ENSG00000205726	ENSG00000257698	ENSG00000118898	ENSG00000070087				ENSG00000138495	ENSG00000135597
ENSG00000100439	ENSG00000152270	ENSG00000197958	ENSG00000131747	ENSG00000186676	ENSG00000032742	ENSG00000120925	ENSG00000149503	ENSG00000196557				ENSG00000142507	ENSG00000166359
ENSG00000213918	ENSG00000146856	ENSG00000123992	ENSG00000134222	ENSG00000173846	ENSG00000198853	ENSG00000100373	ENSG00000163686	ENSG00000121653				ENSG00000143727	ENSG00000159459
ENSG00000250451	ENSG00000115993	ENSG00000244398	ENSG00000163781	ENSG00000073009	ENSG00000131196	ENSG00000035115	ENSG00000178026	ENSG00000040933				ENSG00000132963	ENSG00000138083
ENSG00000106261	ENSG00000112339	ENSG00000197119	ENSG00000149328	ENSG00000105613	ENSG00000037965	ENSG00000175322	ENSG00000180822	ENSG00000185019				ENSG00000106682	ENSG00000124279
ENSG00000152894	ENSG00000010318	ENSG00000178947	ENSG00000115107	ENSG00000136940	ENSG00000184677	ENSG00000144504	ENSG00000170525	ENSG00000149716				ENSG00000110660	ENSG00000105464
ENSG00000205730	ENSG00000164402	ENSG00000094841	ENSG00000137824	ENSG00000215908	ENSG00000164164	ENSG00000102383	ENSG00000168291	ENSG00000126705				ENSG00000137038	ENSG00000050030
ENSG00000203813	ENSG00000183647	ENSG00000173950	ENSG00000141499	ENSG00000111364	ENSG00000060237	ENSG00000123570	ENSG00000109133	ENSG00000149932				ENSG00000111786	ENSG00000187068
ENSG00000155621	ENSG00000168806	ENSG00000089289	ENSG00000113810	ENSG00000106245	ENSG00000105835	ENSG00000044090	ENSG00000170191	ENSG00000127603				ENSG00000169718	ENSG00000132485
ENSG00000154639	ENSG00000141452	ENSG00000033867	ENSG00000206527	ENSG00000100321	ENSG00000213639	ENSG00000151233	ENSG00000163629	ENSG00000169026				ENSG00000163481	ENSG00000144362
ENSG00000196268	ENSG00000136478	ENSG00000122406	ENSG00000150764	ENSG00000189164	ENSG00000113851	ENSG00000185753	ENSG00000105290	ENSG00000121989				ENSG00000217555	ENSG00000100650
ENSG00000197019	ENSG00000148737	ENSG00000245910	ENSG00000099282	ENSG00000197063	ENSG00000155189	ENSG00000185267	ENSG00000163110	ENSG00000126804				ENSG00000165502	ENSG00000196440
ENSG00000091317	ENSG00000100852	ENSG00000103187	ENSG00000131944	ENSG00000129933	ENSG00000163486	ENSG00000124257	ENSG00000181163	ENSG00000131069				ENSG00000160741	ENSG00000184486
ENSG00000175600	ENSG00000184517	ENSG00000115128	ENSG00000160691	ENSG00000225151	ENSG00000162576	ENSG00000152022	ENSG00000005249	ENSG00000013561				ENSG00000023228	ENSG00000153071
ENSG00000100206	ENSG00000102178	ENSG00000168234	ENSG00000047932	ENSG00000116604	ENSG00000128534	ENSG00000180881	ENSG00000250899	ENSG00000116731				ENSG00000198824	ENSG00000176055
ENSG00000198185	ENSG00000103126	ENSG00000183688	ENSG00000137393	ENSG00000236859	ENSG00000133422	ENSG00000166016	ENSG00000081803	ENSG00000172057				ENSG00000008394	ENSG00000258057
ENSG00000035664	ENSG00000204392	ENSG00000215105	ENSG00000153044	ENSG00000177082	ENSG00000152404	ENSG00000188185	ENSG00000100418	ENSG00000011347				ENSG00000174173	ENSG00000070404
ENSG00000102796	ENSG00000031691	ENSG00000168286	ENSG00000117010	ENSG00000148331	ENSG00000178425	ENSG00000166250	ENSG00000005022	ENSG00000170921				ENSG00000198856	ENSG00000229689
ENSG00000184779	ENSG00000155304	ENSG00000186468	ENSG00000151466	ENSG00000110697	ENSG00000183067	ENSG00000078269	ENSG00000235098	ENSG00000152348				ENSG00000155287	ENSG00000179979
ENSG00000163322	ENSG00000105185	ENSG00000170802	ENSG00000247828	ENSG00000167555	ENSG00000185842	ENSG00000215158	ENSG00000040608	ENSG00000140992				ENSG00000134809	ENSG00000183935
ENSG00000123240	ENSG00000076242	ENSG00000166949	ENSG00000089685	ENSG00000143373	ENSG00000143924	ENSG00000170631	ENSG00000117480	ENSG00000136295				ENSG00000171960	ENSG00000131183
ENSG00000134954	ENSG00000184209	ENSG00000114784	ENSG00000120549	ENSG00000184319	ENSG00000115266	ENSG00000205485	ENSG00000136270	ENSG00000134996				ENSG00000142230	ENSG00000254231
ENSG00000198839	ENSG00000105617	ENSG00000122042	ENSG00000124496	ENSG00000184939	ENSG00000165626	ENSG00000169228	ENSG00000114491	ENSG00000158019				ENSG00000079387	ENSG00000164332
ENSG00000244879	ENSG00000121644	ENSG00000166794	ENSG00000198586	ENSG00000235065	ENSG00000228794	ENSG00000136695	ENSG00000150753	ENSG00000161217				ENSG00000174106	ENSG00000184828
ENSG00000171448	ENSG00000141696	ENSG00000183864	ENSG00000095203	ENSG00000072849	ENSG00000122863	ENSG00000114923	ENSG00000001630	ENSG00000144566				ENSG00000159199	ENSG00000152192
ENSG00000185261	ENSG00000076513	ENSG00000124299	ENSG00000162073	ENSG00000217325	ENSG00000164983	ENSG00000162086	ENSG00000166352	ENSG00000159596				ENSG00000111843	ENSG00000105784
ENSG00000075618	ENSG00000132196	ENSG00000178187	ENSG00000079616	ENSG00000169217	ENSG00000152818	ENSG00000231581	ENSG00000196141	ENSG00000125875				ENSG00000114850	ENSG00000108469
ENSG00000125945	ENSG00000005249	ENSG00000065308	ENSG00000132436	ENSG00000105088	ENSG00000104343	ENSG00000226328	ENSG00000139343	ENSG00000143850				ENSG00000134463	ENSG00000102738
ENSG00000131781	ENSG00000172590	ENSG00000105568	ENSG00000104885	ENSG00000188372	ENSG00000073921	ENSG00000105717	ENSG00000167972	ENSG00000115282				ENSG00000169919	ENSG00000127311
ENSG00000124224	ENSG00000135446	ENSG00000175390	ENSG00000172331	ENSG00000221821	ENSG00000213341	ENSG00000142794	ENSG00000106477	ENSG00000188321				ENSG00000138032	ENSG00000183206
ENSG00000204592	ENSG00000013523	ENSG00000170855	ENSG00000179846	ENSG00000156795	ENSG00000166326	ENSG00000251247	ENSG00000102967	ENSG00000170142				ENSG00000183828	ENSG00000146674
ENSG00000021300	ENSG00000091483	ENSG00000116815	ENSG00000134317	ENSG00000136826	ENSG00000246089	ENSG00000165804	ENSG00000168924	ENSG00000163702				ENSG00000080845	ENSG00000101489
ENSG00000112282	ENSG00000177728	ENSG00000103035	ENSG00000174442	ENSG00000167595	ENSG00000141994	ENSG00000157379	ENSG00000156017	ENSG00000176092				ENSG00000169714	ENSG00000160190
ENSG00000225449	ENSG00000130340	ENSG00000170584	ENSG00000095574	ENSG00000089289	ENSG00000175548	ENSG00000089335	ENSG00000242620	ENSG00000138496				ENSG00000184216	ENSG00000137501
ENSG00000218426	ENSG00000131873	ENSG00000177030	ENSG00000175697	ENSG00000197363	ENSG00000175110	ENSG00000228791	ENSG00000136997	ENSG00000090097				ENSG00000091140	ENSG00000197442
ENSG00000255989	ENSG00000089050	ENSG00000139343	ENSG00000140022	ENSG00000099977	ENSG00000021776	ENSG00000198169	ENSG00000159055	ENSG00000164885				ENSG00000113732	ENSG00000138496
ENSG00000143409	ENSG00000126249	ENSG00000046604	ENSG00000126458	ENSG00000124613	ENSG00000069966	ENSG00000150457	ENSG00000100151	ENSG00000178184				ENSG00000134905	ENSG00000166855
ENSG00000164331	ENSG00000132383	ENSG00000146282	ENSG00000204536	ENSG00000161265	ENSG00000110756	ENSG00000246308	ENSG00000172878	ENSG00000143319				ENSG00000204673	ENSG00000227107
ENSG00000214597	ENSG00000100813	ENSG00000035687	ENSG00000136122	ENSG00000103852	ENSG00000023041	ENSG00000069020	ENSG00000220205	ENSG00000184481				ENSG00000131148	ENSG00000157111
ENSG00000170469	ENSG00000115687	ENSG00000167785	ENSG00000097046	ENSG00000169228	ENSG00000225973	ENSG00000178338	ENSG00000106785	ENSG00000010270				ENSG00000132155	ENSG00000247746
ENSG00000083857	ENSG00000179152	ENSG00000214113	ENSG00000077152	ENSG00000168591	ENSG00000198743	ENSG00000185189	ENSG00000138185	ENSG00000112964				ENSG00000120063	ENSG00000176845
ENSG00000196653	ENSG00000068438	ENSG00000203644	ENSG00000181826	ENSG00000165782	ENSG00000156453	ENSG00000111817	ENSG00000142856	ENSG00000167380				ENSG00000033800	ENSG00000247934
ENSG00000228439	ENSG00000177192	ENSG00000170027	ENSG00000159658	ENSG00000005801	ENSG00000212694	ENSG00000188227	ENSG00000136630	ENSG00000161677				ENSG00000069482	ENSG00000232004
ENSG00000243926	ENSG00000173588	ENSG00000037241	ENSG00000156564	ENSG00000233757	ENSG00000107929	ENSG00000178381	ENSG00000159352	ENSG00000099282				ENSG00000146540	ENSG00000184160
ENSG00000198919	ENSG00000183597	ENSG00000108100	ENSG00000073111	ENSG00000167562	ENSG00000153147	ENSG00000138613	ENSG00000163528	ENSG00000105750				ENSG00000140905	ENSG00000171282
ENSG00000238261	ENSG00000069702	ENSG00000123106	ENSG00000115307	ENSG00000041880	ENSG00000198498	ENSG00000054392	ENSG00000142765	ENSG00000100504				ENSG00000136238	ENSG00000223930
ENSG00000205634	ENSG00000068001	ENSG00000146112	ENSG00000114302	ENSG00000214199	ENSG00000147862	ENSG00000104221	ENSG00000159131	ENSG00000197183				ENSG00000053371	ENSG00000066739
ENSG00000198468	ENSG00000187790	ENSG00000154447	ENSG00000212719	ENSG00000166887	ENSG00000103168	ENSG00000163346	ENSG00000169359	ENSG00000093100				ENSG00000148248	ENSG00000230288
ENSG00000105642	ENSG00000172878	ENSG00000092068	ENSG00000214063	ENSG00000178429	ENSG00000164171	ENSG00000125695	ENSG00000171865	ENSG00000167986				ENSG00000169592	ENSG00000178301
ENSG00000163520	ENSG00000074800	ENSG00000172889	ENSG00000106804	ENSG00000152443	ENSG00000111850	ENSG00000006432	ENSG00000115657	ENSG00000148950				ENSG00000136273	ENSG00000111961
ENSG00000096060	ENSG00000090273	ENSG00000172380	ENSG00000112759	ENSG00000225093	ENSG00000110721	ENSG00000089847	ENSG00000058091	ENSG00000037749				ENSG00000130985	ENSG00000119508
ENSG00000043039	ENSG00000197937	ENSG00000145358	ENSG00000179029	ENSG00000140259	ENSG00000103994	ENSG00000168152	ENSG00000095380	ENSG00000151552				ENSG00000164022	ENSG00000154478
ENSG00000221462	ENSG00000164134	ENSG00000109686	ENSG00000075415	ENSG00000204386	ENSG00000198482	ENSG00000203685	ENSG00000137274	ENSG00000128891				ENSG00000112699	ENSG00000112246
ENSG00000108551	ENSG00000106460	ENSG00000127481	ENSG00000158636	ENSG00000173273	ENSG00000089177	ENSG00000197380	ENSG00000111731	ENSG00000174111				ENSG00000015532	ENSG00000255693
ENSG00000248044	ENSG00000250479	ENSG00000196417	ENSG00000230658	ENSG00000168237	ENSG00000141456	ENSG00000142694	ENSG00000165810	ENSG00000227500				ENSG00000150712	ENSG00000225234
ENSG00000187889	ENSG00000120875	ENSG00000231770	ENSG00000166689	ENSG00000079150	ENSG00000242261	ENSG00000161048	ENSG00000158417	ENSG00000173334				ENSG00000062485	ENSG00000189184
ENSG00000173451	ENSG00000067533	ENSG00000180891	ENSG00000092931	ENSG00000105856	ENSG00000198900	ENSG00000183049	ENSG00000139132	ENSG00000114853				ENSG00000176142	ENSG00000108001
ENSG00000100316	ENSG00000115866	ENSG00000137501	ENSG00000127191	ENSG00000116754	ENSG00000182150	ENSG00000144893	ENSG00000117394	ENSG00000108091				ENSG00000174165	ENSG00000225361
ENSG00000242299	ENSG00000073417	ENSG00000164237	ENSG00000170145	ENSG00000185133	ENSG00000150672	ENSG00000115459	ENSG00000189120	ENSG00000196814				ENSG00000105341	ENSG00000214654
ENSG00000108785	ENSG00000055130	ENSG00000111897	ENSG00000116016	ENSG00000133606	ENSG00000064651	ENSG00000130222	ENSG00000188529	ENSG00000047578				ENSG00000174669	ENSG00000151883
ENSG00000106560	ENSG00000134255	ENSG00000156675	ENSG00000175536	ENSG00000179119	ENSG00000129083	ENSG00000185130	ENSG00000107537	ENSG00000099364				ENSG00000143614	ENSG00000024048
ENSG00000179094	ENSG00000147202	ENSG00000112874	ENSG00000004777	ENSG00000213235	ENSG00000169375	ENSG00000204815	ENSG00000229320	ENSG00000138078				ENSG00000111639	ENSG00000172201
ENSG00000166741	ENSG00000170260	ENSG00000185753	ENSG00000149485	ENSG00000092978	ENSG00000164114	ENSG00000140876	ENSG00000136213	ENSG00000164300				ENSG00000158882	ENSG00000174808
ENSG00000213885	ENSG00000102753	ENSG00000168010	ENSG00000061918	ENSG00000152439	ENSG00000106078	ENSG00000106460	ENSG00000169241	ENSG00000177119				ENSG00000161267	ENSG00000213062
ENSG00000108175	ENSG00000081923	ENSG00000163946	ENSG00000127955	ENSG00000173436	ENSG00000254837	ENSG00000168350	ENSG00000182500	ENSG00000110048				ENSG00000139233	ENSG00000228013
ENSG00000164442	ENSG00000121864	ENSG00000172785	ENSG00000116678	ENSG00000177302	ENSG00000005100	ENSG00000184348	ENSG00000114738	ENSG00000172508				ENSG00000124380	ENSG00000174640
ENSG00000250903	ENSG00000108256	ENSG00000051382	ENSG00000076513	ENSG00000166987	ENSG00000185920	ENSG00000234129	ENSG00000100842	ENSG00000131966				ENSG00000137563	ENSG00000170500
ENSG00000101665	ENSG00000156875	ENSG00000140854	ENSG00000143248	ENSG00000180901	ENSG00000112320	ENSG00000068366	ENSG00000157978	ENSG00000183665				ENSG00000242485	ENSG00000141639
ENSG00000124766	ENSG00000152219	ENSG00000122694	ENSG00000163626	ENSG00000114383	ENSG00000143147	ENSG00000251474	ENSG00000147459	ENSG00000114520				ENSG00000130706	ENSG00000175745
ENSG00000000003	ENSG00000142185	ENSG00000128513	ENSG00000196369	ENSG00000146411	ENSG00000198785	ENSG00000176533	ENSG00000066583	ENSG00000079335				ENSG00000181396	ENSG00000145246
ENSG00000108511	ENSG00000107404	ENSG00000165905	ENSG00000250763	ENSG00000196123	ENSG00000184014	ENSG00000072954	ENSG00000112081	ENSG00000164307				ENSG00000149925	ENSG00000229956
ENSG00000100814	ENSG00000167553	ENSG00000182004	ENSG00000186106	ENSG00000234585	ENSG00000169902	ENSG00000253878	ENSG00000148120	ENSG00000069399				ENSG00000149600	ENSG00000224405
ENSG00000156113	ENSG00000072133	ENSG00000221944	ENSG00000164073	ENSG00000120616	ENSG00000052795	ENSG00000255458	ENSG00000179604	ENSG00000161955				ENSG00000011376	ENSG00000153976
ENSG00000197128	ENSG00000171084	ENSG00000154079	ENSG00000040199	ENSG00000218175	ENSG00000075089	ENSG00000182873	ENSG00000176749	ENSG00000117143				ENSG00000138744	ENSG00000174327
ENSG00000198626	ENSG00000012211	ENSG00000159692	ENSG00000181004	ENSG00000230551	ENSG00000165832	ENSG00000173193	ENSG00000215845	ENSG00000185068				ENSG00000110717	ENSG00000072786
ENSG00000118263	ENSG00000130726	ENSG00000036054	ENSG00000214262	ENSG00000067191	ENSG00000121440	ENSG00000130304	ENSG00000133315	ENSG00000177380				ENSG00000197579	ENSG00000138411
ENSG00000135951	ENSG00000257167	ENSG00000181038	ENSG00000213638	ENSG00000203739	ENSG00000137842	ENSG00000163536	ENSG00000172493	ENSG00000101413				ENSG00000084463	ENSG00000155760
ENSG00000237440	ENSG00000102743	ENSG00000198478	ENSG00000126821	ENSG00000101019	ENSG00000013619	ENSG00000116663	ENSG00000184304	ENSG00000162909				ENSG00000167397	ENSG00000253669
ENSG00000140057	ENSG00000088888	ENSG00000083845	ENSG00000134690	ENSG00000162772	ENSG00000176092	ENSG00000109270	ENSG00000109805	ENSG00000074181				ENSG00000086598	ENSG00000118257
ENSG00000007402	ENSG00000092445	ENSG00000150907	ENSG00000148154	ENSG00000249855	ENSG00000142273	ENSG00000172748	ENSG00000151287	ENSG00000085377				ENSG00000101160	ENSG00000198553
ENSG00000143845	ENSG00000183779	ENSG00000133256	ENSG00000136478	ENSG00000171425	ENSG00000004487	ENSG00000185864	ENSG00000010322	ENSG00000005339				ENSG00000102898	ENSG00000227184
ENSG00000167996	ENSG00000133131	ENSG00000109756	ENSG00000110090	ENSG00000231889	ENSG00000141076	ENSG00000257261	ENSG00000116584	ENSG00000131242				ENSG00000145723	ENSG00000182489
ENSG00000171992	ENSG00000121940	ENSG00000204366	ENSG00000182749	ENSG00000245532	ENSG00000136770	ENSG00000134864	ENSG00000143748	ENSG00000099330				ENSG00000173163	ENSG00000175591
ENSG00000171345	ENSG00000166123	ENSG00000121410	ENSG00000236624	ENSG00000228929	ENSG00000153339	ENSG00000229896	ENSG00000149177	ENSG00000100345				ENSG00000125166	ENSG00000211445
ENSG00000204176	ENSG00000179041	ENSG00000179222	ENSG00000172687	ENSG00000179085	ENSG00000104154	ENSG00000080371	ENSG00000162769	ENSG00000131089				ENSG00000158710	ENSG00000165023
ENSG00000102699	ENSG00000198089	ENSG00000228623	ENSG00000173442	ENSG00000166225	ENSG00000169288	ENSG00000215769	ENSG00000188976	ENSG00000171219				ENSG00000101182	ENSG00000153250
ENSG00000140941	ENSG00000137822	ENSG00000224877	ENSG00000164611	ENSG00000111671	ENSG00000100519	ENSG00000126460	ENSG00000239887	ENSG00000165929				ENSG00000178397	ENSG00000237857
ENSG00000237310	ENSG00000198435	ENSG00000188732	ENSG00000010278	ENSG00000124508	ENSG00000170545	ENSG00000077264	ENSG00000130810	ENSG00000108292				ENSG00000149923	ENSG00000077327
ENSG00000143337	ENSG00000146476	ENSG00000119048	ENSG00000146648	ENSG00000160633	ENSG00000177084	ENSG00000173013	ENSG00000140807	ENSG00000117222				ENSG00000183597	ENSG00000248905
ENSG00000125122	ENSG00000133316	ENSG00000103363	ENSG00000147601	ENSG00000130921	ENSG00000183621	ENSG00000145284	ENSG00000170734	ENSG00000131725				ENSG00000113141	ENSG00000077063
ENSG00000134909	ENSG00000129250	ENSG00000104325	ENSG00000175175	ENSG00000165804	ENSG00000114439	ENSG00000015285	ENSG00000178741	ENSG00000074201				ENSG00000163510	ENSG00000196109
ENSG00000006837	ENSG00000147996	ENSG00000041880	ENSG00000125657	ENSG00000228205	ENSG00000257621	ENSG00000117614	ENSG00000115756	ENSG00000117625				ENSG00000166347	ENSG00000196116
ENSG00000183044	ENSG00000090520	ENSG00000143947	ENSG00000121211	ENSG00000187156	ENSG00000167005	ENSG00000127329	ENSG00000085733	ENSG00000110274				ENSG00000164104	ENSG00000148082
ENSG00000233006	ENSG00000171763	ENSG00000233276	ENSG00000136108	ENSG00000037042	ENSG00000132356	ENSG00000232533	ENSG00000108671	ENSG00000101473				ENSG00000140265	ENSG00000060491
ENSG00000188811	ENSG00000033867	ENSG00000107829	ENSG00000025800	ENSG00000157224	ENSG00000257028	ENSG00000197588	ENSG00000137807	ENSG00000170340				ENSG00000147140	ENSG00000101493
ENSG00000225083	ENSG00000204356	ENSG00000144026	ENSG00000123737	ENSG00000165943	ENSG00000198887	ENSG00000145431	ENSG00000073670	ENSG00000110628				ENSG00000188986	ENSG00000236199
ENSG00000198046	ENSG00000148840	ENSG00000153179	ENSG00000162413	ENSG00000140534	ENSG00000048471	ENSG00000165995	ENSG00000115761	ENSG00000205189				ENSG00000232015	ENSG00000227036
ENSG00000216775	ENSG00000104756	ENSG00000134684	ENSG00000141140	ENSG00000125843	ENSG00000165434	ENSG00000055609	ENSG00000221990	ENSG00000221886				ENSG00000101079	ENSG00000175189
ENSG00000196502	ENSG00000053372	ENSG00000115317	ENSG00000235823	ENSG00000010932	ENSG00000133216	ENSG00000186577	ENSG00000235750	ENSG00000091640				ENSG00000076604	ENSG00000229645
ENSG00000136383	ENSG00000172366	ENSG00000180817	ENSG00000078900	ENSG00000213442	ENSG00000165912	ENSG00000091844	ENSG00000105364	ENSG00000122591				ENSG00000157014	ENSG00000143995
ENSG00000168993	ENSG00000116127	ENSG00000090447	ENSG00000145386	ENSG00000240950	ENSG00000048405	ENSG00000151773	ENSG00000139146	ENSG00000151422				ENSG00000241685	ENSG00000180592
ENSG00000124225	ENSG00000063244	ENSG00000169242	ENSG00000134324	ENSG00000041988	ENSG00000099956	ENSG00000102181	ENSG00000141582	ENSG00000103249				ENSG00000197157	ENSG00000054598
ENSG00000145431	ENSG00000065060	ENSG00000125257	ENSG00000108852	ENSG00000189343	ENSG00000240990	ENSG00000115641	ENSG00000169599	ENSG00000198087				ENSG00000096384	ENSG00000187672
ENSG00000182195	ENSG00000136840	ENSG00000189343	ENSG00000111145	ENSG00000139990	ENSG00000115267	ENSG00000171174	ENSG00000145912	ENSG00000167702				ENSG00000003249	ENSG00000230869
ENSG00000128016	ENSG00000055044	ENSG00000196954	ENSG00000239415	ENSG00000172831	ENSG00000138111	ENSG00000140993	ENSG00000129187	ENSG00000126821				ENSG00000125447	ENSG00000168916
ENSG00000066230	ENSG00000108829	ENSG00000181274	ENSG00000171793	ENSG00000007372	ENSG00000198399	ENSG00000257093	ENSG00000162522	ENSG00000173153				ENSG00000160972	ENSG00000230832
ENSG00000108679	ENSG00000153187	ENSG00000149474	ENSG00000225285	ENSG00000166529	ENSG00000130758	ENSG00000164713	ENSG00000149474	ENSG00000135334				ENSG00000110060	ENSG00000255189
ENSG00000258815	ENSG00000080608	ENSG00000011638	ENSG00000106351	ENSG00000135740	ENSG00000151458	ENSG00000186280	ENSG00000101333	ENSG00000132842				ENSG00000104356	ENSG00000237399
ENSG00000156869	ENSG00000108773	ENSG00000153767	ENSG00000213347	ENSG00000139178	ENSG00000160305	ENSG00000166946	ENSG00000137819	ENSG00000167173				ENSG00000104960	ENSG00000255994
ENSG00000129354	ENSG00000137941	ENSG00000183340	ENSG00000139354	ENSG00000175390	ENSG00000112972	ENSG00000164867	ENSG00000171314	ENSG00000160190				ENSG00000134287	ENSG00000145526
ENSG00000177350	ENSG00000124702	ENSG00000104320	ENSG00000225880	ENSG00000107872	ENSG00000134760	ENSG00000155085	ENSG00000101464	ENSG00000010072				ENSG00000156374	ENSG00000189149
ENSG00000101335	ENSG00000108528	ENSG00000131187	ENSG00000122299	ENSG00000164609	ENSG00000177119	ENSG00000213967	ENSG00000073417	ENSG00000126458				ENSG00000102007	ENSG00000223711
ENSG00000226752	ENSG00000166986	ENSG00000166526	ENSG00000167325	ENSG00000022976	ENSG00000138604	ENSG00000227398	ENSG00000183520	ENSG00000147133				ENSG00000171735	ENSG00000133111
ENSG00000106080	ENSG00000158710	ENSG00000158373	ENSG00000215630	ENSG00000147996	ENSG00000114853	ENSG00000156232	ENSG00000197021	ENSG00000109814				ENSG00000147274	ENSG00000254615
ENSG00000184731	ENSG00000143499	ENSG00000126106	ENSG00000138771	ENSG00000119720	ENSG00000119912	ENSG00000015153	ENSG00000068793	ENSG00000136986				ENSG00000175334	ENSG00000257999
ENSG00000196689	ENSG00000148688	ENSG00000146223	ENSG00000162599	ENSG00000103061	ENSG00000122257	ENSG00000187667	ENSG00000141127	ENSG00000198142				ENSG00000051596	ENSG00000184226
ENSG00000089847	ENSG00000128626	ENSG00000180346	ENSG00000169641	ENSG00000164010	ENSG00000160299	ENSG00000196705	ENSG00000105011	ENSG00000065357				ENSG00000165283	ENSG00000229874
ENSG00000229186	ENSG00000175279	ENSG00000198324	ENSG00000037757	ENSG00000131778	ENSG00000113763	ENSG00000205593	ENSG00000133026	ENSG00000162869				ENSG00000099194	ENSG00000189325
ENSG00000073711	ENSG00000140990	ENSG00000109083	ENSG00000147592	ENSG00000180389	ENSG00000185065	ENSG00000165533	ENSG00000117054	ENSG00000162976				ENSG00000140743	ENSG00000239322
ENSG00000130066	ENSG00000115946	ENSG00000197756	ENSG00000135119	ENSG00000203865	ENSG00000119004	ENSG00000226698	ENSG00000221988	ENSG00000091073				ENSG00000183617	ENSG00000146166
ENSG00000075223	ENSG00000162910	ENSG00000089157	ENSG00000164118	ENSG00000140941	ENSG00000082269	ENSG00000115137	ENSG00000123219	ENSG00000204310				ENSG00000141698	ENSG00000234896
ENSG00000135870	ENSG00000134317	ENSG00000176903	ENSG00000100526	ENSG00000137221	ENSG00000107551	ENSG00000125657	ENSG00000154930	ENSG00000119946				ENSG00000137106	ENSG00000151023
ENSG00000197647	ENSG00000159479	ENSG00000134419	ENSG00000176834	ENSG00000083842	ENSG00000147654	ENSG00000162066	ENSG00000153575	ENSG00000162073				ENSG00000204574
ENSG00000140545	ENSG00000101911	ENSG00000167196	ENSG00000085999	ENSG00000114120	ENSG00000012983	ENSG00000198521	ENSG00000188026	ENSG00000152767				ENSG00000177674
ENSG00000168785	ENSG00000179886	ENSG00000175582	ENSG00000174136	ENSG00000126814	ENSG00000137177	ENSG00000226471	ENSG00000143653	ENSG00000203965				ENSG00000131828
ENSG00000254470	ENSG00000164828	ENSG00000197852	ENSG00000247228	ENSG00000138092	ENSG00000144331	ENSG00000235194	ENSG00000173207	ENSG00000163482				ENSG00000117472
ENSG00000113369	ENSG00000065970	ENSG00000160588	ENSG00000143499	ENSG00000151553	ENSG00000129473	ENSG00000130997	ENSG00000119772	ENSG00000153815				ENSG00000077549
ENSG00000072818	ENSG00000138613	ENSG00000198046	ENSG00000117153	ENSG00000257267	ENSG00000080200	ENSG00000130766	ENSG00000134324	ENSG00000100360				ENSG00000198912
ENSG00000153208	ENSG00000168243	ENSG00000149243	ENSG00000075420	ENSG00000164663	ENSG00000122644	ENSG00000142528	ENSG00000173715	ENSG00000100994				ENSG00000055208
ENSG00000133460	ENSG00000174516	ENSG00000111450	ENSG00000114346	ENSG00000075234	ENSG00000169871	ENSG00000230091	ENSG00000173145	ENSG00000115339				ENSG00000124217
ENSG00000230979	ENSG00000090060	ENSG00000125648	ENSG00000197448	ENSG00000223529	ENSG00000167723	ENSG00000179774	ENSG00000085511	ENSG00000213463				ENSG00000148985
ENSG00000204957	ENSG00000165934	ENSG00000187630	ENSG00000231050	ENSG00000175213	ENSG00000120137	ENSG00000107175	ENSG00000100425	ENSG00000150347				ENSG00000157020
ENSG00000257028	ENSG00000185624	ENSG00000002586	ENSG00000105771	ENSG00000180211	ENSG00000113812	ENSG00000115661	ENSG00000162576	ENSG00000103426				ENSG00000204843
ENSG00000151025	ENSG00000057252	ENSG00000104219	ENSG00000112877	ENSG00000215012	ENSG00000153208	ENSG00000213240	ENSG00000012660	ENSG00000126217				ENSG00000146729
ENSG00000146904	ENSG00000106537	ENSG00000163884	ENSG00000258289	ENSG00000215712	ENSG00000111450	ENSG00000228775	ENSG00000180448	ENSG00000095587				ENSG00000111229
ENSG00000162415	ENSG00000197226	ENSG00000181481	ENSG00000184675	ENSG00000120370	ENSG00000165533	ENSG00000223685	ENSG00000100949	ENSG00000145495				ENSG00000175166
ENSG00000239282	ENSG00000110619	ENSG00000134250	ENSG00000215386	ENSG00000152219	ENSG00000138376	ENSG00000175344	ENSG00000089220	ENSG00000133195				ENSG00000103266
ENSG00000143878	ENSG00000167799	ENSG00000181852	ENSG00000111665	ENSG00000196873	ENSG00000175711	ENSG00000172197	ENSG00000138297	ENSG00000171316				ENSG00000099624
ENSG00000178301	ENSG00000135862	ENSG00000005020	ENSG00000138246	ENSG00000186010	ENSG00000104611	ENSG00000107262	ENSG00000071242	ENSG00000072518				ENSG00000187961
ENSG00000155850	ENSG00000040199	ENSG00000132128	ENSG00000114853	ENSG00000235706	ENSG00000114491	ENSG00000168994	ENSG00000100605	ENSG00000175782				ENSG00000189376
ENSG00000160058	ENSG00000218510	ENSG00000135441	ENSG00000101276	ENSG00000163961	ENSG00000196954	ENSG00000212123	ENSG00000165240	ENSG00000145390				ENSG00000137210
ENSG00000187987	ENSG00000197798	ENSG00000153094	ENSG00000183856	ENSG00000167378	ENSG00000145623	ENSG00000151690	ENSG00000109089	ENSG00000213064				ENSG00000101421
ENSG00000167554	ENSG00000176261	ENSG00000127415	ENSG00000052795	ENSG00000117036	ENSG00000112218	ENSG00000088356	ENSG00000099330	ENSG00000100307				ENSG00000189042
ENSG00000227184	ENSG00000143870	ENSG00000159792	ENSG00000105948	ENSG00000154114	ENSG00000159593	ENSG00000138834	ENSG00000096063	ENSG00000180370				ENSG00000104969
ENSG00000198673	ENSG00000139514	ENSG00000136807	ENSG00000187634	ENSG00000122687	ENSG00000171843	ENSG00000163508	ENSG00000213965	ENSG00000114353				ENSG00000111481
ENSG00000171903	ENSG00000170727	ENSG00000166840	ENSG00000164031	ENSG00000168137	ENSG00000147457	ENSG00000204387	ENSG00000106078	ENSG00000133731				ENSG00000082438
ENSG00000109771	ENSG00000174437	ENSG00000011114	ENSG00000127946	ENSG00000225285	ENSG00000105723	ENSG00000121310	ENSG00000112787	ENSG00000158604				ENSG00000153904
ENSG00000163472	ENSG00000104980	ENSG00000106003	ENSG00000127423	ENSG00000135823	ENSG00000119397	ENSG00000204923	ENSG00000103067	ENSG00000166925				ENSG00000116212
ENSG00000134698	ENSG00000107672	ENSG00000106733	ENSG00000163818	ENSG00000113272	ENSG00000130829	ENSG00000171877	ENSG00000070756	ENSG00000138594				ENSG00000156709
ENSG00000223764	ENSG00000004779	ENSG00000173226	ENSG00000164404	ENSG00000125484	ENSG00000133114	ENSG00000155016	ENSG00000132763	ENSG00000138041				ENSG00000188428
ENSG00000139410	ENSG00000138640	ENSG00000099810	ENSG00000077942	ENSG00000257315	ENSG00000113712	ENSG00000233087	ENSG00000185838	ENSG00000186350				ENSG00000164062
ENSG00000151240	ENSG00000164284	ENSG00000119638	ENSG00000169884	ENSG00000236768	ENSG00000177181	ENSG00000104808	ENSG00000168938	ENSG00000074964				ENSG00000091542
ENSG00000154079	ENSG00000178307	ENSG00000105404	ENSG00000030419	ENSG00000146677	ENSG00000100949	ENSG00000186354	ENSG00000114739	ENSG00000136944				ENSG00000196549
ENSG00000172382	ENSG00000130881	ENSG00000159322	ENSG00000141526	ENSG00000125149	ENSG00000134899	ENSG00000002016	ENSG00000163166	ENSG00000143322				ENSG00000101997
ENSG00000237037	ENSG00000156873	ENSG00000151500	ENSG00000157456	ENSG00000144233	ENSG00000131069	ENSG00000256576	ENSG00000198890	ENSG00000046647				ENSG00000113161
ENSG00000148200	ENSG00000067369	ENSG00000033100	ENSG00000179163	ENSG00000101384	ENSG00000064042	ENSG00000198468	ENSG00000115241	ENSG00000237190				ENSG00000157870
ENSG00000112531	ENSG00000143498	ENSG00000197965	ENSG00000180806	ENSG00000132698	ENSG00000123684	ENSG00000037042	ENSG00000189362	ENSG00000179104				ENSG00000138867
ENSG00000105339	ENSG00000205309	ENSG00000196323	ENSG00000182054	ENSG00000161395	ENSG00000116127	ENSG00000100209	ENSG00000158435	ENSG00000135926				ENSG00000074582
ENSG00000168140	ENSG00000158234	ENSG00000152404	ENSG00000145012	ENSG00000108107	ENSG00000165929	ENSG00000158286	ENSG00000059691	ENSG00000164117				ENSG00000160685
ENSG00000050426	ENSG00000175556	ENSG00000186184	ENSG00000074416	ENSG00000158796	ENSG00000113269	ENSG00000160188	ENSG00000174953	ENSG00000227124				ENSG00000149823
ENSG00000105373	ENSG00000122484	ENSG00000108784	ENSG00000158006	ENSG00000152359	ENSG00000114331	ENSG00000118997	ENSG00000198818	ENSG00000110237				ENSG00000166165
ENSG00000175061	ENSG00000123728	ENSG00000108298	ENSG00000175455	ENSG00000176401	ENSG00000138686	ENSG00000172183	ENSG00000197930	ENSG00000105662				ENSG00000155115
ENSG00000237973	ENSG00000185928	ENSG00000175395	ENSG00000125968	ENSG00000110497	ENSG00000144857	ENSG00000152117	ENSG00000139116	ENSG00000107164				ENSG00000137880
ENSG00000221843	ENSG00000135521	ENSG00000064115	ENSG00000151413	ENSG00000251192	ENSG00000164976	ENSG00000173889	ENSG00000065717	ENSG00000161638				ENSG00000102882
ENSG00000104361	ENSG00000198668	ENSG00000168958	ENSG00000074410	ENSG00000225507	ENSG00000184162	ENSG00000144134	ENSG00000065978	ENSG00000102996				ENSG00000044115
ENSG00000143641	ENSG00000129355	ENSG00000089351	ENSG00000107341	ENSG00000128607	ENSG00000137198	ENSG00000011638	ENSG00000187676	ENSG00000026297				ENSG00000160446
ENSG00000100344	ENSG00000124733	ENSG00000179051	ENSG00000168807	ENSG00000185246	ENSG00000100034	ENSG00000186462	ENSG00000090013	ENSG00000168303				ENSG00000179021
ENSG00000036448	ENSG00000130520	ENSG00000174206	ENSG00000141404	ENSG00000204623	ENSG00000016864	ENSG00000118689	ENSG00000247077	ENSG00000178252				ENSG00000257218
ENSG00000184674	ENSG00000188529	ENSG00000051620	ENSG00000131732	ENSG00000138835	ENSG00000143353	ENSG00000186493	ENSG00000166886	ENSG00000103264				ENSG00000122786
ENSG00000127329	ENSG00000198700	ENSG00000177613	ENSG00000197959	ENSG00000010704	ENSG00000162437	ENSG00000166979	ENSG00000137692	ENSG00000090989				ENSG00000078246
ENSG00000231025	ENSG00000106348	ENSG00000184428	ENSG00000169379	ENSG00000171680	ENSG00000167670	ENSG00000196155	ENSG00000111641	ENSG00000100815				ENSG00000204435
ENSG00000108669	ENSG00000197451	ENSG00000129657	ENSG00000065413	ENSG00000144659	ENSG00000135913	ENSG00000154889	ENSG00000097046	ENSG00000175203				ENSG00000125871
ENSG00000124313	ENSG00000151461	ENSG00000183117	ENSG00000164168	ENSG00000232274	ENSG00000135655	ENSG00000197363	ENSG00000120519	ENSG00000174939				ENSG00000155660
ENSG00000230844	ENSG00000104067	ENSG00000134049	ENSG00000158286	ENSG00000173726	ENSG00000152620	ENSG00000213939	ENSG00000117528	ENSG00000178401				ENSG00000151176
ENSG00000255145	ENSG00000165689	ENSG00000130638	ENSG00000181544	ENSG00000072840	ENSG00000235280	ENSG00000102804	ENSG00000108639	ENSG00000142765				ENSG00000130005
ENSG00000165591	ENSG00000104413	ENSG00000115944	ENSG00000132677	ENSG00000131381	ENSG00000146842	ENSG00000163807	ENSG00000114904	ENSG00000167904				ENSG00000113384
ENSG00000130827	ENSG00000164163	ENSG00000030582	ENSG00000126453	ENSG00000164548	ENSG00000230513	ENSG00000178467	ENSG00000032742	ENSG00000159592				ENSG00000143545
ENSG00000205038	ENSG00000181026	ENSG00000089009	ENSG00000243335	ENSG00000204959	ENSG00000145996	ENSG00000133398	ENSG00000124260	ENSG00000077454				ENSG00000188895
ENSG00000165861	ENSG00000197217	ENSG00000168116	ENSG00000144597	ENSG00000162086	ENSG00000113318	ENSG00000158023	ENSG00000073910	ENSG00000253719				ENSG00000105655
ENSG00000250144	ENSG00000198176	ENSG00000024862	ENSG00000000460	ENSG00000177646	ENSG00000151414	ENSG00000139194	ENSG00000136628	ENSG00000185033				ENSG00000100577
ENSG00000101276	ENSG00000154102	ENSG00000091136	ENSG00000034063	ENSG00000198315	ENSG00000164134	ENSG00000187091	ENSG00000182372	ENSG00000064545				ENSG00000100603
ENSG00000233426	ENSG00000186654	ENSG00000172315	ENSG00000165795	ENSG00000127191	ENSG00000166266	ENSG00000229666	ENSG00000163463	ENSG00000164219				ENSG00000006695
ENSG00000119138	ENSG00000106541	ENSG00000124614	ENSG00000128694	ENSG00000129535	ENSG00000180771	ENSG00000172661	ENSG00000163249	ENSG00000204120				ENSG00000100401
ENSG00000154122	ENSG00000135829	ENSG00000178053	ENSG00000106392	ENSG00000229729	ENSG00000101574	ENSG00000229939	ENSG00000162729	ENSG00000089723				ENSG00000172845
ENSG00000156976	ENSG00000170540	ENSG00000134369	ENSG00000171055	ENSG00000132330	ENSG00000198730	ENSG00000154265	ENSG00000165501	ENSG00000151532				ENSG00000136950
ENSG00000198556	ENSG00000111911	ENSG00000157778	ENSG00000125148	ENSG00000075426	ENSG00000186141	ENSG00000253309	ENSG00000120756	ENSG00000141527				ENSG00000106588
ENSG00000169122	ENSG00000141458	ENSG00000198498	ENSG00000066248	ENSG00000179532	ENSG00000163291	ENSG00000214300	ENSG00000165304	ENSG00000175115				ENSG00000163382
ENSG00000138109	ENSG00000004766	ENSG00000185475	ENSG00000124214	ENSG00000247903	ENSG00000078043	ENSG00000162545	ENSG00000039560	ENSG00000138771				ENSG00000165280
ENSG00000240449	ENSG00000187522	ENSG00000123600	ENSG00000145331	ENSG00000196465	ENSG00000120699	ENSG00000196476	ENSG00000120669	ENSG00000125124				ENSG00000178802
ENSG00000139239	ENSG00000134285	ENSG00000158805	ENSG00000121957	ENSG00000111653	ENSG00000196263	ENSG00000160570	ENSG00000143811	ENSG00000203950				ENSG00000175550
ENSG00000235954	ENSG00000154803	ENSG00000214530	ENSG00000185745	ENSG00000134815	ENSG00000132024	ENSG00000239569	ENSG00000117632	ENSG00000141084				ENSG00000175416
ENSG00000239213	ENSG00000167674	ENSG00000165678	ENSG00000087448	ENSG00000176700	ENSG00000160447	ENSG00000088836	ENSG00000178773	ENSG00000130703				ENSG00000157593
ENSG00000183723	ENSG00000124074	ENSG00000145740	ENSG00000226415	ENSG00000072864	ENSG00000138614	ENSG00000147419	ENSG00000177830	ENSG00000165424				ENSG00000167325
ENSG00000258289	ENSG00000135374	ENSG00000069275	ENSG00000006007	ENSG00000213240	ENSG00000141568	ENSG00000042317	ENSG00000162650	ENSG00000196943				ENSG00000087299
ENSG00000143816	ENSG00000104660	ENSG00000253982	ENSG00000204370	ENSG00000141699	ENSG00000169660	ENSG00000166987	ENSG00000165732	ENSG00000213923				ENSG00000133835
ENSG00000221963	ENSG00000180535	ENSG00000134058	ENSG00000115685	ENSG00000242208	ENSG00000105810	ENSG00000089289	ENSG00000096746	ENSG00000188706				ENSG00000122692
ENSG00000103942	ENSG00000130005	ENSG00000187091	ENSG00000156042	ENSG00000166526	ENSG00000177425	ENSG00000101850	ENSG00000167553	ENSG00000113716				ENSG00000006451
ENSG00000116260	ENSG00000145365	ENSG00000178980	ENSG00000125434	ENSG00000177728	ENSG00000154305	ENSG00000161860	ENSG00000126247	ENSG00000130590				ENSG00000257337
ENSG00000080546	ENSG00000111669	ENSG00000256061	ENSG00000133119	ENSG00000182827	ENSG00000102780	ENSG00000133460	ENSG00000072210	ENSG00000164054				ENSG00000128463
ENSG00000186205	ENSG00000134461	ENSG00000102218	ENSG00000168539	ENSG00000166261	ENSG00000245498	ENSG00000132952	ENSG00000115616	ENSG00000022277				ENSG00000165629
ENSG00000198723	ENSG00000183011	ENSG00000100823	ENSG00000130511	ENSG00000100056	ENSG00000134108	ENSG00000101871	ENSG00000163832	ENSG00000164050				ENSG00000139433
ENSG00000111790	ENSG00000163510	ENSG00000141510	ENSG00000122952	ENSG00000198551	ENSG00000204186	ENSG00000081087	ENSG00000137747	ENSG00000151726				ENSG00000132603
ENSG00000166860	ENSG00000146834	ENSG00000102890	ENSG00000134057	ENSG00000141580	ENSG00000141279	ENSG00000172771	ENSG00000183978	ENSG00000073350				ENSG00000182180
ENSG00000068383	ENSG00000159228	ENSG00000162409	ENSG00000187790	ENSG00000215068	ENSG00000148225	ENSG00000225265	ENSG00000141570	ENSG00000153147				ENSG00000165775
ENSG00000155324	ENSG00000164032	ENSG00000004059	ENSG00000138750	ENSG00000243181	ENSG00000100077	ENSG00000169946	ENSG00000112699	ENSG00000125952				ENSG00000148296
ENSG00000250763	ENSG00000105364	ENSG00000167658	ENSG00000152117	ENSG00000175376	ENSG00000134070	ENSG00000128872	ENSG00000119686	ENSG00000143842				ENSG00000183048
ENSG00000117758	ENSG00000156170	ENSG00000167671	ENSG00000166225	ENSG00000126005	ENSG00000168495	ENSG00000121390	ENSG00000232445	ENSG00000132694				ENSG00000105552
ENSG00000107742	ENSG00000009954	ENSG00000125691	ENSG00000160051	ENSG00000230699	ENSG00000232533	ENSG00000196547	ENSG00000170745	ENSG00000156030				ENSG00000146576
ENSG00000168610	ENSG00000135968	ENSG00000104341	ENSG00000158555	ENSG00000090266	ENSG00000135185	ENSG00000150401	ENSG00000215305	ENSG00000015133				ENSG00000161800
ENSG00000119899	ENSG00000215837	ENSG00000114391	ENSG00000058804	ENSG00000248429	ENSG00000162695	ENSG00000187953	ENSG00000151729	ENSG00000143437				ENSG00000184857
ENSG00000179044	ENSG00000117480	ENSG00000104907	ENSG00000035499	ENSG00000186468	ENSG00000117877	ENSG00000225892	ENSG00000087302	ENSG00000140691				ENSG00000160746
ENSG00000167371	ENSG00000120709	ENSG00000214174	ENSG00000009844	ENSG00000083844	ENSG00000081377	ENSG00000164187	ENSG00000116670	ENSG00000203879				ENSG00000179218
ENSG00000213865	ENSG00000140479	ENSG00000110700	ENSG00000247095	ENSG00000170871	ENSG00000128536	ENSG00000102302	ENSG00000179115	ENSG00000085788				ENSG00000241973
ENSG00000066185	ENSG00000104872	ENSG00000110931	ENSG00000198160	ENSG00000078699	ENSG00000106460	ENSG00000163703	ENSG00000135763	ENSG00000162735				ENSG00000066117
ENSG00000205542	ENSG00000138381	ENSG00000155876	ENSG00000249437	ENSG00000090432	ENSG00000158435	ENSG00000215045	ENSG00000129195	ENSG00000082458				ENSG00000080824
ENSG00000176842	ENSG00000166289	ENSG00000013306	ENSG00000118600	ENSG00000167526	ENSG00000166086	ENSG00000053254	ENSG00000148335	ENSG00000085224				ENSG00000088888
ENSG00000229178	ENSG00000171960	ENSG00000126934	ENSG00000163349	ENSG00000123975	ENSG00000111012	ENSG00000126945	ENSG00000128564	ENSG00000105426				ENSG00000185043
ENSG00000089289	ENSG00000168556	ENSG00000182934	ENSG00000037965	ENSG00000130066	ENSG00000074590	ENSG00000099875	ENSG00000141905	ENSG00000144224				ENSG00000105323
ENSG00000224141	ENSG00000075303	ENSG00000106460	ENSG00000172794	ENSG00000129932	ENSG00000257950	ENSG00000123870	ENSG00000185928	ENSG00000144028				ENSG00000138085
ENSG00000196227	ENSG00000080824	ENSG00000186283	ENSG00000164347	ENSG00000177981	ENSG00000128000	ENSG00000110315	ENSG00000247556	ENSG00000214517				ENSG00000090013
ENSG00000198246	ENSG00000142875	ENSG00000115350	ENSG00000148773	ENSG00000179562	ENSG00000122779	ENSG00000116954	ENSG00000172534	ENSG00000070476				ENSG00000079332
ENSG00000119541	ENSG00000096872	ENSG00000186448	ENSG00000181450	ENSG00000101213	ENSG00000188848	ENSG00000197566	ENSG00000122965	ENSG00000146083				ENSG00000161013
ENSG00000123411	ENSG00000235162	ENSG00000188846	ENSG00000154380	ENSG00000089234	ENSG00000171720	ENSG00000237436	ENSG00000166471	ENSG00000088808				ENSG00000137161
ENSG00000246174	ENSG00000197712	ENSG00000197635	ENSG00000145016	ENSG00000204524	ENSG00000093217	ENSG00000018869	ENSG00000177508	ENSG00000179604				ENSG00000152556
ENSG00000215845	ENSG00000115053	ENSG00000241553	ENSG00000154309	ENSG00000142541	ENSG00000079482	ENSG00000090857	ENSG00000115266	ENSG00000143458				ENSG00000082014
ENSG00000124201	ENSG00000152147	ENSG00000165359	ENSG00000257108	ENSG00000197779	ENSG00000172594	ENSG00000159433	ENSG00000181222	ENSG00000128604				ENSG00000133315
ENSG00000196182	ENSG00000088305	ENSG00000143797	ENSG00000137404	ENSG00000253978	ENSG00000005175	ENSG00000149346	ENSG00000011332	ENSG00000132466				ENSG00000172586
ENSG00000087074	ENSG00000147010	ENSG00000141736	ENSG00000100726	ENSG00000250903	ENSG00000242539	ENSG00000105879	ENSG00000008394	ENSG00000162065				ENSG00000102178
ENSG00000148498	ENSG00000124193	ENSG00000142676	ENSG00000205423	ENSG00000168701	ENSG00000109674	ENSG00000224259	ENSG00000131828	ENSG00000182704				ENSG00000161526
ENSG00000117335	ENSG00000156140	ENSG00000100614	ENSG00000186280	ENSG00000233493	ENSG00000164828	ENSG00000108771	ENSG00000105819	ENSG00000205903				ENSG00000156110
ENSG00000174132	ENSG00000196976	ENSG00000008324	ENSG00000101846	ENSG00000115806	ENSG00000090061	ENSG00000159882	ENSG00000152749	ENSG00000108506				ENSG00000204385
ENSG00000188681	ENSG00000183684	ENSG00000066583	ENSG00000136261	ENSG00000168040	ENSG00000106683	ENSG00000131408	ENSG00000224078	ENSG00000101161				ENSG00000182054
ENSG00000087301	ENSG00000172687	ENSG00000086475	ENSG00000136982	ENSG00000123358	ENSG00000073331	ENSG00000125734	ENSG00000241181	ENSG00000164916				ENSG00000075415
ENSG00000240376	ENSG00000196437	ENSG00000137575	ENSG00000070601	ENSG00000181192	ENSG00000186111	ENSG00000132510	ENSG00000185842	ENSG00000241181				ENSG00000231925
ENSG00000225258	ENSG00000141577	ENSG00000157693	ENSG00000105011	ENSG00000178694	ENSG00000157212	ENSG00000118096	ENSG00000161654	ENSG00000213380				ENSG00000127445
ENSG00000242259	ENSG00000004478	ENSG00000149089	ENSG00000175470	ENSG00000073598	ENSG00000171729	ENSG00000138798	ENSG00000102893	ENSG00000198420				ENSG00000166913
ENSG00000173805	ENSG00000113460	ENSG00000163682	ENSG00000167964	ENSG00000169100	ENSG00000196083	ENSG00000230590	ENSG00000132669	ENSG00000076108				ENSG00000099785
ENSG00000174099	ENSG00000144580	ENSG00000162078	ENSG00000196502	ENSG00000105519	ENSG00000185928	ENSG00000179454	ENSG00000140939	ENSG00000137076				ENSG00000095139
ENSG00000186517	ENSG00000173852	ENSG00000244306	ENSG00000080986	ENSG00000169972	ENSG00000070476	ENSG00000162434	ENSG00000169372	ENSG00000198408				ENSG00000010256
ENSG00000243701	ENSG00000174669	ENSG00000110925	ENSG00000131351	ENSG00000085644	ENSG00000048707	ENSG00000112981	ENSG00000057252	ENSG00000173120				ENSG00000163814
ENSG00000108474	ENSG00000124155	ENSG00000198551	ENSG00000240990	ENSG00000254531	ENSG00000169105	ENSG00000172465	ENSG00000213337	ENSG00000108406				ENSG00000169813
ENSG00000256683	ENSG00000204564	ENSG00000254101	ENSG00000100815	ENSG00000160799	ENSG00000156299	ENSG00000012171	ENSG00000072071	ENSG00000197912				ENSG00000013275
ENSG00000215790	ENSG00000135469	ENSG00000166946	ENSG00000006634	ENSG00000226986	ENSG00000112964	ENSG00000160325	ENSG00000135314	ENSG00000135392				ENSG00000085231
ENSG00000257315	ENSG00000197461	ENSG00000151292	ENSG00000116489	ENSG00000140264	ENSG00000152223	ENSG00000135407	ENSG00000177666	ENSG00000163960				ENSG00000089597
ENSG00000181744	ENSG00000198399	ENSG00000198783	ENSG00000088002	ENSG00000214263	ENSG00000167548	ENSG00000110844	ENSG00000153107	ENSG00000100242				ENSG00000176407
ENSG00000119801	ENSG00000137692	ENSG00000083937	ENSG00000166508	ENSG00000119242	ENSG00000152904	ENSG00000158109	ENSG00000117472	ENSG00000173801				ENSG00000174013
ENSG00000136161	ENSG00000180182	ENSG00000196981	ENSG00000163795	ENSG00000203930	ENSG00000150907	ENSG00000203778	ENSG00000130005	ENSG00000171603				ENSG00000110711
ENSG00000227252	ENSG00000186908	ENSG00000025772	ENSG00000117155	ENSG00000197182	ENSG00000197601	ENSG00000164331	ENSG00000123415	ENSG00000137166				ENSG00000124383
ENSG00000146094	ENSG00000064547	ENSG00000148943	ENSG00000255561	ENSG00000117899	ENSG00000141401	ENSG00000140450	ENSG00000142552	ENSG00000100023				ENSG00000143742
ENSG00000225278	ENSG00000235847	ENSG00000103855	ENSG00000109805	ENSG00000198794	ENSG00000186918	ENSG00000105642	ENSG00000223572	ENSG00000064999				ENSG00000172331
ENSG00000117139	ENSG00000150768	ENSG00000143653	ENSG00000205208	ENSG00000152082	ENSG00000132849	ENSG00000136689	ENSG00000136826	ENSG00000167491				ENSG00000125944
ENSG00000255310	ENSG00000214367	ENSG00000187838	ENSG00000228989	ENSG00000174748	ENSG00000197586	ENSG00000253438	ENSG00000137571					ENSG00000131724
ENSG00000137693	ENSG00000113384	ENSG00000168264	ENSG00000120802	ENSG00000230629	ENSG00000131437	ENSG00000243452	ENSG00000153048					ENSG00000108465
ENSG00000042317	ENSG00000110911	ENSG00000166206	ENSG00000099377	ENSG00000241839	ENSG00000164815	ENSG00000145687	ENSG00000138182					ENSG00000049860
ENSG00000075073	ENSG00000164941	ENSG00000025156	ENSG00000161791	ENSG00000174628	ENSG00000085982	ENSG00000124613	ENSG00000170469					ENSG00000177628
ENSG00000006025	ENSG00000198924	ENSG00000090615	ENSG00000244541	ENSG00000131100	ENSG00000188368	ENSG00000179630	ENSG00000139192					ENSG00000179091
ENSG00000204387	ENSG00000169105	ENSG00000162512	ENSG00000176244	ENSG00000118620	ENSG00000171451	ENSG00000068615	ENSG00000174177					ENSG00000125656
ENSG00000255112	ENSG00000138814	ENSG00000188322	ENSG00000142515	ENSG00000100281	ENSG00000046889	ENSG00000101782	ENSG00000130511					ENSG00000115255
ENSG00000156011	ENSG00000170571	ENSG00000171862	ENSG00000137563	ENSG00000164405	ENSG00000139131	ENSG00000152475	ENSG00000075399					ENSG00000163468
ENSG00000176485	ENSG00000074582	ENSG00000156273	ENSG00000154556	ENSG00000166170	ENSG00000161714	ENSG00000175104	ENSG00000146701					ENSG00000165527
ENSG00000114923	ENSG00000133858	ENSG00000171084	ENSG00000182379	ENSG00000239779	ENSG00000204160	ENSG00000132549	ENSG00000221829					ENSG00000105983
ENSG00000198870	ENSG00000100350	ENSG00000131019	ENSG00000117399	ENSG00000076924	ENSG00000179455	ENSG00000109016	ENSG00000135090					ENSG00000132313
ENSG00000196526	ENSG00000120314	ENSG00000105926	ENSG00000112561	ENSG00000115274	ENSG00000164742	ENSG00000132376	ENSG00000102144					ENSG00000120539
ENSG00000143067	ENSG00000106211	ENSG00000196182	ENSG00000167749	ENSG00000197857	ENSG00000196678	ENSG00000100814	ENSG00000239306					ENSG00000147586
ENSG00000231721	ENSG00000143013	ENSG00000140463	ENSG00000185340	ENSG00000136485	ENSG00000138449	ENSG00000244968	ENSG00000228106					ENSG00000170088
ENSG00000174405	ENSG00000168411	ENSG00000136827	ENSG00000168496	ENSG00000187164	ENSG00000163328	ENSG00000162971	ENSG00000237289					ENSG00000115364
ENSG00000244041	ENSG00000242110	ENSG00000117691	ENSG00000050344	ENSG00000146530	ENSG00000110218	ENSG00000102908	ENSG00000127663					ENSG00000168672
ENSG00000178464	ENSG00000125863	ENSG00000172661	ENSG00000197275	ENSG00000169242	ENSG00000134759	ENSG00000241839	ENSG00000100300					ENSG00000100442
ENSG00000213949	ENSG00000148335	ENSG00000115520	ENSG00000091651	ENSG00000110921	ENSG00000129071	ENSG00000250420	ENSG00000006634					ENSG00000158941
ENSG00000237424	ENSG00000196549	ENSG00000204282	ENSG00000110395	ENSG00000102908	ENSG00000171016	ENSG00000105707	ENSG00000137337					ENSG00000135930
ENSG00000117036	ENSG00000198825	ENSG00000164088	ENSG00000185869	ENSG00000169689	ENSG00000076513	ENSG00000240230	ENSG00000163584					ENSG00000006831
ENSG00000135838	ENSG00000188266	ENSG00000168890	ENSG00000148841	ENSG00000151366	ENSG00000157657	ENSG00000183401	ENSG00000172366					ENSG00000108774
ENSG00000105696	ENSG00000172766	ENSG00000161671	ENSG00000128872	ENSG00000132879	ENSG00000137770	ENSG00000213676	ENSG00000105185					ENSG00000169221
ENSG00000083750	ENSG00000170832	ENSG00000085415	ENSG00000196689	ENSG00000083457	ENSG00000001629	ENSG00000196653	ENSG00000132507					ENSG00000137312
ENSG00000137720	ENSG00000117505	ENSG00000119650	ENSG00000158615	ENSG00000187624	ENSG00000131375	ENSG00000130724	ENSG00000092621					ENSG00000130193
ENSG00000001561	ENSG00000170390	ENSG00000162889	ENSG00000078804	ENSG00000127554	ENSG00000130054	ENSG00000170949	ENSG00000046653					ENSG00000123297
ENSG00000163508	ENSG00000146648	ENSG00000198034	ENSG00000171150	ENSG00000198093	ENSG00000149292	ENSG00000151883	ENSG00000115159					ENSG00000131871
ENSG00000136156	ENSG00000160233	ENSG00000118263	ENSG00000115163	ENSG00000148187	ENSG00000186907	ENSG00000055118	ENSG00000204351					ENSG00000179632
ENSG00000104763	ENSG00000101311	ENSG00000138642	ENSG00000175063	ENSG00000243449	ENSG00000115318	ENSG00000197779	ENSG00000107105					ENSG00000206053
ENSG00000198785	ENSG00000179091	ENSG00000182903	ENSG00000136689	ENSG00000253797	ENSG00000079134	ENSG00000186019	ENSG00000077097					ENSG00000155959
ENSG00000214093	ENSG00000095485	ENSG00000145817	ENSG00000127688	ENSG00000106636	ENSG00000078668	ENSG00000230699	ENSG00000129657					ENSG00000101294
ENSG00000086062	ENSG00000228223	ENSG00000169100	ENSG00000117505	ENSG00000148572	ENSG00000171848	ENSG00000169733	ENSG00000166477					ENSG00000134248
ENSG00000152214	ENSG00000080298	ENSG00000118707	ENSG00000142235	ENSG00000198952	ENSG00000077097	ENSG00000166130	ENSG00000003147					ENSG00000166734
ENSG00000177989	ENSG00000141576	ENSG00000183837	ENSG00000158158	ENSG00000185753	ENSG00000232445	ENSG00000214595	ENSG00000173599					ENSG00000167004
ENSG00000128342	ENSG00000182057	ENSG00000140455	ENSG00000065154	ENSG00000206535	ENSG00000142731	ENSG00000251562	ENSG00000131848					ENSG00000100243
ENSG00000117016	ENSG00000115109	ENSG00000170456	ENSG00000139625	ENSG00000105404	ENSG00000100139	ENSG00000220804	ENSG00000204267					ENSG00000168268
ENSG00000113296	ENSG00000160050	ENSG00000165804	ENSG00000104889	ENSG00000102901	ENSG00000130589	ENSG00000259071	ENSG00000188917					ENSG00000110074
ENSG00000173530	ENSG00000092199	ENSG00000130921	ENSG00000118513	ENSG00000166441	ENSG00000047410	ENSG00000179335	ENSG00000089195					ENSG00000105968
ENSG00000142541	ENSG00000109920	ENSG00000172943	ENSG00000223385	ENSG00000178307	ENSG00000128908	ENSG00000114770	ENSG00000099991					ENSG00000101407
ENSG00000178935	ENSG00000160606	ENSG00000182362	ENSG00000178999	ENSG00000146757	ENSG00000169193	ENSG00000163113	ENSG00000149418					ENSG00000108468
ENSG00000254973	ENSG00000064763	ENSG00000085719	ENSG00000255185	ENSG00000111275	ENSG00000171132	ENSG00000130558	ENSG00000118939					ENSG00000160877
ENSG00000149313	ENSG00000239672	ENSG00000167220	ENSG00000075303	ENSG00000100014	ENSG00000170011	ENSG00000132912	ENSG00000116761					ENSG00000140990
ENSG00000075945	ENSG00000198917	ENSG00000168701	ENSG00000149636	ENSG00000233762	ENSG00000180423	ENSG00000186310	ENSG00000011243					ENSG00000182551
ENSG00000258708	ENSG00000116793	ENSG00000248049	ENSG00000165125	ENSG00000121310	ENSG00000171241	ENSG00000143502	ENSG00000163257					ENSG00000072501
ENSG00000024862	ENSG00000108094	ENSG00000013288	ENSG00000112276	ENSG00000168101	ENSG00000164086	ENSG00000157873	ENSG00000141858					ENSG00000091483
ENSG00000166974	ENSG00000011566	ENSG00000070501	ENSG00000198933	ENSG00000101337	ENSG00000068724	ENSG00000133858	ENSG00000000460					ENSG00000167193
ENSG00000059377	ENSG00000215717	ENSG00000169567	ENSG00000161558	ENSG00000244398	ENSG00000132424	ENSG00000215630	ENSG00000136897					ENSG00000198681
ENSG00000242687	ENSG00000120658	ENSG00000168028	ENSG00000129484	ENSG00000182359	ENSG00000049883	ENSG00000161010	ENSG00000160957					ENSG00000140740
ENSG00000258081	ENSG00000086200	ENSG00000182141	ENSG00000167535	ENSG00000121716	ENSG00000172819	ENSG00000167600	ENSG00000134308					ENSG00000075785
ENSG00000110328	ENSG00000183666	ENSG00000176542	ENSG00000137877	ENSG00000165861	ENSG00000174371	ENSG00000064199	ENSG00000163875					ENSG00000065518
ENSG00000188322	ENSG00000140743	ENSG00000113593	ENSG00000113742	ENSG00000129214	ENSG00000101333	ENSG00000204314	ENSG00000128059					ENSG00000120265
ENSG00000157600	ENSG00000145354	ENSG00000182372	ENSG00000102098	ENSG00000258986	ENSG00000163820	ENSG00000141504	ENSG00000224113					ENSG00000116096
ENSG00000100027	ENSG00000123364	ENSG00000075043	ENSG00000156787	ENSG00000115524	ENSG00000075336	ENSG00000083799	ENSG00000134330					ENSG00000128050
ENSG00000177000	ENSG00000161980	ENSG00000118762	ENSG00000121858	ENSG00000169607	ENSG00000204366	ENSG00000198453	ENSG00000105939					ENSG00000163812
ENSG00000012660	ENSG00000144677	ENSG00000111144	ENSG00000187231	ENSG00000175573	ENSG00000136813	ENSG00000176354	ENSG00000111640					ENSG00000213585
ENSG00000183049	ENSG00000179218	ENSG00000205084	ENSG00000118193	ENSG00000100316	ENSG00000159173	ENSG00000198961	ENSG00000134508					ENSG00000184900
ENSG00000168280	ENSG00000141385	ENSG00000164144	ENSG00000166479	ENSG00000256223	ENSG00000162402	ENSG00000136870	ENSG00000099956					ENSG00000082212
ENSG00000109065	ENSG00000177030	ENSG00000060138	ENSG00000159403	ENSG00000204650	ENSG00000115761	ENSG00000134278	ENSG00000172819					ENSG00000105819
ENSG00000204832	ENSG00000184164	ENSG00000144115	ENSG00000186446	ENSG00000188786	ENSG00000137094	ENSG00000182796	ENSG00000160221					ENSG00000104824
ENSG00000100426	ENSG00000198951	ENSG00000205133	ENSG00000155744	ENSG00000116678	ENSG00000152518	ENSG00000130589	ENSG00000164442					ENSG00000061794
ENSG00000176383	ENSG00000173638	ENSG00000100852	ENSG00000158402	ENSG00000239830	ENSG00000196368	ENSG00000196597	ENSG00000130826					ENSG00000178127
ENSG00000197943	ENSG00000132570	ENSG00000171858	ENSG00000035664	ENSG00000139746	ENSG00000013375	ENSG00000164404	ENSG00000224531					ENSG00000106367
ENSG00000198130	ENSG00000180228	ENSG00000156482	ENSG00000166263	ENSG00000127863	ENSG00000075886	ENSG00000164048	ENSG00000160293					ENSG00000145293
ENSG00000203280	ENSG00000105618	ENSG00000182899	ENSG00000117650	ENSG00000005206	ENSG00000204569	ENSG00000158769	ENSG00000159023					ENSG00000112335
ENSG00000244300	ENSG00000167862	ENSG00000196839	ENSG00000185432	ENSG00000169612	ENSG00000197283	ENSG00000105072	ENSG00000101447					ENSG00000144043
ENSG00000225975	ENSG00000085231	ENSG00000122696	ENSG00000134780	ENSG00000151715	ENSG00000078018	ENSG00000179163	ENSG00000172315					ENSG00000105887
ENSG00000169100	ENSG00000179115	ENSG00000144867	ENSG00000116704	ENSG00000044574	ENSG00000179240	ENSG00000168522	ENSG00000184916					ENSG00000108953
ENSG00000152380	ENSG00000213742	ENSG00000127399	ENSG00000071991	ENSG00000205014	ENSG00000145685	ENSG00000183044	ENSG00000177694
ENSG00000170175	ENSG00000177542	ENSG00000077097	ENSG00000187621	ENSG00000226958	ENSG00000161011	ENSG00000196646	ENSG00000163607
ENSG00000254682	ENSG00000064102	ENSG00000080819	ENSG00000178295	ENSG00000224870	ENSG00000159231	ENSG00000163947	ENSG00000135486
ENSG00000233822	ENSG00000109686	ENSG00000162704	ENSG00000072274	ENSG00000168028	ENSG00000003989	ENSG00000188868	ENSG00000186871
ENSG00000108448	ENSG00000170515	ENSG00000125352	ENSG00000163898	ENSG00000140526	ENSG00000011007	ENSG00000232442	ENSG00000213455
ENSG00000229980	ENSG00000124588	ENSG00000184182	ENSG00000187792	ENSG00000146109	ENSG00000131759	ENSG00000213762	ENSG00000099800
ENSG00000185664	ENSG00000153721	ENSG00000198918	ENSG00000139324	ENSG00000148803	ENSG00000103067	ENSG00000168564	ENSG00000102934
ENSG00000213995	ENSG00000145087	ENSG00000169925	ENSG00000107105	ENSG00000131495	ENSG00000092470	ENSG00000073711	ENSG00000150403
ENSG00000229891	ENSG00000124107	ENSG00000170632	ENSG00000138180	ENSG00000173039	ENSG00000196511	ENSG00000171649	ENSG00000167670
ENSG00000141012	ENSG00000160352	ENSG00000197375	ENSG00000023909	ENSG00000131470	ENSG00000100842	ENSG00000081377	ENSG00000149091
ENSG00000138036	ENSG00000135245	ENSG00000196683	ENSG00000137135	ENSG00000130748	ENSG00000115993	ENSG00000118217	ENSG00000088002
ENSG00000148400	ENSG00000170270	ENSG00000196365	ENSG00000100297	ENSG00000119723	ENSG00000184979	ENSG00000145908	ENSG00000130489
ENSG00000008277	ENSG00000113645	ENSG00000155093	ENSG00000106268	ENSG00000232573	ENSG00000092439	ENSG00000104825	ENSG00000167291
ENSG00000229848	ENSG00000230445	ENSG00000117133	ENSG00000004961	ENSG00000243746	ENSG00000010017	ENSG00000141642	ENSG00000188848
ENSG00000186676	ENSG00000169220	ENSG00000065268	ENSG00000088325	ENSG00000156298	ENSG00000171055	ENSG00000226742	ENSG00000122644
ENSG00000204272	ENSG00000137656	ENSG00000145592	ENSG00000213689	ENSG00000154144	ENSG00000115756	ENSG00000196693	ENSG00000104549
ENSG00000213977	ENSG00000130119	ENSG00000140577	ENSG00000125454	ENSG00000257923	ENSG00000137962	ENSG00000214597	ENSG00000143256
ENSG00000105472	ENSG00000169180	ENSG00000121680	ENSG00000125885	ENSG00000174567	ENSG00000176915	ENSG00000164199	ENSG00000104064
ENSG00000105372	ENSG00000105835	ENSG00000164587	ENSG00000169026	ENSG00000242259	ENSG00000174599	ENSG00000258289	ENSG00000049130
ENSG00000164096	ENSG00000145555	ENSG00000243479	ENSG00000121621	ENSG00000245680	ENSG00000061676	ENSG00000124198	ENSG00000108592
ENSG00000111653	ENSG00000198807	ENSG00000138071	ENSG00000031003	ENSG00000170889	ENSG00000223768	ENSG00000107554	ENSG00000169750
ENSG00000225151	ENSG00000172613	ENSG00000157191	ENSG00000244468	ENSG00000177697	ENSG00000023318	ENSG00000100299	ENSG00000173950
ENSG00000152669	ENSG00000125148	ENSG00000122034	ENSG00000112984	ENSG00000104529	ENSG00000151474	ENSG00000161647	ENSG00000227500
ENSG00000084731	ENSG00000171570	ENSG00000040341	ENSG00000112118	ENSG00000233276	ENSG00000136897	ENSG00000198315	ENSG00000106397
ENSG00000187049	ENSG00000103254	ENSG00000104388	ENSG00000106785	ENSG00000214046	ENSG00000109133	ENSG00000154269	ENSG00000241468
ENSG00000037042	ENSG00000105220	ENSG00000120696	ENSG00000118503	ENSG00000122085	ENSG00000177732	ENSG00000105982	ENSG00000142168
ENSG00000089820	ENSG00000131263	ENSG00000162777	ENSG00000123870	ENSG00000135953	ENSG00000143013	ENSG00000221821	ENSG00000174951
ENSG00000078804	ENSG00000247077	ENSG00000065989	ENSG00000149527	ENSG00000213762	ENSG00000142178	ENSG00000051825	ENSG00000180694
ENSG00000197872	ENSG00000132881	ENSG00000182325	ENSG00000144554	ENSG00000145734	ENSG00000034063	ENSG00000100284	ENSG00000171103
ENSG00000167566	ENSG00000153214	ENSG00000004487	ENSG00000198363	ENSG00000177200	ENSG00000141560	ENSG00000231721	ENSG00000173898
ENSG00000162616	ENSG00000144848	ENSG00000065809	ENSG00000126215	ENSG00000228812	ENSG00000135315	ENSG00000162601	ENSG00000133477
ENSG00000166750	ENSG00000069482	ENSG00000167693	ENSG00000213430	ENSG00000257576	ENSG00000014257	ENSG00000124201	ENSG00000171853
ENSG00000125746	ENSG00000090924	ENSG00000145741	ENSG00000122966	ENSG00000160785	ENSG00000124145	ENSG00000253540	ENSG00000101004
ENSG00000177764	ENSG00000070882	ENSG00000104447	ENSG00000198604	ENSG00000160691	ENSG00000144357	ENSG00000242086	ENSG00000146409
ENSG00000173193	ENSG00000095380	ENSG00000251259	ENSG00000115020	ENSG00000178980	ENSG00000128872	ENSG00000152443	ENSG00000065057
ENSG00000179240	ENSG00000173085	ENSG00000179933	ENSG00000184661	ENSG00000140464	ENSG00000186187	ENSG00000197128	ENSG00000214655
ENSG00000232533	ENSG00000182173	ENSG00000105726	ENSG00000231581	ENSG00000155034	ENSG00000072571	ENSG00000233223	ENSG00000181396
ENSG00000139971	ENSG00000131508	ENSG00000106803	ENSG00000165801	ENSG00000196150	ENSG00000179523	ENSG00000196787	ENSG00000134684
ENSG00000224616	ENSG00000104047	ENSG00000196922	ENSG00000108599	ENSG00000136144	ENSG00000153187	ENSG00000189369	ENSG00000128346
ENSG00000116667	ENSG00000180773	ENSG00000151746	ENSG00000183763	ENSG00000086589	ENSG00000258701	ENSG00000198840	ENSG00000138604
ENSG00000254614	ENSG00000106351	ENSG00000163629	ENSG00000234072	ENSG00000221983	ENSG00000183808	ENSG00000140941	ENSG00000113430
ENSG00000158186	ENSG00000113649	ENSG00000170561	ENSG00000186871	ENSG00000099338	ENSG00000130713	ENSG00000171962	ENSG00000142627
ENSG00000154447	ENSG00000183161	ENSG00000172500	ENSG00000198162	ENSG00000067082	ENSG00000221829	ENSG00000111679	ENSG00000172301
ENSG00000237330	ENSG00000136111	ENSG00000099385	ENSG00000165410	ENSG00000176095	ENSG00000115084	ENSG00000198563	ENSG00000164885
ENSG00000081665	ENSG00000128578	ENSG00000142534	ENSG00000137727	ENSG00000156875	ENSG00000144063	ENSG00000110002	ENSG00000197771
ENSG00000114019	ENSG00000136891	ENSG00000144713	ENSG00000071539	ENSG00000204237	ENSG00000179178	ENSG00000133640	ENSG00000185803
ENSG00000204794	ENSG00000173559	ENSG00000251003	ENSG00000237649	ENSG00000185650	ENSG00000099953	ENSG00000155621	ENSG00000106211
ENSG00000254726	ENSG00000101220	ENSG00000184924	ENSG00000150995	ENSG00000173272	ENSG00000104320	ENSG00000158863	ENSG00000113048
ENSG00000170222	ENSG00000136267	ENSG00000214941	ENSG00000223705	ENSG00000213246	ENSG00000071564	ENSG00000250486	ENSG00000204227
ENSG00000101265	ENSG00000112715	ENSG00000166341	ENSG00000141582	ENSG00000075239	ENSG00000223396	ENSG00000214274	ENSG00000134590
ENSG00000146530	ENSG00000182004	ENSG00000243449	ENSG00000157193	ENSG00000165312	ENSG00000196821	ENSG00000179361	ENSG00000166002
ENSG00000144045	ENSG00000071626	ENSG00000143774	ENSG00000125871	ENSG00000103253	ENSG00000156968	ENSG00000143379	ENSG00000116667
ENSG00000150687	ENSG00000117528	ENSG00000004866	ENSG00000182195	ENSG00000176340	ENSG00000105281	ENSG00000183242	ENSG00000181588
ENSG00000074416	ENSG00000149499	ENSG00000114554	ENSG00000049541	ENSG00000060140	ENSG00000149930	ENSG00000174080	ENSG00000115946
ENSG00000108309	ENSG00000157470	ENSG00000077463	ENSG00000166483	ENSG00000063046	ENSG00000166411	ENSG00000187624	ENSG00000179091
ENSG00000100299	ENSG00000081870	ENSG00000164008	ENSG00000163918	ENSG00000170855	ENSG00000183386	ENSG00000251192	ENSG00000186716
ENSG00000185432	ENSG00000101596	ENSG00000240682	ENSG00000153561	ENSG00000100246	ENSG00000152778	ENSG00000067082	ENSG00000133256
ENSG00000119655	ENSG00000257337	ENSG00000205309	ENSG00000135838	ENSG00000146426	ENSG00000163249	ENSG00000196409	ENSG00000205356
ENSG00000174032	ENSG00000196363	ENSG00000131697	ENSG00000136824	ENSG00000143409	ENSG00000139160	ENSG00000247679	ENSG00000175906
ENSG00000133640	ENSG00000176407	ENSG00000105186	ENSG00000040275	ENSG00000113595	ENSG00000109917	ENSG00000112406	ENSG00000125534
ENSG00000012171	ENSG00000198346	ENSG00000244026	ENSG00000108272	ENSG00000126246	ENSG00000104218	ENSG00000251003	ENSG00000189337
ENSG00000075539	ENSG00000132507	ENSG00000109762	ENSG00000140525	ENSG00000167524	ENSG00000130956	ENSG00000140057	ENSG00000001497
ENSG00000067798	ENSG00000118412	ENSG00000010219	ENSG00000116731	ENSG00000198918	ENSG00000155827	ENSG00000140577	ENSG00000120800
ENSG00000196605	ENSG00000130023	ENSG00000107902	ENSG00000152518	ENSG00000139880	ENSG00000251602	ENSG00000118058	ENSG00000015676
ENSG00000171223	ENSG00000221955	ENSG00000128487	ENSG00000166965	ENSG00000128563	ENSG00000131788	ENSG00000182749	ENSG00000133863
ENSG00000167565	ENSG00000140563	ENSG00000182247	ENSG00000125746	ENSG00000140577	ENSG00000152969	ENSG00000172379	ENSG00000111077
[truncated: 2,133 more rows]
