# Supplementary material for: Identification of potential therapeutic targets in prostate cancer through a cross‐species approach
Source: EMBO Mol Med. 2018 Feb 5;10(3):e8274. doi: 10.15252/emmm.201708274 (PMC5840539; doi:10.15252/emmm.201708274)
Supplement: Supplementary file 5 — Source Data for Expanded View [file EMMM-10-e8274-s011.zip › SourceDataForFigureEV4/EMM-2017-08274_SourceDataForFigureEV4E.xlsx]

## Sheet: SourceDataForFigureEV4E
	siCtrl	siCtrl	siCtrl	siMELK #1	siMELK #1	siMELK #1	siMELK #2	siMELK #2	siMELK #2	siMELK #3	siMELK #3	siMELK #3
day 4	1.53412	2.16956	2.45334	0.802522	0.858399	1.42952	0.578689	0.66023	0.998731	1.06144	0.930845	1.22727
day 7	5.12623	5.30922	3.78253	1.81956	1.30914	1.00426	1.20023	0.878717	0.572191	2.88005	1.68177	1.39671
