# Supplementary material for: Identification of potential therapeutic targets in prostate cancer through a cross‐species approach
Source: EMBO Mol Med. 2018 Feb 5;10(3):e8274. doi: 10.15252/emmm.201708274 (PMC5840539; doi:10.15252/emmm.201708274)
Supplement: Supplementary file 5 — Source Data for Expanded View [file EMMM-10-e8274-s011.zip › SourceDataForFigureEV4/EMM-2017-08274_SourceDataForFigureEV4F.xlsx]

## Sheet: SourceDataForFigureEV4F
	Vehicle	Vehicle	Vehicle	15 nM OTS167	15 nM OTS167	15 nM OTS167	30 nM OTS167	30 nM OTS167	30 nM OTS167	60 nM OTS167	60 nM OTS167	60 nM OTS167
day 2	0.647885	0.688169	1.51249	0.372398	0.449716	0.810562	0.252522	0.280785	0.582388	0.260319	0.268765	0.481265
day 5	2.24331	2.71599	3.0074	0.774259	1.01791	1.55199	0.294755	0.364926	0.664454	0.328866	0.302551	0.487401
