# Supplementary material for: Identification of potential therapeutic targets in prostate cancer through a cross‐species approach
Source: EMBO Mol Med. 2018 Feb 5;10(3):e8274. doi: 10.15252/emmm.201708274 (PMC5840539; doi:10.15252/emmm.201708274)
Supplement: Supplementary file 5 — Source Data for Expanded View [file EMMM-10-e8274-s011.zip › SourceDataForFigureEV4/EMM-2017-08274_SourceDataForFigureEV4G.xlsx]

## Sheet: SourceDataForFigureEV4G
	C4-2	C4-2	C4-2b	C4-2b	DU145	DU145	LNCaP	LNCaP	PC-3	PC-3	PNT1a	PNT1a
log [conc]	Replicate 1	Replicate 2	Replicate 1	Replicate 2	Replicate 1	Replicate 2	Replicate 1	Replicate 2	Replicate 1	Replicate 2	Replicate 1	Replicate 2
-1.20412	1.25467	1.64417	1.80683	1.2035	0.819667	1.04033	0.984	1.827	0.909167	0.72	1.41933	0.9088
-0.60206	1.339	1.61283	1.74383	1.26383	0.834167	1.07267	0.986667	1.78917	0.900667	0.755833	1.3535	0.9412
0	1.20033	1.3348	1.83617	1.2395	0.872833	1.01333	1.1285	1.5865	0.9085	0.757	1.352	0.913667
0.60206	1.21017	1.13033	1.54817	1.14117	0.795833	0.820167	0.847667	1.36367	0.919333	0.750833	1.34317	0.996167
1.20412	0.8675	0.827833	1.183	0.6964	0.6195	0.646	0.6225	0.8525	0.912167	0.674833	1.24617	0.9794
1.80618	0.326	0.329667	0.317167	0.264667	0.289833	0.274167	0.396833	0.348333	0.506833	0.422	0.644833	0.467
2.40824	0.414667	0.361333	0.306667	0.273	0.299167	0.3095	0.561667	0.642333	0.371167	0.344167	0.5025	0.374167
3.0103	0.2595	0.273833	0.234667	0.217667	0.2625	0.263333	0.445333	0.394333	0.293167	0.3165	0.405667	0.334333
3.61236	0.210667	0.2185	0.244667	0.198	0.223333	0.223167	0.389833	0.2355	0.275	0.292167	0.2385	0.221667
