# Supplementary material for: Identification of potential therapeutic targets in prostate cancer through a cross‐species approach
Source: EMBO Mol Med. 2018 Feb 5;10(3):e8274. doi: 10.15252/emmm.201708274 (PMC5840539; doi:10.15252/emmm.201708274)
Supplement: Supplementary file 7 — Source Data for Figure 2 [file EMMM-10-e8274-s005.zip › EMM-2017-08274_SourceDataForFigure2/EMM-2017-08274_SourceDataForFigure2E.xls]

## Sheet: Process Networks
Enrichment analysis report
Enrichment by Process Networks					All_stages_updown
#	Networks	Total	pValue	Min FDR	p-value	FDR	In Data	Network Objects from Active Data
1	Cell cycle_Mitosis	179	3.63592e-16	4.58125e-14	3.63592e-16	4.58125e-14	27	Nek2A, CDC25C, CDC25, INCENP, Aurora-B, PBK, HEC, Kid, CENP-A, Cyclin B1, CDC20, TPX2, Cyclin B, CENP-F, Cyclin B2, TTK, CAS-L, Separase, Survivin, MKLP1, Cyclin A, CAP-G/G2, SIL, AF15q14, PLK1, Actin, BUBR1
2	Cytoskeleton_Spindle microtubules	109	7.31843e-14	4.61061e-12	7.31843e-14	4.61061e-12	20	Nek2A, INCENP, Aurora-B, GTSE1, HEC, Kid, UBE2C, KIF4A, CENP-A, Cyclin B1, CDC20, Cyclin B, CENP-F, Cyclin B2, TTK, DEEPEST, Separase, MKLP1, PLK1, BUBR1
3	Cell cycle_Core	115	2.35016e-11	9.87069e-10	2.35016e-11	9.87069e-10	18	Nek2A, CDC25C, INCENP, Aurora-B, HEC, Kid, CENP-A, CAP-G, Cyclin B1, CDC20, Cyclin B, Cyclin B2, Separase, Survivin, Kinase MYT1, Cyclin A, PLK1, BUBR1
4	Cell cycle_G2-M	206	2.89225e-10	9.11059e-09	2.89225e-10	9.11059e-09	22	Nek2A, CDC25C, CDC25, INCENP, Aurora-B, GTSE1, Kid, UBE2C, Cyclin A2, CAP-G, Cyclin B1, CDC20, Cyclin B, Cyclin B2, MRLC, MYRL2, Kinase MYT1, Cyclin A, CAP-G/G2, Claspin, PLK1, BUBR1
5	Muscle contraction	173	3.49803e-06	8.81505e-05	3.49803e-06	8.81505e-05	15	MYH11, Smooth muscle myosin, Calponin-1, Galpha(q)-specific peptide GPCRs, Phospholamban, MLCK, MRLC, Calsequestrin, MYRL2, Actin muscle, MyHC, CFTR, KCNE3, DMPK, Actin
6	Inflammation_Innate inflammatory response	181	0.000116389	0.00244416	0.000116389	0.00244416	13	Tissue factor, SP-D, IRF7, NFKBIE, PGRP-S, TLR1, sCD14, I-kB, DMBT1, TLR2, CD14, Factor I, TNF-alpha
7	Inflammation_Amphoterin signaling	118	0.000873354	0.0148804	0.000873354	0.0148804	9	ICAM1, NFKBIE, IL1RN, MRLC, I-kB, TLR2, MyHC, TNF-alpha, Actin
8	Development_Skeletal muscle development	144	0.000944786	0.0148804	0.000944786	0.0148804	10	MYH11, Smooth muscle myosin, Transgelin, MRLC, Calsequestrin, MYRL2, Actin muscle, MyHC, ACTG2, Actin
9	DNA damage_Checkpoint	124	0.00124415	0.0159194	0.00124415	0.0159194	9	CDC25C, Cyclin A2, Cyclin B, Cyclin B2, I-kB, Separase, Kinase MYT1, Cyclin A, Claspin
10	Cytoskeleton_Actin filaments	176	0.00126345	0.0159194	0.00126345	0.0159194	11	MYH11, Calponin-1, Transgelin, Villin 1, MLCK, MRLC, CAS-L, Actin muscle, MyHC, MYLK1, Actin
11	Reproduction_Progesterone signaling	214	0.00194508	0.02228	0.00194508	0.02228	12	CDC25C, Cyclin B1, CDC20, Galpha(q)-specific peptide GPCRs, Cyclin B2, MUC1, SULT1E1, Kinase MYT1, Cyclin A, GABA-A receptor, PLK1, HPGD
12	Cell cycle_S phase	149	0.00436395	0.0458215	0.00436395	0.0458215	9	Nek2A, POLE1, Cyclin A2, Cyclin B1, Cyclin B, Cyclin B2, Separase, Cyclin A, PLK1
13	Cell cycle_Meiosis	106	0.00721727	0.069952	0.00721727	0.069952	7	Nek2A, CDC25C, Cyclin B1, CDC20, Separase, Cyclin A, PLK1
14	Chemotaxis	137	0.00862668	0.0776401	0.00862668	0.0776401	8	GRO-3, CCL28, CXCL16, SP-D, GRO-2, GRO-1, Galpha(q)-specific peptide GPCRs, GCP2
15	Inflammation_MIF signaling	140	0.00977246	0.0820887	0.00977246	0.0820887	8	ICAM1, Cyclin B1, NFKBIE, I-kB, Stromelysin-1, CD14, Cyclin A, TNF-alpha
16	Cytoskeleton_Regulation of cytoskeleton rearrangement	183	0.0158374	0.118577	0.0158374	0.118577	9	ECT2, Calponin-1, MLCK, MRLC, CAS-L, Actin muscle, MyHC, PLK1, Actin
17	Inflammation_Neutrophil activation	215	0.0161046	0.118577	0.0161046	0.118577	10	GRO-3, Annexin I, ICAM1, GRO-2, GRO-1, NFKBIE, p22-phox, I-kB, TNF-alpha, Actin
18	Proteolysis_Proteolysis in cell cycle and apoptosis	125	0.0169395	0.118577	0.0169395	0.118577	7	A20, UBE2C, CDC20, Cyclin B, Separase, USP18, Caspase-4
19	Cell cycle_G1-S	163	0.0226384	0.150128	0.0226384	0.150128	8	Nek2A, CDK inhibitor 3, Cyclin A2, NFKBIE, I-kB, Cyclin A, Claspin, PLK1
20	Inflammation_Interferon signaling	110	0.0294391	0.185466	0.0294391	0.185466	6	ICAM1, IRF7, IFN-tau, Apo-2L(TNFSF10), IFI44, ISG15
21	Cell adhesion_Cell-matrix interactions	211	0.0356463	0.213878	0.0356463	0.213878	9	90K, ITGB6, SP-D, Galectin-3, ITGA2, Stromelysin-1, LAMC3, PAP, ADAM-TS8
22	Immune response_Phagocytosis	222	0.0467762	0.256465	0.0467762	0.256465	9	NFKBIE, p22-phox, MLCK, MRLC, I-kB, MLP, MyHC, CD14, Actin
23	Apoptosis_Death Domain receptors & caspases in apoptosis	123	0.0468151	0.256465	0.0468151	0.256465	6	A20, FN14(TNFRSF12A), Apo-2L(TNFSF10), Survivin, Caspase-4, TNF-alpha
24	Transport_Potassium transport	194	0.0544724	0.276682	0.0544724	0.276682	8	Kv6.1, KCNK5, P2X1, NCKX3, KCNQ5, KCNIP1, KCNE3, KCNQ4
25	Cell cycle_G1-S Interleukin regulation	128	0.0548972	0.276682	0.0548972	0.276682	6	JAK3, Cyclin A2, NFKBIE, I-kB, RelB (NF-kB subunit), Cyclin A
26	Immune response_Th17-derived cytokines	98	0.0572998	0.277683	0.0572998	0.277683	5	ICAM1, GRO-1, I-kB, Stromelysin-1, GCP2
27	Cell adhesion_Leucocyte chemotaxis	205	0.0704862	0.328936	0.0704862	0.328936	8	GRO-3, CXCL16, ICAM1, GRO-2, GRO-1, Galpha(q)-specific peptide GPCRs, Actin, GCP2
28	Inflammation_Protein C signaling	108	0.0797666	0.346572	0.0797666	0.346572	5	Tissue factor, NFKBIE, I-kB, TNF-alpha, Actin
29	Transport_Iron transport	108	0.0797666	0.346572	0.0797666	0.346572	5	HIF-prolyl hydroxylase, EGLN3, Lactoferrin, Ferroportin 1, TNF-alpha
30	Inflammation_IFN-gamma signaling	110	0.0847546	0.35487	0.0847546	0.35487	5	CXCL16, ICAM1, NFKBIE, I-kB, Cyclin A
31	Apoptosis_Anti-apoptosis mediated by external signals via NF-kB	111	0.0873094	0.35487	0.0873094	0.35487	5	FN14(TNFRSF12A), I-kB, Survivin, Bcl-3, TNF-alpha
32	Inflammation_Inflammasome	118	0.1063	0.418558	0.1063	0.418558	5	IRF7, NFKBIE, I-kB, TNF-alpha, ISG15
33	Inflammation_IL-10 anti-inflammatory response	87	0.113708	0.434156	0.113708	0.434156	4	Cyclin A2, NFKBIE, I-kB, TNF-alpha
34	Apoptosis_Endoplasmic reticulum stress pathway	89	0.12087	0.447928	0.12087	0.447928	4	Derlin-3, ERN2, I-kB, NOXA
35	Cell adhesion_Platelet-endothelium-leucocyte interactions	174	0.165709	0.57478	0.165709	0.57478	6	ICAM1, NFKBIE, I-kB, COL11A2, ITGA2, TNF-alpha
36	Inflammation_Histamine signaling	213	0.167888	0.57478	0.167888	0.57478	7	ICAM1, NFKBIE, p22-phox, I-kB, CD14, TNF-alpha, Actin
37	Cell adhesion_Attractive and repulsive receptors	175	0.168785	0.57478	0.168785	0.57478	6	SRGAP1, Ephrin-A receptors, Ephrin-A receptor 2, ICAM1, ITGA2, Actin
38	Immune response_T helper cell differentiation	140	0.177446	0.588375	0.177446	0.588375	5	JAK3, TLR1, I-kB, TLR2, CD14
39	Inflammation_TREM1 signaling	145	0.195691	0.622152	0.195691	0.622152	5	ICAM1, I-kB, TLR2, CD14, TNF-alpha
40	Cell adhesion_Synaptic contact	184	0.197509	0.622152	0.197509	0.622152	6	LSAMP, Synaptotagmin VIII, Synaptotagmin, Synaptotagmin X, GABA-A receptor, Actin
41	Development_Blood vessel morphogenesis	228	0.211689	0.650557	0.211689	0.650557	7	JAK3, HIF-prolyl hydroxylase, ICAM1, Galpha(q)-specific peptide GPCRs, TMPS6, RelB (NF-kB subunit), Lactoferrin
42	Development_Neurogenesis_Axonal guidance	230	0.217834	0.653502	0.217834	0.653502	7	SRGAP1, Ephrin-A receptors, Ephrin-A receptor 2, Syntenin 2, MyHC, Guanine deaminase, Actin
43	Apoptosis_Apoptotic mitochondria	77	0.224882	0.658956	0.224882	0.658956	3	Galectin-3, NOXA, CFTR
44	Cell cycle_G1-S Growth factor regulation	195	0.234886	0.663712	0.234886	0.663712	6	Cyclin A2, NFKBIE, I-kB, RelB (NF-kB subunit), Betacellulin, Cyclin A
45	Cardiac development_BMP_TGF_beta_signaling	117	0.237861	0.663712	0.237861	0.663712	4	MYH11, Phospholamban, MyHC, BARX2
46	Inflammation_IL-6 signaling	119	0.247115	0.663712	0.247115	0.663712	4	JAK3, NFKBIE, I-kB, PAP
47	Cytoskeleton_Intermediate filaments	81	0.247575	0.663712	0.247575	0.663712	3	Keratin 17, Desmuslin, Actin
48	Inflammation_NK cell cytotoxicity	164	0.270122	0.695844	0.270122	0.695844	5	ICAM1, NFKBIE, I-kB, Apo-2L(TNFSF10), TNF-alpha
49	Immune response_Innate immune response to RNA viral infection	85	0.270606	0.695844	0.270606	0.695844	3	IRF7, I-kB, 2'-5'-oligoadenylate synthetase
50	Cell adhesion_Integrin-mediated cell-matrix adhesion	214	0.303864	0.754896	0.303864	0.754896	6	ITGB6, MLCK, MRLC, ITGA2, MyHC, Actin
Enrichment analysis report
Enrichment by Process Networks					MedT_and_AdT_updown
#	Networks	Total	pValue	Min FDR	p-value	FDR	In Data	Network Objects from Active Data
1	Cell cycle_G1-S Interleukin regulation	128	7.45354e-05	0.00553649	7.45354e-05	0.00553649	9	AP-1, STAT5, c-Jun/c-Jun, c-Jun, c-Fes, p15, IL-1 beta, p14ARF, p16INK4
2	Cell cycle_G2-M	206	0.000143231	0.00553649	0.000143231	0.00553649	11	KNSL1, BUB1, TOP2 alpha, LZTS1, HNF4-alpha, Lamin B, TOP2, Lamin B1, EGF, Brca1, CDK1 (p34)
3	Reproduction_Feeding and Neurohormone signaling	211	0.000177029	0.00553649	0.000177029	0.00553649	11	STAT5A, STAT5, c-Jun, CENP-I (FSHPRH1), CD44, IL-1 beta, Xanthine oxidase, Brca1, Galpha(q)-specific peptide GPCRs, Prolactin receptor, MSP receptor (RON)
4	Cell cycle_Mitosis	179	0.00020225	0.00553649	0.00020225	0.00553649	10	KNSL1, BUB1, ASPM, MCAK, TOP2, CDCA1, CENP-E, CDK1 (p34), Rod, Actin
5	Cell cycle_Core	115	0.000205055	0.00553649	0.000205055	0.00553649	8	BUB1, TOP2, p15, CENP-E, CDK1 (p34), Rod, p14ARF, p16INK4
6	Inflammation_Jak-STAT Pathway	186	0.00120035	0.0270078	0.00120035	0.0270078	9	G-CSF receptor, CCL3L1, STAT5A, PLAUR (uPAR), STAT5, EGF, Prolactin receptor, SOCS3, CXCR4
7	Cell cycle_G1-S Growth factor regulation	195	0.00166934	0.0321945	0.00166934	0.0321945	9	AP-1, STAT5, c-Jun/c-Jun, c-Jun, c-Fes, p15, EGF, p14ARF, p16INK4
8	Immune response_Th17-derived cytokines	98	0.00253305	0.0427453	0.00253305	0.0427453	6	STAT5, c-Jun, Calgranulin B, IL-1 beta, IKBZ, SOCS3
9	Cytoskeleton_Spindle microtubules	109	0.00430346	0.0645519	0.00430346	0.0645519	6	KNSL1, BUB1, MCAK, CENP-E, CDK1 (p34), Rod
10	Cytoskeleton_Intermediate filaments	81	0.00559999	0.0755998	0.00559999	0.0755998	5	Lamin B, Lamin B1, CDK1 (p34), Actin, Keratin 6A
11	Inflammation_Amphoterin signaling	118	0.00632673	0.0776462	0.00632673	0.0776462	6	AP-1, c-Jun/c-Jun, c-Jun, Calgranulin B, IL-1 beta, Actin
12	Development_Hemopoiesis, Erythropoietin pathway	136	0.0123233	0.13234	0.0123233	0.13234	6	AP-1, STAT5A, STAT5, c-Jun, c-Fes, SOCS3
13	Chemotaxis	137	0.0127439	0.13234	0.0127439	0.13234	6	CCL3L1, PLAUR (uPAR), CD44, IL-1 beta, Galpha(q)-specific peptide GPCRs, AML1 (RUNX1)
14	Signal transduction_Leptin signaling	107	0.0174474	0.159612	0.0174474	0.159612	5	AP-1, STAT5A, STAT5, IL-1 beta, SOCS3
15	Cell cycle_G0-G1	71	0.0177347	0.159612	0.0177347	0.159612	4	p15, CDK1 (p34), Prolactin receptor, p16INK4
16	Reproduction_Male sex differentiation	246	0.0226869	0.191421	0.0226869	0.191421	8	STAT5A, STAT5, HNF4-alpha, BMP7, PMEPA1, EGF, BMPR1B, CDK1 (p34)
17	Inflammation_NK cell cytotoxicity	164	0.0282412	0.224269	0.0282412	0.224269	6	HLA-C, TfR1, HLA-B, c-Jun, Lamin B, MHC class I
18	Inflammation_Histamine signaling	213	0.0307181	0.229065	0.0307181	0.229065	7	AP-1, c-Jun/c-Jun, c-Jun, IL-1 beta, Guanylate cyclase, Actin, SLC18A1
19	Signal transduction_ESR1-nuclear pathway	216	0.0327941	0.229065	0.0327941	0.229065	7	STAT5A, c-Jun, EGF, Brca1, LRP16, Prolactin receptor, SOCS3
20	Inflammation_IL-10 anti-inflammatory response	87	0.0342881	0.229065	0.0342881	0.229065	4	STAT5A, STAT5, IL-1 beta, SOCS3
21	Development_Regulation of angiogenesis	223	0.0379996	0.229065	0.0379996	0.229065	7	Ephrin-B receptors, PLAUR (uPAR), STAT5, HNF4-alpha, IL-1 beta, Galpha(q)-specific peptide GPCRs, CXCR4
22	Signal Transduction_BMP and GDF signaling	91	0.0394685	0.229065	0.0394685	0.229065	4	CD44, BMP7, BMPR1B, p16INK4
23	Development_EMT_Regulation of epithelial-to-mesenchymal transition	225	0.0395817	0.229065	0.0395817	0.229065	7	AP-1, HNF4-alpha, c-Jun, BMP7, IL-1 beta, EGF, Actin
24	Apoptosis_Anti-Apoptosis mediated by external signals via MAPK and JAK/STAT	179	0.0407226	0.229065	0.0407226	0.229065	6	STAT5A, STAT5, c-Jun, CDK1 (p34), Prolactin receptor, SOCS3
25	Reproduction_Spermatogenesis, motility and copulation	229	0.0428747	0.231371	0.0428747	0.231371	7	STAT5A, STAT5, Gamma-glutamyltranspeptidase, BMP7, EGF, BMPR1B, GGT1
26	Cytoskeleton_Regulation of cytoskeleton rearrangement	183	0.0445604	0.231371	0.0445604	0.231371	6	ARHGEF2, FGD3, Actin muscle, CD44, ACTA1, Actin
27	Inflammation_IL-12,15,18 signaling	59	0.0504306	0.252153	0.0504306	0.252153	3	AP-1, STAT5A, c-Jun
28	Inflammation_IL-2 signaling	104	0.0592306	0.26884	0.0592306	0.26884	4	AP-1, STAT5A, STAT5, c-Jun
29	Cell cycle_S phase	149	0.0593863	0.26884	0.0593863	0.26884	5	BUB1, TOP2 alpha, TOP2, Brca1, CDK1 (p34)
30	Transcription_Nuclear receptors transcriptional regulation	197	0.0597423	0.26884	0.0597423	0.26884	6	PXR, HNF4-gamma, HNF4-alpha, IL-1 beta, EGF, HNF4
31	Cell cycle_Meiosis	106	0.062665	0.272896	0.062665	0.272896	4	RAD54B, EGF, Brca1, CDK1 (p34)
32	Inflammation_Interferon signaling	110	0.0698432	0.283469	0.0698432	0.283469	4	STAT5, MxA, IL-1 beta, SOCS3
33	Apoptosis_Apoptotic nucleus	159	0.0740834	0.283469	0.0740834	0.283469	5	c-Jun, Lamin B, Lamin B1, Brca1, Proline oxidase 1
34	Regulation of metabolism_Bile acid regulation of lipid metabolism and negative FXR-dependent regulation of bile acids concentration	71	0.0787009	0.283469	0.0787009	0.283469	3	PXR, HNF4-alpha, HNF1-alpha
35	Cell adhesion_Glycoconjugates	162	0.0788487	0.283469	0.0788487	0.283469	5	Galectin-4, LI-cadherin, CD44, RHAMM, Actin
36	Cell cycle_G1-S	163	0.0804732	0.283469	0.0804732	0.283469	5	p15, Brca1, CDK1 (p34), p14ARF, p16INK4
37	Response to hypoxia and oxidative stress	163	0.0804732	0.283469	0.0804732	0.283469	5	AP-1, Gamma-glutamyltranspeptidase, Xanthine oxidase, GGT1, p14ARF
38	DNA damage_DBS repair	116	0.08137	0.283469	0.08137	0.283469	4	TOP2 alpha, RAD54B, TOP2, Brca1
39	Reproduction_Progesterone signaling	214	0.0818909	0.283469	0.0818909	0.283469	6	AP-1, BUB1, c-Jun, EGF, CDK1 (p34), Galpha(q)-specific peptide GPCRs
40	Inflammation_Inflammasome	118	0.0854104	0.28826	0.0854104	0.28826	4	AP-1, RIPK3, IL-1 beta, NALP3
41	Proliferation_Positive regulation cell proliferation	221	0.0921909	0.296435	0.0921909	0.296435	6	G-CSF receptor, AP-1, c-Jun, c-Fes, EGF, MSP receptor (RON)
42	DNA damage_Checkpoint	124	0.0981075	0.296435	0.0981075	0.296435	4	c-Jun, CIA/ASF1, Brca1, CDK1 (p34)
43	Cell adhesion_Platelet-endothelium-leucocyte interactions	174	0.0995149	0.296435	0.0995149	0.296435	5	G-CSF receptor, PLAUR (uPAR), CD44, IL-1 beta, EGF
44	Immune response_IL-5 signalling	38	0.100204	0.296435	0.100204	0.296435	2	STAT5, c-Jun
45	Signal transduction_Androgen receptor nuclear signaling	126	0.102527	0.296435	0.102527	0.296435	4	PMEPA1, Brca1, CDK1 (p34), LRP16
46	Development_Blood vessel morphogenesis	228	0.103166	0.296435	0.103166	0.296435	6	STAT5, IL-1 beta, EGF, Galpha(q)-specific peptide GPCRs, GRB14, CXCR4
47	Cytoskeleton_Actin filaments	176	0.103203	0.296435	0.103203	0.296435	5	Actin muscle, CD44, Brush border myosin I, ACTA1, Actin
48	Development_Neurogenesis_Synaptogenesis	180	0.110783	0.305218	0.110783	0.305218	5	Ephrin-B receptors, Endophilin A1, Homer, Ephrin-B receptor 2, Actin
49	Cell adhesion_Cadherins	180	0.110783	0.305218	0.110783	0.305218	5	Desmoglein 3, Reelin, LI-cadherin, Cadherin 24, Actin
50	Immune response_Innate immune response to RNA viral infection	85	0.118507	0.31997	0.118507	0.31997	3	c-Jun, MxA, RIPK3
Enrichment analysis report
Enrichment by Process Networks					AdT_only_updown
#	Networks	Total	pValue	Min FDR	p-value	FDR	In Data	Network Objects from Active Data
1	Development_Blood vessel morphogenesis	228	0.000269497	0.0306621	0.000269497	0.0306621	14	Galpha(q)-specific amine GPCRs, Galpha(i)-specific amine GPCRs, Amphiregulin, IL-1 alpha, CCR1, Galpha(q)-specific peptide GPCRs, PDE, PLAT (TPA), Alpha-1A adrenergic receptor, Galpha(q)-specific nucleotide-like GPCRs, FOXM1, FGF1, DLL4, Elk-3
2	Inflammation_Jak-STAT Pathway	186	0.000479095	0.0306621	0.000479095	0.0306621	12	AGTR1, IL10RA, CCR1, IL-6, CCR5, Oncostatin M, CCL2, PDGF-B, OSMR, IL21R, SHIP, CCL13
3	Cell adhesion_Platelet-endothelium-leucocyte interactions	174	0.000977014	0.0416859	0.000977014	0.0416859	11	IL-6, Multimerin, CCL2, PLAT (TPA), PDGF-B, Fc epsilon RI gamma, TGF-beta 1, ITGAL, TGF-beta, KNG, CD72
4	Proliferation_Negative regulation of cell proliferation	184	0.00153947	0.0492631	0.00153947	0.0492631	11	Amphiregulin, IL-1 alpha, CCR1, CDC18L (CDC6), IL-6, Oncostatin M, Alpha-1A adrenergic receptor, OSMR, TGF-beta 1, IRT-1, TGF-beta
5	Chemotaxis	137	0.00217018	0.0555566	0.00217018	0.0555566	9	IL-1 alpha, CCR1, FPRL1, CCR5, CCL2, Galpha(q)-specific peptide GPCRs, MIP-1-beta, Integrin, CCL13
6	Inflammation_Interferon signaling	110	0.00791053	0.159942	0.00791053	0.159942	7	Pyrin (MEFV), CCL2, Caspase-1, MIP-1-beta, iNOS, TIMP1, IL21R
7	Inflammation_IL-10 anti-inflammatory response	87	0.00938472	0.159942	0.00938472	0.159942	6	IL-1 alpha, IL10RA, IL-6, Heme oxygenase 1, TIMP1, TREM1
8	Inflammation_IL-4 signaling	115	0.00999636	0.159942	0.00999636	0.159942	7	IL-6, CCL2, TGF-beta 1, SHIP, IL4RA, CCL13, CD72
9	Development_Ossification and bone remodeling	157	0.0166085	0.23621	0.0166085	0.23621	8	PGE2R4, TGF-beta 1, WNT7A, Galpha(s)-specific prostanoid GPCRs, TGF-beta, Osteoprotegerin, DLL4, WNT
10	Development_Neurogenesis in general	192	0.0186828	0.239139	0.0186828	0.239139	9	Galpha(q)-specific amine GPCRs, Galpha(i)-specific amine GPCRs, CHRM, MTSS1, SOX10, Nestin, ACM1, WNT7A, WNT
11	Cell adhesion_Leucocyte chemotaxis	205	0.0272044	0.29725	0.0272044	0.29725	9	Tubulin beta, CCR1, CCR5, CCL2, Galpha(q)-specific peptide GPCRs, ICAM5, MIP-1-beta, ITGAL, CCL13
12	Muscle contraction	173	0.0278672	0.29725	0.0278672	0.29725	8	Galpha(q)-specific amine GPCRs, Syntrophin B, Syntaxin 1A, nAChR beta-1, Galpha(q)-specific peptide GPCRs, nAChR beta, Alpha-1A adrenergic receptor, Tropomyosin
13	Inflammation_Neutrophil activation	215	0.0354087	0.310573	0.0354087	0.310573	9	Syntaxin 1A, PLA2, FPRL1, IL-6, CCL2, VAV-3, iNOS, p40-phox, NSGPeroxidase
14	Proteolysis_Connective tissue degradation	119	0.0376926	0.310573	0.0376926	0.310573	6	PLAT (TPA), MMP-11 (Str-3), TIMP1, ADAM8, MMP-14, TINAG
15	Inflammation_Kallikrein-kinin system	185	0.0391999	0.310573	0.0391999	0.310573	8	des-Arg9-bradykinin, des-Arg10-kallidin, PLA2, PLAT (TPA), iNOS, Bradykinin, Kallidin, KNG
16	Development_Regulation of angiogenesis	223	0.0430968	0.310573	0.0430968	0.310573	9	AGTR1, IL-1 alpha, CCR1, IL-6, CCL2, Galpha(q)-specific peptide GPCRs, Cathepsin B, FOXM1, MMP-14
17	Apoptosis_Death Domain receptors & caspases in apoptosis	123	0.0431829	0.310573	0.0431829	0.310573	6	DR4(TNFRSF10A), GPR65, CARD12, CD137(TNFRSF9), Caspase-1, TRIP
18	Development_EMT_Regulation of epithelial-to-mesenchymal transition	225	0.0451822	0.310573	0.0451822	0.310573	9	HSD17B2, Oncostatin M, PDGF-B, TGF-beta 1, Nestin, TGF-beta, FGF1, DLL4, WNT
19	Blood coagulation	94	0.0461007	0.310573	0.0461007	0.310573	5	Multimerin, PLAT (TPA), Galpha(q)-specific nucleotide-like GPCRs, Bradykinin, KNG
20	Transport_Sodium transport	229	0.0495539	0.317145	0.0495539	0.317145	9	SLC9A2, ASCT2 (SLC1A5), SLC7A7, GLAST1/EAAT1, SCN3A, ATP12A, SLC9A4, TRPM6, NHE7
21	Apoptosis_Anti-Apoptosis mediated by external signals via PI3K/AKT	233	0.054198	0.33035	0.054198	0.33035	9	Thrombopoietin, FPRL1, IL-6, CCR5, Caspase-1, PDGF-B, Alpha-1A adrenergic receptor, TREM1, FGF1
22	Cell cycle_G2-M	206	0.0657458	0.382521	0.0657458	0.382521	8	CAP-E, PDGF-B, MAD2a, FOXM1, CNAP1, 14-3-3 sigma, CAP-D2/D3, 14-3-3
23	Apoptosis_Apoptosis stimulation by external signals	144	0.0799862	0.418883	0.0799862	0.418883	6	DR4(TNFRSF10A), Bak, Alpha-1A adrenergic receptor, TGF-beta 1, SHIP, TGF-beta
24	Development_Neurogenesis_Synaptogenesis	180	0.0818018	0.418883	0.0818018	0.418883	7	Syntrophin B, Syntaxin 1A, Synaptotagmin VII, Synaptotagmin, Tamalin, WNT7A, WNT
25	Inflammation_TREM1 signaling	145	0.0820762	0.418883	0.0820762	0.418883	6	IL-6, CCL2, TIMP1, TREM1, 14-3-3 sigma, 14-3-3
26	Cytoskeleton_Regulation of cytoskeleton rearrangement	183	0.0875092	0.418883	0.0875092	0.418883	7	Galpha(i)-specific amine GPCRs, Tubulin beta, VAV-3, LyGDI, mDIA2(DIAPH3), Spectrin beta, erythrocytic, 14-3-3
27	Cytoskeleton_Intermediate filaments	81	0.0883582	0.418883	0.0883582	0.418883	4	Tubulin beta, Keratin 16, Nestin, 14-3-3
28	Cell cycle_Core	115	0.0918351	0.419818	0.0918351	0.419818	5	CDC18L (CDC6), MCM10, CAP-E, MCM3, MAD2a
29	Inflammation_Amphoterin signaling	118	0.0997796	0.43125	0.0997796	0.43125	5	IL-1 alpha, IL-6, CCL2, PLAT (TPA), MMP-14
30	Proteolysis_ECM remodeling	85	0.101074	0.43125	0.101074	0.43125	4	PLAT (TPA), MMP-11 (Str-3), TIMP1, MMP-14
31	Immune response_Th17-derived cytokines	98	0.147662	0.609703	0.147662	0.609703	4	IL-6, CCL2, iNOS, TIMP1
32	Cytoskeleton_Actin filaments	176	0.161215	0.644859	0.161215	0.644859	6	Myosin VIIA, Tropomyosin-4, MTSS1, mDIA2(DIAPH3), Tropomyosin, Spectrin beta, erythrocytic
33	Cell cycle_Meiosis	106	0.179787	0.692891	0.179787	0.692891	4	Tubulin beta, RAD54L, 14-3-3 sigma, 14-3-3
34	Inflammation_Protein C signaling	108	0.188164	0.692891	0.188164	0.692891	4	IL-1 alpha, IL-6, PLAT (TPA), Bradykinin
35	Signal transduction_Androgen receptor signaling cross-talk	72	0.189462	0.692891	0.189462	0.692891	3	IL-6, TGF-beta 1, WNT
36	Apoptosis_Apoptotic mitochondria	77	0.216383	0.747703	0.216383	0.747703	3	Bak, BOK, 14-3-3
37	Cytoskeleton_Cytoplasmic microtubules	115	0.218414	0.747703	0.218414	0.747703	4	Tubulin beta, Rabkinesin-6, mDIA2(DIAPH3), Dynein, axonemal, intermediate chains
38	Signal transduction_NOTCH signaling	236	0.221974	0.747703	0.221974	0.747703	7	Amphiregulin, PDGF-B, TGF-beta 1, WNT7A, TGF-beta, DLL4, WNT
39	Inflammation_IL-6 signaling	119	0.236262	0.775425	0.236262	0.775425	4	IL-6, HDL proteins, 14-3-3 sigma, 14-3-3
40	DNA damage_Checkpoint	124	0.259042	0.817354	0.259042	0.817354	4	Heme oxygenase 1, Bard1, 14-3-3 sigma, 14-3-3
41	Signal transduction_Nitric oxide signaling	88	0.277936	0.817354	0.277936	0.817354	3	Bak, iNOS, TGF-beta 1
42	Apoptosis_Endoplasmic reticulum stress pathway	89	0.283634	0.817354	0.283634	0.817354	3	Bak, HERP, Caspase-12
43	Inflammation_Histamine signaling	213	0.284527	0.817354	0.284527	0.817354	6	PLA2, IL-6, CCL2, MIP-1-beta, iNOS, p40-phox
44	Inflammation_IL-13 signaling pathway	91	0.295061	0.817354	0.295061	0.817354	3	CCL2, iNOS, IL4RA
45	Transport_Synaptic vesicle exocytosis	175	0.301303	0.817354	0.301303	0.817354	5	DOC2, Syntaxin 1A, Septin 5 (CDC-REL1), Synaptotagmin, GLAST1/EAAT1
46	Proliferation_Positive regulation cell proliferation	221	0.31375	0.817354	0.31375	0.817354	6	RUNX3, Galpha(i)-specific amine GPCRs, CCR1, CCR5, TIMP1, ACM1
47	Cell cycle_Mitosis	179	0.317737	0.817354	0.317737	0.817354	5	Tubulin beta, CAP-E, MAD2a, CAP-D2/D3, Cyclin F
48	Apoptosis_Anti-Apoptosis mediated by external signals by Estrogen	95	0.317992	0.817354	0.317992	0.817354	3	Bak, GPR30, 14-3-3 sigma
49	Inflammation_IgE signaling	137	0.319955	0.817354	0.319955	0.817354	4	PLA2, IL-6, CCL2, Fc epsilon RI gamma
50	Neurophysiological process_Olfactory transduction	19	0.330259	0.817354	0.330259	0.817354	1	Olfactory receptor
