# Supplementary material for: Identification of potential therapeutic targets in prostate cancer through a cross‐species approach
Source: EMBO Mol Med. 2018 Feb 5;10(3):e8274. doi: 10.15252/emmm.201708274 (PMC5840539; doi:10.15252/emmm.201708274)
Supplement: Supplementary file 7 — Source Data for Figure 2 [file EMMM-10-e8274-s005.zip › EMM-2017-08274_SourceDataForFigure2/EMM-2017-08274_SourceDataForFigure2D.xlsx]

## Sheet: Sheet1
HiTumour		MedTumour		PIN			All stages			HiTumour only		MedTumour only		PIN only		Tumours only		MedT and AdT
912		859		552			351			339		159		70		718		220
up	down	up	down	up	down		up	down		up	down	up	down	up	down	up	down	up	down
648	264	585	274	387	165		262	89		249	90	98	61	33	37	482	236	135	85
ENSMUSG00000078664	ENSMUSG00000033006	ENSMUSG00000078664	ENSMUSG00000038541	ENSMUSG00000086848	ENSMUSG00000038541		ENSMUSG00000078664	ENSMUSG00000031613		ENSMUSG00000087461	ENSMUSG00000033006	ENSMUSG00000027690	ENSMUSG00000097324	ENSMUSG00000059042	ENSMUSG00000064329	ENSMUSG00000087461	ENSMUSG00000033006	ENSMUSG00000036813	ENSMUSG00000069855
ENSMUSG00000091199	ENSMUSG00000084082	ENSMUSG00000091199	ENSMUSG00000097324	ENSMUSG00000091199	ENSMUSG00000064329		ENSMUSG00000091199	ENSMUSG00000003477		ENSMUSG00000035429	ENSMUSG00000084082	ENSMUSG00000070563	ENSMUSG00000020524	ENSMUSG00000078507	ENSMUSG00000086233	ENSMUSG00000035429	ENSMUSG00000084082	ENSMUSG00000034785	ENSMUSG00000043463
ENSMUSG00000021795	ENSMUSG00000043463	ENSMUSG00000045364	ENSMUSG00000050671	ENSMUSG00000078664	ENSMUSG00000021219		ENSMUSG00000021795	ENSMUSG00000047759		ENSMUSG00000030093	ENSMUSG00000072694	ENSMUSG00000094806	ENSMUSG00000086254	ENSMUSG00000001901	ENSMUSG00000020262	ENSMUSG00000030093	ENSMUSG00000072694	ENSMUSG00000038009	ENSMUSG00000021676
ENSMUSG00000045364	ENSMUSG00000072694	ENSMUSG00000086848	ENSMUSG00000033007	ENSMUSG00000085944	ENSMUSG00000086233		ENSMUSG00000045364	ENSMUSG00000063873		ENSMUSG00000032978	ENSMUSG00000001918	ENSMUSG00000085421	ENSMUSG00000064165	ENSMUSG00000062017	ENSMUSG00000030255	ENSMUSG00000032978	ENSMUSG00000001918	ENSMUSG00000025347	ENSMUSG00000043629
ENSMUSG00000036813	ENSMUSG00000001918	ENSMUSG00000021795	ENSMUSG00000020524	ENSMUSG00000073043	ENSMUSG00000031613		ENSMUSG00000073043	ENSMUSG00000063260		ENSMUSG00000034918	ENSMUSG00000032607	ENSMUSG00000028357	ENSMUSG00000018566	ENSMUSG00000054746	ENSMUSG00000048070	ENSMUSG00000034918	ENSMUSG00000032607	ENSMUSG00000090700	ENSMUSG00000006345
ENSMUSG00000038009	ENSMUSG00000032607	ENSMUSG00000085944	ENSMUSG00000038218	ENSMUSG00000045364	ENSMUSG00000020262		ENSMUSG00000096802	ENSMUSG00000070407		ENSMUSG00000074665	ENSMUSG00000036585	ENSMUSG00000037124	ENSMUSG00000005533	ENSMUSG00000044021	ENSMUSG00000070576	ENSMUSG00000074665	ENSMUSG00000036585	ENSMUSG00000061852	ENSMUSG00000002012
ENSMUSG00000034785	ENSMUSG00000036585	ENSMUSG00000036813	ENSMUSG00000069855	ENSMUSG00000085183	ENSMUSG00000030255		ENSMUSG00000085183	ENSMUSG00000024395		ENSMUSG00000053797	ENSMUSG00000043668	ENSMUSG00000064057	ENSMUSG00000020340	ENSMUSG00000029865	ENSMUSG00000003949	ENSMUSG00000053797	ENSMUSG00000043668	ENSMUSG00000056632	ENSMUSG00000031425
ENSMUSG00000025347	ENSMUSG00000043668	ENSMUSG00000034785	ENSMUSG00000086254	ENSMUSG00000021795	ENSMUSG00000034472		ENSMUSG00000073399	ENSMUSG00000010311		ENSMUSG00000030909	ENSMUSG00000020656	ENSMUSG00000037974	ENSMUSG00000038319	ENSMUSG00000052819	ENSMUSG00000028949	ENSMUSG00000030909	ENSMUSG00000020656	ENSMUSG00000050866	ENSMUSG00000049336
ENSMUSG00000073043	ENSMUSG00000020656	ENSMUSG00000038009	ENSMUSG00000064165	ENSMUSG00000059042	ENSMUSG00000048070		ENSMUSG00000090534	ENSMUSG00000089774		ENSMUSG00000046804	ENSMUSG00000074207	ENSMUSG00000029260	ENSMUSG00000061013	ENSMUSG00000013418	ENSMUSG00000028370	ENSMUSG00000046804	ENSMUSG00000074207	ENSMUSG00000094559	ENSMUSG00000037426
ENSMUSG00000096802	ENSMUSG00000070407	ENSMUSG00000025347	ENSMUSG00000043463	ENSMUSG00000078507	ENSMUSG00000020155		ENSMUSG00000029371	ENSMUSG00000029161		ENSMUSG00000025746	ENSMUSG00000054641	ENSMUSG00000060188	ENSMUSG00000053334	ENSMUSG00000030717	ENSMUSG00000047414	ENSMUSG00000025746	ENSMUSG00000054641	ENSMUSG00000022809	ENSMUSG00000052430
ENSMUSG00000085183	ENSMUSG00000074207	ENSMUSG00000085183	ENSMUSG00000018566	ENSMUSG00000096802	ENSMUSG00000070576		ENSMUSG00000047517	ENSMUSG00000078349		ENSMUSG00000024730	ENSMUSG00000021033	ENSMUSG00000061947	ENSMUSG00000031824	ENSMUSG00000071424	ENSMUSG00000028476	ENSMUSG00000024730	ENSMUSG00000021033	ENSMUSG00000000204	ENSMUSG00000096957
ENSMUSG00000073399	ENSMUSG00000054641	ENSMUSG00000096802	ENSMUSG00000021676	ENSMUSG00000001901	ENSMUSG00000003949		ENSMUSG00000084939	ENSMUSG00000025780		ENSMUSG00000061531	ENSMUSG00000029407	ENSMUSG00000054422	ENSMUSG00000020902	ENSMUSG00000026417	ENSMUSG00000007655	ENSMUSG00000061531	ENSMUSG00000029407	ENSMUSG00000059654	ENSMUSG00000028488
ENSMUSG00000090534	ENSMUSG00000021033	ENSMUSG00000073043	ENSMUSG00000070407	ENSMUSG00000062017	ENSMUSG00000028949		ENSMUSG00000071356	ENSMUSG00000031994		ENSMUSG00000033213	ENSMUSG00000020091	ENSMUSG00000059668	ENSMUSG00000066456	ENSMUSG00000033849	ENSMUSG00000035878	ENSMUSG00000033213	ENSMUSG00000020091	ENSMUSG00000046213	ENSMUSG00000032042
ENSMUSG00000087461	ENSMUSG00000029407	ENSMUSG00000027690	ENSMUSG00000043629	ENSMUSG00000090534	ENSMUSG00000003477		ENSMUSG00000045991	ENSMUSG00000034768		ENSMUSG00000060459	ENSMUSG00000032652	ENSMUSG00000036805	ENSMUSG00000054408	ENSMUSG00000072723	ENSMUSG00000027016	ENSMUSG00000060459	ENSMUSG00000032652	ENSMUSG00000017950	ENSMUSG00000037053
ENSMUSG00000090700	ENSMUSG00000020091	ENSMUSG00000090534	ENSMUSG00000006345	ENSMUSG00000026450	ENSMUSG00000028370		ENSMUSG00000030017	ENSMUSG00000026873		ENSMUSG00000067206	ENSMUSG00000041272	ENSMUSG00000037390	ENSMUSG00000005949	ENSMUSG00000078942	ENSMUSG00000042109	ENSMUSG00000067206	ENSMUSG00000041272	ENSMUSG00000034427	ENSMUSG00000063430
ENSMUSG00000056632	ENSMUSG00000029161	ENSMUSG00000070563	ENSMUSG00000031613	ENSMUSG00000073399	ENSMUSG00000047414		ENSMUSG00000055748	ENSMUSG00000050503		ENSMUSG00000024619	ENSMUSG00000022419	ENSMUSG00000026989	ENSMUSG00000021573	ENSMUSG00000044678	ENSMUSG00000026463	ENSMUSG00000024619	ENSMUSG00000022419	ENSMUSG00000028255	ENSMUSG00000022053
ENSMUSG00000035429	ENSMUSG00000032652	ENSMUSG00000073399	ENSMUSG00000005533	ENSMUSG00000054746	ENSMUSG00000028476		ENSMUSG00000055827	ENSMUSG00000033316		ENSMUSG00000020826	ENSMUSG00000049604	ENSMUSG00000021803	ENSMUSG00000041696	ENSMUSG00000029484	ENSMUSG00000043259	ENSMUSG00000020826	ENSMUSG00000049604	ENSMUSG00000013643	ENSMUSG00000045896
ENSMUSG00000094559	ENSMUSG00000063873	ENSMUSG00000094806	ENSMUSG00000020340	ENSMUSG00000078672	ENSMUSG00000048388		ENSMUSG00000032091	ENSMUSG00000061100		ENSMUSG00000042265	ENSMUSG00000053647	ENSMUSG00000022376	ENSMUSG00000007805	ENSMUSG00000028527	ENSMUSG00000020926	ENSMUSG00000042265	ENSMUSG00000053647	ENSMUSG00000040600	ENSMUSG00000026255
ENSMUSG00000050866	ENSMUSG00000041272	ENSMUSG00000085421	ENSMUSG00000038319	ENSMUSG00000044021	ENSMUSG00000007655		ENSMUSG00000037973	ENSMUSG00000009092		ENSMUSG00000023247	ENSMUSG00000030802	ENSMUSG00000060402	ENSMUSG00000075701	ENSMUSG00000003411	ENSMUSG00000030782	ENSMUSG00000023247	ENSMUSG00000030802	ENSMUSG00000024388	ENSMUSG00000078698
ENSMUSG00000030093	ENSMUSG00000022419	ENSMUSG00000090700	ENSMUSG00000061013	ENSMUSG00000055827	ENSMUSG00000045680		ENSMUSG00000000544	ENSMUSG00000073557		ENSMUSG00000028965	ENSMUSG00000022548	ENSMUSG00000093460	ENSMUSG00000060275	ENSMUSG00000050463	ENSMUSG00000055322	ENSMUSG00000028965	ENSMUSG00000022548	ENSMUSG00000053964	ENSMUSG00000054598
ENSMUSG00000032978	ENSMUSG00000031613	ENSMUSG00000061852	ENSMUSG00000053334	ENSMUSG00000096001	ENSMUSG00000047759		ENSMUSG00000074445	ENSMUSG00000045094		ENSMUSG00000031844	ENSMUSG00000045875	ENSMUSG00000029829	ENSMUSG00000000340	ENSMUSG00000086189	ENSMUSG00000051331	ENSMUSG00000031844	ENSMUSG00000045875	ENSMUSG00000056071	ENSMUSG00000019852
ENSMUSG00000061852	ENSMUSG00000049604	ENSMUSG00000056632	ENSMUSG00000031824	ENSMUSG00000055748	ENSMUSG00000063873		ENSMUSG00000035852	ENSMUSG00000037393		ENSMUSG00000052485	ENSMUSG00000022756	ENSMUSG00000043705	ENSMUSG00000039323	ENSMUSG00000067006	ENSMUSG00000034842	ENSMUSG00000052485	ENSMUSG00000022756	ENSMUSG00000032226	ENSMUSG00000032557
ENSMUSG00000022809	ENSMUSG00000053647	ENSMUSG00000028357	ENSMUSG00000002012	ENSMUSG00000029371	ENSMUSG00000063260		ENSMUSG00000048992	ENSMUSG00000030409		ENSMUSG00000026065	ENSMUSG00000087336	ENSMUSG00000068246	ENSMUSG00000032452	ENSMUSG00000027134	ENSMUSG00000020838	ENSMUSG00000026065	ENSMUSG00000087336	ENSMUSG00000042638	ENSMUSG00000073293
ENSMUSG00000034918	ENSMUSG00000030802	ENSMUSG00000037124	ENSMUSG00000031425	ENSMUSG00000071356	ENSMUSG00000035878		ENSMUSG00000042808	ENSMUSG00000028631		ENSMUSG00000068587	ENSMUSG00000021125	ENSMUSG00000029026	ENSMUSG00000031791	ENSMUSG00000039092	ENSMUSG00000013076	ENSMUSG00000068587	ENSMUSG00000021125	ENSMUSG00000058354	ENSMUSG00000038602
ENSMUSG00000074665	ENSMUSG00000025780	ENSMUSG00000026450	ENSMUSG00000020902	ENSMUSG00000047517	ENSMUSG00000027016		ENSMUSG00000023073	ENSMUSG00000038370		ENSMUSG00000021336	ENSMUSG00000097814	ENSMUSG00000015627	ENSMUSG00000017412	ENSMUSG00000025068	ENSMUSG00000078794	ENSMUSG00000021336	ENSMUSG00000097814	ENSMUSG00000025401	ENSMUSG00000072770
ENSMUSG00000053797	ENSMUSG00000022548	ENSMUSG00000050866	ENSMUSG00000049336	ENSMUSG00000017723	ENSMUSG00000021200		ENSMUSG00000044162	ENSMUSG00000048096		ENSMUSG00000023918	ENSMUSG00000054659	ENSMUSG00000041351	ENSMUSG00000029211	ENSMUSG00000081984	ENSMUSG00000029761	ENSMUSG00000023918	ENSMUSG00000054659	ENSMUSG00000058063	ENSMUSG00000075304
ENSMUSG00000030909	ENSMUSG00000045875	ENSMUSG00000094559	ENSMUSG00000045680	ENSMUSG00000031891	ENSMUSG00000042109		ENSMUSG00000023122	ENSMUSG00000031210		ENSMUSG00000046456	ENSMUSG00000031770	ENSMUSG00000021587	ENSMUSG00000052852	ENSMUSG00000030077	ENSMUSG00000026208	ENSMUSG00000046456	ENSMUSG00000031770	ENSMUSG00000017688	ENSMUSG00000036278
ENSMUSG00000000204	ENSMUSG00000022756	ENSMUSG00000064057	ENSMUSG00000037426	ENSMUSG00000026327	ENSMUSG00000070407		ENSMUSG00000032496	ENSMUSG00000029272		ENSMUSG00000027399	ENSMUSG00000072640	ENSMUSG00000033533	ENSMUSG00000087014	ENSMUSG00000018654	ENSMUSG00000043719	ENSMUSG00000027399	ENSMUSG00000072640	ENSMUSG00000044303	ENSMUSG00000032064
ENSMUSG00000046804	ENSMUSG00000087336	ENSMUSG00000022809	ENSMUSG00000066456	ENSMUSG00000037973	ENSMUSG00000024395		ENSMUSG00000024029	ENSMUSG00000022803		ENSMUSG00000023349	ENSMUSG00000039419	ENSMUSG00000002020	ENSMUSG00000021719	ENSMUSG00000041633	ENSMUSG00000054640	ENSMUSG00000023349	ENSMUSG00000039419	ENSMUSG00000041237	ENSMUSG00000053398
ENSMUSG00000025746	ENSMUSG00000021125	ENSMUSG00000000204	ENSMUSG00000054408	ENSMUSG00000045991	ENSMUSG00000026463		ENSMUSG00000056293	ENSMUSG00000030554		ENSMUSG00000025473	ENSMUSG00000005360	ENSMUSG00000074892	ENSMUSG00000086881	ENSMUSG00000028698	ENSMUSG00000062760	ENSMUSG00000025473	ENSMUSG00000005360	ENSMUSG00000022126	ENSMUSG00000018800
ENSMUSG00000059654	ENSMUSG00000097814	ENSMUSG00000037974	ENSMUSG00000050069	ENSMUSG00000056293	ENSMUSG00000034898		ENSMUSG00000017723	ENSMUSG00000028033		ENSMUSG00000042734	ENSMUSG00000069814	ENSMUSG00000037716	ENSMUSG00000079657	ENSMUSG00000000303	ENSMUSG00000000142	ENSMUSG00000042734	ENSMUSG00000069814	ENSMUSG00000043592	ENSMUSG00000028801
ENSMUSG00000029371	ENSMUSG00000054659	ENSMUSG00000059654	ENSMUSG00000064179	ENSMUSG00000058897	ENSMUSG00000025932		ENSMUSG00000096001	ENSMUSG00000030401		ENSMUSG00000050747	ENSMUSG00000046807	ENSMUSG00000097227	ENSMUSG00000087141	ENSMUSG00000001249	ENSMUSG00000057914	ENSMUSG00000050747	ENSMUSG00000046807	ENSMUSG00000000202	ENSMUSG00000097083
ENSMUSG00000047517	ENSMUSG00000031770	ENSMUSG00000047517	ENSMUSG00000005949	ENSMUSG00000029865	ENSMUSG00000010311		ENSMUSG00000031891	ENSMUSG00000027861		ENSMUSG00000030144	ENSMUSG00000085112	ENSMUSG00000059898	ENSMUSG00000031290	ENSMUSG00000031790	ENSMUSG00000020140	ENSMUSG00000030144	ENSMUSG00000085112	ENSMUSG00000027398	ENSMUSG00000050931
ENSMUSG00000084939	ENSMUSG00000072640	ENSMUSG00000071356	ENSMUSG00000021573	ENSMUSG00000084939	ENSMUSG00000043259		ENSMUSG00000030866	ENSMUSG00000021373		ENSMUSG00000029378	ENSMUSG00000028278	ENSMUSG00000022790	ENSMUSG00000020571		ENSMUSG00000062151	ENSMUSG00000029378	ENSMUSG00000028278	ENSMUSG00000028217	ENSMUSG00000045246
ENSMUSG00000071356	ENSMUSG00000021676	ENSMUSG00000078672	ENSMUSG00000063873	ENSMUSG00000052819	ENSMUSG00000020926		ENSMUSG00000026981	ENSMUSG00000041731		ENSMUSG00000021950	ENSMUSG00000032046	ENSMUSG00000078238	ENSMUSG00000027316		ENSMUSG00000001225	ENSMUSG00000021950	ENSMUSG00000032046	ENSMUSG00000028463	ENSMUSG00000005667
ENSMUSG00000045991	ENSMUSG00000039419	ENSMUSG00000029371	ENSMUSG00000052430	ENSMUSG00000030866	ENSMUSG00000089774		ENSMUSG00000054161	ENSMUSG00000025006		ENSMUSG00000022847	ENSMUSG00000024743	ENSMUSG00000047161	ENSMUSG00000085071		ENSMUSG00000036523	ENSMUSG00000022847	ENSMUSG00000024743	ENSMUSG00000021640	ENSMUSG00000038065
ENSMUSG00000030017	ENSMUSG00000005360	ENSMUSG00000084939	ENSMUSG00000096957	ENSMUSG00000023122	ENSMUSG00000029161		ENSMUSG00000031098	ENSMUSG00000026697		ENSMUSG00000021281	ENSMUSG00000040412	ENSMUSG00000051431	ENSMUSG00000031410		ENSMUSG00000028836	ENSMUSG00000021281	ENSMUSG00000040412	ENSMUSG00000044646	ENSMUSG00000025036
ENSMUSG00000055748	ENSMUSG00000002012	ENSMUSG00000045991	ENSMUSG00000028488	ENSMUSG00000024029	ENSMUSG00000078349		ENSMUSG00000027068	ENSMUSG00000031022		ENSMUSG00000074912	ENSMUSG00000058135	ENSMUSG00000060183	ENSMUSG00000061576			ENSMUSG00000074912	ENSMUSG00000058135	ENSMUSG00000031340	ENSMUSG00000031147
ENSMUSG00000028255	ENSMUSG00000069814	ENSMUSG00000030017	ENSMUSG00000032042	ENSMUSG00000074445	ENSMUSG00000009108		ENSMUSG00000032033	ENSMUSG00000034295		ENSMUSG00000028927	ENSMUSG00000040693	ENSMUSG00000054459	ENSMUSG00000031376			ENSMUSG00000028927	ENSMUSG00000040693	ENSMUSG00000040187	ENSMUSG00000054477
ENSMUSG00000046213	ENSMUSG00000046807	ENSMUSG00000029260	ENSMUSG00000037053	ENSMUSG00000030017	ENSMUSG00000021390		ENSMUSG00000058427	ENSMUSG00000067242		ENSMUSG00000032357	ENSMUSG00000022853	ENSMUSG00000039438	ENSMUSG00000034825			ENSMUSG00000032357	ENSMUSG00000022853	ENSMUSG00000028664	ENSMUSG00000043487
ENSMUSG00000017950	ENSMUSG00000085112	ENSMUSG00000055827	ENSMUSG00000041696	ENSMUSG00000089652	ENSMUSG00000030782		ENSMUSG00000041301	ENSMUSG00000033007		ENSMUSG00000020077	ENSMUSG00000044468	ENSMUSG00000034463	ENSMUSG00000023092			ENSMUSG00000020077	ENSMUSG00000044468	ENSMUSG00000005087	ENSMUSG00000005268
ENSMUSG00000055827	ENSMUSG00000006345	ENSMUSG00000055748	ENSMUSG00000007805	ENSMUSG00000079025	ENSMUSG00000025780		ENSMUSG00000042784	ENSMUSG00000017817		ENSMUSG00000087230	ENSMUSG00000037341	ENSMUSG00000090231	ENSMUSG00000063455			ENSMUSG00000087230	ENSMUSG00000037341	ENSMUSG00000058152	ENSMUSG00000008999
ENSMUSG00000024730	ENSMUSG00000028278	ENSMUSG00000046213	ENSMUSG00000075701	ENSMUSG00000000983	ENSMUSG00000055322		ENSMUSG00000089960	ENSMUSG00000059991		ENSMUSG00000029082	ENSMUSG00000049115	ENSMUSG00000009545	ENSMUSG00000057715			ENSMUSG00000029082	ENSMUSG00000049115	ENSMUSG00000020057	ENSMUSG00000004043
ENSMUSG00000032091	ENSMUSG00000032042	ENSMUSG00000037973	ENSMUSG00000063430	ENSMUSG00000032091	ENSMUSG00000051331		ENSMUSG00000079025	ENSMUSG00000035783		ENSMUSG00000022534	ENSMUSG00000058174	ENSMUSG00000022843	ENSMUSG00000020990			ENSMUSG00000022534	ENSMUSG00000058174	ENSMUSG00000028859	ENSMUSG00000041828
ENSMUSG00000037973	ENSMUSG00000032046	ENSMUSG00000096001	ENSMUSG00000060275	ENSMUSG00000013418	ENSMUSG00000034842		ENSMUSG00000034159	ENSMUSG00000032085		ENSMUSG00000039774	ENSMUSG00000046329	ENSMUSG00000047143	ENSMUSG00000058297			ENSMUSG00000039774	ENSMUSG00000046329	ENSMUSG00000000982	ENSMUSG00000086337
ENSMUSG00000000544	ENSMUSG00000024743	ENSMUSG00000074445	ENSMUSG00000000340	ENSMUSG00000030413	ENSMUSG00000020838		ENSMUSG00000089652	ENSMUSG00000005611		ENSMUSG00000032174	ENSMUSG00000021379	ENSMUSG00000029822	ENSMUSG00000028838			ENSMUSG00000032174	ENSMUSG00000021379	ENSMUSG00000022952	ENSMUSG00000034258
ENSMUSG00000074445	ENSMUSG00000047759	ENSMUSG00000032091	ENSMUSG00000047759	ENSMUSG00000050762	ENSMUSG00000031994		ENSMUSG00000016942	ENSMUSG00000048572		ENSMUSG00000039193	ENSMUSG00000084329	ENSMUSG00000058163	ENSMUSG00000085779			ENSMUSG00000039193	ENSMUSG00000084329	ENSMUSG00000032717	ENSMUSG00000032353
ENSMUSG00000013643	ENSMUSG00000040412	ENSMUSG00000017950	ENSMUSG00000039323	ENSMUSG00000048992	ENSMUSG00000026421		ENSMUSG00000029379	ENSMUSG00000038583		ENSMUSG00000079014	ENSMUSG00000087530	ENSMUSG00000037188	ENSMUSG00000050064			ENSMUSG00000079014	ENSMUSG00000087530	ENSMUSG00000044254	ENSMUSG00000080115
ENSMUSG00000035852	ENSMUSG00000038065	ENSMUSG00000034427	ENSMUSG00000022053	ENSMUSG00000030717	ENSMUSG00000034768		ENSMUSG00000054200	ENSMUSG00000053963		ENSMUSG00000063727	ENSMUSG00000015354	ENSMUSG00000073565	ENSMUSG00000047085			ENSMUSG00000063727	ENSMUSG00000015354	ENSMUSG00000003271	ENSMUSG00000025140
ENSMUSG00000034427	ENSMUSG00000058135	ENSMUSG00000056293	ENSMUSG00000045896	ENSMUSG00000086868	ENSMUSG00000026873		ENSMUSG00000030413	ENSMUSG00000038665		ENSMUSG00000032446	ENSMUSG00000041608	ENSMUSG00000040152	ENSMUSG00000072591			ENSMUSG00000032446	ENSMUSG00000041608	ENSMUSG00000041703	ENSMUSG00000037736
ENSMUSG00000048992	ENSMUSG00000022053	ENSMUSG00000058897	ENSMUSG00000032452	ENSMUSG00000071424	ENSMUSG00000050503		ENSMUSG00000034634	ENSMUSG00000067818		ENSMUSG00000027570	ENSMUSG00000073478	ENSMUSG00000084141	ENSMUSG00000022208			ENSMUSG00000027570	ENSMUSG00000073478	ENSMUSG00000090564	ENSMUSG00000044186
ENSMUSG00000042808	ENSMUSG00000040693	ENSMUSG00000000544	ENSMUSG00000026255	ENSMUSG00000030954	ENSMUSG00000033316		ENSMUSG00000043613	ENSMUSG00000001349		ENSMUSG00000021278	ENSMUSG00000022383	ENSMUSG00000034917	ENSMUSG00000019838			ENSMUSG00000021278	ENSMUSG00000022383	ENSMUSG00000022219	ENSMUSG00000022003
ENSMUSG00000023073	ENSMUSG00000022853	ENSMUSG00000026327	ENSMUSG00000031791	ENSMUSG00000027068	ENSMUSG00000020542		ENSMUSG00000063011	ENSMUSG00000040666		ENSMUSG00000032014	ENSMUSG00000057132	ENSMUSG00000044080	ENSMUSG00000023927			ENSMUSG00000032014	ENSMUSG00000057132	ENSMUSG00000029556	ENSMUSG00000058568
ENSMUSG00000044162	ENSMUSG00000037393	ENSMUSG00000000983	ENSMUSG00000017412	ENSMUSG00000058427	ENSMUSG00000061100		ENSMUSG00000043430	ENSMUSG00000097740		ENSMUSG00000025888	ENSMUSG00000008845	ENSMUSG00000032231	ENSMUSG00000003355			ENSMUSG00000025888	ENSMUSG00000008845	ENSMUSG00000038400	ENSMUSG00000030087
ENSMUSG00000023122	ENSMUSG00000044468	ENSMUSG00000023122	ENSMUSG00000078698	ENSMUSG00000031098	ENSMUSG00000009092		ENSMUSG00000058952	ENSMUSG00000022840		ENSMUSG00000002228	ENSMUSG00000065987	ENSMUSG00000028909	ENSMUSG00000058618			ENSMUSG00000002228	ENSMUSG00000065987	ENSMUSG00000032584	ENSMUSG00000062329
ENSMUSG00000024388	ENSMUSG00000037341	ENSMUSG00000017723	ENSMUSG00000037393	ENSMUSG00000061718	ENSMUSG00000050069		ENSMUSG00000026205	ENSMUSG00000033427		ENSMUSG00000022871	ENSMUSG00000021238	ENSMUSG00000038756	ENSMUSG00000000794			ENSMUSG00000022871	ENSMUSG00000021238	ENSMUSG00000043085	ENSMUSG00000028017
ENSMUSG00000032496	ENSMUSG00000049115	ENSMUSG00000028255	ENSMUSG00000034324	ENSMUSG00000035852	ENSMUSG00000013076		ENSMUSG00000041261	ENSMUSG00000022836		ENSMUSG00000018930	ENSMUSG00000044433	ENSMUSG00000031736	ENSMUSG00000046442			ENSMUSG00000018930	ENSMUSG00000044433	ENSMUSG00000022221	ENSMUSG00000026888
ENSMUSG00000040600	ENSMUSG00000058174	ENSMUSG00000013643	ENSMUSG00000037922	ENSMUSG00000054161	ENSMUSG00000027858		ENSMUSG00000091618	ENSMUSG00000002769		ENSMUSG00000057596	ENSMUSG00000026062	ENSMUSG00000023909	ENSMUSG00000032679			ENSMUSG00000057596	ENSMUSG00000026062	ENSMUSG00000026749	ENSMUSG00000030518
ENSMUSG00000058354	ENSMUSG00000037605	ENSMUSG00000035852	ENSMUSG00000054598	ENSMUSG00000043430	ENSMUSG00000073557		ENSMUSG00000032690	ENSMUSG00000032502		ENSMUSG00000059089	ENSMUSG00000020102	ENSMUSG00000027684	ENSMUSG00000042540			ENSMUSG00000059089	ENSMUSG00000020102	ENSMUSG00000045382	ENSMUSG00000025911
ENSMUSG00000024029	ENSMUSG00000037426	ENSMUSG00000031891	ENSMUSG00000019852	ENSMUSG00000090186	ENSMUSG00000050447		ENSMUSG00000029375	ENSMUSG00000059430		ENSMUSG00000037580	ENSMUSG00000060376	ENSMUSG00000022865	ENSMUSG00000086957			ENSMUSG00000037580	ENSMUSG00000060376	ENSMUSG00000001123	ENSMUSG00000071226
ENSMUSG00000056293	ENSMUSG00000031425	ENSMUSG00000048992	ENSMUSG00000025932	ENSMUSG00000073672	ENSMUSG00000045094		ENSMUSG00000074715	ENSMUSG00000037605		ENSMUSG00000041449	ENSMUSG00000086448	ENSMUSG00000017386	ENSMUSG00000042761			ENSMUSG00000041449	ENSMUSG00000086448	ENSMUSG00000046223	ENSMUSG00000028794
ENSMUSG00000017723	ENSMUSG00000046329	ENSMUSG00000030954	ENSMUSG00000032557	ENSMUSG00000062783	ENSMUSG00000078794		ENSMUSG00000035165	ENSMUSG00000086443		ENSMUSG00000030117	ENSMUSG00000085034	ENSMUSG00000003283				ENSMUSG00000030117	ENSMUSG00000085034	ENSMUSG00000059674	ENSMUSG00000044748
ENSMUSG00000096001	ENSMUSG00000043629	ENSMUSG00000030866	ENSMUSG00000073293	ENSMUSG00000032033	ENSMUSG00000074766		ENSMUSG00000032661	ENSMUSG00000063529		ENSMUSG00000034714	ENSMUSG00000020581	ENSMUSG00000019891				ENSMUSG00000034714	ENSMUSG00000020581	ENSMUSG00000023341	ENSMUSG00000089635
ENSMUSG00000061531	ENSMUSG00000021379	ENSMUSG00000060188	ENSMUSG00000029211	ENSMUSG00000042808	ENSMUSG00000028246		ENSMUSG00000004552	ENSMUSG00000028464		ENSMUSG00000030748	ENSMUSG00000060429	ENSMUSG00000028358				ENSMUSG00000030748	ENSMUSG00000060429	ENSMUSG00000028028	ENSMUSG00000036306
ENSMUSG00000033213	ENSMUSG00000049336	ENSMUSG00000027068	ENSMUSG00000021200	ENSMUSG00000034634	ENSMUSG00000037393		ENSMUSG00000047728	ENSMUSG00000022861		ENSMUSG00000021280	ENSMUSG00000034903	ENSMUSG00000049690				ENSMUSG00000021280	ENSMUSG00000034903	ENSMUSG00000027377	ENSMUSG00000052271
ENSMUSG00000042638	ENSMUSG00000084329	ENSMUSG00000042808	ENSMUSG00000038602	ENSMUSG00000029375	ENSMUSG00000057378		ENSMUSG00000090186	ENSMUSG00000020787		ENSMUSG00000024727	ENSMUSG00000058441	ENSMUSG00000072999				ENSMUSG00000024727	ENSMUSG00000058441	ENSMUSG00000095440	ENSMUSG00000036854
ENSMUSG00000060459	ENSMUSG00000087530	ENSMUSG00000044162	ENSMUSG00000052852	ENSMUSG00000089960	ENSMUSG00000030409		ENSMUSG00000042306	ENSMUSG00000087516		ENSMUSG00000047281	ENSMUSG00000044365	ENSMUSG00000019817				ENSMUSG00000047281	ENSMUSG00000044365	ENSMUSG00000073802	ENSMUSG00000089712
ENSMUSG00000031891	ENSMUSG00000015354	ENSMUSG00000040600	ENSMUSG00000087014	ENSMUSG00000085569	ENSMUSG00000028631		ENSMUSG00000029380	ENSMUSG00000050671		ENSMUSG00000091553	ENSMUSG00000086914	ENSMUSG00000031958				ENSMUSG00000091553	ENSMUSG00000086914	ENSMUSG00000046688	ENSMUSG00000067261
ENSMUSG00000030866	ENSMUSG00000041608	ENSMUSG00000089652	ENSMUSG00000020218	ENSMUSG00000026981	ENSMUSG00000038370		ENSMUSG00000057346	ENSMUSG00000018830		ENSMUSG00000063687	ENSMUSG00000022340	ENSMUSG00000064193				ENSMUSG00000063687	ENSMUSG00000022340	ENSMUSG00000020592	ENSMUSG00000042453
ENSMUSG00000026981	ENSMUSG00000045896	ENSMUSG00000031098	ENSMUSG00000072770	ENSMUSG00000091575	ENSMUSG00000048096		ENSMUSG00000062783	ENSMUSG00000050315		ENSMUSG00000030142	ENSMUSG00000021061	ENSMUSG00000026811				ENSMUSG00000030142	ENSMUSG00000021061	ENSMUSG00000029516	ENSMUSG00000003746
ENSMUSG00000054161	ENSMUSG00000073478	ENSMUSG00000061947	ENSMUSG00000075304	ENSMUSG00000032690	ENSMUSG00000029761		ENSMUSG00000079190	ENSMUSG00000053519		ENSMUSG00000048779	ENSMUSG00000020848	ENSMUSG00000030616				ENSMUSG00000048779	ENSMUSG00000020848	ENSMUSG00000028059	ENSMUSG00000094686
ENSMUSG00000031098	ENSMUSG00000067242	ENSMUSG00000023073	ENSMUSG00000036278	ENSMUSG00000016942	ENSMUSG00000031210		ENSMUSG00000035557	ENSMUSG00000038526		ENSMUSG00000058755	ENSMUSG00000054385	ENSMUSG00000059040				ENSMUSG00000058755	ENSMUSG00000054385	ENSMUSG00000059248	ENSMUSG00000023829
ENSMUSG00000027068	ENSMUSG00000022383	ENSMUSG00000032496	ENSMUSG00000032064	ENSMUSG00000035165	ENSMUSG00000029272		ENSMUSG00000091575	ENSMUSG00000007279		ENSMUSG00000031538	ENSMUSG00000053957	ENSMUSG00000063524				ENSMUSG00000031538	ENSMUSG00000053957	ENSMUSG00000060550	ENSMUSG00000070498
ENSMUSG00000032033	ENSMUSG00000057132	ENSMUSG00000079025	ENSMUSG00000021719	ENSMUSG00000000544	ENSMUSG00000022803		ENSMUSG00000015533	ENSMUSG00000073530		ENSMUSG00000079414	ENSMUSG00000032773	ENSMUSG00000027160				ENSMUSG00000079414	ENSMUSG00000032773	ENSMUSG00000035455	ENSMUSG00000047642
ENSMUSG00000044303	ENSMUSG00000028488	ENSMUSG00000054161	ENSMUSG00000053398	ENSMUSG00000079800	ENSMUSG00000026208		ENSMUSG00000035105	ENSMUSG00000035896		ENSMUSG00000029135	ENSMUSG00000061322	ENSMUSG00000070000				ENSMUSG00000029135	ENSMUSG00000061322	ENSMUSG00000038811	ENSMUSG00000049265
ENSMUSG00000053964	ENSMUSG00000008845	ENSMUSG00000054422	ENSMUSG00000018800	ENSMUSG00000034159	ENSMUSG00000025789		ENSMUSG00000045761	ENSMUSG00000025576		ENSMUSG00000041707	ENSMUSG00000002831	ENSMUSG00000044783				ENSMUSG00000041707	ENSMUSG00000002831	ENSMUSG00000037946	ENSMUSG00000031202
ENSMUSG00000058427	ENSMUSG00000065987	ENSMUSG00000024388	ENSMUSG00000025780	ENSMUSG00000041261	ENSMUSG00000030554		ENSMUSG00000044912	ENSMUSG00000074575		ENSMUSG00000094796	ENSMUSG00000082280	ENSMUSG00000041773				ENSMUSG00000094796	ENSMUSG00000082280	ENSMUSG00000030921	ENSMUSG00000084839
ENSMUSG00000041301	ENSMUSG00000021238	ENSMUSG00000059668	ENSMUSG00000028801	ENSMUSG00000074715	ENSMUSG00000028033		ENSMUSG00000079800	ENSMUSG00000026840		ENSMUSG00000045934	ENSMUSG00000086893	ENSMUSG00000024399				ENSMUSG00000045934	ENSMUSG00000086893	ENSMUSG00000026271	ENSMUSG00000036330
ENSMUSG00000042784	ENSMUSG00000063430	ENSMUSG00000032033	ENSMUSG00000086881	ENSMUSG00000054200	ENSMUSG00000030401		ENSMUSG00000061517	ENSMUSG00000033510		ENSMUSG00000074604	ENSMUSG00000084955	ENSMUSG00000023066				ENSMUSG00000074604	ENSMUSG00000084955	ENSMUSG00000037613	ENSMUSG00000003526
ENSMUSG00000089960	ENSMUSG00000044433	ENSMUSG00000021751	ENSMUSG00000097083	ENSMUSG00000042784	ENSMUSG00000043719		ENSMUSG00000020159	ENSMUSG00000038218		ENSMUSG00000024679	ENSMUSG00000055523	ENSMUSG00000025041				ENSMUSG00000024679	ENSMUSG00000055523	ENSMUSG00000034116	ENSMUSG00000078505
ENSMUSG00000056071	ENSMUSG00000026062	ENSMUSG00000036805	ENSMUSG00000050931	ENSMUSG00000032496	ENSMUSG00000027861		ENSMUSG00000026175	ENSMUSG00000061080		ENSMUSG00000024986	ENSMUSG00000017195	ENSMUSG00000026110				ENSMUSG00000024986	ENSMUSG00000017195	ENSMUSG00000024066	ENSMUSG00000029695
ENSMUSG00000079025	ENSMUSG00000045094	ENSMUSG00000058427	ENSMUSG00000045246	ENSMUSG00000023073	ENSMUSG00000021373		ENSMUSG00000000308	ENSMUSG00000064325		ENSMUSG00000000957	ENSMUSG00000026834	ENSMUSG00000072109				ENSMUSG00000000957	ENSMUSG00000026834	ENSMUSG00000035914	ENSMUSG00000049134
ENSMUSG00000032226	ENSMUSG00000096957	ENSMUSG00000024029	ENSMUSG00000005667	ENSMUSG00000032373	ENSMUSG00000041731		ENSMUSG00000042759	ENSMUSG00000058831		ENSMUSG00000004347	ENSMUSG00000074219	ENSMUSG00000024736				ENSMUSG00000004347	ENSMUSG00000074219	ENSMUSG00000053113	ENSMUSG00000023263
ENSMUSG00000034159	ENSMUSG00000020102	ENSMUSG00000053964	ENSMUSG00000079657	ENSMUSG00000004540	ENSMUSG00000025006		ENSMUSG00000049721	ENSMUSG00000050967		ENSMUSG00000047810	ENSMUSG00000026424	ENSMUSG00000020812				ENSMUSG00000047810	ENSMUSG00000026424	ENSMUSG00000078773	ENSMUSG00000020566
ENSMUSG00000089652	ENSMUSG00000032557	ENSMUSG00000026981	ENSMUSG00000038065	ENSMUSG00000026417	ENSMUSG00000026697		ENSMUSG00000019987	ENSMUSG00000041930		ENSMUSG00000032322	ENSMUSG00000026701	ENSMUSG00000001379				ENSMUSG00000032322	ENSMUSG00000026701	ENSMUSG00000035711	ENSMUSG00000031972
ENSMUSG00000016942	ENSMUSG00000060376	ENSMUSG00000030413	ENSMUSG00000025036	ENSMUSG00000079190	ENSMUSG00000024366		ENSMUSG00000024521	ENSMUSG00000022061		ENSMUSG00000025804	ENSMUSG00000057182	ENSMUSG00000026519				ENSMUSG00000025804	ENSMUSG00000057182	ENSMUSG00000032691
ENSMUSG00000067206	ENSMUSG00000054598	ENSMUSG00000056071	ENSMUSG00000087141	ENSMUSG00000021751	ENSMUSG00000031022		ENSMUSG00000027456	ENSMUSG00000000003		ENSMUSG00000030761	ENSMUSG00000032671	ENSMUSG00000034271				ENSMUSG00000030761	ENSMUSG00000032671	ENSMUSG00000022575
ENSMUSG00000058063	ENSMUSG00000086448	ENSMUSG00000016942	ENSMUSG00000031290	ENSMUSG00000057346	ENSMUSG00000054640		ENSMUSG00000075611	ENSMUSG00000085708		ENSMUSG00000051022	ENSMUSG00000022229	ENSMUSG00000052142				ENSMUSG00000051022	ENSMUSG00000022229	ENSMUSG00000038331
ENSMUSG00000029379	ENSMUSG00000085034	ENSMUSG00000032226	ENSMUSG00000031147	ENSMUSG00000029380	ENSMUSG00000034295		ENSMUSG00000024105	ENSMUSG00000042179		ENSMUSG00000071715	ENSMUSG00000035932	ENSMUSG00000038305				ENSMUSG00000071715	ENSMUSG00000035932	ENSMUSG00000024590
ENSMUSG00000024619	ENSMUSG00000020581	ENSMUSG00000089960	ENSMUSG00000020571	ENSMUSG00000032661	ENSMUSG00000020218		ENSMUSG00000071203			ENSMUSG00000000489	ENSMUSG00000074448	ENSMUSG00000025278				ENSMUSG00000000489	ENSMUSG00000074448	ENSMUSG00000026683
ENSMUSG00000054200	ENSMUSG00000038665	ENSMUSG00000042784	ENSMUSG00000045094	ENSMUSG00000091002	ENSMUSG00000067242		ENSMUSG00000050335			ENSMUSG00000034883		ENSMUSG00000029720				ENSMUSG00000034883	ENSMUSG00000097324	ENSMUSG00000055413
ENSMUSG00000030413	ENSMUSG00000064325	ENSMUSG00000041301	ENSMUSG00000054477	ENSMUSG00000047728	ENSMUSG00000062760		ENSMUSG00000022949			ENSMUSG00000041481		ENSMUSG00000025950				ENSMUSG00000041481	ENSMUSG00000020524	ENSMUSG00000040711
ENSMUSG00000034634	ENSMUSG00000005667	ENSMUSG00000041261	ENSMUSG00000043487	ENSMUSG00000044162	ENSMUSG00000031748		ENSMUSG00000034459			ENSMUSG00000087060		ENSMUSG00000032624				ENSMUSG00000087060	ENSMUSG00000086254	ENSMUSG00000045763
ENSMUSG00000043613	ENSMUSG00000038370	ENSMUSG00000034634	ENSMUSG00000028631	ENSMUSG00000070687	ENSMUSG00000033007		ENSMUSG00000025330			ENSMUSG00000000901		ENSMUSG00000041782				ENSMUSG00000000901	ENSMUSG00000064165	ENSMUSG00000046591
ENSMUSG00000063011	ENSMUSG00000031147	ENSMUSG00000042638	ENSMUSG00000027316	ENSMUSG00000051397	ENSMUSG00000017817		ENSMUSG00000066861			ENSMUSG00000034773		ENSMUSG00000095041				ENSMUSG00000034773	ENSMUSG00000018566	ENSMUSG00000026039
ENSMUSG00000025401	ENSMUSG00000026840	ENSMUSG00000029375	ENSMUSG00000085071	ENSMUSG00000091618	ENSMUSG00000059991		ENSMUSG00000079808			ENSMUSG00000040133		ENSMUSG00000026077				ENSMUSG00000040133	ENSMUSG00000005533	ENSMUSG00000022822
ENSMUSG00000020826	ENSMUSG00000050931	ENSMUSG00000058354	ENSMUSG00000005268	ENSMUSG00000031430	ENSMUSG00000000142		ENSMUSG00000025993			ENSMUSG00000034266		ENSMUSG00000049502				ENSMUSG00000034266	ENSMUSG00000020340	ENSMUSG00000025001
ENSMUSG00000042265	ENSMUSG00000060429	ENSMUSG00000025401	ENSMUSG00000008999	ENSMUSG00000020774	ENSMUSG00000035783		ENSMUSG00000027995			ENSMUSG00000037010		ENSMUSG00000002227				ENSMUSG00000037010	ENSMUSG00000038319	ENSMUSG00000062210
ENSMUSG00000023247	ENSMUSG00000034903	ENSMUSG00000054200	ENSMUSG00000024395	ENSMUSG00000029379	ENSMUSG00000032085		ENSMUSG00000055415			ENSMUSG00000032724						ENSMUSG00000032724	ENSMUSG00000061013	ENSMUSG00000035365
ENSMUSG00000043430	ENSMUSG00000028033	ENSMUSG00000043430	ENSMUSG00000089774	ENSMUSG00000042306	ENSMUSG00000005611		ENSMUSG00000034394			ENSMUSG00000078763						ENSMUSG00000078763	ENSMUSG00000053334	ENSMUSG00000051378
ENSMUSG00000058952	ENSMUSG00000028631	ENSMUSG00000091575	ENSMUSG00000031994	ENSMUSG00000004552	ENSMUSG00000048572		ENSMUSG00000024059			ENSMUSG00000078920						ENSMUSG00000078920	ENSMUSG00000031824	ENSMUSG00000025492
ENSMUSG00000017688	ENSMUSG00000058441	ENSMUSG00000032690	ENSMUSG00000004043	ENSMUSG00000056148	ENSMUSG00000038583		ENSMUSG00000030650			ENSMUSG00000040613						ENSMUSG00000040613	ENSMUSG00000020902	ENSMUSG00000042694
ENSMUSG00000000202	ENSMUSG00000044365	ENSMUSG00000034159	ENSMUSG00000031410	ENSMUSG00000071203	ENSMUSG00000053963		ENSMUSG00000013338			ENSMUSG00000030187						ENSMUSG00000030187	ENSMUSG00000066456	ENSMUSG00000036565
ENSMUSG00000026205	ENSMUSG00000086914	ENSMUSG00000037390	ENSMUSG00000031210	ENSMUSG00000026205	ENSMUSG00000038665		ENSMUSG00000038775			ENSMUSG00000089762						ENSMUSG00000089762	ENSMUSG00000054408	ENSMUSG00000045328
ENSMUSG00000041261	ENSMUSG00000045246	ENSMUSG00000061718	ENSMUSG00000038665	ENSMUSG00000034459	ENSMUSG00000090223		ENSMUSG00000068011			ENSMUSG00000028459						ENSMUSG00000028459	ENSMUSG00000005949	ENSMUSG00000033952
ENSMUSG00000028965	ENSMUSG00000028801	ENSMUSG00000056148	ENSMUSG00000037605	ENSMUSG00000042759	ENSMUSG00000037922		ENSMUSG00000028037			ENSMUSG00000023045						ENSMUSG00000023045	ENSMUSG00000021573	ENSMUSG00000052684
ENSMUSG00000091618	ENSMUSG00000022340	ENSMUSG00000026989	ENSMUSG00000061576	ENSMUSG00000033849	ENSMUSG00000067818		ENSMUSG00000075420			ENSMUSG00000036931						ENSMUSG00000036931	ENSMUSG00000041696	ENSMUSG00000051517
ENSMUSG00000032690	ENSMUSG00000018800	ENSMUSG00000050762	ENSMUSG00000031376	ENSMUSG00000044912	ENSMUSG00000001349		ENSMUSG00000073598			ENSMUSG00000079227						ENSMUSG00000079227	ENSMUSG00000007805	ENSMUSG00000044456
ENSMUSG00000043592	ENSMUSG00000021061	ENSMUSG00000090186	ENSMUSG00000041828	ENSMUSG00000025993	ENSMUSG00000040666		ENSMUSG00000027514			ENSMUSG00000071724						ENSMUSG00000071724	ENSMUSG00000075701	ENSMUSG00000031557
ENSMUSG00000029375	ENSMUSG00000036278	ENSMUSG00000021803	ENSMUSG00000086337	ENSMUSG00000072723	ENSMUSG00000034324		ENSMUSG00000039304			ENSMUSG00000058715						ENSMUSG00000058715	ENSMUSG00000060275	ENSMUSG00000049866
ENSMUSG00000074715	ENSMUSG00000021373	ENSMUSG00000062783	ENSMUSG00000034825	ENSMUSG00000000308	ENSMUSG00000097740		ENSMUSG00000028175			ENSMUSG00000070691						ENSMUSG00000070691	ENSMUSG00000000340	ENSMUSG00000046295
ENSMUSG00000035165	ENSMUSG00000019852	ENSMUSG00000022376	ENSMUSG00000034898	ENSMUSG00000038775	ENSMUSG00000022840		ENSMUSG00000063646			ENSMUSG00000027654						ENSMUSG00000027654	ENSMUSG00000039323	ENSMUSG00000053158
ENSMUSG00000031844	ENSMUSG00000073557	ENSMUSG00000058063	ENSMUSG00000034258	ENSMUSG00000079808	ENSMUSG00000033427		ENSMUSG00000052776			ENSMUSG00000024247						ENSMUSG00000024247	ENSMUSG00000032452	ENSMUSG00000028678
ENSMUSG00000032661	ENSMUSG00000027861	ENSMUSG00000070687	ENSMUSG00000061100	ENSMUSG00000034813	ENSMUSG00000022836		ENSMUSG00000041605			ENSMUSG00000025058						ENSMUSG00000025058	ENSMUSG00000031791	ENSMUSG00000012443
ENSMUSG00000004552	ENSMUSG00000038602	ENSMUSG00000004552	ENSMUSG00000023092	ENSMUSG00000047854	ENSMUSG00000002769		ENSMUSG00000075010			ENSMUSG00000020808						ENSMUSG00000020808	ENSMUSG00000017412	ENSMUSG00000017146
ENSMUSG00000022126	ENSMUSG00000041828	ENSMUSG00000017688	ENSMUSG00000032353	ENSMUSG00000027555	ENSMUSG00000032502		ENSMUSG00000025161			ENSMUSG00000068101						ENSMUSG00000068101	ENSMUSG00000029211	ENSMUSG00000035356
ENSMUSG00000052485	ENSMUSG00000026255	ENSMUSG00000060402	ENSMUSG00000029161	ENSMUSG00000078942	ENSMUSG00000021313		ENSMUSG00000021747			ENSMUSG00000024968						ENSMUSG00000024968	ENSMUSG00000052852	ENSMUSG00000024579
ENSMUSG00000047728	ENSMUSG00000053963	ENSMUSG00000074715	ENSMUSG00000080115	ENSMUSG00000035283	ENSMUSG00000059430		ENSMUSG00000051439			ENSMUSG00000007207						ENSMUSG00000007207	ENSMUSG00000087014	ENSMUSG00000035273
ENSMUSG00000090186	ENSMUSG00000024395	ENSMUSG00000035165	ENSMUSG00000021219	ENSMUSG00000032854	ENSMUSG00000037605		ENSMUSG00000023243			ENSMUSG00000052270						ENSMUSG00000052270	ENSMUSG00000021719	ENSMUSG00000047534
ENSMUSG00000042306	ENSMUSG00000032064	ENSMUSG00000029379	ENSMUSG00000025140	ENSMUSG00000041301	ENSMUSG00000033595		ENSMUSG00000026971			ENSMUSG00000044350						ENSMUSG00000044350	ENSMUSG00000086881	ENSMUSG00000003573
ENSMUSG00000029380	ENSMUSG00000031994	ENSMUSG00000079190	ENSMUSG00000078349	ENSMUSG00000033579	ENSMUSG00000086443		ENSMUSG00000027907			ENSMUSG00000027314						ENSMUSG00000027314	ENSMUSG00000079657	ENSMUSG00000026274
ENSMUSG00000057346	ENSMUSG00000052430	ENSMUSG00000029380	ENSMUSG00000037736	ENSMUSG00000050335	ENSMUSG00000063529		ENSMUSG00000016028			ENSMUSG00000045917						ENSMUSG00000045917	ENSMUSG00000087141	ENSMUSG00000040204
ENSMUSG00000062783	ENSMUSG00000054477	ENSMUSG00000032661	ENSMUSG00000063455	ENSMUSG00000021469	ENSMUSG00000031289		ENSMUSG00000079455			ENSMUSG00000051951						ENSMUSG00000051951	ENSMUSG00000031290	ENSMUSG00000020914
ENSMUSG00000041237	ENSMUSG00000020848	ENSMUSG00000093460	ENSMUSG00000034472	ENSMUSG00000024105	ENSMUSG00000029757		ENSMUSG00000063851			ENSMUSG00000001025						ENSMUSG00000001025	ENSMUSG00000020571	ENSMUSG00000038507
ENSMUSG00000026065	ENSMUSG00000032353	ENSMUSG00000031430	ENSMUSG00000026421	ENSMUSG00000021747	ENSMUSG00000028464		ENSMUSG00000030587			ENSMUSG00000008318						ENSMUSG00000008318	ENSMUSG00000027316	ENSMUSG00000020330
ENSMUSG00000079190	ENSMUSG00000025036	ENSMUSG00000063011	ENSMUSG00000021390	ENSMUSG00000079455	ENSMUSG00000022861		ENSMUSG00000078945			ENSMUSG00000078521						ENSMUSG00000078521	ENSMUSG00000085071	ENSMUSG00000019942
ENSMUSG00000027398	ENSMUSG00000054385	ENSMUSG00000058952	ENSMUSG00000057715	ENSMUSG00000063011	ENSMUSG00000057914		ENSMUSG00000053175			ENSMUSG00000000531						ENSMUSG00000000531	ENSMUSG00000031410	ENSMUSG00000023505
ENSMUSG00000068587	ENSMUSG00000089774	ENSMUSG00000029829	ENSMUSG00000044186	ENSMUSG00000024059	ENSMUSG00000020787		ENSMUSG00000044037			ENSMUSG00000039232						ENSMUSG00000039232	ENSMUSG00000061576	ENSMUSG00000005470
ENSMUSG00000044254	ENSMUSG00000058831	ENSMUSG00000044303	ENSMUSG00000025789	ENSMUSG00000044678	ENSMUSG00000025666		ENSMUSG00000044827			ENSMUSG00000028599						ENSMUSG00000028599	ENSMUSG00000031376	ENSMUSG00000037725
ENSMUSG00000028463	ENSMUSG00000053957	ENSMUSG00000086868	ENSMUSG00000022003	ENSMUSG00000061878	ENSMUSG00000087516		ENSMUSG00000024401			ENSMUSG00000052760						ENSMUSG00000052760	ENSMUSG00000034825	ENSMUSG00000027379
ENSMUSG00000035557	ENSMUSG00000053398	ENSMUSG00000047728	ENSMUSG00000058568	ENSMUSG00000021509	ENSMUSG00000020140		ENSMUSG00000073854			ENSMUSG00000022876						ENSMUSG00000022876	ENSMUSG00000023092	ENSMUSG00000024795
ENSMUSG00000091575	ENSMUSG00000032773	ENSMUSG00000033579	ENSMUSG00000030087	ENSMUSG00000034127	ENSMUSG00000050671		ENSMUSG00000039934			ENSMUSG00000030220						ENSMUSG00000030220	ENSMUSG00000063455	ENSMUSG00000031262
ENSMUSG00000015533	ENSMUSG00000061322	ENSMUSG00000026205	ENSMUSG00000062329	ENSMUSG00000013338	ENSMUSG00000018830		ENSMUSG00000024659			ENSMUSG00000035385						ENSMUSG00000035385	ENSMUSG00000057715	ENSMUSG00000029414
ENSMUSG00000028217	ENSMUSG00000094686	ENSMUSG00000073672	ENSMUSG00000020155	ENSMUSG00000025330	ENSMUSG00000050315		ENSMUSG00000072244			ENSMUSG00000030745						ENSMUSG00000030745	ENSMUSG00000020990	ENSMUSG00000022797
ENSMUSG00000035105	ENSMUSG00000043487	ENSMUSG00000085569	ENSMUSG00000003477	ENSMUSG00000035105	ENSMUSG00000053519		ENSMUSG00000079222			ENSMUSG00000069910						ENSMUSG00000069910	ENSMUSG00000058297	ENSMUSG00000073411
ENSMUSG00000045761	ENSMUSG00000044186	ENSMUSG00000032373	ENSMUSG00000020990	ENSMUSG00000040505	ENSMUSG00000038526		ENSMUSG00000030103			ENSMUSG00000032038						ENSMUSG00000032038	ENSMUSG00000028838
ENSMUSG00000021336	ENSMUSG00000075304	ENSMUSG00000020774	ENSMUSG00000034768	ENSMUSG00000072244	ENSMUSG00000031543		ENSMUSG00000032899			ENSMUSG00000025887						ENSMUSG00000025887	ENSMUSG00000085779
ENSMUSG00000044912	ENSMUSG00000037053	ENSMUSG00000079800	ENSMUSG00000058297	ENSMUSG00000066861	ENSMUSG00000007279		ENSMUSG00000090252			ENSMUSG00000001227						ENSMUSG00000001227	ENSMUSG00000050064
ENSMUSG00000079800	ENSMUSG00000034295	ENSMUSG00000041237	ENSMUSG00000073557	ENSMUSG00000075420	ENSMUSG00000062151		ENSMUSG00000003051			ENSMUSG00000000958						ENSMUSG00000000958	ENSMUSG00000047085
ENSMUSG00000061517	ENSMUSG00000004043	ENSMUSG00000022126	ENSMUSG00000028838	ENSMUSG00000040605	ENSMUSG00000073530		ENSMUSG00000050914			ENSMUSG00000079523						ENSMUSG00000079523	ENSMUSG00000072591
ENSMUSG00000020159	ENSMUSG00000042453	ENSMUSG00000071203	ENSMUSG00000028017	ENSMUSG00000045761	ENSMUSG00000035896		ENSMUSG00000024989			ENSMUSG00000035352						ENSMUSG00000035352	ENSMUSG00000022208
ENSMUSG00000026175	ENSMUSG00000002831	ENSMUSG00000043705	ENSMUSG00000085779	ENSMUSG00000079457	ENSMUSG00000025576		ENSMUSG00000097990			ENSMUSG00000072214						ENSMUSG00000072214	ENSMUSG00000019838
ENSMUSG00000000308	ENSMUSG00000017817	ENSMUSG00000043613	ENSMUSG00000026873	ENSMUSG00000073854	ENSMUSG00000001225		ENSMUSG00000032313			ENSMUSG00000066363						ENSMUSG00000066363	ENSMUSG00000023927
ENSMUSG00000042759	ENSMUSG00000073293	ENSMUSG00000045761	ENSMUSG00000033595	ENSMUSG00000027907	ENSMUSG00000074575		ENSMUSG00000021697			ENSMUSG00000039942						ENSMUSG00000039942	ENSMUSG00000003355
ENSMUSG00000049721	ENSMUSG00000061100	ENSMUSG00000057346	ENSMUSG00000034295	ENSMUSG00000027456	ENSMUSG00000038209		ENSMUSG00000075602			ENSMUSG00000022439						ENSMUSG00000022439	ENSMUSG00000058618
ENSMUSG00000021640	ENSMUSG00000078349	ENSMUSG00000068246	ENSMUSG00000026888	ENSMUSG00000022037	ENSMUSG00000026840		ENSMUSG00000025498			ENSMUSG00000028073						ENSMUSG00000028073	ENSMUSG00000000794
ENSMUSG00000019987	ENSMUSG00000082280	ENSMUSG00000042759	ENSMUSG00000030518	ENSMUSG00000036641	ENSMUSG00000064179		ENSMUSG00000006519			ENSMUSG00000027939						ENSMUSG00000027939	ENSMUSG00000046442
ENSMUSG00000044646	ENSMUSG00000072770	ENSMUSG00000042306	ENSMUSG00000048388	ENSMUSG00000079222	ENSMUSG00000033510		ENSMUSG00000022033			ENSMUSG00000026196						ENSMUSG00000026196	ENSMUSG00000032679
ENSMUSG00000024521	ENSMUSG00000058568	ENSMUSG00000044912	ENSMUSG00000050064	ENSMUSG00000052477	ENSMUSG00000038218		ENSMUSG00000052477			ENSMUSG00000031827						ENSMUSG00000031827	ENSMUSG00000042540
ENSMUSG00000027456	ENSMUSG00000062329	ENSMUSG00000091618	ENSMUSG00000025911	ENSMUSG00000074625	ENSMUSG00000061080		ENSMUSG00000021365			ENSMUSG00000033721						ENSMUSG00000033721	ENSMUSG00000086957
ENSMUSG00000040187	ENSMUSG00000034258	ENSMUSG00000004540	ENSMUSG00000071226	ENSMUSG00000028037	ENSMUSG00000047216		ENSMUSG00000022034			ENSMUSG00000028494						ENSMUSG00000028494	ENSMUSG00000042761
ENSMUSG00000075611	ENSMUSG00000086893	ENSMUSG00000000308	ENSMUSG00000028794	ENSMUSG00000020788	ENSMUSG00000064325		ENSMUSG00000006445			ENSMUSG00000027078						ENSMUSG00000027078	ENSMUSG00000069855
ENSMUSG00000024105	ENSMUSG00000005611	ENSMUSG00000051397	ENSMUSG00000044748	ENSMUSG00000086554	ENSMUSG00000058831		ENSMUSG00000030867			ENSMUSG00000030124						ENSMUSG00000030124	ENSMUSG00000043463
ENSMUSG00000023918	ENSMUSG00000025140	ENSMUSG00000029026	ENSMUSG00000050503	ENSMUSG00000059900	ENSMUSG00000050967		ENSMUSG00000041064			ENSMUSG00000053101						ENSMUSG00000053101	ENSMUSG00000021676
ENSMUSG00000071203	ENSMUSG00000037736	ENSMUSG00000035186	ENSMUSG00000030401	ENSMUSG00000044037	ENSMUSG00000041930		ENSMUSG00000044201			ENSMUSG00000023972						ENSMUSG00000023972	ENSMUSG00000043629
ENSMUSG00000050335	ENSMUSG00000025006	ENSMUSG00000043592	ENSMUSG00000089635	ENSMUSG00000027995	ENSMUSG00000031661		ENSMUSG00000035692			ENSMUSG00000004891						ENSMUSG00000004891	ENSMUSG00000006345
ENSMUSG00000028664	ENSMUSG00000030401	ENSMUSG00000020159	ENSMUSG00000047085	ENSMUSG00000049721	ENSMUSG00000072720		ENSMUSG00000028128			ENSMUSG00000038793						ENSMUSG00000038793	ENSMUSG00000002012
ENSMUSG00000022949	ENSMUSG00000084955	ENSMUSG00000000202	ENSMUSG00000036306	ENSMUSG00000015533	ENSMUSG00000051920		ENSMUSG00000079457			ENSMUSG00000050370						ENSMUSG00000050370	ENSMUSG00000031425
ENSMUSG00000034459	ENSMUSG00000086337	ENSMUSG00000013338	ENSMUSG00000052271	ENSMUSG00000046733	ENSMUSG00000022061		ENSMUSG00000033880			ENSMUSG00000024791						ENSMUSG00000024791	ENSMUSG00000049336
ENSMUSG00000025330	ENSMUSG00000059991	ENSMUSG00000027398	ENSMUSG00000009108	ENSMUSG00000029484	ENSMUSG00000000003		ENSMUSG00000044469			ENSMUSG00000032586						ENSMUSG00000032586	ENSMUSG00000037426
ENSMUSG00000066861	ENSMUSG00000055523	ENSMUSG00000028217	ENSMUSG00000074766	ENSMUSG00000030587	ENSMUSG00000036523		ENSMUSG00000037921			ENSMUSG00000020493						ENSMUSG00000020493	ENSMUSG00000052430
ENSMUSG00000079808	ENSMUSG00000031210	ENSMUSG00000061517	ENSMUSG00000036854	ENSMUSG00000024521	ENSMUSG00000028836		ENSMUSG00000032254			ENSMUSG00000021886						ENSMUSG00000021886	ENSMUSG00000096957
ENSMUSG00000025993	ENSMUSG00000050503	ENSMUSG00000015627	ENSMUSG00000033427	ENSMUSG00000090252	ENSMUSG00000041789		ENSMUSG00000002055			ENSMUSG00000001131						ENSMUSG00000001131	ENSMUSG00000028488
ENSMUSG00000027995	ENSMUSG00000033316	ENSMUSG00000015533	ENSMUSG00000030409	ENSMUSG00000028527	ENSMUSG00000085708		ENSMUSG00000042331			ENSMUSG00000055541						ENSMUSG00000055541	ENSMUSG00000032042
ENSMUSG00000055415	ENSMUSG00000032502	ENSMUSG00000026175	ENSMUSG00000033316	ENSMUSG00000052776	ENSMUSG00000042179		ENSMUSG00000041498			ENSMUSG00000039055						ENSMUSG00000039055	ENSMUSG00000037053
ENSMUSG00000034394	ENSMUSG00000034768	ENSMUSG00000038775	ENSMUSG00000026840	ENSMUSG00000061517			ENSMUSG00000068245			ENSMUSG00000026278						ENSMUSG00000026278	ENSMUSG00000063430
ENSMUSG00000046456	ENSMUSG00000026873	ENSMUSG00000049721	ENSMUSG00000025006	ENSMUSG00000020159			ENSMUSG00000035683			ENSMUSG00000029298						ENSMUSG00000029298	ENSMUSG00000022053
ENSMUSG00000027399	ENSMUSG00000030518	ENSMUSG00000034459	ENSMUSG00000089712	ENSMUSG00000049555			ENSMUSG00000033355			ENSMUSG00000021190						ENSMUSG00000021190	ENSMUSG00000045896
ENSMUSG00000023349	ENSMUSG00000030409	ENSMUSG00000035105	ENSMUSG00000072591	ENSMUSG00000041605			ENSMUSG00000028068			ENSMUSG00000074476						ENSMUSG00000074476	ENSMUSG00000026255
ENSMUSG00000024059	ENSMUSG00000022840	ENSMUSG00000028463	ENSMUSG00000028033	ENSMUSG00000042428			ENSMUSG00000018920			ENSMUSG00000035891						ENSMUSG00000035891	ENSMUSG00000078698
ENSMUSG00000005087	ENSMUSG00000008999	ENSMUSG00000038599	ENSMUSG00000027858	ENSMUSG00000033684			ENSMUSG00000055926			ENSMUSG00000026955						ENSMUSG00000026955	ENSMUSG00000054598
ENSMUSG00000030650	ENSMUSG00000005268	ENSMUSG00000041351	ENSMUSG00000022208	ENSMUSG00000024254			ENSMUSG00000037405			ENSMUSG00000026779						ENSMUSG00000026779	ENSMUSG00000019852
ENSMUSG00000013338	ENSMUSG00000029272	ENSMUSG00000025330	ENSMUSG00000021373	ENSMUSG00000023243			ENSMUSG00000023905			ENSMUSG00000041189						ENSMUSG00000041189	ENSMUSG00000032557
ENSMUSG00000038775	ENSMUSG00000022003	ENSMUSG00000021640	ENSMUSG00000067261	ENSMUSG00000003411			ENSMUSG00000032218			ENSMUSG00000024397						ENSMUSG00000024397	ENSMUSG00000073293
ENSMUSG00000068011	ENSMUSG00000017195	ENSMUSG00000025993	ENSMUSG00000028246	ENSMUSG00000029915			ENSMUSG00000046794			ENSMUSG00000030346						ENSMUSG00000030346	ENSMUSG00000038602
ENSMUSG00000000982	ENSMUSG00000026834	ENSMUSG00000027995	ENSMUSG00000030554	ENSMUSG00000055415			ENSMUSG00000048612			ENSMUSG00000057135						ENSMUSG00000057135	ENSMUSG00000072770
ENSMUSG00000028037	ENSMUSG00000086443	ENSMUSG00000024105	ENSMUSG00000042453	ENSMUSG00000062007			ENSMUSG00000029561			ENSMUSG00000074802						ENSMUSG00000074802	ENSMUSG00000075304
ENSMUSG00000025473	ENSMUSG00000032085	ENSMUSG00000034813	ENSMUSG00000003746	ENSMUSG00000075611			ENSMUSG00000027699			ENSMUSG00000040345						ENSMUSG00000040345	ENSMUSG00000036278
ENSMUSG00000075420	ENSMUSG00000067818	ENSMUSG00000021587	ENSMUSG00000022840	ENSMUSG00000032899			ENSMUSG00000031803			ENSMUSG00000021572						ENSMUSG00000021572	ENSMUSG00000032064
ENSMUSG00000073598	ENSMUSG00000030087	ENSMUSG00000024059	ENSMUSG00000094686	ENSMUSG00000038599			ENSMUSG00000029915			ENSMUSG00000032816						ENSMUSG00000032816	ENSMUSG00000053398
ENSMUSG00000042734	ENSMUSG00000026888	ENSMUSG00000075611	ENSMUSG00000059991	ENSMUSG00000058952			ENSMUSG00000022014			ENSMUSG00000028521						ENSMUSG00000028521	ENSMUSG00000018800
ENSMUSG00000027514	ENSMUSG00000028464	ENSMUSG00000079808	ENSMUSG00000029272	ENSMUSG00000035186			ENSMUSG00000038379			ENSMUSG00000029204						ENSMUSG00000029204	ENSMUSG00000028801
ENSMUSG00000039304	ENSMUSG00000033427	ENSMUSG00000027456	ENSMUSG00000031289	ENSMUSG00000018500			ENSMUSG00000072620			ENSMUSG00000072082						ENSMUSG00000072082	ENSMUSG00000097083
ENSMUSG00000050747	ENSMUSG00000089635	ENSMUSG00000044646	ENSMUSG00000022861	ENSMUSG00000085139			ENSMUSG00000015880			ENSMUSG00000091649						ENSMUSG00000091649	ENSMUSG00000050931
ENSMUSG00000028175	ENSMUSG00000074219	ENSMUSG00000022037	ENSMUSG00000005611	ENSMUSG00000078945			ENSMUSG00000001403			ENSMUSG00000022146						ENSMUSG00000022146	ENSMUSG00000045246
ENSMUSG00000063646	ENSMUSG00000026424	ENSMUSG00000035283	ENSMUSG00000038583	ENSMUSG00000053175			ENSMUSG00000017716			ENSMUSG00000028312						ENSMUSG00000028312	ENSMUSG00000005667
ENSMUSG00000020057	ENSMUSG00000036306	ENSMUSG00000033533	ENSMUSG00000023829	ENSMUSG00000024401			ENSMUSG00000061577			ENSMUSG00000024691						ENSMUSG00000024691	ENSMUSG00000038065
ENSMUSG00000052776	ENSMUSG00000097083	ENSMUSG00000050335	ENSMUSG00000029757	ENSMUSG00000024659			ENSMUSG00000040084			ENSMUSG00000046731						ENSMUSG00000046731	ENSMUSG00000025036
ENSMUSG00000030144	ENSMUSG00000028794	ENSMUSG00000002020	ENSMUSG00000019838	ENSMUSG00000035692			ENSMUSG00000056708			ENSMUSG00000051235						ENSMUSG00000051235	ENSMUSG00000031147
ENSMUSG00000041605	ENSMUSG00000078698	ENSMUSG00000040505	ENSMUSG00000025666	ENSMUSG00000027514			ENSMUSG00000072621			ENSMUSG00000043263						ENSMUSG00000043263	ENSMUSG00000054477
ENSMUSG00000075010	ENSMUSG00000067261	ENSMUSG00000021469	ENSMUSG00000070498	ENSMUSG00000063646			ENSMUSG00000023947			ENSMUSG00000069743						ENSMUSG00000069743	ENSMUSG00000043487
ENSMUSG00000025161	ENSMUSG00000038526	ENSMUSG00000036641	ENSMUSG00000023927	ENSMUSG00000068011			ENSMUSG00000031805			ENSMUSG00000005413						ENSMUSG00000005413	ENSMUSG00000005268
ENSMUSG00000021747	ENSMUSG00000036854	ENSMUSG00000066861	ENSMUSG00000009092	ENSMUSG00000097990			ENSMUSG00000017830			ENSMUSG00000026429						ENSMUSG00000026429	ENSMUSG00000008999
ENSMUSG00000029378	ENSMUSG00000035783	ENSMUSG00000030650	ENSMUSG00000027861	ENSMUSG00000039304			ENSMUSG00000058624			ENSMUSG00000048922						ENSMUSG00000048922	ENSMUSG00000004043
ENSMUSG00000051439	ENSMUSG00000080115	ENSMUSG00000055415	ENSMUSG00000020787	ENSMUSG00000043613			ENSMUSG00000034311			ENSMUSG00000001228						ENSMUSG00000001228	ENSMUSG00000041828
ENSMUSG00000023243	ENSMUSG00000025911	ENSMUSG00000031340	ENSMUSG00000003355	ENSMUSG00000030650			ENSMUSG00000036223			ENSMUSG00000059791						ENSMUSG00000059791	ENSMUSG00000086337
ENSMUSG00000021950	ENSMUSG00000069855	ENSMUSG00000021509	ENSMUSG00000072720	ENSMUSG00000003051			ENSMUSG00000026622			ENSMUSG00000067235						ENSMUSG00000067235	ENSMUSG00000034258
ENSMUSG00000026971	ENSMUSG00000003746	ENSMUSG00000040187	ENSMUSG00000024366	ENSMUSG00000075602			ENSMUSG00000028718			ENSMUSG00000030641						ENSMUSG00000030641	ENSMUSG00000032353
ENSMUSG00000022847	ENSMUSG00000022836	ENSMUSG00000074892	ENSMUSG00000057378	ENSMUSG00000005640			ENSMUSG00000039153			ENSMUSG00000026970						ENSMUSG00000026970	ENSMUSG00000080115
ENSMUSG00000021281	ENSMUSG00000033007	ENSMUSG00000047854	ENSMUSG00000031748	ENSMUSG00000025498			ENSMUSG00000042489			ENSMUSG00000019139						ENSMUSG00000019139	ENSMUSG00000025140
ENSMUSG00000058152	ENSMUSG00000003477	ENSMUSG00000072244	ENSMUSG00000097740	ENSMUSG00000025161			ENSMUSG00000027715			ENSMUSG00000028680						ENSMUSG00000028680	ENSMUSG00000037736
ENSMUSG00000027907	ENSMUSG00000044748	ENSMUSG00000085139	ENSMUSG00000047642	ENSMUSG00000049307			ENSMUSG00000024056			ENSMUSG00000086869						ENSMUSG00000086869	ENSMUSG00000044186
ENSMUSG00000016028	ENSMUSG00000073530	ENSMUSG00000074625	ENSMUSG00000007279	ENSMUSG00000019987			ENSMUSG00000030107			ENSMUSG00000079363						ENSMUSG00000079363	ENSMUSG00000022003
ENSMUSG00000031340	ENSMUSG00000026701	ENSMUSG00000027907	ENSMUSG00000038209	ENSMUSG00000025329			ENSMUSG00000041431			ENSMUSG00000031799						ENSMUSG00000031799	ENSMUSG00000058568
ENSMUSG00000074912	ENSMUSG00000010311	ENSMUSG00000035557	ENSMUSG00000061080	ENSMUSG00000030867			ENSMUSG00000022322			ENSMUSG00000041859						ENSMUSG00000041859	ENSMUSG00000030087
ENSMUSG00000079455	ENSMUSG00000084839	ENSMUSG00000075420	ENSMUSG00000049265	ENSMUSG00000050463			ENSMUSG00000006398			ENSMUSG00000000278						ENSMUSG00000000278	ENSMUSG00000062329
ENSMUSG00000063851	ENSMUSG00000020787	ENSMUSG00000024521	ENSMUSG00000058618	ENSMUSG00000035557			ENSMUSG00000069808			ENSMUSG00000032089						ENSMUSG00000032089	ENSMUSG00000028017
ENSMUSG00000030587	ENSMUSG00000070498	ENSMUSG00000037716	ENSMUSG00000031202	ENSMUSG00000035246			ENSMUSG00000042272			ENSMUSG00000021196						ENSMUSG00000021196	ENSMUSG00000026888
ENSMUSG00000078945	ENSMUSG00000022803	ENSMUSG00000097227	ENSMUSG00000017817	ENSMUSG00000086189			ENSMUSG00000007080			ENSMUSG00000022831						ENSMUSG00000022831	ENSMUSG00000030518
ENSMUSG00000053175	ENSMUSG00000030554	ENSMUSG00000041605	ENSMUSG00000084839	ENSMUSG00000037921			ENSMUSG00000020121			ENSMUSG00000021939						ENSMUSG00000021939	ENSMUSG00000025911
ENSMUSG00000028927	ENSMUSG00000038583	ENSMUSG00000027555	ENSMUSG00000086443	ENSMUSG00000051439			ENSMUSG00000027306			ENSMUSG00000041219						ENSMUSG00000041219	ENSMUSG00000071226
ENSMUSG00000028859	ENSMUSG00000071226	ENSMUSG00000079455	ENSMUSG00000090223	ENSMUSG00000022949			ENSMUSG00000022385			ENSMUSG00000030830						ENSMUSG00000030830	ENSMUSG00000028794
ENSMUSG00000044037	ENSMUSG00000048572	ENSMUSG00000035246	ENSMUSG00000038370	ENSMUSG00000040998			ENSMUSG00000029177			ENSMUSG00000026288						ENSMUSG00000026288	ENSMUSG00000044748
ENSMUSG00000044827	ENSMUSG00000041930	ENSMUSG00000024254	ENSMUSG00000036330	ENSMUSG00000026971			ENSMUSG00000030677			ENSMUSG00000050022						ENSMUSG00000050022	ENSMUSG00000089635
ENSMUSG00000032357	ENSMUSG00000097740	ENSMUSG00000044037	ENSMUSG00000053519	ENSMUSG00000046794			ENSMUSG00000026227			ENSMUSG00000019992						ENSMUSG00000019992	ENSMUSG00000036306
ENSMUSG00000024401	ENSMUSG00000031022	ENSMUSG00000091002	ENSMUSG00000053963	ENSMUSG00000033355			ENSMUSG00000037628			ENSMUSG00000021701						ENSMUSG00000021701	ENSMUSG00000052271
ENSMUSG00000043085	ENSMUSG00000048096	ENSMUSG00000063646	ENSMUSG00000021313	ENSMUSG00000032313			ENSMUSG00000027469			ENSMUSG00000002603						ENSMUSG00000002603	ENSMUSG00000036854
ENSMUSG00000022952	ENSMUSG00000050671	ENSMUSG00000039304	ENSMUSG00000000794	ENSMUSG00000068245			ENSMUSG00000038943			ENSMUSG00000003779						ENSMUSG00000003779	ENSMUSG00000089712
ENSMUSG00000020077	ENSMUSG00000022861	ENSMUSG00000032854	ENSMUSG00000032085	ENSMUSG00000082560			ENSMUSG00000021556			ENSMUSG00000057789						ENSMUSG00000057789	ENSMUSG00000067261
ENSMUSG00000087230	ENSMUSG00000052271	ENSMUSG00000022949	ENSMUSG00000002769	ENSMUSG00000067006			ENSMUSG00000031004			ENSMUSG00000068758						ENSMUSG00000068758	ENSMUSG00000042453
ENSMUSG00000022219	ENSMUSG00000036330	ENSMUSG00000021747	ENSMUSG00000028464	ENSMUSG00000016028			ENSMUSG00000020897			ENSMUSG00000052688						ENSMUSG00000052688	ENSMUSG00000003746
ENSMUSG00000073854	ENSMUSG00000038218	ENSMUSG00000023243	ENSMUSG00000003526	ENSMUSG00000027134			ENSMUSG00000023015			ENSMUSG00000033256						ENSMUSG00000033256	ENSMUSG00000094686
ENSMUSG00000039934	ENSMUSG00000049265	ENSMUSG00000062007	ENSMUSG00000031022	ENSMUSG00000022014			ENSMUSG00000032783			ENSMUSG00000027843						ENSMUSG00000027843	ENSMUSG00000023829
ENSMUSG00000024659	ENSMUSG00000057182	ENSMUSG00000068011	ENSMUSG00000038526	ENSMUSG00000073598			ENSMUSG00000033538			ENSMUSG00000022814						ENSMUSG00000022814	ENSMUSG00000070498
ENSMUSG00000072244	ENSMUSG00000023829	ENSMUSG00000028664	ENSMUSG00000067818	ENSMUSG00000039092			ENSMUSG00000027326			ENSMUSG00000079362						ENSMUSG00000079362	ENSMUSG00000047642
ENSMUSG00000079222	ENSMUSG00000050315	ENSMUSG00000028037	ENSMUSG00000041930	ENSMUSG00000034394			ENSMUSG00000012519			ENSMUSG00000037313						ENSMUSG00000037313	ENSMUSG00000049265
ENSMUSG00000030103	ENSMUSG00000063260	ENSMUSG00000030587	ENSMUSG00000058831	ENSMUSG00000029561			ENSMUSG00000019850			ENSMUSG00000017861						ENSMUSG00000017861	ENSMUSG00000031202
ENSMUSG00000032899	ENSMUSG00000087516	ENSMUSG00000005087	ENSMUSG00000035783	ENSMUSG00000006445			ENSMUSG00000028873			ENSMUSG00000024014						ENSMUSG00000024014	ENSMUSG00000084839
ENSMUSG00000032717	ENSMUSG00000003526	ENSMUSG00000053175	ENSMUSG00000087516	ENSMUSG00000039153			ENSMUSG00000037544			ENSMUSG00000023008						ENSMUSG00000023008	ENSMUSG00000036330
ENSMUSG00000090252	ENSMUSG00000050967	ENSMUSG00000032899	ENSMUSG00000022836	ENSMUSG00000044827			ENSMUSG00000018381			ENSMUSG00000038252						ENSMUSG00000038252	ENSMUSG00000003526
ENSMUSG00000029082	ENSMUSG00000002769	ENSMUSG00000027514	ENSMUSG00000022803	ENSMUSG00000033880			ENSMUSG00000040829			ENSMUSG00000027115						ENSMUSG00000027115	ENSMUSG00000078505
ENSMUSG00000022534	ENSMUSG00000007279	ENSMUSG00000042428	ENSMUSG00000048572	ENSMUSG00000021365			ENSMUSG00000023908			ENSMUSG00000008398						ENSMUSG00000008398	ENSMUSG00000029695
ENSMUSG00000003051	ENSMUSG00000041731	ENSMUSG00000059898	ENSMUSG00000040666	ENSMUSG00000075010			ENSMUSG00000047945			ENSMUSG00000021965						ENSMUSG00000021965	ENSMUSG00000049134
ENSMUSG00000050914	ENSMUSG00000009092	ENSMUSG00000052776	ENSMUSG00000026697	ENSMUSG00000006519			ENSMUSG00000035208			ENSMUSG00000022021						ENSMUSG00000022021	ENSMUSG00000023263
ENSMUSG00000024989	ENSMUSG00000032671	ENSMUSG00000022790	ENSMUSG00000063529	ENSMUSG00000017830			ENSMUSG00000024030			ENSMUSG00000022074						ENSMUSG00000022074	ENSMUSG00000020566
ENSMUSG00000029556	ENSMUSG00000040666	ENSMUSG00000078238	ENSMUSG00000048096	ENSMUSG00000087187			ENSMUSG00000047735			ENSMUSG00000073412						ENSMUSG00000073412	ENSMUSG00000031972
ENSMUSG00000022221	ENSMUSG00000026697	ENSMUSG00000079222	ENSMUSG00000078505	ENSMUSG00000028175			ENSMUSG00000026605			ENSMUSG00000045136						ENSMUSG00000045136
ENSMUSG00000097990	ENSMUSG00000059430	ENSMUSG00000078945	ENSMUSG00000020542	ENSMUSG00000022033			ENSMUSG00000026107			ENSMUSG00000057137						ENSMUSG00000057137
ENSMUSG00000032313	ENSMUSG00000025576	ENSMUSG00000058152	ENSMUSG00000041731	ENSMUSG00000048612			ENSMUSG00000073409			ENSMUSG00000073705						ENSMUSG00000073705
ENSMUSG00000046223	ENSMUSG00000031202	ENSMUSG00000034394	ENSMUSG00000063260	ENSMUSG00000018920			ENSMUSG00000024660			ENSMUSG00000017499						ENSMUSG00000017499
ENSMUSG00000045382	ENSMUSG00000029695	ENSMUSG00000047161	ENSMUSG00000032502	ENSMUSG00000050914			ENSMUSG00000071362			ENSMUSG00000028702						ENSMUSG00000028702
ENSMUSG00000039774	ENSMUSG00000089712	ENSMUSG00000051439	ENSMUSG00000033510	ENSMUSG00000042331			ENSMUSG00000034317			ENSMUSG00000022148						ENSMUSG00000022148
ENSMUSG00000032174	ENSMUSG00000063529	ENSMUSG00000090252	ENSMUSG00000073530	ENSMUSG00000036036			ENSMUSG00000058290			ENSMUSG00000026669						ENSMUSG00000026669
ENSMUSG00000039193	ENSMUSG00000061080	ENSMUSG00000073854	ENSMUSG00000029695	ENSMUSG00000031803			ENSMUSG00000002983			ENSMUSG00000033031						ENSMUSG00000033031
ENSMUSG00000021697	ENSMUSG00000049134	ENSMUSG00000020057	ENSMUSG00000025576	ENSMUSG00000069808			ENSMUSG00000024338			ENSMUSG00000073164						ENSMUSG00000073164
ENSMUSG00000075602	ENSMUSG00000028017	ENSMUSG00000016028	ENSMUSG00000046442	ENSMUSG00000039934			ENSMUSG00000034209			ENSMUSG00000029910						ENSMUSG00000029910
ENSMUSG00000003271	ENSMUSG00000047642	ENSMUSG00000028859	ENSMUSG00000031543	ENSMUSG00000030107			ENSMUSG00000036036			ENSMUSG00000001517						ENSMUSG00000001517
ENSMUSG00000025498	ENSMUSG00000001349	ENSMUSG00000051431	ENSMUSG00000050315	ENSMUSG00000030103			ENSMUSG00000027331			ENSMUSG00000020974						ENSMUSG00000020974
ENSMUSG00000006519	ENSMUSG00000033510	ENSMUSG00000034127	ENSMUSG00000049134	ENSMUSG00000031910			ENSMUSG00000076431			ENSMUSG00000022353						ENSMUSG00000022353
ENSMUSG00000022033	ENSMUSG00000074575	ENSMUSG00000086554	ENSMUSG00000023263	ENSMUSG00000033917			ENSMUSG00000085936									ENSMUSG00000027690
ENSMUSG00000079014	ENSMUSG00000053519	ENSMUSG00000020788	ENSMUSG00000031661	ENSMUSG00000025068			ENSMUSG00000018570									ENSMUSG00000070563
ENSMUSG00000063727	ENSMUSG00000022229	ENSMUSG00000060183	ENSMUSG00000032679	ENSMUSG00000028128			ENSMUSG00000027580									ENSMUSG00000094806
ENSMUSG00000052477	ENSMUSG00000022061	ENSMUSG00000063851	ENSMUSG00000050447	ENSMUSG00000070034			ENSMUSG00000005640									ENSMUSG00000085421
ENSMUSG00000038400	ENSMUSG00000023263	ENSMUSG00000003051	ENSMUSG00000050967	ENSMUSG00000072620			ENSMUSG00000024330									ENSMUSG00000028357
ENSMUSG00000021365	ENSMUSG00000035896	ENSMUSG00000040605	ENSMUSG00000042540	ENSMUSG00000035104			ENSMUSG00000021456									ENSMUSG00000037124
ENSMUSG00000032446	ENSMUSG00000018830	ENSMUSG00000052477	ENSMUSG00000067242	ENSMUSG00000026175			ENSMUSG00000001750									ENSMUSG00000064057
ENSMUSG00000027377	ENSMUSG00000035932	ENSMUSG00000075010	ENSMUSG00000086957	ENSMUSG00000063851			ENSMUSG00000040483									ENSMUSG00000037974
ENSMUSG00000022034	ENSMUSG00000031972	ENSMUSG00000049555	ENSMUSG00000022061	ENSMUSG00000012428			ENSMUSG00000035929									ENSMUSG00000029260
ENSMUSG00000006445	ENSMUSG00000020566	ENSMUSG00000044827	ENSMUSG00000020566	ENSMUSG00000081984			ENSMUSG00000047180									ENSMUSG00000060188
ENSMUSG00000030867	ENSMUSG00000078505	ENSMUSG00000079457	ENSMUSG00000047216	ENSMUSG00000024989			ENSMUSG00000040296									ENSMUSG00000061947
ENSMUSG00000090564	ENSMUSG00000074448	ENSMUSG00000054459	ENSMUSG00000059430	ENSMUSG00000032369			ENSMUSG00000082361									ENSMUSG00000054422
ENSMUSG00000027570	ENSMUSG00000000003	ENSMUSG00000000982	ENSMUSG00000042761	ENSMUSG00000026235			ENSMUSG00000032596									ENSMUSG00000059668
ENSMUSG00000041064	ENSMUSG00000042179	ENSMUSG00000046733	ENSMUSG00000064325	ENSMUSG00000024330												ENSMUSG00000036805
ENSMUSG00000044201	ENSMUSG00000085708	ENSMUSG00000022952	ENSMUSG00000001349	ENSMUSG00000020121												ENSMUSG00000037390
ENSMUSG00000035692		ENSMUSG00000026971	ENSMUSG00000010311	ENSMUSG00000017897												ENSMUSG00000026989
ENSMUSG00000021278		ENSMUSG00000024401	ENSMUSG00000035896	ENSMUSG00000023947												ENSMUSG00000021803
ENSMUSG00000028128		ENSMUSG00000032717	ENSMUSG00000051920	ENSMUSG00000035208												ENSMUSG00000022376
ENSMUSG00000032014		ENSMUSG00000039438	ENSMUSG00000018830	ENSMUSG00000023905												ENSMUSG00000060402
ENSMUSG00000079457		ENSMUSG00000025329	ENSMUSG00000031972	ENSMUSG00000063354												ENSMUSG00000093460
ENSMUSG00000033880		ENSMUSG00000039934	ENSMUSG00000074575	ENSMUSG00000022034												ENSMUSG00000029829
ENSMUSG00000025888		ENSMUSG00000097990	ENSMUSG00000041789	ENSMUSG00000042272												ENSMUSG00000043705
ENSMUSG00000044469		ENSMUSG00000044254	ENSMUSG00000000003	ENSMUSG00000026107												ENSMUSG00000068246
ENSMUSG00000037921		ENSMUSG00000003271	ENSMUSG00000085708	ENSMUSG00000041460												ENSMUSG00000029026
ENSMUSG00000032254		ENSMUSG00000032313	ENSMUSG00000042179	ENSMUSG00000032254												ENSMUSG00000015627
ENSMUSG00000073802		ENSMUSG00000033684		ENSMUSG00000021697												ENSMUSG00000041351
ENSMUSG00000026749		ENSMUSG00000059900		ENSMUSG00000044968												ENSMUSG00000021587
ENSMUSG00000002055		ENSMUSG00000024659		ENSMUSG00000044201												ENSMUSG00000033533
ENSMUSG00000042331		ENSMUSG00000049307		ENSMUSG00000061577												ENSMUSG00000002020
ENSMUSG00000041703		ENSMUSG00000034463		ENSMUSG00000021754												ENSMUSG00000074892
ENSMUSG00000002228		ENSMUSG00000075602		ENSMUSG00000038379												ENSMUSG00000037716
ENSMUSG00000041498		ENSMUSG00000025161		ENSMUSG00000030077												ENSMUSG00000097227
ENSMUSG00000022871		ENSMUSG00000041703		ENSMUSG00000048707												ENSMUSG00000059898
ENSMUSG00000018930		ENSMUSG00000030867		ENSMUSG00000034209												ENSMUSG00000022790
ENSMUSG00000001123		ENSMUSG00000090564		ENSMUSG00000028068												ENSMUSG00000078238
ENSMUSG00000068245		ENSMUSG00000073598		ENSMUSG00000056708												ENSMUSG00000047161
ENSMUSG00000057596		ENSMUSG00000090231		ENSMUSG00000037405												ENSMUSG00000051431
ENSMUSG00000032584		ENSMUSG00000022219		ENSMUSG00000071362												ENSMUSG00000060183
ENSMUSG00000059674		ENSMUSG00000029556		ENSMUSG00000040624												ENSMUSG00000054459
ENSMUSG00000035683		ENSMUSG00000035692		ENSMUSG00000024030												ENSMUSG00000039438
ENSMUSG00000033355		ENSMUSG00000033880		ENSMUSG00000031805												ENSMUSG00000034463
ENSMUSG00000059089		ENSMUSG00000006519		ENSMUSG00000040829												ENSMUSG00000090231
ENSMUSG00000037580		ENSMUSG00000037921		ENSMUSG00000018654												ENSMUSG00000009545
ENSMUSG00000028068		ENSMUSG00000019987		ENSMUSG00000002055												ENSMUSG00000022843
ENSMUSG00000041449		ENSMUSG00000009545		ENSMUSG00000041498												ENSMUSG00000047143
ENSMUSG00000018920		ENSMUSG00000030103		ENSMUSG00000026579												ENSMUSG00000029822
ENSMUSG00000055926		ENSMUSG00000038400		ENSMUSG00000020911												ENSMUSG00000058163
ENSMUSG00000030117		ENSMUSG00000048612		ENSMUSG00000041064												ENSMUSG00000037188
ENSMUSG00000037405		ENSMUSG00000061878		ENSMUSG00000061232												ENSMUSG00000073565
ENSMUSG00000023905		ENSMUSG00000040998		ENSMUSG00000029188												ENSMUSG00000040152
ENSMUSG00000034714		ENSMUSG00000033355		ENSMUSG00000037095												ENSMUSG00000084141
ENSMUSG00000032218		ENSMUSG00000025498		ENSMUSG00000027580												ENSMUSG00000034917
ENSMUSG00000046794		ENSMUSG00000012428		ENSMUSG00000024338												ENSMUSG00000044080
ENSMUSG00000048612		ENSMUSG00000046794		ENSMUSG00000047735												ENSMUSG00000032231
ENSMUSG00000029561		ENSMUSG00000032584		ENSMUSG00000027699												ENSMUSG00000028909
ENSMUSG00000027699		ENSMUSG00000068245		ENSMUSG00000047945												ENSMUSG00000038756
ENSMUSG00000030748		ENSMUSG00000043085		ENSMUSG00000041633												ENSMUSG00000031736
ENSMUSG00000021280		ENSMUSG00000006445		ENSMUSG00000091709												ENSMUSG00000023909
ENSMUSG00000024727		ENSMUSG00000022014		ENSMUSG00000073409												ENSMUSG00000027684
ENSMUSG00000031803		ENSMUSG00000022221		ENSMUSG00000033538												ENSMUSG00000022865
ENSMUSG00000047281		ENSMUSG00000042331		ENSMUSG00000056313												ENSMUSG00000017386
ENSMUSG00000029915		ENSMUSG00000021365		ENSMUSG00000021556												ENSMUSG00000003283
ENSMUSG00000091553		ENSMUSG00000029561		ENSMUSG00000002983												ENSMUSG00000019891
ENSMUSG00000063687		ENSMUSG00000026749		ENSMUSG00000035683												ENSMUSG00000028358
ENSMUSG00000022014		ENSMUSG00000022843		ENSMUSG00000026227												ENSMUSG00000049690
ENSMUSG00000018500		ENSMUSG00000041064		ENSMUSG00000032218												ENSMUSG00000072999
ENSMUSG00000038379		ENSMUSG00000031803		ENSMUSG00000026622												ENSMUSG00000019817
ENSMUSG00000072620		ENSMUSG00000045382		ENSMUSG00000044469												ENSMUSG00000031958
ENSMUSG00000030142		ENSMUSG00000041460		ENSMUSG00000001403												ENSMUSG00000064193
ENSMUSG00000015880		ENSMUSG00000020121		ENSMUSG00000072621												ENSMUSG00000026811
ENSMUSG00000001403		ENSMUSG00000001123		ENSMUSG00000058624												ENSMUSG00000030616
ENSMUSG00000017716		ENSMUSG00000028175		ENSMUSG00000085936												ENSMUSG00000059040
ENSMUSG00000048779		ENSMUSG00000050914		ENSMUSG00000023908												ENSMUSG00000063524
ENSMUSG00000061577		ENSMUSG00000082560		ENSMUSG00000036223												ENSMUSG00000027160
ENSMUSG00000040084		ENSMUSG00000047143		ENSMUSG00000028718												ENSMUSG00000070000
ENSMUSG00000029516		ENSMUSG00000024989		ENSMUSG00000055926												ENSMUSG00000044783
ENSMUSG00000058755		ENSMUSG00000087187		ENSMUSG00000042489												ENSMUSG00000041773
ENSMUSG00000056708		ENSMUSG00000028128		ENSMUSG00000067203												ENSMUSG00000024399
ENSMUSG00000072621		ENSMUSG00000035104		ENSMUSG00000051076												ENSMUSG00000023066
ENSMUSG00000023947		ENSMUSG00000017830		ENSMUSG00000019850												ENSMUSG00000025041
ENSMUSG00000031805		ENSMUSG00000029822		ENSMUSG00000007080												ENSMUSG00000026110
ENSMUSG00000031538		ENSMUSG00000058163		ENSMUSG00000079507												ENSMUSG00000072109
ENSMUSG00000079414		ENSMUSG00000022033		ENSMUSG00000040084												ENSMUSG00000024736
ENSMUSG00000017830		ENSMUSG00000018920		ENSMUSG00000032783												ENSMUSG00000020812
ENSMUSG00000029135		ENSMUSG00000031910		ENSMUSG00000024056												ENSMUSG00000001379
ENSMUSG00000041707		ENSMUSG00000037095		ENSMUSG00000035929												ENSMUSG00000026519
ENSMUSG00000058624		ENSMUSG00000026227		ENSMUSG00000029602												ENSMUSG00000034271
ENSMUSG00000035455		ENSMUSG00000037188		ENSMUSG00000040483												ENSMUSG00000052142
ENSMUSG00000094796		ENSMUSG00000073565		ENSMUSG00000034161												ENSMUSG00000038305
ENSMUSG00000045934		ENSMUSG00000044968		ENSMUSG00000018570												ENSMUSG00000025278
ENSMUSG00000034311		ENSMUSG00000046223		ENSMUSG00000017716												ENSMUSG00000029720
ENSMUSG00000036223		ENSMUSG00000029915		ENSMUSG00000015880												ENSMUSG00000025950
ENSMUSG00000074604		ENSMUSG00000007080		ENSMUSG00000047180												ENSMUSG00000032624
ENSMUSG00000026622		ENSMUSG00000069808		ENSMUSG00000025283												ENSMUSG00000041782
ENSMUSG00000026683		ENSMUSG00000039153		ENSMUSG00000012519												ENSMUSG00000095041
ENSMUSG00000028718		ENSMUSG00000037405		ENSMUSG00000028698												ENSMUSG00000026077
ENSMUSG00000039153		ENSMUSG00000042272		ENSMUSG00000031004												ENSMUSG00000049502
ENSMUSG00000060550		ENSMUSG00000061577		ENSMUSG00000034919												ENSMUSG00000002227
ENSMUSG00000023341		ENSMUSG00000059674		ENSMUSG00000022385												ENSMUSG00000036813
ENSMUSG00000042489		ENSMUSG00000023341		ENSMUSG00000030677												ENSMUSG00000034785
ENSMUSG00000027715		ENSMUSG00000028028		ENSMUSG00000018381												ENSMUSG00000038009
ENSMUSG00000024056		ENSMUSG00000027377		ENSMUSG00000000303												ENSMUSG00000025347
ENSMUSG00000037613		ENSMUSG00000030107		ENSMUSG00000010601												ENSMUSG00000090700
ENSMUSG00000024679		ENSMUSG00000031805		ENSMUSG00000037628												ENSMUSG00000061852
ENSMUSG00000030107		ENSMUSG00000032254		ENSMUSG00000037544												ENSMUSG00000056632
ENSMUSG00000024986		ENSMUSG00000026235		ENSMUSG00000034311												ENSMUSG00000050866
ENSMUSG00000000957		ENSMUSG00000005640		ENSMUSG00000029605												ENSMUSG00000094559
ENSMUSG00000041431		ENSMUSG00000023905		ENSMUSG00000076431												ENSMUSG00000022809
ENSMUSG00000004347		ENSMUSG00000044469		ENSMUSG00000026605												ENSMUSG00000000204
ENSMUSG00000020592		ENSMUSG00000028068		ENSMUSG00000020897												ENSMUSG00000059654
ENSMUSG00000047810		ENSMUSG00000095440		ENSMUSG00000001750												ENSMUSG00000046213
ENSMUSG00000032322		ENSMUSG00000017897		ENSMUSG00000027715												ENSMUSG00000017950
ENSMUSG00000025804		ENSMUSG00000036036		ENSMUSG00000040296												ENSMUSG00000034427
ENSMUSG00000030761		ENSMUSG00000040152		ENSMUSG00000024660												ENSMUSG00000028255
ENSMUSG00000022322		ENSMUSG00000084141		ENSMUSG00000038943												ENSMUSG00000013643
ENSMUSG00000006398		ENSMUSG00000063354		ENSMUSG00000027306												ENSMUSG00000040600
ENSMUSG00000069808		ENSMUSG00000022034		ENSMUSG00000021456												ENSMUSG00000024388
ENSMUSG00000051378		ENSMUSG00000072620		ENSMUSG00000034317												ENSMUSG00000053964
ENSMUSG00000042272		ENSMUSG00000034917		ENSMUSG00000058290												ENSMUSG00000056071
ENSMUSG00000051022		ENSMUSG00000033917		ENSMUSG00000001249												ENSMUSG00000032226
ENSMUSG00000071715		ENSMUSG00000056708		ENSMUSG00000022322												ENSMUSG00000042638
ENSMUSG00000000489		ENSMUSG00000002055		ENSMUSG00000027326												ENSMUSG00000058354
ENSMUSG00000007080		ENSMUSG00000070034		ENSMUSG00000029177												ENSMUSG00000025401
ENSMUSG00000034883		ENSMUSG00000073802		ENSMUSG00000047747												ENSMUSG00000058063
ENSMUSG00000041481		ENSMUSG00000023947		ENSMUSG00000006398												ENSMUSG00000017688
ENSMUSG00000037946		ENSMUSG00000024330		ENSMUSG00000082361												ENSMUSG00000044303
ENSMUSG00000020121		ENSMUSG00000021556		ENSMUSG00000082286												ENSMUSG00000041237
ENSMUSG00000087060		ENSMUSG00000046688		ENSMUSG00000027331												ENSMUSG00000022126
ENSMUSG00000000901		ENSMUSG00000044080		ENSMUSG00000041431												ENSMUSG00000043592
ENSMUSG00000034773		ENSMUSG00000035683		ENSMUSG00000023015												ENSMUSG00000000202
ENSMUSG00000040133		ENSMUSG00000015880		ENSMUSG00000039328												ENSMUSG00000027398
ENSMUSG00000026271		ENSMUSG00000035208		ENSMUSG00000027562												ENSMUSG00000028217
ENSMUSG00000027306		ENSMUSG00000041498		ENSMUSG00000070327												ENSMUSG00000028463
ENSMUSG00000022385		ENSMUSG00000047735		ENSMUSG00000034422												ENSMUSG00000021640
ENSMUSG00000034266		ENSMUSG00000032231		ENSMUSG00000028873												ENSMUSG00000044646
ENSMUSG00000029177		ENSMUSG00000021697		ENSMUSG00000027469												ENSMUSG00000031340
ENSMUSG00000030677		ENSMUSG00000040829		ENSMUSG00000032596												ENSMUSG00000040187
ENSMUSG00000037010		ENSMUSG00000032218		ENSMUSG00000031790												ENSMUSG00000028664
ENSMUSG00000032724		ENSMUSG00000032369														ENSMUSG00000005087
ENSMUSG00000026227		ENSMUSG00000028909														ENSMUSG00000058152
ENSMUSG00000037628		ENSMUSG00000038756														ENSMUSG00000020057
ENSMUSG00000027469		ENSMUSG00000024030														ENSMUSG00000028859
ENSMUSG00000078763		ENSMUSG00000020592														ENSMUSG00000000982
ENSMUSG00000078920		ENSMUSG00000044201														ENSMUSG00000022952
ENSMUSG00000046688		ENSMUSG00000055926														ENSMUSG00000032717
ENSMUSG00000038943		ENSMUSG00000072621														ENSMUSG00000044254
ENSMUSG00000040613		ENSMUSG00000031736														ENSMUSG00000003271
ENSMUSG00000030187		ENSMUSG00000023909														ENSMUSG00000041703
ENSMUSG00000089762		ENSMUSG00000029516														ENSMUSG00000090564
ENSMUSG00000028459		ENSMUSG00000027684														ENSMUSG00000022219
ENSMUSG00000023045		ENSMUSG00000028059														ENSMUSG00000029556
ENSMUSG00000021556		ENSMUSG00000059248														ENSMUSG00000038400
ENSMUSG00000031004		ENSMUSG00000060550														ENSMUSG00000032584
ENSMUSG00000030921		ENSMUSG00000035455														ENSMUSG00000043085
ENSMUSG00000020897		ENSMUSG00000023908														ENSMUSG00000022221
ENSMUSG00000034116		ENSMUSG00000027699														ENSMUSG00000026749
ENSMUSG00000035914		ENSMUSG00000028718														ENSMUSG00000045382
ENSMUSG00000023015		ENSMUSG00000022865														ENSMUSG00000001123
ENSMUSG00000032783		ENSMUSG00000001403														ENSMUSG00000046223
ENSMUSG00000078773		ENSMUSG00000038811														ENSMUSG00000059674
ENSMUSG00000033538		ENSMUSG00000047945														ENSMUSG00000023341
ENSMUSG00000038811		ENSMUSG00000026107														ENSMUSG00000028028
ENSMUSG00000027326		ENSMUSG00000058624														ENSMUSG00000027377
ENSMUSG00000059248		ENSMUSG00000026579														ENSMUSG00000095440
ENSMUSG00000036931		ENSMUSG00000040624														ENSMUSG00000073802
ENSMUSG00000079227		ENSMUSG00000038379														ENSMUSG00000046688
ENSMUSG00000032691		ENSMUSG00000017386														ENSMUSG00000020592
ENSMUSG00000071724		ENSMUSG00000018381														ENSMUSG00000029516
ENSMUSG00000053113		ENSMUSG00000040084														ENSMUSG00000028059
ENSMUSG00000046591		ENSMUSG00000027580														ENSMUSG00000059248
ENSMUSG00000012519		ENSMUSG00000037946														ENSMUSG00000060550
ENSMUSG00000019850		ENSMUSG00000030921														ENSMUSG00000035455
ENSMUSG00000026039		ENSMUSG00000003283														ENSMUSG00000038811
ENSMUSG00000058715		ENSMUSG00000026622														ENSMUSG00000037946
ENSMUSG00000070691		ENSMUSG00000042489														ENSMUSG00000030921
ENSMUSG00000028873		ENSMUSG00000020911														ENSMUSG00000026271
ENSMUSG00000027654		ENSMUSG00000026271														ENSMUSG00000037613
ENSMUSG00000037544		ENSMUSG00000019891														ENSMUSG00000034116
ENSMUSG00000018381		ENSMUSG00000037613														ENSMUSG00000024066
ENSMUSG00000024247		ENSMUSG00000033538														ENSMUSG00000035914
ENSMUSG00000025058		ENSMUSG00000034116														ENSMUSG00000053113
ENSMUSG00000040829		ENSMUSG00000028358														ENSMUSG00000078773
ENSMUSG00000020808		ENSMUSG00000049690														ENSMUSG00000035711
ENSMUSG00000023908		ENSMUSG00000034209														ENSMUSG00000032691
ENSMUSG00000068101		ENSMUSG00000024056														ENSMUSG00000022575
ENSMUSG00000024968		ENSMUSG00000048707														ENSMUSG00000038331
ENSMUSG00000047945		ENSMUSG00000024338														ENSMUSG00000024590
ENSMUSG00000035208		ENSMUSG00000091709														ENSMUSG00000026683
ENSMUSG00000007207		ENSMUSG00000024066														ENSMUSG00000055413
ENSMUSG00000052270		ENSMUSG00000035914														ENSMUSG00000040711
ENSMUSG00000024030		ENSMUSG00000012519														ENSMUSG00000045763
ENSMUSG00000047735		ENSMUSG00000031004														ENSMUSG00000046591
ENSMUSG00000095440		ENSMUSG00000072999														ENSMUSG00000026039
ENSMUSG00000035711		ENSMUSG00000053113														ENSMUSG00000022822
ENSMUSG00000044350		ENSMUSG00000034919														ENSMUSG00000025001
ENSMUSG00000033952		ENSMUSG00000019817														ENSMUSG00000062210
ENSMUSG00000026605		ENSMUSG00000078773														ENSMUSG00000035365
ENSMUSG00000027314		ENSMUSG00000035711														ENSMUSG00000051378
ENSMUSG00000045328		ENSMUSG00000071362														ENSMUSG00000025492
ENSMUSG00000045917		ENSMUSG00000021754														ENSMUSG00000042694
ENSMUSG00000051951		ENSMUSG00000019850														ENSMUSG00000036565
ENSMUSG00000001025		ENSMUSG00000031958														ENSMUSG00000045328
ENSMUSG00000008318		ENSMUSG00000032691														ENSMUSG00000033952
ENSMUSG00000028028		ENSMUSG00000073409														ENSMUSG00000052684
ENSMUSG00000078521		ENSMUSG00000034311														ENSMUSG00000051517
ENSMUSG00000025001		ENSMUSG00000022575														ENSMUSG00000044456
ENSMUSG00000000531		ENSMUSG00000038331														ENSMUSG00000031557
ENSMUSG00000039232		ENSMUSG00000036223														ENSMUSG00000049866
ENSMUSG00000026107		ENSMUSG00000022385														ENSMUSG00000046295
ENSMUSG00000028599		ENSMUSG00000064193														ENSMUSG00000053158
ENSMUSG00000028059		ENSMUSG00000017716														ENSMUSG00000028678
ENSMUSG00000073409		ENSMUSG00000085936														ENSMUSG00000012443
ENSMUSG00000052760		ENSMUSG00000027715														ENSMUSG00000017146
ENSMUSG00000024590		ENSMUSG00000020897														ENSMUSG00000035356
ENSMUSG00000062210		ENSMUSG00000026811														ENSMUSG00000024579
ENSMUSG00000022876		ENSMUSG00000002983														ENSMUSG00000035273
ENSMUSG00000024660		ENSMUSG00000024590														ENSMUSG00000047534
ENSMUSG00000030220		ENSMUSG00000026683														ENSMUSG00000003573
ENSMUSG00000027379		ENSMUSG00000021456														ENSMUSG00000026274
ENSMUSG00000020330		ENSMUSG00000055413														ENSMUSG00000040204
ENSMUSG00000024066		ENSMUSG00000032783														ENSMUSG00000020914
ENSMUSG00000071362		ENSMUSG00000041431														ENSMUSG00000038507
ENSMUSG00000025492		ENSMUSG00000040711														ENSMUSG00000020330
ENSMUSG00000035385		ENSMUSG00000045763														ENSMUSG00000019942
ENSMUSG00000030745		ENSMUSG00000038943														ENSMUSG00000023505
ENSMUSG00000040204		ENSMUSG00000046591														ENSMUSG00000005470
ENSMUSG00000034317		ENSMUSG00000026039														ENSMUSG00000037725
ENSMUSG00000069910		ENSMUSG00000030616														ENSMUSG00000027379
ENSMUSG00000040711		ENSMUSG00000024660														ENSMUSG00000024795
ENSMUSG00000032038		ENSMUSG00000061232														ENSMUSG00000031262
ENSMUSG00000025887		ENSMUSG00000076431														ENSMUSG00000029414
ENSMUSG00000001227		ENSMUSG00000037544														ENSMUSG00000022797
ENSMUSG00000058290		ENSMUSG00000059040														ENSMUSG00000073411
ENSMUSG00000002983		ENSMUSG00000022822
ENSMUSG00000000958		ENSMUSG00000063524
ENSMUSG00000024338		ENSMUSG00000025001
ENSMUSG00000079523		ENSMUSG00000029188
ENSMUSG00000028678		ENSMUSG00000037628
ENSMUSG00000034209		ENSMUSG00000027160
ENSMUSG00000036036		ENSMUSG00000070000
ENSMUSG00000012443		ENSMUSG00000027306
ENSMUSG00000035365		ENSMUSG00000044783
ENSMUSG00000035352		ENSMUSG00000041773
ENSMUSG00000022575		ENSMUSG00000062210
ENSMUSG00000027331		ENSMUSG00000023015
ENSMUSG00000072214		ENSMUSG00000027469
ENSMUSG00000047534		ENSMUSG00000035365
ENSMUSG00000066363		ENSMUSG00000001750
ENSMUSG00000039942		ENSMUSG00000051076
ENSMUSG00000076431		ENSMUSG00000026605
ENSMUSG00000020914		ENSMUSG00000027326
ENSMUSG00000038331		ENSMUSG00000051378
ENSMUSG00000022439		ENSMUSG00000030677
ENSMUSG00000085936		ENSMUSG00000025492
ENSMUSG00000028073		ENSMUSG00000006398
ENSMUSG00000027939		ENSMUSG00000042694
ENSMUSG00000026196		ENSMUSG00000018570
ENSMUSG00000046295		ENSMUSG00000036565
ENSMUSG00000031827		ENSMUSG00000045328
ENSMUSG00000033721		ENSMUSG00000033952
ENSMUSG00000028494		ENSMUSG00000024399
ENSMUSG00000035273		ENSMUSG00000034161
ENSMUSG00000027078		ENSMUSG00000052684
ENSMUSG00000055413		ENSMUSG00000051517
ENSMUSG00000030124		ENSMUSG00000079507
ENSMUSG00000019942		ENSMUSG00000056313
ENSMUSG00000053101		ENSMUSG00000023066
ENSMUSG00000023972		ENSMUSG00000044456
ENSMUSG00000004891		ENSMUSG00000029177
ENSMUSG00000051517		ENSMUSG00000025041
ENSMUSG00000038793		ENSMUSG00000031557
ENSMUSG00000050370		ENSMUSG00000067203
ENSMUSG00000018570		ENSMUSG00000026110
ENSMUSG00000027580		ENSMUSG00000035929
ENSMUSG00000044456		ENSMUSG00000022322
ENSMUSG00000031262		ENSMUSG00000072109
ENSMUSG00000024791		ENSMUSG00000028873
ENSMUSG00000032586		ENSMUSG00000024736
ENSMUSG00000037725		ENSMUSG00000010601
ENSMUSG00000020493		ENSMUSG00000020812
ENSMUSG00000005640		ENSMUSG00000082361
ENSMUSG00000021886		ENSMUSG00000049866
ENSMUSG00000024330		ENSMUSG00000040483
ENSMUSG00000001131		ENSMUSG00000025283
ENSMUSG00000055541		ENSMUSG00000029602
ENSMUSG00000039055		ENSMUSG00000047747
ENSMUSG00000017146		ENSMUSG00000046295
ENSMUSG00000031557		ENSMUSG00000047180
ENSMUSG00000026278		ENSMUSG00000053158
ENSMUSG00000029298		ENSMUSG00000058290
ENSMUSG00000021190		ENSMUSG00000034317
ENSMUSG00000074476		ENSMUSG00000028678
ENSMUSG00000035891		ENSMUSG00000040296
ENSMUSG00000026955		ENSMUSG00000001379
ENSMUSG00000026779		ENSMUSG00000012443
ENSMUSG00000023505		ENSMUSG00000029605
ENSMUSG00000041189		ENSMUSG00000017146
ENSMUSG00000024397		ENSMUSG00000026519
ENSMUSG00000030346		ENSMUSG00000035356
ENSMUSG00000021456		ENSMUSG00000024579
ENSMUSG00000005470		ENSMUSG00000034271
ENSMUSG00000057135		ENSMUSG00000035273
ENSMUSG00000045763		ENSMUSG00000052142
ENSMUSG00000074802		ENSMUSG00000047534
ENSMUSG00000040345		ENSMUSG00000034422
ENSMUSG00000021572		ENSMUSG00000003573
ENSMUSG00000032816		ENSMUSG00000026274
ENSMUSG00000028521		ENSMUSG00000038305
ENSMUSG00000029204		ENSMUSG00000082286
ENSMUSG00000052684		ENSMUSG00000025278
ENSMUSG00000072082		ENSMUSG00000040204
ENSMUSG00000042694		ENSMUSG00000029720
ENSMUSG00000091649		ENSMUSG00000032596
ENSMUSG00000022146		ENSMUSG00000020914
ENSMUSG00000028312		ENSMUSG00000038507
ENSMUSG00000001750		ENSMUSG00000020330
ENSMUSG00000024691		ENSMUSG00000027331
ENSMUSG00000046731		ENSMUSG00000025950
ENSMUSG00000051235		ENSMUSG00000019942
ENSMUSG00000043263		ENSMUSG00000023505
ENSMUSG00000049866		ENSMUSG00000005470
ENSMUSG00000069743		ENSMUSG00000070327
ENSMUSG00000005413		ENSMUSG00000032624
ENSMUSG00000053158		ENSMUSG00000041782
ENSMUSG00000026429		ENSMUSG00000037725
ENSMUSG00000048922		ENSMUSG00000095041
ENSMUSG00000029414		ENSMUSG00000027379
ENSMUSG00000001228		ENSMUSG00000024795
ENSMUSG00000024795		ENSMUSG00000031262
ENSMUSG00000059791		ENSMUSG00000029414
ENSMUSG00000067235		ENSMUSG00000026077
ENSMUSG00000036565		ENSMUSG00000027562
ENSMUSG00000030641		ENSMUSG00000022797
ENSMUSG00000026970		ENSMUSG00000049502
ENSMUSG00000019139		ENSMUSG00000073411
ENSMUSG00000028680		ENSMUSG00000002227
ENSMUSG00000086869
ENSMUSG00000079363
ENSMUSG00000031799
ENSMUSG00000040483
ENSMUSG00000041859
ENSMUSG00000035929
ENSMUSG00000000278
ENSMUSG00000032089
ENSMUSG00000021196
ENSMUSG00000026274
ENSMUSG00000022831
ENSMUSG00000003573
ENSMUSG00000021939
ENSMUSG00000041219
ENSMUSG00000030830
ENSMUSG00000047180
ENSMUSG00000026288
ENSMUSG00000050022
ENSMUSG00000040296
ENSMUSG00000019992
ENSMUSG00000038507
ENSMUSG00000021701
ENSMUSG00000002603
ENSMUSG00000003779
ENSMUSG00000022797
ENSMUSG00000057789
ENSMUSG00000068758
ENSMUSG00000052688
ENSMUSG00000033256
ENSMUSG00000027843
ENSMUSG00000082361
ENSMUSG00000022814
ENSMUSG00000079362
ENSMUSG00000035356
ENSMUSG00000037313
ENSMUSG00000022822
ENSMUSG00000017861
ENSMUSG00000024014
ENSMUSG00000024579
ENSMUSG00000023008
ENSMUSG00000038252
ENSMUSG00000027115
ENSMUSG00000008398
ENSMUSG00000021965
ENSMUSG00000022021
ENSMUSG00000022074
ENSMUSG00000073412
ENSMUSG00000045136
ENSMUSG00000057137
ENSMUSG00000073705
ENSMUSG00000017499
ENSMUSG00000028702
ENSMUSG00000022148
ENSMUSG00000026669
ENSMUSG00000073411
ENSMUSG00000033031
ENSMUSG00000073164
ENSMUSG00000039328
ENSMUSG00000029910
ENSMUSG00000001517
ENSMUSG00000020974
ENSMUSG00000032596
ENSMUSG00000022353
