# Supplementary material for: Identification of potential therapeutic targets in prostate cancer through a cross‐species approach
Source: EMBO Mol Med. 2018 Feb 5;10(3):e8274. doi: 10.15252/emmm.201708274 (PMC5840539; doi:10.15252/emmm.201708274)
Supplement: Supplementary file 7 — Source Data for Figure 2 [file EMMM-10-e8274-s005.zip › EMM-2017-08274_SourceDataForFigure2/EMM-2017-08274_SourceDataForFigure2C.xlsx]

## Sheet: PIN
AP		VP		LP		DP			AP only		VP only		LP only		DP only			Shared between all
2306		854		2000		1661			726		32		486		148			552
up	down	up	down	up	down	up	down		up	down	up	down	up	down	up	down		up	down
1537	769	553	301	1062	938	1077	584		515	211	23	9	170	316	83	65		387	165
ENSMUSG00000044485	ENSMUSG00000079644	ENSMUSG00000085183	ENSMUSG00000021219	ENSMUSG00000063851	ENSMUSG00000058618	ENSMUSG00000045364	ENSMUSG00000058618		ENSMUSG00000061808	ENSMUSG00000051414	ENSMUSG00000029909	ENSMUSG00000022435	ENSMUSG00000037974	ENSMUSG00000084082	ENSMUSG00000040752	ENSMUSG00000085504		ENSMUSG00000086848	ENSMUSG00000038541
ENSMUSG00000086848	ENSMUSG00000051414	ENSMUSG00000001901	ENSMUSG00000024366	ENSMUSG00000085183	ENSMUSG00000044743	ENSMUSG00000079455	ENSMUSG00000079644		ENSMUSG00000027690	ENSMUSG00000019905	ENSMUSG00000070546	ENSMUSG00000035407	ENSMUSG00000053797	ENSMUSG00000055078	ENSMUSG00000071516	ENSMUSG00000036123		ENSMUSG00000091199	ENSMUSG00000064329
ENSMUSG00000087027	ENSMUSG00000039954	ENSMUSG00000053765	ENSMUSG00000022454	ENSMUSG00000058427	ENSMUSG00000073573	ENSMUSG00000062017	ENSMUSG00000042540		ENSMUSG00000033061	ENSMUSG00000052303	ENSMUSG00000041717	ENSMUSG00000025969	ENSMUSG00000095493	ENSMUSG00000082406	ENSMUSG00000098066	ENSMUSG00000029182		ENSMUSG00000078664	ENSMUSG00000021219
ENSMUSG00000091199	ENSMUSG00000038541	ENSMUSG00000051237	ENSMUSG00000031210	ENSMUSG00000096802	ENSMUSG00000041550	ENSMUSG00000087203	ENSMUSG00000085504		ENSMUSG00000053216	ENSMUSG00000083737	ENSMUSG00000084989	ENSMUSG00000040723	ENSMUSG00000097645	ENSMUSG00000033214	ENSMUSG00000082860	ENSMUSG00000024807		ENSMUSG00000085944	ENSMUSG00000086233
ENSMUSG00000078664	ENSMUSG00000019905	ENSMUSG00000062017	ENSMUSG00000022435	ENSMUSG00000029379	ENSMUSG00000086254	ENSMUSG00000059042	ENSMUSG00000064165		ENSMUSG00000025347	ENSMUSG00000044322	ENSMUSG00000032207	ENSMUSG00000044217	ENSMUSG00000095162	ENSMUSG00000050830	ENSMUSG00000054537	ENSMUSG00000053334		ENSMUSG00000073043	ENSMUSG00000031613
ENSMUSG00000085944	ENSMUSG00000042943	ENSMUSG00000024365	ENSMUSG00000027430	ENSMUSG00000078672	ENSMUSG00000069855	ENSMUSG00000078507	ENSMUSG00000097801		ENSMUSG00000024028	ENSMUSG00000097812	ENSMUSG00000044976	ENSMUSG00000028943	ENSMUSG00000030093	ENSMUSG00000053194	ENSMUSG00000092550	ENSMUSG00000053965		ENSMUSG00000045364	ENSMUSG00000020262
ENSMUSG00000073043	ENSMUSG00000052303	ENSMUSG00000058354	ENSMUSG00000041577	ENSMUSG00000061852	ENSMUSG00000084082	ENSMUSG00000083618	ENSMUSG00000017211		ENSMUSG00000053719	ENSMUSG00000082451	ENSMUSG00000030137	ENSMUSG00000021506	ENSMUSG00000025746	ENSMUSG00000084254	ENSMUSG00000071489	ENSMUSG00000036867		ENSMUSG00000085183	ENSMUSG00000030255
ENSMUSG00000045364	ENSMUSG00000083737	ENSMUSG00000022986	ENSMUSG00000078349	ENSMUSG00000033533	ENSMUSG00000021219	ENSMUSG00000058063	ENSMUSG00000036123		ENSMUSG00000089714	ENSMUSG00000062868	ENSMUSG00000098090	ENSMUSG00000075592	ENSMUSG00000030994	ENSMUSG00000041710	ENSMUSG00000065475	ENSMUSG00000041215		ENSMUSG00000021795	ENSMUSG00000034472
ENSMUSG00000058260	ENSMUSG00000064329	ENSMUSG00000006218	ENSMUSG00000049115	ENSMUSG00000056632	ENSMUSG00000020990	ENSMUSG00000085081	ENSMUSG00000073377		ENSMUSG00000094613	ENSMUSG00000045733	ENSMUSG00000036853	ENSMUSG00000050840	ENSMUSG00000002057	ENSMUSG00000097666	ENSMUSG00000034883	ENSMUSG00000040543		ENSMUSG00000059042	ENSMUSG00000048070
ENSMUSG00000070880	ENSMUSG00000021219	ENSMUSG00000029378	ENSMUSG00000035878	ENSMUSG00000037974	ENSMUSG00000055214	ENSMUSG00000027902	ENSMUSG00000029182		ENSMUSG00000019892	ENSMUSG00000050558	ENSMUSG00000027834		ENSMUSG00000063234	ENSMUSG00000097789	ENSMUSG00000024128	ENSMUSG00000058135		ENSMUSG00000078507	ENSMUSG00000020155
ENSMUSG00000085183	ENSMUSG00000097801	ENSMUSG00000029909	ENSMUSG00000046807	ENSMUSG00000086861	ENSMUSG00000053863	ENSMUSG00000056148	ENSMUSG00000024807		ENSMUSG00000020884	ENSMUSG00000022209	ENSMUSG00000009185		ENSMUSG00000091021	ENSMUSG00000049694	ENSMUSG00000071138	ENSMUSG00000005533		ENSMUSG00000096802	ENSMUSG00000070576
ENSMUSG00000021795	ENSMUSG00000044322	ENSMUSG00000070546	ENSMUSG00000031613	ENSMUSG00000044681	ENSMUSG00000055078	ENSMUSG00000085183	ENSMUSG00000053334		ENSMUSG00000038968	ENSMUSG00000083415	ENSMUSG00000026669		ENSMUSG00000037390	ENSMUSG00000025013	ENSMUSG00000067356	ENSMUSG00000044033		ENSMUSG00000001901	ENSMUSG00000003949
ENSMUSG00000036813	ENSMUSG00000097812	ENSMUSG00000054746	ENSMUSG00000035407	ENSMUSG00000053797	ENSMUSG00000044071	ENSMUSG00000096635	ENSMUSG00000053965		ENSMUSG00000050321	ENSMUSG00000028811	ENSMUSG00000030510		ENSMUSG00000037033	ENSMUSG00000007480	ENSMUSG00000087482	ENSMUSG00000035834		ENSMUSG00000062017	ENSMUSG00000028949
ENSMUSG00000096014	ENSMUSG00000087613	ENSMUSG00000056632	ENSMUSG00000078925	ENSMUSG00000095493	ENSMUSG00000039710	ENSMUSG00000054746	ENSMUSG00000036867		ENSMUSG00000029269	ENSMUSG00000061111	ENSMUSG00000034738		ENSMUSG00000074469	ENSMUSG00000084969	ENSMUSG00000037716	ENSMUSG00000020961		ENSMUSG00000090534	ENSMUSG00000003477
ENSMUSG00000059042	ENSMUSG00000069855	ENSMUSG00000041717	ENSMUSG00000049336	ENSMUSG00000090700	ENSMUSG00000032079	ENSMUSG00000096802	ENSMUSG00000018999		ENSMUSG00000094305	ENSMUSG00000032182	ENSMUSG00000048922		ENSMUSG00000030963	ENSMUSG00000031492	ENSMUSG00000084797	ENSMUSG00000051098		ENSMUSG00000026450	ENSMUSG00000028370
ENSMUSG00000078507	ENSMUSG00000086254	ENSMUSG00000086861	ENSMUSG00000053141	ENSMUSG00000097645	ENSMUSG00000082406	ENSMUSG00000041358	ENSMUSG00000079559		ENSMUSG00000031394	ENSMUSG00000003531	ENSMUSG00000039116		ENSMUSG00000037145	ENSMUSG00000009900	ENSMUSG00000047990	ENSMUSG00000051379		ENSMUSG00000073399	ENSMUSG00000047414
ENSMUSG00000027902	ENSMUSG00000064165	ENSMUSG00000022026	ENSMUSG00000025969	ENSMUSG00000095162	ENSMUSG00000033214	ENSMUSG00000040752	ENSMUSG00000041215		ENSMUSG00000086478	ENSMUSG00000019158	ENSMUSG00000030200		ENSMUSG00000047230	ENSMUSG00000037014	ENSMUSG00000029275	ENSMUSG00000030088		ENSMUSG00000054746	ENSMUSG00000028476
ENSMUSG00000096802	ENSMUSG00000082451	ENSMUSG00000000983	ENSMUSG00000028949	ENSMUSG00000030093	ENSMUSG00000064224	ENSMUSG00000026602	ENSMUSG00000008305		ENSMUSG00000095257	ENSMUSG00000003809	ENSMUSG00000022351		ENSMUSG00000037124	ENSMUSG00000042102	ENSMUSG00000096645	ENSMUSG00000040219		ENSMUSG00000078672	ENSMUSG00000048388
ENSMUSG00000001901	ENSMUSG00000062868	ENSMUSG00000079025	ENSMUSG00000038319	ENSMUSG00000025746	ENSMUSG00000050830	ENSMUSG00000070563	ENSMUSG00000040543		ENSMUSG00000073628	ENSMUSG00000052605	ENSMUSG00000020875		ENSMUSG00000025105	ENSMUSG00000043549	ENSMUSG00000086844	ENSMUSG00000094627		ENSMUSG00000044021	ENSMUSG00000007655
ENSMUSG00000053765	ENSMUSG00000073377	ENSMUSG00000096001	ENSMUSG00000030518	ENSMUSG00000030994	ENSMUSG00000053194	ENSMUSG00000093460	ENSMUSG00000015112		ENSMUSG00000000204	ENSMUSG00000020681	ENSMUSG00000032418		ENSMUSG00000036172	ENSMUSG00000027035	ENSMUSG00000070167	ENSMUSG00000003038		ENSMUSG00000055827	ENSMUSG00000045680
ENSMUSG00000094053	ENSMUSG00000045733	ENSMUSG00000030017	ENSMUSG00000002769	ENSMUSG00000085421	ENSMUSG00000084254	ENSMUSG00000000202	ENSMUSG00000040414		ENSMUSG00000097315	ENSMUSG00000026489	ENSMUSG00000037887		ENSMUSG00000024935	ENSMUSG00000037426	ENSMUSG00000039099	ENSMUSG00000021493		ENSMUSG00000096001	ENSMUSG00000047759
ENSMUSG00000062017	ENSMUSG00000050558	ENSMUSG00000032661	ENSMUSG00000026421	ENSMUSG00000002057	ENSMUSG00000036131	ENSMUSG00000078252	ENSMUSG00000058135		ENSMUSG00000027577	ENSMUSG00000036941	ENSMUSG00000017204		ENSMUSG00000021250	ENSMUSG00000024222	ENSMUSG00000048003	ENSMUSG00000074505		ENSMUSG00000055748	ENSMUSG00000063873
ENSMUSG00000036949	ENSMUSG00000069378	ENSMUSG00000086848	ENSMUSG00000009092	ENSMUSG00000028357	ENSMUSG00000041710	ENSMUSG00000071516	ENSMUSG00000029436		ENSMUSG00000037428	ENSMUSG00000079470	ENSMUSG00000027496		ENSMUSG00000013083	ENSMUSG00000051236	ENSMUSG00000097019	ENSMUSG00000019979		ENSMUSG00000029371	ENSMUSG00000063260
ENSMUSG00000034785	ENSMUSG00000086233	ENSMUSG00000010601	ENSMUSG00000060371	ENSMUSG00000063234	ENSMUSG00000097666	ENSMUSG00000095213	ENSMUSG00000040118		ENSMUSG00000010505	ENSMUSG00000029086			ENSMUSG00000055003	ENSMUSG00000075254	ENSMUSG00000097640	ENSMUSG00000005949		ENSMUSG00000071356	ENSMUSG00000035878
ENSMUSG00000061808	ENSMUSG00000022209	ENSMUSG00000074445	ENSMUSG00000006570	ENSMUSG00000091021	ENSMUSG00000097789	ENSMUSG00000096100	ENSMUSG00000020340		ENSMUSG00000090103	ENSMUSG00000021646			ENSMUSG00000075027	ENSMUSG00000054619	ENSMUSG00000034774	ENSMUSG00000032207		ENSMUSG00000047517	ENSMUSG00000027016
ENSMUSG00000038009	ENSMUSG00000083415	ENSMUSG00000047728	ENSMUSG00000034842	ENSMUSG00000037390	ENSMUSG00000062372	ENSMUSG00000061852	ENSMUSG00000027313		ENSMUSG00000094054	ENSMUSG00000023959			ENSMUSG00000042567	ENSMUSG00000019647	ENSMUSG00000078144	ENSMUSG00000020599		ENSMUSG00000017723	ENSMUSG00000021200
ENSMUSG00000073394	ENSMUSG00000074212	ENSMUSG00000030866	ENSMUSG00000040723	ENSMUSG00000037033	ENSMUSG00000049694	ENSMUSG00000026963	ENSMUSG00000039470		ENSMUSG00000006546	ENSMUSG00000009614			ENSMUSG00000001021	ENSMUSG00000033763	ENSMUSG00000039321	ENSMUSG00000050473		ENSMUSG00000031891	ENSMUSG00000042109
ENSMUSG00000027690	ENSMUSG00000028811	ENSMUSG00000032690	ENSMUSG00000034768	ENSMUSG00000022126	ENSMUSG00000086302	ENSMUSG00000066513	ENSMUSG00000061100		ENSMUSG00000096940	ENSMUSG00000028654			ENSMUSG00000054618	ENSMUSG00000045896	ENSMUSG00000098088	ENSMUSG00000036667		ENSMUSG00000026327	ENSMUSG00000070407
ENSMUSG00000043753	ENSMUSG00000061111	ENSMUSG00000055748	ENSMUSG00000046447	ENSMUSG00000074469	ENSMUSG00000025013	ENSMUSG00000086861	ENSMUSG00000036766		ENSMUSG00000097417	ENSMUSG00000028830			ENSMUSG00000096701	ENSMUSG00000031666	ENSMUSG00000097283	ENSMUSG00000041180		ENSMUSG00000037973	ENSMUSG00000024395
ENSMUSG00000028589	ENSMUSG00000032182	ENSMUSG00000073043	ENSMUSG00000041559	ENSMUSG00000030963	ENSMUSG00000066224	ENSMUSG00000098066	ENSMUSG00000029156		ENSMUSG00000028356	ENSMUSG00000024327			ENSMUSG00000066129	ENSMUSG00000028343	ENSMUSG00000048349	ENSMUSG00000045777		ENSMUSG00000045991	ENSMUSG00000026463
ENSMUSG00000033061	ENSMUSG00000038121	ENSMUSG00000044162	ENSMUSG00000020902	ENSMUSG00000078586	ENSMUSG00000084843	ENSMUSG00000082860	ENSMUSG00000032353		ENSMUSG00000037942	ENSMUSG00000027236			ENSMUSG00000027399	ENSMUSG00000029407	ENSMUSG00000037157	ENSMUSG00000075704		ENSMUSG00000056293	ENSMUSG00000034898
ENSMUSG00000053216	ENSMUSG00000032042	ENSMUSG00000058427	ENSMUSG00000007655	ENSMUSG00000022026	ENSMUSG00000007480	ENSMUSG00000054537	ENSMUSG00000005533		ENSMUSG00000050822	ENSMUSG00000026189			ENSMUSG00000025473	ENSMUSG00000028600	ENSMUSG00000092300	ENSMUSG00000031831		ENSMUSG00000058897	ENSMUSG00000025932
ENSMUSG00000031981	ENSMUSG00000003531	ENSMUSG00000029371	ENSMUSG00000042453	ENSMUSG00000058354	ENSMUSG00000084969	ENSMUSG00000092550	ENSMUSG00000066235		ENSMUSG00000047641	ENSMUSG00000042055			ENSMUSG00000081343	ENSMUSG00000035828	ENSMUSG00000087445	ENSMUSG00000003849		ENSMUSG00000029865	ENSMUSG00000010311
ENSMUSG00000028386	ENSMUSG00000020848	ENSMUSG00000071356	ENSMUSG00000061100	ENSMUSG00000030017	ENSMUSG00000031492	ENSMUSG00000086255	ENSMUSG00000037712		ENSMUSG00000042604	ENSMUSG00000027933			ENSMUSG00000055413	ENSMUSG00000045871	ENSMUSG00000024871	ENSMUSG00000020672		ENSMUSG00000084939	ENSMUSG00000043259
ENSMUSG00000074240	ENSMUSG00000019158	ENSMUSG00000047517	ENSMUSG00000029161	ENSMUSG00000047517	ENSMUSG00000009900	ENSMUSG00000022026	ENSMUSG00000045954		ENSMUSG00000071561	ENSMUSG00000034591			ENSMUSG00000021950	ENSMUSG00000024654	ENSMUSG00000086544	ENSMUSG00000073406		ENSMUSG00000052819	ENSMUSG00000020926
ENSMUSG00000096635	ENSMUSG00000028488	ENSMUSG00000032496	ENSMUSG00000002384	ENSMUSG00000071356	ENSMUSG00000037014	ENSMUSG00000029865	ENSMUSG00000033965		ENSMUSG00000086763	ENSMUSG00000044770			ENSMUSG00000026628	ENSMUSG00000044328	ENSMUSG00000074340	ENSMUSG00000049551		ENSMUSG00000030866	ENSMUSG00000089774
ENSMUSG00000025347	ENSMUSG00000030872	ENSMUSG00000078672	ENSMUSG00000030782	ENSMUSG00000021795	ENSMUSG00000042102	ENSMUSG00000024029	ENSMUSG00000028161		ENSMUSG00000058925	ENSMUSG00000035000			ENSMUSG00000070291	ENSMUSG00000060152	ENSMUSG00000086015	ENSMUSG00000028445		ENSMUSG00000023122	ENSMUSG00000029161
ENSMUSG00000090534	ENSMUSG00000021676	ENSMUSG00000024029	ENSMUSG00000020262	ENSMUSG00000047728	ENSMUSG00000043549	ENSMUSG00000073043	ENSMUSG00000094686		ENSMUSG00000070798	ENSMUSG00000032066			ENSMUSG00000087213	ENSMUSG00000031431	ENSMUSG00000073144	ENSMUSG00000035237		ENSMUSG00000024029	ENSMUSG00000078349
ENSMUSG00000070563	ENSMUSG00000003809	ENSMUSG00000026450	ENSMUSG00000013076	ENSMUSG00000029371	ENSMUSG00000031410	ENSMUSG00000055748	ENSMUSG00000058486		ENSMUSG00000097421	ENSMUSG00000030168			ENSMUSG00000084974	ENSMUSG00000030499	ENSMUSG00000082088	ENSMUSG00000025582		ENSMUSG00000074445	ENSMUSG00000009108
ENSMUSG00000026963	ENSMUSG00000052605	ENSMUSG00000055827	ENSMUSG00000026778	ENSMUSG00000045991	ENSMUSG00000030934	ENSMUSG00000055827	ENSMUSG00000038855		ENSMUSG00000074398	ENSMUSG00000041961			ENSMUSG00000024727	ENSMUSG00000029406	ENSMUSG00000040152	ENSMUSG00000041624		ENSMUSG00000030017	ENSMUSG00000021390
ENSMUSG00000097767	ENSMUSG00000030934	ENSMUSG00000079339	ENSMUSG00000053647	ENSMUSG00000000983	ENSMUSG00000005973	ENSMUSG00000030866	ENSMUSG00000044033		ENSMUSG00000092094	ENSMUSG00000033900			ENSMUSG00000038418	ENSMUSG00000048371	ENSMUSG00000023873	ENSMUSG00000036395		ENSMUSG00000089652	ENSMUSG00000030782
ENSMUSG00000024028	ENSMUSG00000020681	ENSMUSG00000023073	ENSMUSG00000045284	ENSMUSG00000089960	ENSMUSG00000027035	ENSMUSG00000021795	ENSMUSG00000042155		ENSMUSG00000066516	ENSMUSG00000066441			ENSMUSG00000054136	ENSMUSG00000056234	ENSMUSG00000086549	ENSMUSG00000035095		ENSMUSG00000079025	ENSMUSG00000025780
ENSMUSG00000094806	ENSMUSG00000026489	ENSMUSG00000030954	ENSMUSG00000030862	ENSMUSG00000074445	ENSMUSG00000037426	ENSMUSG00000017723	ENSMUSG00000035834		ENSMUSG00000063177	ENSMUSG00000001105			ENSMUSG00000021485	ENSMUSG00000045658	ENSMUSG00000085687	ENSMUSG00000049709		ENSMUSG00000000983	ENSMUSG00000055322
ENSMUSG00000066513	ENSMUSG00000075304	ENSMUSG00000063851	ENSMUSG00000081220	ENSMUSG00000023073	ENSMUSG00000024222	ENSMUSG00000031891	ENSMUSG00000020961		ENSMUSG00000030669	ENSMUSG00000022853			ENSMUSG00000044254	ENSMUSG00000010025	ENSMUSG00000026414	ENSMUSG00000039716		ENSMUSG00000032091	ENSMUSG00000051331
ENSMUSG00000092130	ENSMUSG00000014077	ENSMUSG00000078664	ENSMUSG00000009108	ENSMUSG00000036422	ENSMUSG00000025784	ENSMUSG00000052819	ENSMUSG00000051098		ENSMUSG00000063713	ENSMUSG00000026245			ENSMUSG00000053113	ENSMUSG00000040564	ENSMUSG00000097231	ENSMUSG00000028655		ENSMUSG00000013418	ENSMUSG00000034842
ENSMUSG00000053719	ENSMUSG00000036941	ENSMUSG00000089652	ENSMUSG00000027376	ENSMUSG00000032496	ENSMUSG00000051236	ENSMUSG00000000983	ENSMUSG00000087516		ENSMUSG00000024471	ENSMUSG00000032238			ENSMUSG00000050370	ENSMUSG00000045875	ENSMUSG00000030616	ENSMUSG00000025082		ENSMUSG00000030413	ENSMUSG00000020838
ENSMUSG00000089714	ENSMUSG00000097083	ENSMUSG00000042808	ENSMUSG00000045094	ENSMUSG00000054200	ENSMUSG00000075254	ENSMUSG00000074445	ENSMUSG00000043629		ENSMUSG00000027801	ENSMUSG00000036620			ENSMUSG00000028195	ENSMUSG00000020154	ENSMUSG00000051314	ENSMUSG00000049154		ENSMUSG00000050762	ENSMUSG00000031994
ENSMUSG00000094613	ENSMUSG00000079470	ENSMUSG00000040405	ENSMUSG00000089712	ENSMUSG00000031891	ENSMUSG00000041079	ENSMUSG00000056293	ENSMUSG00000028402		ENSMUSG00000013643	ENSMUSG00000068739			ENSMUSG00000090231	ENSMUSG00000025933	ENSMUSG00000023019	ENSMUSG00000037860		ENSMUSG00000048992	ENSMUSG00000026421
ENSMUSG00000095213	ENSMUSG00000018999	ENSMUSG00000075611	ENSMUSG00000060275	ENSMUSG00000044162	ENSMUSG00000054619	ENSMUSG00000032091	ENSMUSG00000031824		ENSMUSG00000024730	ENSMUSG00000082534			ENSMUSG00000080303	ENSMUSG00000030317	ENSMUSG00000086587	ENSMUSG00000055540		ENSMUSG00000030717	ENSMUSG00000034768
ENSMUSG00000096100	ENSMUSG00000019907	ENSMUSG00000022824	ENSMUSG00000015354	ENSMUSG00000037145	ENSMUSG00000019647	ENSMUSG00000055561	ENSMUSG00000051379		ENSMUSG00000061947	ENSMUSG00000096957			ENSMUSG00000089726	ENSMUSG00000031835	ENSMUSG00000023906	ENSMUSG00000032285		ENSMUSG00000086868	ENSMUSG00000026873
ENSMUSG00000019892	ENSMUSG00000029086	ENSMUSG00000063011	ENSMUSG00000020620	ENSMUSG00000059654	ENSMUSG00000033763	ENSMUSG00000030017	ENSMUSG00000030088		ENSMUSG00000024485	ENSMUSG00000018340			ENSMUSG00000087265	ENSMUSG00000074207	ENSMUSG00000080316	ENSMUSG00000030732		ENSMUSG00000071424	ENSMUSG00000050503
ENSMUSG00000020884	ENSMUSG00000021646	ENSMUSG00000056293	ENSMUSG00000034472	ENSMUSG00000078664	ENSMUSG00000045896	ENSMUSG00000036813	ENSMUSG00000040219		ENSMUSG00000056812	ENSMUSG00000037685			ENSMUSG00000017390	ENSMUSG00000039419	ENSMUSG00000093459	ENSMUSG00000067173		ENSMUSG00000030954	ENSMUSG00000033316
ENSMUSG00000038968	ENSMUSG00000097328	ENSMUSG00000016942	ENSMUSG00000033910	ENSMUSG00000063011	ENSMUSG00000030872	ENSMUSG00000047517	ENSMUSG00000057069		ENSMUSG00000054422	ENSMUSG00000020715			ENSMUSG00000028362	ENSMUSG00000048458	ENSMUSG00000029687	ENSMUSG00000040289		ENSMUSG00000027068	ENSMUSG00000020542
ENSMUSG00000078252	ENSMUSG00000023959	ENSMUSG00000031551	ENSMUSG00000044217	ENSMUSG00000032661	ENSMUSG00000000340	ENSMUSG00000058427	ENSMUSG00000039485		ENSMUSG00000037578	ENSMUSG00000059897			ENSMUSG00000084850	ENSMUSG00000015476	ENSMUSG00000060621	ENSMUSG00000040649		ENSMUSG00000058427	ENSMUSG00000061100
ENSMUSG00000006218	ENSMUSG00000066233	ENSMUSG00000040505	ENSMUSG00000024386	ENSMUSG00000096001	ENSMUSG00000031666	ENSMUSG00000050762	ENSMUSG00000020571		ENSMUSG00000068154	ENSMUSG00000031840			ENSMUSG00000031530	ENSMUSG00000025978	ENSMUSG00000051727	ENSMUSG00000059852		ENSMUSG00000031098	ENSMUSG00000009092
ENSMUSG00000041358	ENSMUSG00000061013	ENSMUSG00000084989	ENSMUSG00000096956	ENSMUSG00000032690	ENSMUSG00000022197	ENSMUSG00000078672	ENSMUSG00000029777		ENSMUSG00000087476	ENSMUSG00000035390			ENSMUSG00000041707	ENSMUSG00000075302	ENSMUSG00000035349	ENSMUSG00000085582		ENSMUSG00000061718	ENSMUSG00000050069
ENSMUSG00000031654	ENSMUSG00000009614	ENSMUSG00000030413	ENSMUSG00000006345	ENSMUSG00000024029	ENSMUSG00000026198	ENSMUSG00000079025	ENSMUSG00000014361		ENSMUSG00000015787	ENSMUSG00000047146			ENSMUSG00000026828	ENSMUSG00000022510	ENSMUSG00000072893	ENSMUSG00000001510		ENSMUSG00000035852	ENSMUSG00000013076
ENSMUSG00000050321	ENSMUSG00000028654	ENSMUSG00000035165	ENSMUSG00000004814	ENSMUSG00000055748	ENSMUSG00000028343	ENSMUSG00000066515	ENSMUSG00000094627		ENSMUSG00000024411	ENSMUSG00000038473			ENSMUSG00000020607	ENSMUSG00000030878	ENSMUSG00000054945	ENSMUSG00000032017		ENSMUSG00000054161	ENSMUSG00000027858
ENSMUSG00000026450	ENSMUSG00000042210	ENSMUSG00000089960	ENSMUSG00000067279	ENSMUSG00000030866	ENSMUSG00000029407	ENSMUSG00000054200	ENSMUSG00000024238		ENSMUSG00000021749	ENSMUSG00000069114			ENSMUSG00000009772	ENSMUSG00000039496	ENSMUSG00000039084	ENSMUSG00000068323		ENSMUSG00000043430	ENSMUSG00000073557
ENSMUSG00000029269	ENSMUSG00000028830	ENSMUSG00000057346	ENSMUSG00000030401	ENSMUSG00000041703	ENSMUSG00000028600	ENSMUSG00000030717	ENSMUSG00000054641		ENSMUSG00000047904	ENSMUSG00000015619			ENSMUSG00000029075	ENSMUSG00000026062	ENSMUSG00000002076	ENSMUSG00000087355		ENSMUSG00000090186	ENSMUSG00000050447
ENSMUSG00000022155	ENSMUSG00000024327	ENSMUSG00000017723	ENSMUSG00000030255	ENSMUSG00000091199	ENSMUSG00000035828	ENSMUSG00000091199	ENSMUSG00000074212		ENSMUSG00000019982	ENSMUSG00000079553			ENSMUSG00000074577	ENSMUSG00000039115	ENSMUSG00000036492	ENSMUSG00000018620		ENSMUSG00000073672	ENSMUSG00000045094
ENSMUSG00000025425	ENSMUSG00000027236	ENSMUSG00000024401	ENSMUSG00000026768	ENSMUSG00000055827	ENSMUSG00000037440	ENSMUSG00000032661	ENSMUSG00000003038		ENSMUSG00000063063	ENSMUSG00000026648			ENSMUSG00000028885	ENSMUSG00000030223	ENSMUSG00000027938	ENSMUSG00000039552		ENSMUSG00000062783	ENSMUSG00000078794
ENSMUSG00000085421	ENSMUSG00000049439	ENSMUSG00000029379	ENSMUSG00000000197	ENSMUSG00000078507	ENSMUSG00000010609	ENSMUSG00000078664	ENSMUSG00000020262		ENSMUSG00000038801	ENSMUSG00000022383			ENSMUSG00000021091	ENSMUSG00000015342	ENSMUSG00000041235	ENSMUSG00000036872		ENSMUSG00000032033	ENSMUSG00000074766
ENSMUSG00000073399	ENSMUSG00000026768	ENSMUSG00000091199	ENSMUSG00000054385	ENSMUSG00000024401	ENSMUSG00000045871	ENSMUSG00000030413	ENSMUSG00000026833		ENSMUSG00000049396	ENSMUSG00000018581			ENSMUSG00000035385	ENSMUSG00000042834	ENSMUSG00000087366	ENSMUSG00000054763		ENSMUSG00000042808	ENSMUSG00000028246
ENSMUSG00000044681	ENSMUSG00000026189	ENSMUSG00000049709	ENSMUSG00000020155	ENSMUSG00000073043	ENSMUSG00000024654	ENSMUSG00000087027	ENSMUSG00000028833		ENSMUSG00000032532	ENSMUSG00000019971			ENSMUSG00000069793	ENSMUSG00000029070	ENSMUSG00000023070	ENSMUSG00000026354		ENSMUSG00000034634	ENSMUSG00000037393
ENSMUSG00000045912	ENSMUSG00000042055	ENSMUSG00000059042	ENSMUSG00000030554	ENSMUSG00000025330	ENSMUSG00000044328	ENSMUSG00000032496	ENSMUSG00000063455		ENSMUSG00000038298	ENSMUSG00000036661			ENSMUSG00000079012	ENSMUSG00000036585	ENSMUSG00000025507			ENSMUSG00000029375	ENSMUSG00000057378
ENSMUSG00000061852	ENSMUSG00000042743	ENSMUSG00000031891	ENSMUSG00000089774	ENSMUSG00000042808	ENSMUSG00000021838	ENSMUSG00000091575	ENSMUSG00000022512		ENSMUSG00000000982	ENSMUSG00000085894			ENSMUSG00000032691	ENSMUSG00000057132	ENSMUSG00000066894			ENSMUSG00000089960	ENSMUSG00000030409
ENSMUSG00000094305	ENSMUSG00000041079	ENSMUSG00000037973	ENSMUSG00000028943	ENSMUSG00000087187	ENSMUSG00000022419	ENSMUSG00000043613	ENSMUSG00000030934		ENSMUSG00000022132	ENSMUSG00000048537			ENSMUSG00000041144	ENSMUSG00000020601	ENSMUSG00000073402			ENSMUSG00000085569	ENSMUSG00000028631
ENSMUSG00000031394	ENSMUSG00000049670	ENSMUSG00000073399	ENSMUSG00000050967	ENSMUSG00000030954	ENSMUSG00000060152	ENSMUSG00000043430	ENSMUSG00000005667		ENSMUSG00000074896	ENSMUSG00000030560			ENSMUSG00000024486	ENSMUSG00000000296	ENSMUSG00000085235			ENSMUSG00000026981	ENSMUSG00000038370
ENSMUSG00000086478	ENSMUSG00000027933	ENSMUSG00000021795	ENSMUSG00000026873	ENSMUSG00000042784	ENSMUSG00000031431	ENSMUSG00000097227	ENSMUSG00000030087		ENSMUSG00000066755	ENSMUSG00000030407			ENSMUSG00000047281	ENSMUSG00000087006	ENSMUSG00000026576			ENSMUSG00000091575	ENSMUSG00000048096
ENSMUSG00000095257	ENSMUSG00000034591	ENSMUSG00000035557	ENSMUSG00000073530	ENSMUSG00000024365	ENSMUSG00000027082	ENSMUSG00000037973	ENSMUSG00000066233		ENSMUSG00000044217	ENSMUSG00000006442			ENSMUSG00000073164	ENSMUSG00000086515	ENSMUSG00000040165			ENSMUSG00000032690	ENSMUSG00000029761
ENSMUSG00000073628	ENSMUSG00000044770	ENSMUSG00000031430	ENSMUSG00000036766	ENSMUSG00000037973	ENSMUSG00000025036	ENSMUSG00000029371	ENSMUSG00000090353		ENSMUSG00000032589	ENSMUSG00000027463			ENSMUSG00000051220	ENSMUSG00000035773	ENSMUSG00000062794			ENSMUSG00000016942	ENSMUSG00000031210
ENSMUSG00000000204	ENSMUSG00000021379	ENSMUSG00000021751	ENSMUSG00000078794	ENSMUSG00000075611	ENSMUSG00000030499	ENSMUSG00000034362	ENSMUSG00000034472		ENSMUSG00000062488	ENSMUSG00000005360			ENSMUSG00000031785	ENSMUSG00000036764	ENSMUSG00000078202			ENSMUSG00000035165	ENSMUSG00000029272
ENSMUSG00000041984	ENSMUSG00000035000	ENSMUSG00000024254	ENSMUSG00000020340	ENSMUSG00000051237	ENSMUSG00000029406	ENSMUSG00000034159	ENSMUSG00000031147		ENSMUSG00000028859	ENSMUSG00000024150			ENSMUSG00000026779	ENSMUSG00000055435	ENSMUSG00000038910			ENSMUSG00000000544	ENSMUSG00000022803
ENSMUSG00000097315	ENSMUSG00000032066	ENSMUSG00000024521	ENSMUSG00000038065	ENSMUSG00000017723	ENSMUSG00000048371	ENSMUSG00000042808	ENSMUSG00000095105		ENSMUSG00000045502	ENSMUSG00000033624			ENSMUSG00000097750	ENSMUSG00000034664	ENSMUSG00000037266			ENSMUSG00000079800	ENSMUSG00000026208
ENSMUSG00000027577	ENSMUSG00000039323	ENSMUSG00000021803	ENSMUSG00000007805	ENSMUSG00000064057	ENSMUSG00000056234	ENSMUSG00000053093	ENSMUSG00000007655		ENSMUSG00000024225	ENSMUSG00000041313			ENSMUSG00000055865	ENSMUSG00000028865	ENSMUSG00000027315			ENSMUSG00000034159	ENSMUSG00000025789
ENSMUSG00000037428	ENSMUSG00000030168	ENSMUSG00000020159	ENSMUSG00000029306	ENSMUSG00000047230	ENSMUSG00000045658	ENSMUSG00000089652	ENSMUSG00000030255		ENSMUSG00000022871	ENSMUSG00000070639			ENSMUSG00000026039	ENSMUSG00000008206	ENSMUSG00000029068			ENSMUSG00000041261	ENSMUSG00000030554
ENSMUSG00000064057	ENSMUSG00000041961	ENSMUSG00000035186	ENSMUSG00000021573	ENSMUSG00000079025	ENSMUSG00000010025	ENSMUSG00000028255	ENSMUSG00000021493		ENSMUSG00000034336	ENSMUSG00000097504			ENSMUSG00000078920	ENSMUSG00000025151	ENSMUSG00000029772			ENSMUSG00000074715	ENSMUSG00000028033
ENSMUSG00000054746	ENSMUSG00000033900	ENSMUSG00000041301	ENSMUSG00000028476	ENSMUSG00000029380	ENSMUSG00000040564	ENSMUSG00000035165	ENSMUSG00000027221		ENSMUSG00000085204	ENSMUSG00000097258			ENSMUSG00000022146	ENSMUSG00000025616	ENSMUSG00000018167			ENSMUSG00000054200	ENSMUSG00000030401
ENSMUSG00000010505	ENSMUSG00000066441	ENSMUSG00000026981	ENSMUSG00000043259	ENSMUSG00000027068	ENSMUSG00000045875	ENSMUSG00000026981	ENSMUSG00000074505		ENSMUSG00000030144	ENSMUSG00000058070			ENSMUSG00000021965	ENSMUSG00000004698	ENSMUSG00000038618			ENSMUSG00000042784	ENSMUSG00000043719
ENSMUSG00000090103	ENSMUSG00000039470	ENSMUSG00000042784	ENSMUSG00000052387	ENSMUSG00000000544	ENSMUSG00000020154	ENSMUSG00000000544	ENSMUSG00000032649		ENSMUSG00000022595	ENSMUSG00000071567			ENSMUSG00000026519	ENSMUSG00000020068	ENSMUSG00000022965			ENSMUSG00000032496	ENSMUSG00000027861
ENSMUSG00000094054	ENSMUSG00000001105	ENSMUSG00000054161	ENSMUSG00000003949	ENSMUSG00000032226	ENSMUSG00000032042	ENSMUSG00000024105	ENSMUSG00000018411		ENSMUSG00000018930	ENSMUSG00000060376			ENSMUSG00000086859	ENSMUSG00000026170	ENSMUSG00000029832			ENSMUSG00000023073	ENSMUSG00000021373
ENSMUSG00000006546	ENSMUSG00000022853	ENSMUSG00000072244	ENSMUSG00000032649	ENSMUSG00000016942	ENSMUSG00000040213	ENSMUSG00000030954	ENSMUSG00000063873		ENSMUSG00000020641	ENSMUSG00000085840			ENSMUSG00000031842	ENSMUSG00000019467	ENSMUSG00000026922			ENSMUSG00000032373	ENSMUSG00000041731
ENSMUSG00000096940	ENSMUSG00000018566	ENSMUSG00000028037	ENSMUSG00000054640	ENSMUSG00000038599	ENSMUSG00000025933	ENSMUSG00000091618	ENSMUSG00000079434		ENSMUSG00000023033	ENSMUSG00000018740			ENSMUSG00000097680	ENSMUSG00000030170				ENSMUSG00000004540	ENSMUSG00000025006
ENSMUSG00000097417	ENSMUSG00000026938	ENSMUSG00000044678	ENSMUSG00000026614	ENSMUSG00000045364	ENSMUSG00000030317	ENSMUSG00000082956	ENSMUSG00000031328		ENSMUSG00000085823	ENSMUSG00000025648			ENSMUSG00000074151	ENSMUSG00000072949				ENSMUSG00000026417	ENSMUSG00000026697
ENSMUSG00000085781	ENSMUSG00000032725	ENSMUSG00000062082	ENSMUSG00000079434	ENSMUSG00000000202	ENSMUSG00000031835	ENSMUSG00000044678	ENSMUSG00000061013		ENSMUSG00000085078	ENSMUSG00000098098			ENSMUSG00000021553	ENSMUSG00000044361				ENSMUSG00000079190	ENSMUSG00000024366
ENSMUSG00000028357	ENSMUSG00000026198	ENSMUSG00000025330	ENSMUSG00000070576	ENSMUSG00000035165	ENSMUSG00000074207	ENSMUSG00000032226	ENSMUSG00000086567		ENSMUSG00000058420	ENSMUSG00000061393			ENSMUSG00000024818	ENSMUSG00000040181				ENSMUSG00000021751	ENSMUSG00000031022
ENSMUSG00000040413	ENSMUSG00000033530	ENSMUSG00000004540	ENSMUSG00000024008	ENSMUSG00000089652	ENSMUSG00000084329	ENSMUSG00000026327	ENSMUSG00000028949		ENSMUSG00000085715	ENSMUSG00000054074			ENSMUSG00000020905	ENSMUSG00000040488				ENSMUSG00000057346	ENSMUSG00000054640
ENSMUSG00000028356	ENSMUSG00000026245	ENSMUSG00000062783	ENSMUSG00000043719	ENSMUSG00000010601	ENSMUSG00000006378	ENSMUSG00000070661	ENSMUSG00000048070		ENSMUSG00000057534	ENSMUSG00000024420			ENSMUSG00000000489	ENSMUSG00000038298				ENSMUSG00000029380	ENSMUSG00000034295
ENSMUSG00000037942	ENSMUSG00000005268	ENSMUSG00000090186	ENSMUSG00000048070	ENSMUSG00000056293	ENSMUSG00000039419	ENSMUSG00000054161	ENSMUSG00000024395		ENSMUSG00000020836	ENSMUSG00000028532			ENSMUSG00000078853	ENSMUSG00000027820				ENSMUSG00000032661	ENSMUSG00000020218
ENSMUSG00000050822	ENSMUSG00000032238	ENSMUSG00000096802	ENSMUSG00000028631	ENSMUSG00000015533	ENSMUSG00000022032	ENSMUSG00000047854	ENSMUSG00000007872		ENSMUSG00000019368	ENSMUSG00000054659			ENSMUSG00000027333	ENSMUSG00000002475				ENSMUSG00000091002	ENSMUSG00000067242
ENSMUSG00000047641	ENSMUSG00000031147	ENSMUSG00000027514	ENSMUSG00000087516	ENSMUSG00000030413	ENSMUSG00000048458	ENSMUSG00000029375	ENSMUSG00000072770		ENSMUSG00000084793	ENSMUSG00000021263			ENSMUSG00000029521	ENSMUSG00000050222				ENSMUSG00000047728	ENSMUSG00000062760
ENSMUSG00000042604	ENSMUSG00000036620	ENSMUSG00000029561	ENSMUSG00000031994	ENSMUSG00000037124	ENSMUSG00000015476	ENSMUSG00000032690	ENSMUSG00000029455		ENSMUSG00000081220	ENSMUSG00000027075			ENSMUSG00000048327	ENSMUSG00000052698				ENSMUSG00000044162	ENSMUSG00000031748
ENSMUSG00000090700	ENSMUSG00000007872	ENSMUSG00000001827	ENSMUSG00000021506	ENSMUSG00000037161	ENSMUSG00000025978	ENSMUSG00000096001	ENSMUSG00000030401		ENSMUSG00000078925	ENSMUSG00000020388			ENSMUSG00000060512	ENSMUSG00000047996				ENSMUSG00000070687	ENSMUSG00000033007
ENSMUSG00000071561	ENSMUSG00000068739	ENSMUSG00000034785	ENSMUSG00000024395	ENSMUSG00000079339	ENSMUSG00000053644	ENSMUSG00000031098	ENSMUSG00000001020		ENSMUSG00000074623	ENSMUSG00000029778			ENSMUSG00000027201	ENSMUSG00000035161				ENSMUSG00000051397	ENSMUSG00000017817
ENSMUSG00000086255	ENSMUSG00000008305	ENSMUSG00000054200	ENSMUSG00000055945	ENSMUSG00000026981	ENSMUSG00000075302	ENSMUSG00000031981	ENSMUSG00000006378		ENSMUSG00000054146	ENSMUSG00000020728			ENSMUSG00000031756	ENSMUSG00000022769				ENSMUSG00000091618	ENSMUSG00000059991
ENSMUSG00000086763	ENSMUSG00000058656	ENSMUSG00000084939	ENSMUSG00000025780	ENSMUSG00000029378	ENSMUSG00000046447	ENSMUSG00000044021	ENSMUSG00000031410		ENSMUSG00000034227	ENSMUSG00000069805			ENSMUSG00000049036	ENSMUSG00000031770				ENSMUSG00000031430	ENSMUSG00000000142
ENSMUSG00000058925	ENSMUSG00000082534	ENSMUSG00000058897	ENSMUSG00000001225	ENSMUSG00000046213	ENSMUSG00000022510	ENSMUSG00000048992	ENSMUSG00000019979		ENSMUSG00000031382	ENSMUSG00000061306			ENSMUSG00000040711	ENSMUSG00000038296				ENSMUSG00000020774	ENSMUSG00000035783
ENSMUSG00000078586	ENSMUSG00000096957	ENSMUSG00000090588	ENSMUSG00000033510	ENSMUSG00000025105	ENSMUSG00000027227	ENSMUSG00000036422	ENSMUSG00000061068		ENSMUSG00000072663	ENSMUSG00000018168			ENSMUSG00000021830	ENSMUSG00000067629				ENSMUSG00000029379	ENSMUSG00000032085
ENSMUSG00000070798	ENSMUSG00000018340	ENSMUSG00000027562	ENSMUSG00000038894	ENSMUSG00000084939	ENSMUSG00000030878	ENSMUSG00000023122	ENSMUSG00000038248		ENSMUSG00000017943	ENSMUSG00000021209			ENSMUSG00000093507	ENSMUSG00000066456				ENSMUSG00000042306	ENSMUSG00000005611
ENSMUSG00000097421	ENSMUSG00000037685	ENSMUSG00000062007	ENSMUSG00000021903	ENSMUSG00000022986	ENSMUSG00000048234	ENSMUSG00000004540	ENSMUSG00000022799		ENSMUSG00000054453	ENSMUSG00000031016			ENSMUSG00000053158	ENSMUSG00000050944				ENSMUSG00000004552	ENSMUSG00000048572
ENSMUSG00000022783	ENSMUSG00000022197	ENSMUSG00000027068	ENSMUSG00000022468	ENSMUSG00000057346	ENSMUSG00000039496	ENSMUSG00000042784	ENSMUSG00000028525		ENSMUSG00000008540	ENSMUSG00000031938			ENSMUSG00000037572	ENSMUSG00000033429				ENSMUSG00000056148	ENSMUSG00000038583
ENSMUSG00000056632	ENSMUSG00000020715	ENSMUSG00000031098	ENSMUSG00000034295	ENSMUSG00000035186	ENSMUSG00000036278	ENSMUSG00000074715	ENSMUSG00000061458		ENSMUSG00000027273	ENSMUSG00000027544			ENSMUSG00000024791	ENSMUSG00000023272				ENSMUSG00000071203	ENSMUSG00000053963
ENSMUSG00000074398	ENSMUSG00000059897	ENSMUSG00000015533	ENSMUSG00000032878	ENSMUSG00000026205	ENSMUSG00000038816	ENSMUSG00000024401	ENSMUSG00000054477		ENSMUSG00000035910	ENSMUSG00000024777			ENSMUSG00000039187	ENSMUSG00000034520				ENSMUSG00000026205	ENSMUSG00000038665
ENSMUSG00000092094	ENSMUSG00000031840	ENSMUSG00000045763	ENSMUSG00000021200	ENSMUSG00000093460	ENSMUSG00000026062	ENSMUSG00000092130	ENSMUSG00000063430		ENSMUSG00000003484	ENSMUSG00000030246			ENSMUSG00000074480	ENSMUSG00000004558				ENSMUSG00000034459	ENSMUSG00000090223
ENSMUSG00000078672	ENSMUSG00000035390	ENSMUSG00000043430	ENSMUSG00000075592	ENSMUSG00000054746	ENSMUSG00000097328	ENSMUSG00000037161	ENSMUSG00000021876		ENSMUSG00000064147	ENSMUSG00000097276			ENSMUSG00000039396	ENSMUSG00000022548				ENSMUSG00000042759	ENSMUSG00000037922
ENSMUSG00000044021	ENSMUSG00000022754	ENSMUSG00000023122	ENSMUSG00000046719	ENSMUSG00000090186	ENSMUSG00000039115	ENSMUSG00000071489	ENSMUSG00000005949		ENSMUSG00000022847	ENSMUSG00000033060			ENSMUSG00000024036	ENSMUSG00000003273				ENSMUSG00000033849	ENSMUSG00000067818
ENSMUSG00000047295	ENSMUSG00000039485	ENSMUSG00000063354	ENSMUSG00000000142	ENSMUSG00000053964	ENSMUSG00000033825	ENSMUSG00000071203	ENSMUSG00000043487		ENSMUSG00000044288	ENSMUSG00000023809			ENSMUSG00000023940	ENSMUSG00000086881				ENSMUSG00000044912	ENSMUSG00000001349
ENSMUSG00000053961	ENSMUSG00000026834	ENSMUSG00000091002	ENSMUSG00000053863	ENSMUSG00000028217	ENSMUSG00000030223	ENSMUSG00000047728	ENSMUSG00000027859		ENSMUSG00000054752	ENSMUSG00000029456			ENSMUSG00000014778	ENSMUSG00000046618				ENSMUSG00000025993	ENSMUSG00000040666
ENSMUSG00000055827	ENSMUSG00000000340	ENSMUSG00000095026	ENSMUSG00000085055	ENSMUSG00000024521	ENSMUSG00000015342	ENSMUSG00000058897	ENSMUSG00000027895		ENSMUSG00000043924	ENSMUSG00000028545			ENSMUSG00000019773	ENSMUSG00000022340				ENSMUSG00000072723	ENSMUSG00000034324
ENSMUSG00000059654	ENSMUSG00000031613	ENSMUSG00000026822	ENSMUSG00000027875	ENSMUSG00000032091	ENSMUSG00000039943	ENSMUSG00000026417	ENSMUSG00000054863		ENSMUSG00000068117	ENSMUSG00000021340			ENSMUSG00000032724	ENSMUSG00000021238				ENSMUSG00000000308	ENSMUSG00000097740
ENSMUSG00000046213	ENSMUSG00000047146	ENSMUSG00000038599	ENSMUSG00000010461	ENSMUSG00000062783	ENSMUSG00000042210	ENSMUSG00000070880	ENSMUSG00000055546		ENSMUSG00000087612	ENSMUSG00000034825			ENSMUSG00000079671	ENSMUSG00000037166				ENSMUSG00000038775	ENSMUSG00000022840
ENSMUSG00000096001	ENSMUSG00000033910	ENSMUSG00000025161	ENSMUSG00000024039	ENSMUSG00000035852	ENSMUSG00000042834	ENSMUSG00000016942	ENSMUSG00000028838		ENSMUSG00000068221	ENSMUSG00000086740			ENSMUSG00000033386	ENSMUSG00000073478				ENSMUSG00000079808	ENSMUSG00000033427
ENSMUSG00000055748	ENSMUSG00000038473	ENSMUSG00000035692	ENSMUSG00000026834	ENSMUSG00000079800	ENSMUSG00000029070	ENSMUSG00000028589	ENSMUSG00000018800		ENSMUSG00000085261	ENSMUSG00000086907			ENSMUSG00000054520	ENSMUSG00000006931				ENSMUSG00000034813	ENSMUSG00000022836
ENSMUSG00000029371	ENSMUSG00000029156	ENSMUSG00000034161	ENSMUSG00000041828	ENSMUSG00000027514	ENSMUSG00000036585	ENSMUSG00000025150	ENSMUSG00000037736		ENSMUSG00000046971	ENSMUSG00000087271			ENSMUSG00000052837	ENSMUSG00000036356				ENSMUSG00000047854	ENSMUSG00000002769
ENSMUSG00000066516	ENSMUSG00000069114	ENSMUSG00000047854	ENSMUSG00000013921	ENSMUSG00000031098	ENSMUSG00000057132	ENSMUSG00000073672	ENSMUSG00000035275		ENSMUSG00000044276	ENSMUSG00000049191			ENSMUSG00000002325	ENSMUSG00000028457				ENSMUSG00000027555	ENSMUSG00000032502
ENSMUSG00000071356	ENSMUSG00000020262	ENSMUSG00000045364	ENSMUSG00000086605	ENSMUSG00000017950	ENSMUSG00000039485	ENSMUSG00000097990	ENSMUSG00000026663		ENSMUSG00000087060	ENSMUSG00000001521			ENSMUSG00000040511	ENSMUSG00000062209				ENSMUSG00000078942	ENSMUSG00000021313
ENSMUSG00000047517	ENSMUSG00000021838	ENSMUSG00000039304	ENSMUSG00000029761	ENSMUSG00000013338	ENSMUSG00000020601	ENSMUSG00000027068	ENSMUSG00000062329		ENSMUSG00000054034	ENSMUSG00000084772			ENSMUSG00000019734	ENSMUSG00000033985				ENSMUSG00000035283	ENSMUSG00000059430
ENSMUSG00000017723	ENSMUSG00000015619	ENSMUSG00000034634	ENSMUSG00000039601	ENSMUSG00000035557	ENSMUSG00000000296	ENSMUSG00000038805	ENSMUSG00000021719		ENSMUSG00000059898	ENSMUSG00000022763			ENSMUSG00000030641	ENSMUSG00000045679				ENSMUSG00000032854	ENSMUSG00000037605
ENSMUSG00000031891	ENSMUSG00000069835	ENSMUSG00000043613	ENSMUSG00000039628	ENSMUSG00000060183	ENSMUSG00000087006	ENSMUSG00000060188	ENSMUSG00000041797		ENSMUSG00000079110	ENSMUSG00000024085			ENSMUSG00000038797	ENSMUSG00000018217				ENSMUSG00000041301	ENSMUSG00000033595
ENSMUSG00000026327	ENSMUSG00000079553	ENSMUSG00000033355	ENSMUSG00000042485	ENSMUSG00000056071	ENSMUSG00000058656	ENSMUSG00000036805	ENSMUSG00000027840		ENSMUSG00000042246	ENSMUSG00000082280			ENSMUSG00000034382	ENSMUSG00000026080				ENSMUSG00000033579	ENSMUSG00000086443
ENSMUSG00000029260	ENSMUSG00000026648	ENSMUSG00000027456	ENSMUSG00000023011	ENSMUSG00000004552	ENSMUSG00000086515	ENSMUSG00000029380	ENSMUSG00000020155		ENSMUSG00000054728	ENSMUSG00000039252			ENSMUSG00000096727	ENSMUSG00000038304				ENSMUSG00000050335	ENSMUSG00000063529
ENSMUSG00000037973	ENSMUSG00000022419	ENSMUSG00000054459	ENSMUSG00000032452	ENSMUSG00000038009	ENSMUSG00000026778	ENSMUSG00000059668	ENSMUSG00000032207		ENSMUSG00000031906	ENSMUSG00000053398			ENSMUSG00000059323	ENSMUSG00000031278				ENSMUSG00000021469	ENSMUSG00000031289
ENSMUSG00000045991	ENSMUSG00000022383	ENSMUSG00000030107	ENSMUSG00000041202	ENSMUSG00000097227	ENSMUSG00000035773	ENSMUSG00000061718	ENSMUSG00000019852		ENSMUSG00000071719	ENSMUSG00000052221			ENSMUSG00000026880	ENSMUSG00000032010				ENSMUSG00000024105	ENSMUSG00000029757
ENSMUSG00000056293	ENSMUSG00000018581	ENSMUSG00000004552	ENSMUSG00000027858	ENSMUSG00000029865	ENSMUSG00000036764	ENSMUSG00000079190	ENSMUSG00000019699		ENSMUSG00000016024	ENSMUSG00000037406			ENSMUSG00000062070	ENSMUSG00000027230				ENSMUSG00000021747	ENSMUSG00000028464
ENSMUSG00000058897	ENSMUSG00000050786	ENSMUSG00000034209	ENSMUSG00000022053	ENSMUSG00000041460	ENSMUSG00000032557	ENSMUSG00000071356	ENSMUSG00000022197		ENSMUSG00000090246	ENSMUSG00000038086			ENSMUSG00000047407	ENSMUSG00000002308				ENSMUSG00000079455	ENSMUSG00000022861
ENSMUSG00000029865	ENSMUSG00000072623	ENSMUSG00000035852	ENSMUSG00000044337	ENSMUSG00000090588	ENSMUSG00000055435	ENSMUSG00000038491	ENSMUSG00000032557		ENSMUSG00000021907	ENSMUSG00000093622			ENSMUSG00000030538	ENSMUSG00000021557				ENSMUSG00000063011	ENSMUSG00000057914
ENSMUSG00000084939	ENSMUSG00000038816	ENSMUSG00000042759	ENSMUSG00000034898	ENSMUSG00000028589	ENSMUSG00000042589	ENSMUSG00000091002	ENSMUSG00000047787		ENSMUSG00000026185	ENSMUSG00000021057			ENSMUSG00000054404	ENSMUSG00000037032				ENSMUSG00000024059	ENSMUSG00000020787
ENSMUSG00000043681	ENSMUSG00000019971	ENSMUSG00000075602	ENSMUSG00000024134	ENSMUSG00000034634	ENSMUSG00000034664	ENSMUSG00000033849	ENSMUSG00000036278		ENSMUSG00000086711	ENSMUSG00000044433			ENSMUSG00000025089	ENSMUSG00000057337				ENSMUSG00000044678	ENSMUSG00000025666
ENSMUSG00000052819	ENSMUSG00000036661	ENSMUSG00000032373	ENSMUSG00000001020	ENSMUSG00000033579	ENSMUSG00000014077	ENSMUSG00000079222	ENSMUSG00000020599		ENSMUSG00000006313	ENSMUSG00000024104			ENSMUSG00000017499	ENSMUSG00000073414				ENSMUSG00000061878	ENSMUSG00000087516
ENSMUSG00000030866	ENSMUSG00000085894	ENSMUSG00000034459	ENSMUSG00000058568	ENSMUSG00000020159	ENSMUSG00000028865	ENSMUSG00000087230	ENSMUSG00000028626		ENSMUSG00000014725	ENSMUSG00000017195			ENSMUSG00000022382	ENSMUSG00000041700				ENSMUSG00000021509	ENSMUSG00000020140
ENSMUSG00000060188	ENSMUSG00000086914	ENSMUSG00000058952	ENSMUSG00000025666	ENSMUSG00000031551	ENSMUSG00000008206	ENSMUSG00000086868	ENSMUSG00000078954		ENSMUSG00000037798	ENSMUSG00000031558			ENSMUSG00000042498	ENSMUSG00000035969				ENSMUSG00000034127	ENSMUSG00000050671
ENSMUSG00000023122	ENSMUSG00000048537	ENSMUSG00000074006	ENSMUSG00000047414	ENSMUSG00000040187	ENSMUSG00000025151	ENSMUSG00000026450	ENSMUSG00000021123		ENSMUSG00000024936	ENSMUSG00000086765			ENSMUSG00000021025	ENSMUSG00000090523				ENSMUSG00000013338	ENSMUSG00000018830
ENSMUSG00000024029	ENSMUSG00000030560	ENSMUSG00000074892	ENSMUSG00000021390	ENSMUSG00000036172	ENSMUSG00000025616	ENSMUSG00000027456	ENSMUSG00000047759		ENSMUSG00000033949	ENSMUSG00000029321			ENSMUSG00000018569	ENSMUSG00000047428				ENSMUSG00000025330	ENSMUSG00000050315
ENSMUSG00000074445	ENSMUSG00000030407	ENSMUSG00000005640	ENSMUSG00000035896	ENSMUSG00000050747	ENSMUSG00000004698	ENSMUSG00000085569	ENSMUSG00000032387		ENSMUSG00000041700	ENSMUSG00000026069			ENSMUSG00000045216	ENSMUSG00000030249				ENSMUSG00000035105	ENSMUSG00000053519
ENSMUSG00000066515	ENSMUSG00000066235	ENSMUSG00000047730	ENSMUSG00000023092	ENSMUSG00000063089	ENSMUSG00000072623	ENSMUSG00000056271	ENSMUSG00000000142		ENSMUSG00000036185	ENSMUSG00000066361			ENSMUSG00000027115	ENSMUSG00000030630				ENSMUSG00000040505	ENSMUSG00000038526
ENSMUSG00000030017	ENSMUSG00000034258	ENSMUSG00000025498	ENSMUSG00000026463	ENSMUSG00000050762	ENSMUSG00000019852	ENSMUSG00000061126	ENSMUSG00000005973		ENSMUSG00000069270	ENSMUSG00000072235			ENSMUSG00000028680	ENSMUSG00000000184				ENSMUSG00000072244	ENSMUSG00000031543
ENSMUSG00000037161	ENSMUSG00000041577	ENSMUSG00000053175	ENSMUSG00000031661	ENSMUSG00000026327	ENSMUSG00000020068	ENSMUSG00000085944	ENSMUSG00000039943		ENSMUSG00000068748	ENSMUSG00000031494			ENSMUSG00000030774	ENSMUSG00000015981				ENSMUSG00000066861	ENSMUSG00000007279
ENSMUSG00000089652	ENSMUSG00000031824	ENSMUSG00000019987	ENSMUSG00000038248	ENSMUSG00000087203	ENSMUSG00000053647	ENSMUSG00000085830	ENSMUSG00000020439		ENSMUSG00000086813	ENSMUSG00000001700			ENSMUSG00000039501	ENSMUSG00000044005				ENSMUSG00000075420	ENSMUSG00000062151
ENSMUSG00000079025	ENSMUSG00000006442	ENSMUSG00000026175	ENSMUSG00000049265	ENSMUSG00000063354	ENSMUSG00000037712	ENSMUSG00000074653	ENSMUSG00000053644		ENSMUSG00000000567	ENSMUSG00000024640			ENSMUSG00000037321	ENSMUSG00000071347				ENSMUSG00000040605	ENSMUSG00000073530
ENSMUSG00000000983	ENSMUSG00000027221	ENSMUSG00000037921	ENSMUSG00000086443	ENSMUSG00000022037	ENSMUSG00000049439	ENSMUSG00000066861	ENSMUSG00000034842		ENSMUSG00000069456	ENSMUSG00000032826			ENSMUSG00000007034	ENSMUSG00000046318				ENSMUSG00000045761	ENSMUSG00000035896
ENSMUSG00000032091	ENSMUSG00000043631	ENSMUSG00000053168	ENSMUSG00000044748	ENSMUSG00000042759	ENSMUSG00000010476	ENSMUSG00000034634	ENSMUSG00000050473		ENSMUSG00000019775	ENSMUSG00000041717			ENSMUSG00000033717	ENSMUSG00000034353				ENSMUSG00000079457	ENSMUSG00000025576
ENSMUSG00000063177	ENSMUSG00000084329	ENSMUSG00000041827	ENSMUSG00000023336	ENSMUSG00000091002	ENSMUSG00000026170	ENSMUSG00000041237	ENSMUSG00000047414		ENSMUSG00000089661	ENSMUSG00000032883			ENSMUSG00000040969	ENSMUSG00000032719				ENSMUSG00000073854	ENSMUSG00000001225
ENSMUSG00000013418	ENSMUSG00000027463	ENSMUSG00000091709	ENSMUSG00000073557	ENSMUSG00000058897	ENSMUSG00000087141	ENSMUSG00000005640	ENSMUSG00000046807		ENSMUSG00000041762	ENSMUSG00000097039			ENSMUSG00000031137	ENSMUSG00000042686				ENSMUSG00000027907	ENSMUSG00000074575
ENSMUSG00000074653	ENSMUSG00000015112	ENSMUSG00000072621	ENSMUSG00000040666	ENSMUSG00000045763	ENSMUSG00000019467	ENSMUSG00000024125	ENSMUSG00000034118		ENSMUSG00000042750	ENSMUSG00000025165			ENSMUSG00000054702	ENSMUSG00000002633				ENSMUSG00000027456	ENSMUSG00000038209
ENSMUSG00000030413	ENSMUSG00000005360	ENSMUSG00000045991	ENSMUSG00000050556	ENSMUSG00000044678	ENSMUSG00000030170	ENSMUSG00000035852	ENSMUSG00000036667		ENSMUSG00000090576	ENSMUSG00000045104			ENSMUSG00000036820	ENSMUSG00000087014				ENSMUSG00000022037	ENSMUSG00000026840
ENSMUSG00000020651	ENSMUSG00000005667	ENSMUSG00000091575	ENSMUSG00000041696	ENSMUSG00000039304	ENSMUSG00000022003	ENSMUSG00000030867	ENSMUSG00000038602		ENSMUSG00000047496	ENSMUSG00000061353			ENSMUSG00000035673	ENSMUSG00000028989				ENSMUSG00000036641	ENSMUSG00000064179
ENSMUSG00000050762	ENSMUSG00000024150	ENSMUSG00000087187	ENSMUSG00000032028	ENSMUSG00000043430	ENSMUSG00000072949	ENSMUSG00000065475	ENSMUSG00000052727		ENSMUSG00000030228	ENSMUSG00000068794			ENSMUSG00000036672	ENSMUSG00000048652				ENSMUSG00000079222	ENSMUSG00000033510
ENSMUSG00000048992	ENSMUSG00000015354	ENSMUSG00000037095	ENSMUSG00000010311	ENSMUSG00000079455	ENSMUSG00000042743	ENSMUSG00000035283	ENSMUSG00000029757		ENSMUSG00000037989	ENSMUSG00000007097			ENSMUSG00000032400	ENSMUSG00000055538				ENSMUSG00000052477	ENSMUSG00000038218
ENSMUSG00000072598	ENSMUSG00000033624	ENSMUSG00000054423	ENSMUSG00000026208	ENSMUSG00000072244	ENSMUSG00000038527	ENSMUSG00000010592	ENSMUSG00000036306		ENSMUSG00000028039	ENSMUSG00000040359			ENSMUSG00000037313	ENSMUSG00000024747				ENSMUSG00000074625	ENSMUSG00000061080
ENSMUSG00000030717	ENSMUSG00000025036	ENSMUSG00000079800	ENSMUSG00000063873	ENSMUSG00000024935	ENSMUSG00000044361	ENSMUSG00000025330	ENSMUSG00000026255		ENSMUSG00000052135	ENSMUSG00000051650			ENSMUSG00000035545	ENSMUSG00000036411				ENSMUSG00000028037	ENSMUSG00000047216
ENSMUSG00000024597	ENSMUSG00000020627	ENSMUSG00000041460	ENSMUSG00000020838	ENSMUSG00000056148	ENSMUSG00000031495	ENSMUSG00000035186	ENSMUSG00000041180		ENSMUSG00000006269	ENSMUSG00000032492			ENSMUSG00000058690	ENSMUSG00000038963				ENSMUSG00000020788	ENSMUSG00000064325
ENSMUSG00000038805	ENSMUSG00000033825	ENSMUSG00000024330	ENSMUSG00000028005	ENSMUSG00000026822	ENSMUSG00000040181	ENSMUSG00000029379	ENSMUSG00000045777		ENSMUSG00000025075	ENSMUSG00000024421			ENSMUSG00000030681	ENSMUSG00000039130				ENSMUSG00000086554	ENSMUSG00000058831
ENSMUSG00000086868	ENSMUSG00000020598	ENSMUSG00000078238	ENSMUSG00000072720	ENSMUSG00000058952	ENSMUSG00000040488	ENSMUSG00000051397	ENSMUSG00000034258		ENSMUSG00000050295	ENSMUSG00000097548			ENSMUSG00000057789	ENSMUSG00000036599				ENSMUSG00000059900	ENSMUSG00000050967
ENSMUSG00000071424	ENSMUSG00000041313	ENSMUSG00000096950	ENSMUSG00000029272	ENSMUSG00000073399	ENSMUSG00000038298	ENSMUSG00000020062	ENSMUSG00000025780		ENSMUSG00000038010	ENSMUSG00000032841			ENSMUSG00000021720	ENSMUSG00000053279				ENSMUSG00000044037	ENSMUSG00000041930
ENSMUSG00000034362	ENSMUSG00000042155	ENSMUSG00000090534	ENSMUSG00000057914	ENSMUSG00000024254	ENSMUSG00000027820	ENSMUSG00000037579	ENSMUSG00000042589		ENSMUSG00000031877	ENSMUSG00000093650			ENSMUSG00000059326	ENSMUSG00000021223				ENSMUSG00000027995	ENSMUSG00000031661
ENSMUSG00000028255	ENSMUSG00000033174	ENSMUSG00000032091	ENSMUSG00000003477	ENSMUSG00000054161	ENSMUSG00000002475	ENSMUSG00000066512	ENSMUSG00000005268		ENSMUSG00000086894	ENSMUSG00000037020			ENSMUSG00000027323	ENSMUSG00000053414				ENSMUSG00000049721	ENSMUSG00000072720
ENSMUSG00000056071	ENSMUSG00000070639	ENSMUSG00000035283	ENSMUSG00000045246	ENSMUSG00000021250	ENSMUSG00000022754	ENSMUSG00000028386	ENSMUSG00000070576		ENSMUSG00000022123	ENSMUSG00000033633			ENSMUSG00000021957	ENSMUSG00000036106				ENSMUSG00000015533	ENSMUSG00000051920
ENSMUSG00000059668	ENSMUSG00000097504	ENSMUSG00000024105	ENSMUSG00000028464	ENSMUSG00000068246	ENSMUSG00000006675	ENSMUSG00000025993	ENSMUSG00000034898		ENSMUSG00000015843	ENSMUSG00000002831			ENSMUSG00000071637	ENSMUSG00000034156				ENSMUSG00000046733	ENSMUSG00000022061
ENSMUSG00000030954	ENSMUSG00000028833	ENSMUSG00000085944	ENSMUSG00000042109	ENSMUSG00000027456	ENSMUSG00000050222	ENSMUSG00000090186	ENSMUSG00000047085		ENSMUSG00000054793	ENSMUSG00000034912			ENSMUSG00000034330	ENSMUSG00000057722				ENSMUSG00000029484	ENSMUSG00000000003
ENSMUSG00000027068	ENSMUSG00000097258	ENSMUSG00000003411	ENSMUSG00000037922	ENSMUSG00000013083	ENSMUSG00000052698	ENSMUSG00000089960	ENSMUSG00000001270		ENSMUSG00000078963	ENSMUSG00000089759			ENSMUSG00000026213	ENSMUSG00000028519				ENSMUSG00000030587	ENSMUSG00000036523
ENSMUSG00000058427	ENSMUSG00000058070	ENSMUSG00000074715	ENSMUSG00000059430	ENSMUSG00000070563	ENSMUSG00000047996	ENSMUSG00000042759	ENSMUSG00000043518		ENSMUSG00000046070	ENSMUSG00000028794			ENSMUSG00000024339	ENSMUSG00000028517				ENSMUSG00000024521	ENSMUSG00000028836
ENSMUSG00000031098	ENSMUSG00000071567	ENSMUSG00000045761	ENSMUSG00000022803	ENSMUSG00000091575	ENSMUSG00000045333	ENSMUSG00000096299	ENSMUSG00000047216		ENSMUSG00000004961	ENSMUSG00000012187			ENSMUSG00000061665	ENSMUSG00000072966				ENSMUSG00000090252	ENSMUSG00000041789
ENSMUSG00000030669	ENSMUSG00000060376	ENSMUSG00000025993	ENSMUSG00000022061	ENSMUSG00000026450	ENSMUSG00000035161	ENSMUSG00000021640	ENSMUSG00000054598		ENSMUSG00000050071	ENSMUSG00000015568			ENSMUSG00000060519	ENSMUSG00000021356				ENSMUSG00000028527	ENSMUSG00000085708
ENSMUSG00000061718	ENSMUSG00000085840	ENSMUSG00000029602	ENSMUSG00000018263	ENSMUSG00000091618	ENSMUSG00000018411	ENSMUSG00000021097	ENSMUSG00000022003		ENSMUSG00000015312	ENSMUSG00000026630			ENSMUSG00000019256	ENSMUSG00000091155				ENSMUSG00000052776	ENSMUSG00000042179
ENSMUSG00000070661	ENSMUSG00000058486	ENSMUSG00000000308	ENSMUSG00000059991	ENSMUSG00000062007	ENSMUSG00000086914	ENSMUSG00000062783	ENSMUSG00000019907		ENSMUSG00000004347	ENSMUSG00000085678			ENSMUSG00000029381	ENSMUSG00000021294				ENSMUSG00000061517
ENSMUSG00000026959	ENSMUSG00000018740	ENSMUSG00000070687	ENSMUSG00000026840	ENSMUSG00000030867	ENSMUSG00000022769	ENSMUSG00000085781	ENSMUSG00000025911		ENSMUSG00000000253	ENSMUSG00000022864			ENSMUSG00000030695	ENSMUSG00000022514				ENSMUSG00000020159
ENSMUSG00000035852	ENSMUSG00000027457	ENSMUSG00000000544	ENSMUSG00000020431	ENSMUSG00000023918	ENSMUSG00000031770	ENSMUSG00000036949	ENSMUSG00000021838		ENSMUSG00000028635	ENSMUSG00000030257			ENSMUSG00000054693	ENSMUSG00000024899				ENSMUSG00000049555
ENSMUSG00000054161	ENSMUSG00000025648	ENSMUSG00000034159	ENSMUSG00000032085	ENSMUSG00000055415	ENSMUSG00000029563	ENSMUSG00000034883	ENSMUSG00000043259		ENSMUSG00000022456	ENSMUSG00000056755			ENSMUSG00000050271	ENSMUSG00000055799				ENSMUSG00000041605
ENSMUSG00000055561	ENSMUSG00000098098	ENSMUSG00000052819	ENSMUSG00000045680	ENSMUSG00000034459	ENSMUSG00000038296	ENSMUSG00000029915	ENSMUSG00000024556		ENSMUSG00000090273	ENSMUSG00000070287			ENSMUSG00000030471	ENSMUSG00000090925				ENSMUSG00000042428
ENSMUSG00000043430	ENSMUSG00000032353	ENSMUSG00000032854	ENSMUSG00000021373	ENSMUSG00000040505	ENSMUSG00000067629	ENSMUSG00000094053	ENSMUSG00000033316		ENSMUSG00000053297	ENSMUSG00000097069				ENSMUSG00000006313				ENSMUSG00000033684
ENSMUSG00000063713	ENSMUSG00000089635	ENSMUSG00000029865	ENSMUSG00000005232	ENSMUSG00000086848	ENSMUSG00000066456	ENSMUSG00000073399	ENSMUSG00000001865		ENSMUSG00000043461	ENSMUSG00000005364				ENSMUSG00000029868				ENSMUSG00000024254
ENSMUSG00000090186	ENSMUSG00000061393	ENSMUSG00000005553	ENSMUSG00000020926	ENSMUSG00000040600	ENSMUSG00000050944	ENSMUSG00000028217	ENSMUSG00000087141		ENSMUSG00000047786	ENSMUSG00000093865				ENSMUSG00000047344				ENSMUSG00000023243
ENSMUSG00000073672	ENSMUSG00000054074	ENSMUSG00000042306	ENSMUSG00000036523	ENSMUSG00000085081	ENSMUSG00000032946	ENSMUSG00000046733	ENSMUSG00000052271		ENSMUSG00000038057	ENSMUSG00000089719				ENSMUSG00000051041				ENSMUSG00000003411
ENSMUSG00000062783	ENSMUSG00000024420	ENSMUSG00000063646	ENSMUSG00000000003	ENSMUSG00000001901	ENSMUSG00000050064	ENSMUSG00000096107	ENSMUSG00000027457		ENSMUSG00000015966	ENSMUSG00000030806				ENSMUSG00000020589				ENSMUSG00000029915
ENSMUSG00000034427	ENSMUSG00000028532	ENSMUSG00000015627	ENSMUSG00000022836	ENSMUSG00000059042	ENSMUSG00000033429	ENSMUSG00000030543	ENSMUSG00000044749		ENSMUSG00000021306	ENSMUSG00000022180				ENSMUSG00000079011				ENSMUSG00000055415
ENSMUSG00000032033	ENSMUSG00000028525	ENSMUSG00000041605	ENSMUSG00000047787	ENSMUSG00000096950	ENSMUSG00000022604	ENSMUSG00000090252	ENSMUSG00000038370		ENSMUSG00000030621	ENSMUSG00000011008				ENSMUSG00000040640				ENSMUSG00000062007
ENSMUSG00000042808	ENSMUSG00000040213	ENSMUSG00000066861	ENSMUSG00000051331	ENSMUSG00000090252	ENSMUSG00000046719	ENSMUSG00000041798	ENSMUSG00000057963		ENSMUSG00000026573	ENSMUSG00000097766				ENSMUSG00000075463				ENSMUSG00000075611
ENSMUSG00000032098	ENSMUSG00000030255	ENSMUSG00000079455	ENSMUSG00000050511	ENSMUSG00000095026	ENSMUSG00000006179	ENSMUSG00000086187	ENSMUSG00000028476		ENSMUSG00000086287	ENSMUSG00000033436				ENSMUSG00000087530				ENSMUSG00000032899
ENSMUSG00000006204	ENSMUSG00000054659	ENSMUSG00000033579	ENSMUSG00000055322	ENSMUSG00000055003	ENSMUSG00000023191	ENSMUSG00000044681	ENSMUSG00000021379		ENSMUSG00000057315	ENSMUSG00000020963				ENSMUSG00000031486				ENSMUSG00000038599
ENSMUSG00000026989	ENSMUSG00000021263	ENSMUSG00000061878	ENSMUSG00000041930	ENSMUSG00000034159	ENSMUSG00000022103	ENSMUSG00000024128	ENSMUSG00000004043		ENSMUSG00000056671	ENSMUSG00000097321				ENSMUSG00000021033				ENSMUSG00000058952
ENSMUSG00000034634	ENSMUSG00000027075	ENSMUSG00000032207	ENSMUSG00000062980	ENSMUSG00000041237	ENSMUSG00000031765	ENSMUSG00000063011	ENSMUSG00000087013		ENSMUSG00000039977	ENSMUSG00000057880				ENSMUSG00000018727				ENSMUSG00000035186
ENSMUSG00000017950	ENSMUSG00000020388	ENSMUSG00000029380	ENSMUSG00000097740	ENSMUSG00000047854	ENSMUSG00000023272	ENSMUSG00000032033	ENSMUSG00000008999		ENSMUSG00000019832	ENSMUSG00000024786				ENSMUSG00000051373				ENSMUSG00000018500
ENSMUSG00000060615	ENSMUSG00000055546	ENSMUSG00000078507	ENSMUSG00000020218	ENSMUSG00000029375	ENSMUSG00000029436	ENSMUSG00000041261	ENSMUSG00000071847		ENSMUSG00000046834	ENSMUSG00000053769				ENSMUSG00000000739				ENSMUSG00000085139
ENSMUSG00000029375	ENSMUSG00000034472	ENSMUSG00000044021	ENSMUSG00000031290	ENSMUSG00000051439	ENSMUSG00000034520	ENSMUSG00000072999	ENSMUSG00000021390		ENSMUSG00000064343	ENSMUSG00000027931				ENSMUSG00000074264				ENSMUSG00000078945
ENSMUSG00000089960	ENSMUSG00000048070	ENSMUSG00000037628	ENSMUSG00000051920	ENSMUSG00000094806	ENSMUSG00000004558	ENSMUSG00000052776	ENSMUSG00000097695		ENSMUSG00000025427	ENSMUSG00000059439				ENSMUSG00000080300				ENSMUSG00000053175
ENSMUSG00000085569	ENSMUSG00000022103	ENSMUSG00000002055	ENSMUSG00000041789	ENSMUSG00000028037	ENSMUSG00000022548	ENSMUSG00000032899	ENSMUSG00000075704		ENSMUSG00000022758	ENSMUSG00000053825				ENSMUSG00000092171				ENSMUSG00000024401
ENSMUSG00000026981	ENSMUSG00000029778	ENSMUSG00000030867	ENSMUSG00000025006	ENSMUSG00000074715	ENSMUSG00000003273	ENSMUSG00000094806	ENSMUSG00000086918		ENSMUSG00000029153	ENSMUSG00000097797				ENSMUSG00000031791				ENSMUSG00000024659
ENSMUSG00000039179	ENSMUSG00000020728	ENSMUSG00000026327	ENSMUSG00000028246	ENSMUSG00000055926	ENSMUSG00000026664	ENSMUSG00000013338	ENSMUSG00000036298		ENSMUSG00000038600	ENSMUSG00000040016				ENSMUSG00000057246				ENSMUSG00000035692
ENSMUSG00000091575	ENSMUSG00000043487	ENSMUSG00000033880	ENSMUSG00000022840	ENSMUSG00000035283	ENSMUSG00000086881	ENSMUSG00000020774	ENSMUSG00000021200		ENSMUSG00000081205	ENSMUSG00000029576				ENSMUSG00000037855				ENSMUSG00000027514
ENSMUSG00000036805	ENSMUSG00000027082	ENSMUSG00000041261	ENSMUSG00000074766	ENSMUSG00000041064	ENSMUSG00000046618	ENSMUSG00000053765	ENSMUSG00000049858		ENSMUSG00000097327	ENSMUSG00000051159				ENSMUSG00000041895				ENSMUSG00000063646
ENSMUSG00000032690	ENSMUSG00000018800	ENSMUSG00000047180	ENSMUSG00000038526	ENSMUSG00000075027	ENSMUSG00000004043	ENSMUSG00000022598	ENSMUSG00000054589		ENSMUSG00000071724	ENSMUSG00000078984				ENSMUSG00000049971				ENSMUSG00000068011
ENSMUSG00000016942	ENSMUSG00000032557	ENSMUSG00000022176	ENSMUSG00000021313	ENSMUSG00000029561	ENSMUSG00000022340	ENSMUSG00000022941	ENSMUSG00000058831		ENSMUSG00000028226	ENSMUSG00000094935				ENSMUSG00000072884				ENSMUSG00000097990
ENSMUSG00000035165	ENSMUSG00000036298	ENSMUSG00000072620	ENSMUSG00000050671	ENSMUSG00000042567	ENSMUSG00000021238	ENSMUSG00000073145	ENSMUSG00000048234		ENSMUSG00000024109	ENSMUSG00000043913				ENSMUSG00000028469				ENSMUSG00000039304
ENSMUSG00000000544	ENSMUSG00000069805	ENSMUSG00000082560	ENSMUSG00000030409	ENSMUSG00000004540	ENSMUSG00000039239	ENSMUSG00000024521	ENSMUSG00000020627		ENSMUSG00000032014	ENSMUSG00000098198				ENSMUSG00000031425				ENSMUSG00000043613
ENSMUSG00000093460	ENSMUSG00000035275	ENSMUSG00000086712	ENSMUSG00000031022	ENSMUSG00000045761	ENSMUSG00000037166	ENSMUSG00000000308	ENSMUSG00000000782		ENSMUSG00000032968	ENSMUSG00000071398				ENSMUSG00000047507				ENSMUSG00000030650
ENSMUSG00000021803	ENSMUSG00000061306	ENSMUSG00000035683	ENSMUSG00000062760	ENSMUSG00000021803	ENSMUSG00000073478	ENSMUSG00000086848	ENSMUSG00000010461		ENSMUSG00000064342	ENSMUSG00000054667				ENSMUSG00000039197				ENSMUSG00000003051
ENSMUSG00000079800	ENSMUSG00000038065	ENSMUSG00000073672	ENSMUSG00000064329	ENSMUSG00000041261	ENSMUSG00000022512	ENSMUSG00000024597	ENSMUSG00000020926		ENSMUSG00000044461	ENSMUSG00000002771				ENSMUSG00000050014				ENSMUSG00000075602
ENSMUSG00000034159	ENSMUSG00000021573	ENSMUSG00000085936	ENSMUSG00000035783	ENSMUSG00000025993	ENSMUSG00000006931	ENSMUSG00000071138	ENSMUSG00000027316		ENSMUSG00000024222	ENSMUSG00000086677				ENSMUSG00000008461				ENSMUSG00000005640
ENSMUSG00000022126	ENSMUSG00000018168	ENSMUSG00000049721	ENSMUSG00000050503	ENSMUSG00000051596	ENSMUSG00000040265	ENSMUSG00000022783	ENSMUSG00000006345		ENSMUSG00000023915	ENSMUSG00000022525				ENSMUSG00000051910				ENSMUSG00000025498
ENSMUSG00000056271	ENSMUSG00000020155	ENSMUSG00000032899	ENSMUSG00000044186	ENSMUSG00000001021	ENSMUSG00000038894	ENSMUSG00000078942	ENSMUSG00000026208		ENSMUSG00000095576	ENSMUSG00000038071				ENSMUSG00000023031				ENSMUSG00000025161
ENSMUSG00000020062	ENSMUSG00000001865	ENSMUSG00000033684	ENSMUSG00000020140	ENSMUSG00000021640	ENSMUSG00000024134	ENSMUSG00000004552	ENSMUSG00000041202		ENSMUSG00000025418	ENSMUSG00000083109				ENSMUSG00000069171				ENSMUSG00000049307
ENSMUSG00000041261	ENSMUSG00000070576	ENSMUSG00000028068	ENSMUSG00000001349	ENSMUSG00000053175	ENSMUSG00000036356	ENSMUSG00000085139	ENSMUSG00000032064		ENSMUSG00000028496	ENSMUSG00000082865				ENSMUSG00000037813				ENSMUSG00000019987
ENSMUSG00000052974	ENSMUSG00000027313	ENSMUSG00000035352	ENSMUSG00000027016	ENSMUSG00000022824	ENSMUSG00000028457	ENSMUSG00000045991	ENSMUSG00000064043		ENSMUSG00000097462	ENSMUSG00000056296				ENSMUSG00000079566				ENSMUSG00000025329
ENSMUSG00000074715	ENSMUSG00000030087	ENSMUSG00000035246	ENSMUSG00000058831	ENSMUSG00000033880	ENSMUSG00000019699	ENSMUSG00000044162	ENSMUSG00000031831		ENSMUSG00000087132	ENSMUSG00000074303				ENSMUSG00000047631				ENSMUSG00000030867
ENSMUSG00000054200	ENSMUSG00000021209	ENSMUSG00000040829	ENSMUSG00000061576	ENSMUSG00000085569	ENSMUSG00000062209	ENSMUSG00000068011	ENSMUSG00000003849		ENSMUSG00000015970	ENSMUSG00000047976				ENSMUSG00000079481				ENSMUSG00000050463
ENSMUSG00000042784	ENSMUSG00000079657	ENSMUSG00000044912	ENSMUSG00000031636	ENSMUSG00000074892	ENSMUSG00000024238	ENSMUSG00000087700	ENSMUSG00000022332		ENSMUSG00000026600	ENSMUSG00000074111				ENSMUSG00000020251				ENSMUSG00000035557
ENSMUSG00000029359	ENSMUSG00000041828	ENSMUSG00000036036	ENSMUSG00000020542	ENSMUSG00000054618	ENSMUSG00000061068	ENSMUSG00000057346	ENSMUSG00000038936		ENSMUSG00000044330	ENSMUSG00000034780				ENSMUSG00000019278				ENSMUSG00000035246
ENSMUSG00000025150	ENSMUSG00000055523	ENSMUSG00000000202	ENSMUSG00000005611	ENSMUSG00000062017	ENSMUSG00000033985	ENSMUSG00000059900	ENSMUSG00000031700		ENSMUSG00000002458	ENSMUSG00000097365				ENSMUSG00000063415				ENSMUSG00000086189
ENSMUSG00000032496	ENSMUSG00000039943	ENSMUSG00000017716	ENSMUSG00000070407	ENSMUSG00000019987	ENSMUSG00000066235	ENSMUSG00000027995	ENSMUSG00000072720		ENSMUSG00000093916	ENSMUSG00000024784				ENSMUSG00000052430				ENSMUSG00000037921
ENSMUSG00000023073	ENSMUSG00000031016	ENSMUSG00000050762	ENSMUSG00000028836	ENSMUSG00000066861	ENSMUSG00000045679	ENSMUSG00000042306	ENSMUSG00000049134		ENSMUSG00000022876	ENSMUSG00000031760				ENSMUSG00000014846				ENSMUSG00000051439
ENSMUSG00000060559	ENSMUSG00000020902	ENSMUSG00000055415	ENSMUSG00000008658	ENSMUSG00000043705	ENSMUSG00000025104	ENSMUSG00000067356	ENSMUSG00000080115		ENSMUSG00000030873					ENSMUSG00000055653				ENSMUSG00000022949
ENSMUSG00000068246	ENSMUSG00000031938	ENSMUSG00000079457	ENSMUSG00000033316	ENSMUSG00000042489	ENSMUSG00000018217	ENSMUSG00000043705	ENSMUSG00000021373		ENSMUSG00000042096					ENSMUSG00000046480				ENSMUSG00000040998
ENSMUSG00000032373	ENSMUSG00000027544	ENSMUSG00000018623	ENSMUSG00000085071	ENSMUSG00000030717	ENSMUSG00000049670	ENSMUSG00000051596	ENSMUSG00000024386		ENSMUSG00000021314					ENSMUSG00000079355				ENSMUSG00000026971
ENSMUSG00000017688	ENSMUSG00000003949	ENSMUSG00000091618	ENSMUSG00000058297	ENSMUSG00000086868	ENSMUSG00000026080	ENSMUSG00000036036	ENSMUSG00000024043		ENSMUSG00000010492					ENSMUSG00000037852				ENSMUSG00000046794
ENSMUSG00000004540	ENSMUSG00000079168	ENSMUSG00000037544	ENSMUSG00000048388	ENSMUSG00000037095	ENSMUSG00000038304	ENSMUSG00000041301	ENSMUSG00000021676		ENSMUSG00000086468					ENSMUSG00000052889				ENSMUSG00000033355
ENSMUSG00000026417	ENSMUSG00000024777	ENSMUSG00000026205	ENSMUSG00000027861	ENSMUSG00000096701	ENSMUSG00000031278	ENSMUSG00000026205	ENSMUSG00000039680		ENSMUSG00000055675					ENSMUSG00000095659				ENSMUSG00000032313
ENSMUSG00000024471	ENSMUSG00000030246	ENSMUSG00000097990	ENSMUSG00000063430	ENSMUSG00000044912	ENSMUSG00000032010	ENSMUSG00000087187	ENSMUSG00000022604		ENSMUSG00000074457					ENSMUSG00000027577				ENSMUSG00000068245
ENSMUSG00000079190	ENSMUSG00000097276	ENSMUSG00000013338	ENSMUSG00000031376	ENSMUSG00000066129	ENSMUSG00000027230	ENSMUSG00000030587	ENSMUSG00000075318		ENSMUSG00000001948					ENSMUSG00000085589				ENSMUSG00000082560
ENSMUSG00000021751	ENSMUSG00000033060	ENSMUSG00000044976	ENSMUSG00000017817	ENSMUSG00000046959	ENSMUSG00000027430	ENSMUSG00000052974	ENSMUSG00000055373		ENSMUSG00000049086					ENSMUSG00000024897				ENSMUSG00000067006
ENSMUSG00000057346	ENSMUSG00000020439	ENSMUSG00000036223	ENSMUSG00000031748	ENSMUSG00000043613	ENSMUSG00000014361	ENSMUSG00000097767	ENSMUSG00000009108		ENSMUSG00000025321					ENSMUSG00000061397				ENSMUSG00000016028
ENSMUSG00000029380	ENSMUSG00000040414	ENSMUSG00000027907	ENSMUSG00000020953	ENSMUSG00000074625	ENSMUSG00000031824	ENSMUSG00000038775	ENSMUSG00000026012		ENSMUSG00000022833					ENSMUSG00000014198				ENSMUSG00000027134
ENSMUSG00000032661	ENSMUSG00000086337	ENSMUSG00000030905	ENSMUSG00000026394	ENSMUSG00000072618	ENSMUSG00000020262	ENSMUSG00000033880	ENSMUSG00000078349		ENSMUSG00000037408					ENSMUSG00000015879				ENSMUSG00000022014
ENSMUSG00000021587	ENSMUSG00000000359	ENSMUSG00000056148	ENSMUSG00000067818	ENSMUSG00000081984	ENSMUSG00000008845	ENSMUSG00000026989	ENSMUSG00000060275		ENSMUSG00000003863					ENSMUSG00000055301				ENSMUSG00000073598
ENSMUSG00000022598	ENSMUSG00000023809	ENSMUSG00000048992	ENSMUSG00000064179	ENSMUSG00000026417	ENSMUSG00000043629	ENSMUSG00000087482	ENSMUSG00000028033		ENSMUSG00000035811					ENSMUSG00000042477				ENSMUSG00000039092
ENSMUSG00000091002	ENSMUSG00000028949	ENSMUSG00000079222	ENSMUSG00000031972	ENSMUSG00000090564	ENSMUSG00000002308	ENSMUSG00000001901	ENSMUSG00000089635		ENSMUSG00000074121					ENSMUSG00000033768				ENSMUSG00000034394
ENSMUSG00000047728	ENSMUSG00000029456	ENSMUSG00000027379	ENSMUSG00000007279	ENSMUSG00000041827	ENSMUSG00000021557	ENSMUSG00000022037	ENSMUSG00000027858		ENSMUSG00000097739					ENSMUSG00000096645				ENSMUSG00000029561
ENSMUSG00000027801	ENSMUSG00000020571	ENSMUSG00000075010	ENSMUSG00000048096	ENSMUSG00000027995	ENSMUSG00000041559	ENSMUSG00000041064	ENSMUSG00000021266		ENSMUSG00000086428					ENSMUSG00000030877				ENSMUSG00000006445
ENSMUSG00000044162	ENSMUSG00000052852	ENSMUSG00000018500	ENSMUSG00000050069	ENSMUSG00000003051	ENSMUSG00000018566	ENSMUSG00000027901	ENSMUSG00000003477		ENSMUSG00000019102					ENSMUSG00000084955				ENSMUSG00000039153
ENSMUSG00000066512	ENSMUSG00000037735	ENSMUSG00000060550	ENSMUSG00000044743	ENSMUSG00000053168	ENSMUSG00000037032	ENSMUSG00000022033	ENSMUSG00000020672		ENSMUSG00000034981					ENSMUSG00000030519				ENSMUSG00000044827
ENSMUSG00000039131	ENSMUSG00000052727	ENSMUSG00000026227	ENSMUSG00000032502	ENSMUSG00000041984	ENSMUSG00000057337	ENSMUSG00000037716	ENSMUSG00000053626		ENSMUSG00000030321					ENSMUSG00000060240				ENSMUSG00000033880
ENSMUSG00000029102	ENSMUSG00000003477	ENSMUSG00000087036	ENSMUSG00000034324	ENSMUSG00000034209	ENSMUSG00000073414	ENSMUSG00000044055	ENSMUSG00000042109		ENSMUSG00000068740					ENSMUSG00000085776				ENSMUSG00000021365
ENSMUSG00000070687	ENSMUSG00000090353	ENSMUSG00000028175	ENSMUSG00000036510	ENSMUSG00000050335	ENSMUSG00000041700	ENSMUSG00000040505	ENSMUSG00000078794		ENSMUSG00000030256					ENSMUSG00000041552				ENSMUSG00000075010
ENSMUSG00000005553	ENSMUSG00000006675	ENSMUSG00000018920	ENSMUSG00000057378	ENSMUSG00000095213	ENSMUSG00000031762	ENSMUSG00000079808	ENSMUSG00000001508		ENSMUSG00000038146					ENSMUSG00000055202				ENSMUSG00000006519
ENSMUSG00000022603	ENSMUSG00000041272	ENSMUSG00000051439	ENSMUSG00000086040	ENSMUSG00000033684	ENSMUSG00000078161	ENSMUSG00000075420	ENSMUSG00000026421		ENSMUSG00000060961					ENSMUSG00000071489				ENSMUSG00000017830
ENSMUSG00000051397	ENSMUSG00000028545	ENSMUSG00000085569	ENSMUSG00000031543	ENSMUSG00000027399	ENSMUSG00000021123	ENSMUSG00000013418	ENSMUSG00000073406		ENSMUSG00000044139					ENSMUSG00000015787				ENSMUSG00000087187
ENSMUSG00000091618	ENSMUSG00000021340	ENSMUSG00000051228	ENSMUSG00000048572	ENSMUSG00000021751	ENSMUSG00000035969	ENSMUSG00000022155	ENSMUSG00000026463		ENSMUSG00000032816					ENSMUSG00000091865				ENSMUSG00000028175
ENSMUSG00000031430	ENSMUSG00000034825	ENSMUSG00000082292	ENSMUSG00000063713	ENSMUSG00000030107	ENSMUSG00000020439	ENSMUSG00000084797	ENSMUSG00000022803		ENSMUSG00000091166					ENSMUSG00000029452				ENSMUSG00000022033
ENSMUSG00000020774	ENSMUSG00000022225	ENSMUSG00000045136	ENSMUSG00000038602	ENSMUSG00000028068	ENSMUSG00000096956	ENSMUSG00000027398	ENSMUSG00000023800		ENSMUSG00000044716					ENSMUSG00000087143				ENSMUSG00000048612
ENSMUSG00000029379	ENSMUSG00000008845	ENSMUSG00000035105	ENSMUSG00000053963	ENSMUSG00000033355	ENSMUSG00000020571	ENSMUSG00000074912	ENSMUSG00000049551		ENSMUSG00000062961					ENSMUSG00000022296				ENSMUSG00000018920
ENSMUSG00000013643	ENSMUSG00000061068	ENSMUSG00000044827	ENSMUSG00000025932	ENSMUSG00000025473	ENSMUSG00000027840	ENSMUSG00000061878	ENSMUSG00000025006		ENSMUSG00000041845					ENSMUSG00000079845				ENSMUSG00000050914
ENSMUSG00000058063	ENSMUSG00000086740	ENSMUSG00000022033	ENSMUSG00000038370	ENSMUSG00000020774	ENSMUSG00000090523	ENSMUSG00000086189	ENSMUSG00000029161		ENSMUSG00000019235					ENSMUSG00000030048				ENSMUSG00000042331
ENSMUSG00000024730	ENSMUSG00000054863	ENSMUSG00000003051	ENSMUSG00000050315	ENSMUSG00000081343	ENSMUSG00000055945	ENSMUSG00000063354	ENSMUSG00000079657		ENSMUSG00000005803					ENSMUSG00000043448				ENSMUSG00000036036
ENSMUSG00000042306	ENSMUSG00000006179	ENSMUSG00000027654	ENSMUSG00000078640	ENSMUSG00000055413	ENSMUSG00000023927	ENSMUSG00000047990	ENSMUSG00000049336		ENSMUSG00000056665					ENSMUSG00000059173				ENSMUSG00000031803
ENSMUSG00000004552	ENSMUSG00000052353	ENSMUSG00000003585	ENSMUSG00000028626	ENSMUSG00000068011	ENSMUSG00000047428	ENSMUSG00000017950	ENSMUSG00000017412		ENSMUSG00000040653					ENSMUSG00000036814				ENSMUSG00000069808
ENSMUSG00000056148	ENSMUSG00000078954	ENSMUSG00000038379	ENSMUSG00000028370	ENSMUSG00000030650	ENSMUSG00000037736	ENSMUSG00000033579	ENSMUSG00000039114		ENSMUSG00000043410					ENSMUSG00000038630				ENSMUSG00000039934
ENSMUSG00000079339	ENSMUSG00000086907	ENSMUSG00000050335	ENSMUSG00000063434	ENSMUSG00000041301	ENSMUSG00000065987	ENSMUSG00000023039	ENSMUSG00000025932		ENSMUSG00000051435					ENSMUSG00000095115				ENSMUSG00000030107
ENSMUSG00000071203	ENSMUSG00000026012	ENSMUSG00000001403	ENSMUSG00000050840	ENSMUSG00000037544	ENSMUSG00000032028	ENSMUSG00000015533	ENSMUSG00000057715		ENSMUSG00000084274					ENSMUSG00000091956				ENSMUSG00000030103
ENSMUSG00000026205	ENSMUSG00000028370	ENSMUSG00000073854	ENSMUSG00000018830	ENSMUSG00000035246	ENSMUSG00000038936	ENSMUSG00000029275	ENSMUSG00000010311		ENSMUSG00000067455					ENSMUSG00000085881				ENSMUSG00000031910
ENSMUSG00000032226	ENSMUSG00000027318	ENSMUSG00000035638	ENSMUSG00000041731	ENSMUSG00000041498	ENSMUSG00000040118	ENSMUSG00000096014	ENSMUSG00000029553		ENSMUSG00000001025					ENSMUSG00000022996				ENSMUSG00000033917
ENSMUSG00000022376	ENSMUSG00000020620	ENSMUSG00000086554	ENSMUSG00000028033	ENSMUSG00000028175	ENSMUSG00000021676	ENSMUSG00000034459	ENSMUSG00000005628		ENSMUSG00000026546					ENSMUSG00000042515				ENSMUSG00000025068
ENSMUSG00000030483	ENSMUSG00000019852	ENSMUSG00000068011	ENSMUSG00000055471	ENSMUSG00000035352	ENSMUSG00000030249	ENSMUSG00000029102	ENSMUSG00000035878		ENSMUSG00000079547					ENSMUSG00000009633				ENSMUSG00000028128
ENSMUSG00000034459	ENSMUSG00000087271	ENSMUSG00000029605	ENSMUSG00000033006	ENSMUSG00000074653	ENSMUSG00000030630	ENSMUSG00000021509	ENSMUSG00000027227		ENSMUSG00000028544					ENSMUSG00000092499				ENSMUSG00000070034
ENSMUSG00000042759	ENSMUSG00000029287	ENSMUSG00000016028	ENSMUSG00000039720	ENSMUSG00000082560	ENSMUSG00000000184	ENSMUSG00000044037	ENSMUSG00000030782		ENSMUSG00000000901					ENSMUSG00000036169				ENSMUSG00000072620
ENSMUSG00000061947	ENSMUSG00000024238	ENSMUSG00000085139	ENSMUSG00000031289	ENSMUSG00000021697	ENSMUSG00000026938	ENSMUSG00000037095	ENSMUSG00000002578		ENSMUSG00000038393					ENSMUSG00000028259				ENSMUSG00000035104
ENSMUSG00000060402	ENSMUSG00000036278	ENSMUSG00000053897	ENSMUSG00000043463	ENSMUSG00000043753	ENSMUSG00000015981	ENSMUSG00000051439	ENSMUSG00000032085		ENSMUSG00000020592					ENSMUSG00000039546				ENSMUSG00000026175
ENSMUSG00000083618	ENSMUSG00000049191	ENSMUSG00000030921	ENSMUSG00000027316	ENSMUSG00000058063	ENSMUSG00000044005	ENSMUSG00000000731	ENSMUSG00000041372		ENSMUSG00000032530					ENSMUSG00000092600				ENSMUSG00000063851
ENSMUSG00000082956	ENSMUSG00000023092	ENSMUSG00000023947	ENSMUSG00000020787	ENSMUSG00000027907	ENSMUSG00000071347	ENSMUSG00000023073	ENSMUSG00000038583		ENSMUSG00000001663					ENSMUSG00000072591				ENSMUSG00000012428
ENSMUSG00000024485	ENSMUSG00000047414	ENSMUSG00000041431	ENSMUSG00000055214	ENSMUSG00000051431	ENSMUSG00000046318	ENSMUSG00000096645	ENSMUSG00000021313		ENSMUSG00000028539					ENSMUSG00000063887				ENSMUSG00000081984
ENSMUSG00000033849	ENSMUSG00000001521	ENSMUSG00000030650	ENSMUSG00000091735	ENSMUSG00000027379	ENSMUSG00000026701	ENSMUSG00000039304	ENSMUSG00000003526		ENSMUSG00000026435					ENSMUSG00000052957				ENSMUSG00000024989
ENSMUSG00000043029	ENSMUSG00000028476	ENSMUSG00000044037	ENSMUSG00000074575	ENSMUSG00000032899	ENSMUSG00000034353	ENSMUSG00000030340	ENSMUSG00000073674		ENSMUSG00000097243					ENSMUSG00000025418				ENSMUSG00000032369
ENSMUSG00000034112	ENSMUSG00000010609	ENSMUSG00000029375	ENSMUSG00000038665	ENSMUSG00000029602	ENSMUSG00000045284	ENSMUSG00000053168	ENSMUSG00000061080		ENSMUSG00000050777					ENSMUSG00000071138				ENSMUSG00000026235
ENSMUSG00000085830	ENSMUSG00000032015	ENSMUSG00000071203	ENSMUSG00000031139	ENSMUSG00000091709	ENSMUSG00000032719	ENSMUSG00000017688	ENSMUSG00000052551		ENSMUSG00000062609					ENSMUSG00000032186				ENSMUSG00000024330
ENSMUSG00000044912	ENSMUSG00000084772	ENSMUSG00000059900	ENSMUSG00000050447	ENSMUSG00000035692	ENSMUSG00000042686	ENSMUSG00000049128	ENSMUSG00000068686		ENSMUSG00000043419					ENSMUSG00000026609				ENSMUSG00000020121
ENSMUSG00000025993	ENSMUSG00000054589	ENSMUSG00000001249	ENSMUSG00000020524	ENSMUSG00000024105	ENSMUSG00000002633	ENSMUSG00000031803	ENSMUSG00000021032		ENSMUSG00000021908					ENSMUSG00000013367				ENSMUSG00000017897
ENSMUSG00000027901	ENSMUSG00000022763	ENSMUSG00000081984	ENSMUSG00000033427	ENSMUSG00000049721	ENSMUSG00000087014	ENSMUSG00000032313	ENSMUSG00000028445		ENSMUSG00000090215					ENSMUSG00000004151				ENSMUSG00000023947
ENSMUSG00000072723	ENSMUSG00000048388	ENSMUSG00000024056	ENSMUSG00000047216	ENSMUSG00000025498	ENSMUSG00000034768	ENSMUSG00000033533	ENSMUSG00000037605		ENSMUSG00000083149					ENSMUSG00000029866				ENSMUSG00000035208
ENSMUSG00000039981	ENSMUSG00000024085	ENSMUSG00000040483	ENSMUSG00000037605	ENSMUSG00000041358	ENSMUSG00000028989	ENSMUSG00000090534	ENSMUSG00000050786		ENSMUSG00000038331					ENSMUSG00000092164				ENSMUSG00000023905
ENSMUSG00000000308	ENSMUSG00000028402	ENSMUSG00000060615	ENSMUSG00000063529	ENSMUSG00000079808	ENSMUSG00000069835	ENSMUSG00000019987	ENSMUSG00000040428		ENSMUSG00000037016					ENSMUSG00000079056				ENSMUSG00000063354
ENSMUSG00000021097	ENSMUSG00000082280	ENSMUSG00000032254	ENSMUSG00000029757	ENSMUSG00000085395	ENSMUSG00000005628	ENSMUSG00000028927	ENSMUSG00000067242		ENSMUSG00000073678					ENSMUSG00000070533				ENSMUSG00000022034
ENSMUSG00000056812	ENSMUSG00000039252	ENSMUSG00000036641	ENSMUSG00000041681	ENSMUSG00000021950	ENSMUSG00000048652	ENSMUSG00000039676	ENSMUSG00000097083		ENSMUSG00000040380					ENSMUSG00000024225				ENSMUSG00000042272
ENSMUSG00000044303	ENSMUSG00000032064	ENSMUSG00000021747	ENSMUSG00000035811	ENSMUSG00000075602	ENSMUSG00000000782	ENSMUSG00000078945	ENSMUSG00000053963		ENSMUSG00000006651					ENSMUSG00000080876				ENSMUSG00000026107
ENSMUSG00000086187	ENSMUSG00000007655	ENSMUSG00000051076	ENSMUSG00000090223	ENSMUSG00000047730	ENSMUSG00000049858	ENSMUSG00000044303	ENSMUSG00000034768		ENSMUSG00000045064					ENSMUSG00000021388				ENSMUSG00000041460
ENSMUSG00000054422	ENSMUSG00000053398	ENSMUSG00000052477	ENSMUSG00000026697	ENSMUSG00000028527	ENSMUSG00000055538	ENSMUSG00000030905	ENSMUSG00000029752		ENSMUSG00000032380					ENSMUSG00000022416				ENSMUSG00000032254
ENSMUSG00000038775	ENSMUSG00000028161	ENSMUSG00000032218	ENSMUSG00000047759	ENSMUSG00000026628	ENSMUSG00000032725	ENSMUSG00000021367	ENSMUSG00000062760		ENSMUSG00000025889					ENSMUSG00000035226				ENSMUSG00000021697
ENSMUSG00000079808	ENSMUSG00000023191	ENSMUSG00000027469	ENSMUSG00000038541	ENSMUSG00000040413	ENSMUSG00000051906	ENSMUSG00000063089	ENSMUSG00000050064		ENSMUSG00000035713					ENSMUSG00000033544				ENSMUSG00000044968
ENSMUSG00000040600	ENSMUSG00000052221	ENSMUSG00000074625	ENSMUSG00000029861	ENSMUSG00000041605	ENSMUSG00000024747	ENSMUSG00000074625	ENSMUSG00000055322		ENSMUSG00000091492					ENSMUSG00000097166				ENSMUSG00000044201
ENSMUSG00000027359	ENSMUSG00000026664	ENSMUSG00000031805	ENSMUSG00000086233	ENSMUSG00000084141	ENSMUSG00000041293	ENSMUSG00000020651	ENSMUSG00000052572		ENSMUSG00000005233					ENSMUSG00000025905				ENSMUSG00000061577
ENSMUSG00000038491	ENSMUSG00000062563	ENSMUSG00000044734	ENSMUSG00000025576	ENSMUSG00000059900	ENSMUSG00000036411	ENSMUSG00000041703	ENSMUSG00000041670		ENSMUSG00000024998					ENSMUSG00000098037				ENSMUSG00000021754
ENSMUSG00000034813	ENSMUSG00000008999	ENSMUSG00000037725	ENSMUSG00000061080	ENSMUSG00000037579	ENSMUSG00000028525	ENSMUSG00000026227	ENSMUSG00000029272		ENSMUSG00000030652					ENSMUSG00000067261				ENSMUSG00000038379
ENSMUSG00000053093	ENSMUSG00000037406	ENSMUSG00000079808	ENSMUSG00000085708	ENSMUSG00000032373	ENSMUSG00000038963	ENSMUSG00000066584	ENSMUSG00000045680		ENSMUSG00000026688					ENSMUSG00000039579				ENSMUSG00000030077
ENSMUSG00000053964	ENSMUSG00000038086	ENSMUSG00000073409	ENSMUSG00000036131	ENSMUSG00000051378	ENSMUSG00000094686	ENSMUSG00000027907	ENSMUSG00000031748		ENSMUSG00000066632					ENSMUSG00000040537				ENSMUSG00000048707
ENSMUSG00000037578	ENSMUSG00000001270	ENSMUSG00000061517	ENSMUSG00000033595	ENSMUSG00000092981	ENSMUSG00000039130	ENSMUSG00000050359	ENSMUSG00000032452		ENSMUSG00000062937					ENSMUSG00000028020				ENSMUSG00000034209
ENSMUSG00000047854	ENSMUSG00000086605	ENSMUSG00000027715	ENSMUSG00000037393	ENSMUSG00000031430	ENSMUSG00000039470	ENSMUSG00000040471	ENSMUSG00000035237		ENSMUSG00000032578					ENSMUSG00000025588				ENSMUSG00000028068
ENSMUSG00000027555	ENSMUSG00000093622	ENSMUSG00000050914	ENSMUSG00000062151	ENSMUSG00000037921	ENSMUSG00000029455	ENSMUSG00000047143	ENSMUSG00000027861		ENSMUSG00000046415					ENSMUSG00000032269				ENSMUSG00000056708
ENSMUSG00000068154	ENSMUSG00000021057	ENSMUSG00000086189	ENSMUSG00000067242	ENSMUSG00000027398	ENSMUSG00000029757	ENSMUSG00000021469	ENSMUSG00000050503		ENSMUSG00000029762					ENSMUSG00000025038				ENSMUSG00000037405
ENSMUSG00000078942	ENSMUSG00000044433	ENSMUSG00000017830	ENSMUSG00000022861	ENSMUSG00000087027	ENSMUSG00000036599	ENSMUSG00000003051	ENSMUSG00000026888		ENSMUSG00000046058					ENSMUSG00000044550				ENSMUSG00000071362
ENSMUSG00000035283	ENSMUSG00000022332	ENSMUSG00000031004	ENSMUSG00000021907	ENSMUSG00000031805	ENSMUSG00000053279	ENSMUSG00000031654	ENSMUSG00000028246		ENSMUSG00000034687					ENSMUSG00000053117				ENSMUSG00000040624
ENSMUSG00000087476	ENSMUSG00000024104	ENSMUSG00000040204	ENSMUSG00000063260	ENSMUSG00000021747	ENSMUSG00000020627	ENSMUSG00000028068	ENSMUSG00000030409		ENSMUSG00000030739					ENSMUSG00000033419				ENSMUSG00000024030
ENSMUSG00000051596	ENSMUSG00000021876	ENSMUSG00000001228	ENSMUSG00000025789	ENSMUSG00000033849	ENSMUSG00000021223	ENSMUSG00000029660	ENSMUSG00000031022		ENSMUSG00000072844					ENSMUSG00000045534				ENSMUSG00000031805
ENSMUSG00000032854	ENSMUSG00000061458	ENSMUSG00000005087	ENSMUSG00000053519	ENSMUSG00000023122	ENSMUSG00000027457	ENSMUSG00000033805	ENSMUSG00000048388		ENSMUSG00000079442					ENSMUSG00000032291				ENSMUSG00000040829
ENSMUSG00000085551	ENSMUSG00000021719	ENSMUSG00000046591	ENSMUSG00000038583	ENSMUSG00000027562	ENSMUSG00000024533	ENSMUSG00000026691	ENSMUSG00000031994		ENSMUSG00000028538					ENSMUSG00000047990				ENSMUSG00000018654
ENSMUSG00000041301	ENSMUSG00000029436	ENSMUSG00000038943	ENSMUSG00000038077	ENSMUSG00000032218	ENSMUSG00000053414	ENSMUSG00000043681	ENSMUSG00000064293		ENSMUSG00000039556					ENSMUSG00000021732				ENSMUSG00000002055
ENSMUSG00000043705	ENSMUSG00000010476	ENSMUSG00000001131	ENSMUSG00000050276	ENSMUSG00000024059	ENSMUSG00000061013	ENSMUSG00000020052	ENSMUSG00000026664		ENSMUSG00000017466					ENSMUSG00000097730				ENSMUSG00000041498
ENSMUSG00000015787	ENSMUSG00000025784	ENSMUSG00000026832	ENSMUSG00000058618	ENSMUSG00000079222	ENSMUSG00000036106	ENSMUSG00000086554	ENSMUSG00000025582		ENSMUSG00000096995					ENSMUSG00000097615				ENSMUSG00000026579
ENSMUSG00000024411	ENSMUSG00000043518	ENSMUSG00000027699	ENSMUSG00000033007	ENSMUSG00000005640	ENSMUSG00000034156	ENSMUSG00000040829	ENSMUSG00000029761		ENSMUSG00000069743					ENSMUSG00000027489				ENSMUSG00000020911
ENSMUSG00000044055	ENSMUSG00000037736	ENSMUSG00000049555	ENSMUSG00000027524	ENSMUSG00000024989	ENSMUSG00000028161	ENSMUSG00000039438	ENSMUSG00000037735		ENSMUSG00000029923					ENSMUSG00000032356				ENSMUSG00000041064
ENSMUSG00000029829	ENSMUSG00000017195	ENSMUSG00000068245	ENSMUSG00000064325	ENSMUSG00000078942	ENSMUSG00000057722	ENSMUSG00000090564	ENSMUSG00000048096		ENSMUSG00000036390					ENSMUSG00000085779				ENSMUSG00000061232
ENSMUSG00000026961	ENSMUSG00000031558	ENSMUSG00000040605	ENSMUSG00000042179	ENSMUSG00000026971	ENSMUSG00000032353	ENSMUSG00000024659	ENSMUSG00000030554		ENSMUSG00000070803					ENSMUSG00000090608				ENSMUSG00000029188
ENSMUSG00000033579	ENSMUSG00000086765	ENSMUSG00000055926	ENSMUSG00000038209	ENSMUSG00000097990	ENSMUSG00000086605	ENSMUSG00000053175	ENSMUSG00000027376		ENSMUSG00000069910					ENSMUSG00000091455				ENSMUSG00000037095
ENSMUSG00000050335	ENSMUSG00000026875	ENSMUSG00000023905	ENSMUSG00000038218	ENSMUSG00000070291	ENSMUSG00000030255	ENSMUSG00000047295	ENSMUSG00000029254		ENSMUSG00000044788					ENSMUSG00000020704				ENSMUSG00000027580
ENSMUSG00000021469	ENSMUSG00000045680	ENSMUSG00000072723		ENSMUSG00000063646	ENSMUSG00000038319	ENSMUSG00000009378	ENSMUSG00000051331		ENSMUSG00000070720					ENSMUSG00000076434				ENSMUSG00000024338
ENSMUSG00000021749	ENSMUSG00000047759	ENSMUSG00000032783		ENSMUSG00000017716	ENSMUSG00000028519	ENSMUSG00000028037	ENSMUSG00000046442		ENSMUSG00000024462					ENSMUSG00000058420				ENSMUSG00000047735
ENSMUSG00000024105	ENSMUSG00000002578	ENSMUSG00000048612		ENSMUSG00000035365	ENSMUSG00000029287	ENSMUSG00000039179	ENSMUSG00000029828		ENSMUSG00000017756					ENSMUSG00000070531				ENSMUSG00000027699
ENSMUSG00000021747	ENSMUSG00000038855	ENSMUSG00000026971		ENSMUSG00000070880	ENSMUSG00000028402	ENSMUSG00000072723	ENSMUSG00000087057		ENSMUSG00000028919					ENSMUSG00000052504				ENSMUSG00000047945
ENSMUSG00000079455	ENSMUSG00000040265	ENSMUSG00000030137		ENSMUSG00000085944	ENSMUSG00000002578	ENSMUSG00000087036	ENSMUSG00000096062		ENSMUSG00000031391					ENSMUSG00000006457				ENSMUSG00000041633
ENSMUSG00000063011	ENSMUSG00000041696	ENSMUSG00000034317		ENSMUSG00000072620	ENSMUSG00000028517	ENSMUSG00000079457	ENSMUSG00000089774		ENSMUSG00000026509					ENSMUSG00000047658				ENSMUSG00000091709
ENSMUSG00000060985	ENSMUSG00000029321	ENSMUSG00000022906		ENSMUSG00000028927	ENSMUSG00000072966	ENSMUSG00000022034	ENSMUSG00000026701		ENSMUSG00000062808					ENSMUSG00000062713				ENSMUSG00000073409
ENSMUSG00000026380	ENSMUSG00000039239	ENSMUSG00000067235		ENSMUSG00000050359	ENSMUSG00000043487	ENSMUSG00000082560	ENSMUSG00000041624		ENSMUSG00000022947					ENSMUSG00000029193				ENSMUSG00000033538
ENSMUSG00000073145	ENSMUSG00000006378	ENSMUSG00000022034		ENSMUSG00000072754	ENSMUSG00000021356	ENSMUSG00000022938	ENSMUSG00000051726		ENSMUSG00000041649					ENSMUSG00000025478				ENSMUSG00000056313
ENSMUSG00000033533	ENSMUSG00000039680	ENSMUSG00000098090		ENSMUSG00000024186	ENSMUSG00000022799	ENSMUSG00000034813	ENSMUSG00000018263		ENSMUSG00000064352					ENSMUSG00000056258				ENSMUSG00000021556
ENSMUSG00000031932	ENSMUSG00000097695	ENSMUSG00000068101		ENSMUSG00000002020	ENSMUSG00000022225	ENSMUSG00000049493	ENSMUSG00000046613		ENSMUSG00000031075					ENSMUSG00000024128				ENSMUSG00000002983
ENSMUSG00000024059	ENSMUSG00000026069	ENSMUSG00000034127		ENSMUSG00000086554	ENSMUSG00000091155	ENSMUSG00000032717	ENSMUSG00000025221		ENSMUSG00000050930					ENSMUSG00000024125				ENSMUSG00000035683
ENSMUSG00000047904	ENSMUSG00000066361	ENSMUSG00000036944		ENSMUSG00000087213	ENSMUSG00000039680	ENSMUSG00000035557	ENSMUSG00000031613		ENSMUSG00000079057					ENSMUSG00000024503				ENSMUSG00000026227
ENSMUSG00000044678	ENSMUSG00000026888	ENSMUSG00000044469		ENSMUSG00000075010	ENSMUSG00000021294	ENSMUSG00000055415	ENSMUSG00000039239		ENSMUSG00000007207					ENSMUSG00000097301				ENSMUSG00000032218
ENSMUSG00000061878	ENSMUSG00000072235	ENSMUSG00000061718		ENSMUSG00000037010	ENSMUSG00000021379	ENSMUSG00000062007	ENSMUSG00000037393		ENSMUSG00000026304					ENSMUSG00000030762				ENSMUSG00000026622
ENSMUSG00000021509	ENSMUSG00000022032	ENSMUSG00000036853		ENSMUSG00000031803	ENSMUSG00000030782	ENSMUSG00000032218	ENSMUSG00000013076		ENSMUSG00000034116									ENSMUSG00000044469
ENSMUSG00000034127	ENSMUSG00000087141	ENSMUSG00000052776		ENSMUSG00000061517	ENSMUSG00000022514	ENSMUSG00000031932	ENSMUSG00000044006		ENSMUSG00000033307									ENSMUSG00000001403
ENSMUSG00000013338	ENSMUSG00000063873	ENSMUSG00000027932		ENSMUSG00000048612	ENSMUSG00000079168	ENSMUSG00000086844	ENSMUSG00000030228		ENSMUSG00000040703									ENSMUSG00000072621
ENSMUSG00000025330	ENSMUSG00000034118	ENSMUSG00000027306		ENSMUSG00000044037	ENSMUSG00000027221	ENSMUSG00000041605	ENSMUSG00000028370		ENSMUSG00000066705									ENSMUSG00000058624
ENSMUSG00000027398	ENSMUSG00000033965	ENSMUSG00000020788		ENSMUSG00000020788	ENSMUSG00000038587	ENSMUSG00000070167	ENSMUSG00000023927		ENSMUSG00000042814									ENSMUSG00000085936
ENSMUSG00000023153	ENSMUSG00000063260	ENSMUSG00000026605		ENSMUSG00000032854	ENSMUSG00000024899	ENSMUSG00000023243	ENSMUSG00000036395		ENSMUSG00000022211									ENSMUSG00000023908
ENSMUSG00000020052	ENSMUSG00000031494	ENSMUSG00000053961		ENSMUSG00000029082	ENSMUSG00000020926	ENSMUSG00000046794	ENSMUSG00000057914		ENSMUSG00000042410									ENSMUSG00000036223
ENSMUSG00000035105	ENSMUSG00000021903	ENSMUSG00000023015		ENSMUSG00000069825	ENSMUSG00000041272	ENSMUSG00000026961	ENSMUSG00000028631		ENSMUSG00000001313									ENSMUSG00000028718
ENSMUSG00000000731	ENSMUSG00000052551	ENSMUSG00000020121		ENSMUSG00000022033	ENSMUSG00000055799	ENSMUSG00000022376	ENSMUSG00000031202		ENSMUSG00000041189									ENSMUSG00000055926
ENSMUSG00000053675	ENSMUSG00000021266	ENSMUSG00000061959		ENSMUSG00000028463	ENSMUSG00000046442	ENSMUSG00000002020	ENSMUSG00000003949		ENSMUSG00000040734									ENSMUSG00000042489
ENSMUSG00000040505	ENSMUSG00000024556	ENSMUSG00000051397		ENSMUSG00000071203	ENSMUSG00000090925	ENSMUSG00000033355	ENSMUSG00000034324		ENSMUSG00000078612									ENSMUSG00000067203
ENSMUSG00000097227	ENSMUSG00000054477	ENSMUSG00000079190		ENSMUSG00000029359	ENSMUSG00000041797	ENSMUSG00000038599	ENSMUSG00000024485		ENSMUSG00000005686									ENSMUSG00000051076
ENSMUSG00000026347	ENSMUSG00000007805	ENSMUSG00000034311		ENSMUSG00000034311	ENSMUSG00000040010	ENSMUSG00000052477	ENSMUSG00000035095		ENSMUSG00000033589									ENSMUSG00000019850
ENSMUSG00000022938	ENSMUSG00000001700	ENSMUSG00000029188		ENSMUSG00000031004	ENSMUSG00000006313	ENSMUSG00000050335	ENSMUSG00000064329		ENSMUSG00000020376									ENSMUSG00000007080
ENSMUSG00000072244	ENSMUSG00000029769	ENSMUSG00000086868		ENSMUSG00000035683	ENSMUSG00000034258	ENSMUSG00000039092	ENSMUSG00000026875		ENSMUSG00000020635									ENSMUSG00000079507
ENSMUSG00000029026	ENSMUSG00000035878	ENSMUSG00000027995		ENSMUSG00000061718	ENSMUSG00000020598	ENSMUSG00000073854	ENSMUSG00000050931		ENSMUSG00000020451									ENSMUSG00000040084
ENSMUSG00000006538	ENSMUSG00000024640	ENSMUSG00000047945		ENSMUSG00000022014	ENSMUSG00000029868	ENSMUSG00000097892	ENSMUSG00000084839		ENSMUSG00000024843									ENSMUSG00000032783
ENSMUSG00000066861	ENSMUSG00000034910	ENSMUSG00000027834		ENSMUSG00000044303	ENSMUSG00000033530	ENSMUSG00000006538	ENSMUSG00000067818		ENSMUSG00000024397									ENSMUSG00000024056
ENSMUSG00000075420	ENSMUSG00000050931	ENSMUSG00000036377		ENSMUSG00000059674	ENSMUSG00000036298	ENSMUSG00000034311	ENSMUSG00000006570		ENSMUSG00000056749									ENSMUSG00000035929
ENSMUSG00000031340	ENSMUSG00000004814	ENSMUSG00000056708		ENSMUSG00000084974	ENSMUSG00000005667	ENSMUSG00000087326	ENSMUSG00000045613		ENSMUSG00000095687									ENSMUSG00000029602
ENSMUSG00000040605	ENSMUSG00000031700	ENSMUSG00000040084		ENSMUSG00000041431	ENSMUSG00000047344	ENSMUSG00000034112	ENSMUSG00000049709		ENSMUSG00000024565									ENSMUSG00000040483
ENSMUSG00000045761	ENSMUSG00000032826	ENSMUSG00000027555		ENSMUSG00000026989	ENSMUSG00000051041	ENSMUSG00000043753	ENSMUSG00000053199		ENSMUSG00000037816									ENSMUSG00000034161
ENSMUSG00000075225	ENSMUSG00000041717	ENSMUSG00000002983		ENSMUSG00000045027	ENSMUSG00000020589	ENSMUSG00000034427	ENSMUSG00000048572		ENSMUSG00000045319									ENSMUSG00000018570
ENSMUSG00000041351	ENSMUSG00000038936	ENSMUSG00000042489		ENSMUSG00000032033	ENSMUSG00000029769	ENSMUSG00000010021	ENSMUSG00000039716		ENSMUSG00000054951									ENSMUSG00000017716
ENSMUSG00000079457	ENSMUSG00000097393	ENSMUSG00000032033		ENSMUSG00000027715	ENSMUSG00000079011	ENSMUSG00000078238	ENSMUSG00000035783		ENSMUSG00000034435									ENSMUSG00000015880
ENSMUSG00000020173	ENSMUSG00000049858	ENSMUSG00000046341		ENSMUSG00000024727	ENSMUSG00000041577	ENSMUSG00000005148	ENSMUSG00000057378		ENSMUSG00000023232									ENSMUSG00000047180
ENSMUSG00000042265	ENSMUSG00000027016	ENSMUSG00000027326		ENSMUSG00000034427	ENSMUSG00000020848	ENSMUSG00000043592	ENSMUSG00000037922		ENSMUSG00000039270									ENSMUSG00000025283
ENSMUSG00000019982	ENSMUSG00000023800	ENSMUSG00000090252		ENSMUSG00000068245	ENSMUSG00000050069	ENSMUSG00000030650	ENSMUSG00000034295		ENSMUSG00000029672									ENSMUSG00000012519
ENSMUSG00000063063	ENSMUSG00000026833	ENSMUSG00000092274		ENSMUSG00000038418	ENSMUSG00000070645	ENSMUSG00000032854	ENSMUSG00000028464		ENSMUSG00000024899									ENSMUSG00000028698
ENSMUSG00000023039	ENSMUSG00000038587	ENSMUSG00000029720		ENSMUSG00000054136	ENSMUSG00000040640	ENSMUSG00000031430	ENSMUSG00000023829		ENSMUSG00000037709									ENSMUSG00000031004
ENSMUSG00000010021	ENSMUSG00000021396	ENSMUSG00000025068		ENSMUSG00000079457	ENSMUSG00000075463	ENSMUSG00000075602	ENSMUSG00000001642		ENSMUSG00000041420									ENSMUSG00000034919
ENSMUSG00000033805	ENSMUSG00000030787	ENSMUSG00000009185		ENSMUSG00000082361	ENSMUSG00000035275	ENSMUSG00000031340	ENSMUSG00000073557		ENSMUSG00000064358									ENSMUSG00000022385
ENSMUSG00000038801	ENSMUSG00000006360	ENSMUSG00000029484		ENSMUSG00000021097	ENSMUSG00000053626	ENSMUSG00000018920	ENSMUSG00000036854		ENSMUSG00000031355									ENSMUSG00000030677
ENSMUSG00000073854	ENSMUSG00000021200	ENSMUSG00000028832		ENSMUSG00000038400	ENSMUSG00000025911	ENSMUSG00000035683	ENSMUSG00000040010		ENSMUSG00000000154									ENSMUSG00000018381
ENSMUSG00000044156	ENSMUSG00000014361	ENSMUSG00000032596		ENSMUSG00000034127	ENSMUSG00000087530	ENSMUSG00000044827	ENSMUSG00000017817		ENSMUSG00000039457									ENSMUSG00000000303
ENSMUSG00000086712	ENSMUSG00000031410	ENSMUSG00000021456		ENSMUSG00000016028	ENSMUSG00000086337	ENSMUSG00000029188	ENSMUSG00000062151		ENSMUSG00000002233									ENSMUSG00000010601
ENSMUSG00000027907	ENSMUSG00000051906	ENSMUSG00000001300		ENSMUSG00000079190	ENSMUSG00000000359	ENSMUSG00000073394	ENSMUSG00000024366		ENSMUSG00000020937									ENSMUSG00000037628
ENSMUSG00000027456	ENSMUSG00000032946	ENSMUSG00000007908		ENSMUSG00000082292	ENSMUSG00000041202	ENSMUSG00000071506	ENSMUSG00000005611		ENSMUSG00000030551									ENSMUSG00000037544
ENSMUSG00000049396	ENSMUSG00000073674	ENSMUSG00000018570		ENSMUSG00000021485	ENSMUSG00000001865	ENSMUSG00000039099	ENSMUSG00000036853		ENSMUSG00000020758									ENSMUSG00000034311
ENSMUSG00000023918	ENSMUSG00000032883	ENSMUSG00000046733		ENSMUSG00000029915	ENSMUSG00000031486	ENSMUSG00000025498	ENSMUSG00000055980		ENSMUSG00000036882									ENSMUSG00000029605
ENSMUSG00000022941	ENSMUSG00000058297	ENSMUSG00000022949		ENSMUSG00000036813	ENSMUSG00000021033	ENSMUSG00000027514	ENSMUSG00000032502		ENSMUSG00000025492									ENSMUSG00000076431
ENSMUSG00000022037	ENSMUSG00000031328	ENSMUSG00000070034		ENSMUSG00000042265	ENSMUSG00000018727	ENSMUSG00000040055	ENSMUSG00000028801		ENSMUSG00000032609									ENSMUSG00000026605
ENSMUSG00000036641	ENSMUSG00000001642	ENSMUSG00000040296		ENSMUSG00000027654	ENSMUSG00000061322	ENSMUSG00000029602	ENSMUSG00000028655		ENSMUSG00000060314									ENSMUSG00000020897
ENSMUSG00000042510	ENSMUSG00000045954	ENSMUSG00000028702		ENSMUSG00000022376	ENSMUSG00000051373	ENSMUSG00000037921	ENSMUSG00000047642		ENSMUSG00000026712									ENSMUSG00000001750
ENSMUSG00000079222	ENSMUSG00000097039	ENSMUSG00000021697		ENSMUSG00000026220	ENSMUSG00000007655	ENSMUSG00000002055	ENSMUSG00000040666		ENSMUSG00000074215									ENSMUSG00000027715
ENSMUSG00000071506	ENSMUSG00000042109	ENSMUSG00000041660		ENSMUSG00000026175	ENSMUSG00000042485	ENSMUSG00000020159	ENSMUSG00000003355		ENSMUSG00000055333									ENSMUSG00000040296
ENSMUSG00000032532	ENSMUSG00000004043	ENSMUSG00000044201		ENSMUSG00000046733	ENSMUSG00000019326	ENSMUSG00000048003	ENSMUSG00000025082		ENSMUSG00000031647									ENSMUSG00000024660
ENSMUSG00000061126	ENSMUSG00000022053	ENSMUSG00000015880		ENSMUSG00000019992	ENSMUSG00000032387	ENSMUSG00000028718	ENSMUSG00000033427		ENSMUSG00000029651									ENSMUSG00000038943
ENSMUSG00000061414	ENSMUSG00000070407	ENSMUSG00000024059		ENSMUSG00000031340	ENSMUSG00000000739	ENSMUSG00000026175	ENSMUSG00000049154		ENSMUSG00000031788									ENSMUSG00000027306
ENSMUSG00000052477	ENSMUSG00000024395	ENSMUSG00000030077		ENSMUSG00000042306	ENSMUSG00000074264	ENSMUSG00000044026	ENSMUSG00000022840		ENSMUSG00000045314									ENSMUSG00000021456
ENSMUSG00000038298	ENSMUSG00000026663	ENSMUSG00000069808		ENSMUSG00000051228	ENSMUSG00000080300	ENSMUSG00000030483	ENSMUSG00000078640		ENSMUSG00000031508									ENSMUSG00000034317
ENSMUSG00000047161	ENSMUSG00000026463	ENSMUSG00000001123		ENSMUSG00000023341	ENSMUSG00000036766	ENSMUSG00000001763	ENSMUSG00000047361		ENSMUSG00000024511									ENSMUSG00000058290
ENSMUSG00000028217	ENSMUSG00000005973	ENSMUSG00000038775		ENSMUSG00000017830	ENSMUSG00000092171	ENSMUSG00000035692	ENSMUSG00000001349		ENSMUSG00000064369									ENSMUSG00000001249
ENSMUSG00000074625	ENSMUSG00000057963	ENSMUSG00000029798		ENSMUSG00000048992	ENSMUSG00000003526	ENSMUSG00000031004	ENSMUSG00000050069		ENSMUSG00000016758									ENSMUSG00000022322
ENSMUSG00000028037	ENSMUSG00000025165	ENSMUSG00000075420		ENSMUSG00000044201	ENSMUSG00000031791	ENSMUSG00000020173	ENSMUSG00000064179		ENSMUSG00000027366									ENSMUSG00000027326
ENSMUSG00000020788	ENSMUSG00000048065	ENSMUSG00000024989		ENSMUSG00000051397	ENSMUSG00000024008	ENSMUSG00000041351	ENSMUSG00000037860		ENSMUSG00000028266									ENSMUSG00000029177
ENSMUSG00000086554	ENSMUSG00000019326	ENSMUSG00000035365		ENSMUSG00000036223	ENSMUSG00000057246	ENSMUSG00000015880	ENSMUSG00000059430		ENSMUSG00000035172									ENSMUSG00000047747
ENSMUSG00000059900	ENSMUSG00000071226	ENSMUSG00000034394		ENSMUSG00000026955	ENSMUSG00000037855	ENSMUSG00000025068	ENSMUSG00000009092		ENSMUSG00000054115									ENSMUSG00000006398
ENSMUSG00000044037	ENSMUSG00000045104	ENSMUSG00000027331		ENSMUSG00000096014	ENSMUSG00000041895	ENSMUSG00000028175	ENSMUSG00000026840		ENSMUSG00000021886									ENSMUSG00000082361
ENSMUSG00000010592	ENSMUSG00000028801	ENSMUSG00000014786		ENSMUSG00000039438	ENSMUSG00000030087	ENSMUSG00000021556	ENSMUSG00000055540		ENSMUSG00000000216									ENSMUSG00000082286
ENSMUSG00000015627	ENSMUSG00000021123	ENSMUSG00000033538		ENSMUSG00000000308	ENSMUSG00000028488	ENSMUSG00000049555	ENSMUSG00000041731		ENSMUSG00000018821									ENSMUSG00000027331
ENSMUSG00000044646	ENSMUSG00000061353	ENSMUSG00000070327		ENSMUSG00000037628	ENSMUSG00000049971	ENSMUSG00000084939	ENSMUSG00000033007		ENSMUSG00000041736									ENSMUSG00000041431
ENSMUSG00000005148	ENSMUSG00000068794	ENSMUSG00000045328		ENSMUSG00000052819	ENSMUSG00000072884	ENSMUSG00000053964	ENSMUSG00000051401		ENSMUSG00000001768									ENSMUSG00000023015
ENSMUSG00000027995	ENSMUSG00000007097	ENSMUSG00000043243		ENSMUSG00000044254	ENSMUSG00000028476	ENSMUSG00000022603	ENSMUSG00000036510		ENSMUSG00000038195									ENSMUSG00000039328
ENSMUSG00000049493	ENSMUSG00000052271	ENSMUSG00000026669		ENSMUSG00000018920	ENSMUSG00000026674	ENSMUSG00000044156	ENSMUSG00000020140		ENSMUSG00000051147									ENSMUSG00000027562
ENSMUSG00000037579	ENSMUSG00000022003	ENSMUSG00000033849		ENSMUSG00000020121	ENSMUSG00000026833	ENSMUSG00000058952	ENSMUSG00000050315		ENSMUSG00000091705									ENSMUSG00000070327
ENSMUSG00000049721	ENSMUSG00000034898	ENSMUSG00000036834		ENSMUSG00000068101	ENSMUSG00000028469	ENSMUSG00000039981	ENSMUSG00000045094		ENSMUSG00000014704									ENSMUSG00000034422
ENSMUSG00000026831	ENSMUSG00000040359	ENSMUSG00000076431		ENSMUSG00000028718	ENSMUSG00000031425	ENSMUSG00000034785	ENSMUSG00000030525		ENSMUSG00000062210									ENSMUSG00000028873
ENSMUSG00000030317	ENSMUSG00000019899	ENSMUSG00000019850		ENSMUSG00000015627	ENSMUSG00000071847	ENSMUSG00000044349	ENSMUSG00000072115		ENSMUSG00000022594									ENSMUSG00000027469
ENSMUSG00000015533	ENSMUSG00000020676	ENSMUSG00000030587		ENSMUSG00000039364	ENSMUSG00000034910	ENSMUSG00000024186	ENSMUSG00000039954		ENSMUSG00000000531									ENSMUSG00000032596
ENSMUSG00000046733	ENSMUSG00000025104	ENSMUSG00000020405		ENSMUSG00000001403	ENSMUSG00000020892	ENSMUSG00000071537	ENSMUSG00000037053		ENSMUSG00000063838									ENSMUSG00000031790
ENSMUSG00000078238	ENSMUSG00000025932	ENSMUSG00000023243		ENSMUSG00000021456	ENSMUSG00000079657	ENSMUSG00000020788	ENSMUSG00000024533		ENSMUSG00000094724
ENSMUSG00000029484	ENSMUSG00000051650	ENSMUSG00000033952		ENSMUSG00000072723	ENSMUSG00000043631	ENSMUSG00000029720	ENSMUSG00000025104		ENSMUSG00000049422
ENSMUSG00000074637	ENSMUSG00000013921	ENSMUSG00000071362		ENSMUSG00000020808	ENSMUSG00000047507	ENSMUSG00000046623	ENSMUSG00000074766		ENSMUSG00000039208
ENSMUSG00000000982	ENSMUSG00000010311	ENSMUSG00000046794		ENSMUSG00000022034	ENSMUSG00000039197	ENSMUSG00000027134	ENSMUSG00000071317		ENSMUSG00000032565
ENSMUSG00000030587	ENSMUSG00000062980	ENSMUSG00000045045		ENSMUSG00000085139	ENSMUSG00000047591	ENSMUSG00000069825	ENSMUSG00000048065		ENSMUSG00000031144
ENSMUSG00000024521	ENSMUSG00000043259	ENSMUSG00000039153		ENSMUSG00000078945	ENSMUSG00000029851	ENSMUSG00000030895	ENSMUSG00000021907		ENSMUSG00000041809
ENSMUSG00000090252	ENSMUSG00000025140	ENSMUSG00000041064		ENSMUSG00000029026	ENSMUSG00000086567	ENSMUSG00000038178	ENSMUSG00000038526		ENSMUSG00000062743
ENSMUSG00000028527	ENSMUSG00000032492	ENSMUSG00000037405		ENSMUSG00000053113	ENSMUSG00000028179	ENSMUSG00000021456	ENSMUSG00000031661		ENSMUSG00000028115
ENSMUSG00000022132	ENSMUSG00000020926	ENSMUSG00000034422		ENSMUSG00000034813	ENSMUSG00000050014	ENSMUSG00000097019	ENSMUSG00000025666		ENSMUSG00000005802
ENSMUSG00000022790	ENSMUSG00000024421	ENSMUSG00000041498		ENSMUSG00000022941	ENSMUSG00000008461	ENSMUSG00000029359	ENSMUSG00000054640		ENSMUSG00000033147
ENSMUSG00000052776	ENSMUSG00000054641	ENSMUSG00000010154		ENSMUSG00000032717	ENSMUSG00000033174	ENSMUSG00000036641	ENSMUSG00000029211		ENSMUSG00000026305
ENSMUSG00000061517	ENSMUSG00000089774	ENSMUSG00000067006		ENSMUSG00000034394	ENSMUSG00000020676	ENSMUSG00000040447	ENSMUSG00000018830		ENSMUSG00000050957
ENSMUSG00000020159	ENSMUSG00000029161	ENSMUSG00000078942		ENSMUSG00000044827	ENSMUSG00000032649	ENSMUSG00000046295	ENSMUSG00000070407		ENSMUSG00000028378
ENSMUSG00000074896	ENSMUSG00000030792	ENSMUSG00000067813		ENSMUSG00000025161	ENSMUSG00000055980	ENSMUSG00000034209	ENSMUSG00000029322		ENSMUSG00000032348
ENSMUSG00000049555	ENSMUSG00000044749	ENSMUSG00000036768		ENSMUSG00000020057	ENSMUSG00000097083	ENSMUSG00000029561	ENSMUSG00000032285		ENSMUSG00000033629
ENSMUSG00000066755	ENSMUSG00000078349	ENSMUSG00000039934		ENSMUSG00000051951	ENSMUSG00000022468	ENSMUSG00000021751	ENSMUSG00000019838		ENSMUSG00000021215
ENSMUSG00000041605	ENSMUSG00000024043	ENSMUSG00000030510		ENSMUSG00000046794	ENSMUSG00000030787	ENSMUSG00000047161	ENSMUSG00000059991		ENSMUSG00000053702
ENSMUSG00000026602	ENSMUSG00000029563	ENSMUSG00000030677		ENSMUSG00000044469	ENSMUSG00000006360	ENSMUSG00000055926	ENSMUSG00000086337		ENSMUSG00000028040
ENSMUSG00000042428	ENSMUSG00000029455	ENSMUSG00000058290		ENSMUSG00000040829	ENSMUSG00000068686	ENSMUSG00000032373	ENSMUSG00000030732		ENSMUSG00000089762
ENSMUSG00000033684	ENSMUSG00000022799	ENSMUSG00000006398		ENSMUSG00000023947	ENSMUSG00000091475	ENSMUSG00000026220	ENSMUSG00000033510		ENSMUSG00000024883
ENSMUSG00000024254	ENSMUSG00000097548	ENSMUSG00000032815		ENSMUSG00000032254	ENSMUSG00000051910	ENSMUSG00000072244	ENSMUSG00000028179		ENSMUSG00000043323
ENSMUSG00000044217	ENSMUSG00000032387	ENSMUSG00000035929		ENSMUSG00000086536	ENSMUSG00000026888	ENSMUSG00000097640	ENSMUSG00000022861		ENSMUSG00000022092
ENSMUSG00000023243	ENSMUSG00000032841	ENSMUSG00000019942		ENSMUSG00000061878	ENSMUSG00000038121	ENSMUSG00000058173	ENSMUSG00000038508		ENSMUSG00000027312
ENSMUSG00000003411	ENSMUSG00000060924	ENSMUSG00000021509		ENSMUSG00000033952	ENSMUSG00000071226	ENSMUSG00000073598	ENSMUSG00000000402		ENSMUSG00000023882
ENSMUSG00000057092	ENSMUSG00000009108	ENSMUSG00000020911		ENSMUSG00000072621	ENSMUSG00000060924	ENSMUSG00000034127	ENSMUSG00000063564		ENSMUSG00000032232
ENSMUSG00000000628	ENSMUSG00000021390	ENSMUSG00000082286		ENSMUSG00000020911	ENSMUSG00000026255	ENSMUSG00000020808	ENSMUSG00000024039		ENSMUSG00000039156
ENSMUSG00000029915	ENSMUSG00000093650	ENSMUSG00000049502		ENSMUSG00000090534	ENSMUSG00000045954	ENSMUSG00000034774	ENSMUSG00000021396		ENSMUSG00000058704
ENSMUSG00000055415	ENSMUSG00000030782	ENSMUSG00000047735		ENSMUSG00000040605	ENSMUSG00000023031	ENSMUSG00000078144	ENSMUSG00000030796		ENSMUSG00000000416
ENSMUSG00000062007	ENSMUSG00000025780	ENSMUSG00000034738		ENSMUSG00000028664	ENSMUSG00000015354	ENSMUSG00000096950	ENSMUSG00000032015		ENSMUSG00000001665
ENSMUSG00000075611	ENSMUSG00000026674	ENSMUSG00000040624		ENSMUSG00000024056	ENSMUSG00000052727	ENSMUSG00000000440	ENSMUSG00000067173		ENSMUSG00000027799
ENSMUSG00000032589	ENSMUSG00000055322	ENSMUSG00000029177		ENSMUSG00000026227	ENSMUSG00000049115	ENSMUSG00000017716	ENSMUSG00000038665		ENSMUSG00000027784
ENSMUSG00000039982	ENSMUSG00000019699	ENSMUSG00000049307		ENSMUSG00000038775	ENSMUSG00000030862	ENSMUSG00000044364	ENSMUSG00000022836		ENSMUSG00000031639
ENSMUSG00000032899	ENSMUSG00000051331	ENSMUSG00000022021		ENSMUSG00000001131	ENSMUSG00000018800	ENSMUSG00000030825	ENSMUSG00000020524		ENSMUSG00000034413
ENSMUSG00000062488	ENSMUSG00000034842	ENSMUSG00000026343		ENSMUSG00000043592	ENSMUSG00000079559	ENSMUSG00000039153	ENSMUSG00000026873		ENSMUSG00000027954
ENSMUSG00000038599	ENSMUSG00000063455	ENSMUSG00000018381		ENSMUSG00000045912	ENSMUSG00000058806	ENSMUSG00000036223	ENSMUSG00000050447		ENSMUSG00000026623
ENSMUSG00000074912	ENSMUSG00000020838	ENSMUSG00000047534		ENSMUSG00000092130	ENSMUSG00000069171	ENSMUSG00000044912	ENSMUSG00000020072		ENSMUSG00000070802
ENSMUSG00000028859	ENSMUSG00000045333	ENSMUSG00000026417		ENSMUSG00000030587	ENSMUSG00000039323	ENSMUSG00000026347	ENSMUSG00000029306		ENSMUSG00000040774
ENSMUSG00000058952	ENSMUSG00000037020	ENSMUSG00000028527		ENSMUSG00000021556	ENSMUSG00000031022	ENSMUSG00000043333	ENSMUSG00000090223		ENSMUSG00000069094
ENSMUSG00000045502	ENSMUSG00000033633	ENSMUSG00000026235		ENSMUSG00000035356	ENSMUSG00000034118	ENSMUSG00000075010	ENSMUSG00000050272		ENSMUSG00000039110
ENSMUSG00000043592	ENSMUSG00000002831	ENSMUSG00000061577		ENSMUSG00000050370	ENSMUSG00000037813	ENSMUSG00000061517	ENSMUSG00000031139		ENSMUSG00000023021
ENSMUSG00000035186	ENSMUSG00000075318	ENSMUSG00000051378		ENSMUSG00000017897	ENSMUSG00000024395	ENSMUSG00000059149	ENSMUSG00000086233		ENSMUSG00000041936
ENSMUSG00000018500	ENSMUSG00000034912	ENSMUSG00000018379		ENSMUSG00000049555	ENSMUSG00000055546	ENSMUSG00000021747	ENSMUSG00000006360		ENSMUSG00000031007
ENSMUSG00000002020	ENSMUSG00000086670	ENSMUSG00000020774		ENSMUSG00000021469	ENSMUSG00000054589	ENSMUSG00000074300	ENSMUSG00000020435		ENSMUSG00000001630
ENSMUSG00000024225	ENSMUSG00000089759	ENSMUSG00000025165		ENSMUSG00000061959	ENSMUSG00000052852	ENSMUSG00000058260	ENSMUSG00000041930		ENSMUSG00000041153
ENSMUSG00000085139	ENSMUSG00000031994	ENSMUSG00000078945		ENSMUSG00000025150	ENSMUSG00000038248	ENSMUSG00000054662	ENSMUSG00000041293		ENSMUSG00000047632
ENSMUSG00000087700	ENSMUSG00000028794	ENSMUSG00000035356		ENSMUSG00000021587	ENSMUSG00000079566	ENSMUSG00000039321	ENSMUSG00000043719		ENSMUSG00000064360
ENSMUSG00000036856	ENSMUSG00000022604	ENSMUSG00000085022		ENSMUSG00000079414	ENSMUSG00000029156	ENSMUSG00000025425	ENSMUSG00000002769		ENSMUSG00000055866
ENSMUSG00000022871	ENSMUSG00000012187	ENSMUSG00000025329		ENSMUSG00000037405	ENSMUSG00000000197	ENSMUSG00000029484	ENSMUSG00000020787		ENSMUSG00000000631
ENSMUSG00000022860	ENSMUSG00000026701	ENSMUSG00000031803		ENSMUSG00000045328	ENSMUSG00000054641	ENSMUSG00000017830	ENSMUSG00000070498		ENSMUSG00000019866
ENSMUSG00000078945	ENSMUSG00000026421	ENSMUSG00000020330		ENSMUSG00000005087	ENSMUSG00000047631	ENSMUSG00000071636	ENSMUSG00000025576		ENSMUSG00000041390
ENSMUSG00000021367	ENSMUSG00000029777	ENSMUSG00000055114		ENSMUSG00000032783	ENSMUSG00000038602	ENSMUSG00000044034	ENSMUSG00000035916		ENSMUSG00000045932
ENSMUSG00000053175	ENSMUSG00000027859	ENSMUSG00000044968		ENSMUSG00000033857	ENSMUSG00000028949	ENSMUSG00000045761	ENSMUSG00000031543		ENSMUSG00000048826
ENSMUSG00000097893	ENSMUSG00000027254	ENSMUSG00000034813		ENSMUSG00000052477	ENSMUSG00000035932	ENSMUSG00000070687	ENSMUSG00000064325		ENSMUSG00000037548
ENSMUSG00000024401	ENSMUSG00000015568	ENSMUSG00000018654		ENSMUSG00000042331	ENSMUSG00000057069	ENSMUSG00000041523	ENSMUSG00000040289		ENSMUSG00000068735
ENSMUSG00000030340	ENSMUSG00000046613	ENSMUSG00000024338		ENSMUSG00000061126	ENSMUSG00000079481	ENSMUSG00000006204	ENSMUSG00000026614		ENSMUSG00000047205
ENSMUSG00000086706	ENSMUSG00000029636	ENSMUSG00000007080		ENSMUSG00000031654	ENSMUSG00000020251	ENSMUSG00000026622	ENSMUSG00000074575		ENSMUSG00000070003
ENSMUSG00000074892	ENSMUSG00000034768	ENSMUSG00000028873		ENSMUSG00000002055	ENSMUSG00000023829	ENSMUSG00000086712	ENSMUSG00000097393		ENSMUSG00000038515
ENSMUSG00000024659	ENSMUSG00000026873	ENSMUSG00000050463		ENSMUSG00000024659	ENSMUSG00000034842	ENSMUSG00000059674	ENSMUSG00000020256		ENSMUSG00000022184
ENSMUSG00000034336	ENSMUSG00000025911	ENSMUSG00000024030		ENSMUSG00000082956	ENSMUSG00000043259	ENSMUSG00000074472	ENSMUSG00000025189		ENSMUSG00000073411
ENSMUSG00000035692	ENSMUSG00000050503	ENSMUSG00000029915		ENSMUSG00000026235	ENSMUSG00000019278	ENSMUSG00000030107	ENSMUSG00000035811		ENSMUSG00000038843
ENSMUSG00000027514	ENSMUSG00000000402	ENSMUSG00000000385		ENSMUSG00000060188	ENSMUSG00000064043	ENSMUSG00000063646	ENSMUSG00000025789		ENSMUSG00000042367
ENSMUSG00000071636	ENSMUSG00000080115	ENSMUSG00000042272		ENSMUSG00000035105	ENSMUSG00000026768	ENSMUSG00000026380	ENSMUSG00000027016		ENSMUSG00000073910
ENSMUSG00000085204	ENSMUSG00000061576	ENSMUSG00000028718		ENSMUSG00000015880	ENSMUSG00000095105	ENSMUSG00000039960	ENSMUSG00000020838		ENSMUSG00000048779
ENSMUSG00000085395	ENSMUSG00000033316	ENSMUSG00000030103		ENSMUSG00000027306	ENSMUSG00000063415	ENSMUSG00000027715	ENSMUSG00000086893		ENSMUSG00000001288
ENSMUSG00000001763	ENSMUSG00000066704	ENSMUSG00000036912		ENSMUSG00000060402	ENSMUSG00000052430	ENSMUSG00000027555	ENSMUSG00000020542		ENSMUSG00000027878
ENSMUSG00000063646	ENSMUSG00000029851	ENSMUSG00000017861		ENSMUSG00000047180	ENSMUSG00000070576	ENSMUSG00000037628	ENSMUSG00000040649		ENSMUSG00000038481
ENSMUSG00000063089	ENSMUSG00000026630	ENSMUSG00000079507		ENSMUSG00000073598	ENSMUSG00000078349	ENSMUSG00000029797	ENSMUSG00000087267		ENSMUSG00000019818
ENSMUSG00000087150	ENSMUSG00000085678	ENSMUSG00000021469		ENSMUSG00000039934	ENSMUSG00000014846	ENSMUSG00000022602	ENSMUSG00000037278		ENSMUSG00000002006
ENSMUSG00000028664	ENSMUSG00000020542	ENSMUSG00000082361		ENSMUSG00000053897	ENSMUSG00000026421	ENSMUSG00000027379	ENSMUSG00000056018		ENSMUSG00000001942
ENSMUSG00000028927	ENSMUSG00000032028	ENSMUSG00000071424		ENSMUSG00000046223	ENSMUSG00000055653	ENSMUSG00000022014	ENSMUSG00000036330		ENSMUSG00000028926
ENSMUSG00000028463	ENSMUSG00000061100	ENSMUSG00000022014		ENSMUSG00000036805	ENSMUSG00000025140	ENSMUSG00000032783	ENSMUSG00000059852		ENSMUSG00000027531
ENSMUSG00000040471	ENSMUSG00000053199	ENSMUSG00000035104		ENSMUSG00000070687	ENSMUSG00000027254	ENSMUSG00000089984	ENSMUSG00000023263		ENSMUSG00000063953
ENSMUSG00000030543	ENSMUSG00000022864	ENSMUSG00000069874		ENSMUSG00000021509	ENSMUSG00000027318	ENSMUSG00000098088	ENSMUSG00000094856		ENSMUSG00000054091
ENSMUSG00000043333	ENSMUSG00000009092	ENSMUSG00000020897		ENSMUSG00000037188	ENSMUSG00000046480	ENSMUSG00000040605	ENSMUSG00000005232		ENSMUSG00000000792
ENSMUSG00000025813	ENSMUSG00000050069	ENSMUSG00000073598		ENSMUSG00000047161	ENSMUSG00000045613	ENSMUSG00000097283	ENSMUSG00000085582		ENSMUSG00000079505
ENSMUSG00000068011	ENSMUSG00000050064	ENSMUSG00000020331		ENSMUSG00000038943	ENSMUSG00000002384	ENSMUSG00000024254	ENSMUSG00000031450		ENSMUSG00000020250
ENSMUSG00000097990	ENSMUSG00000013076	ENSMUSG00000021754		ENSMUSG00000031910	ENSMUSG00000047414	ENSMUSG00000024989	ENSMUSG00000025091		ENSMUSG00000040722
ENSMUSG00000015647	ENSMUSG00000030257	ENSMUSG00000072082		ENSMUSG00000040204	ENSMUSG00000029761	ENSMUSG00000063851	ENSMUSG00000044186		ENSMUSG00000031925
ENSMUSG00000039304	ENSMUSG00000027858	ENSMUSG00000061232		ENSMUSG00000028195	ENSMUSG00000001020	ENSMUSG00000020423	ENSMUSG00000058568		ENSMUSG00000003721
ENSMUSG00000030144	ENSMUSG00000053644	ENSMUSG00000056313		ENSMUSG00000042734	ENSMUSG00000023336	ENSMUSG00000026605	ENSMUSG00000030729		ENSMUSG00000031217
ENSMUSG00000073058	ENSMUSG00000073557	ENSMUSG00000087259		ENSMUSG00000090231	ENSMUSG00000079355	ENSMUSG00000068245	ENSMUSG00000061322		ENSMUSG00000032456
ENSMUSG00000043613	ENSMUSG00000056755	ENSMUSG00000048922		ENSMUSG00000036036	ENSMUSG00000005268	ENSMUSG00000078773	ENSMUSG00000026697		ENSMUSG00000032598
ENSMUSG00000001417	ENSMUSG00000029752	ENSMUSG00000026107		ENSMUSG00000032596	ENSMUSG00000054640	ENSMUSG00000073058	ENSMUSG00000020218		ENSMUSG00000059325
ENSMUSG00000054459	ENSMUSG00000070287	ENSMUSG00000026955		ENSMUSG00000026579	ENSMUSG00000037852	ENSMUSG00000071424	ENSMUSG00000031289		ENSMUSG00000053560
ENSMUSG00000002228	ENSMUSG00000028838	ENSMUSG00000041633		ENSMUSG00000006218	ENSMUSG00000052889	ENSMUSG00000050463	ENSMUSG00000063434		ENSMUSG00000061411
ENSMUSG00000032717	ENSMUSG00000050447	ENSMUSG00000039116		ENSMUSG00000022906	ENSMUSG00000034472	ENSMUSG00000048349	ENSMUSG00000001510		ENSMUSG00000003541
ENSMUSG00000022595	ENSMUSG00000049265	ENSMUSG00000025950		ENSMUSG00000050914	ENSMUSG00000032064	ENSMUSG00000021365	ENSMUSG00000031210		ENSMUSG00000027187
ENSMUSG00000018930	ENSMUSG00000087057	ENSMUSG00000024660		ENSMUSG00000054459	ENSMUSG00000064293	ENSMUSG00000020646	ENSMUSG00000020953		ENSMUSG00000028786
ENSMUSG00000021640	ENSMUSG00000045094	ENSMUSG00000023908		ENSMUSG00000080303	ENSMUSG00000035878	ENSMUSG00000037157	ENSMUSG00000051920		ENSMUSG00000003573
ENSMUSG00000022952	ENSMUSG00000021765	ENSMUSG00000029414		ENSMUSG00000078773	ENSMUSG00000033910	ENSMUSG00000026683	ENSMUSG00000037617		ENSMUSG00000041012
ENSMUSG00000020641	ENSMUSG00000036854	ENSMUSG00000027078		ENSMUSG00000051076	ENSMUSG00000023011	ENSMUSG00000041498	ENSMUSG00000029695		ENSMUSG00000020253
ENSMUSG00000030650	ENSMUSG00000078794	ENSMUSG00000017897		ENSMUSG00000044968	ENSMUSG00000028838	ENSMUSG00000024330	ENSMUSG00000097740		ENSMUSG00000028551
ENSMUSG00000040938	ENSMUSG00000097069	ENSMUSG00000012443		ENSMUSG00000026605	ENSMUSG00000049336	ENSMUSG00000092300	ENSMUSG00000084843		ENSMUSG00000036885
ENSMUSG00000003051	ENSMUSG00000074766	ENSMUSG00000034226		ENSMUSG00000040084	ENSMUSG00000039628	ENSMUSG00000076433	ENSMUSG00000073530		ENSMUSG00000074622
ENSMUSG00000075602	ENSMUSG00000030796	ENSMUSG00000032313		ENSMUSG00000059149	ENSMUSG00000036854	ENSMUSG00000087445	ENSMUSG00000079445		ENSMUSG00000044456
ENSMUSG00000023033	ENSMUSG00000028246	ENSMUSG00000030200		ENSMUSG00000032313	ENSMUSG00000095659	ENSMUSG00000060559	ENSMUSG00000007279		ENSMUSG00000031351
ENSMUSG00000058921	ENSMUSG00000037393	ENSMUSG00000022351		ENSMUSG00000004446	ENSMUSG00000096751	ENSMUSG00000074213	ENSMUSG00000033595		ENSMUSG00000023008
ENSMUSG00000049128	ENSMUSG00000087013	ENSMUSG00000013418		ENSMUSG00000073672	ENSMUSG00000043518	ENSMUSG00000023908	ENSMUSG00000078161		ENSMUSG00000024750
ENSMUSG00000005640	ENSMUSG00000005364	ENSMUSG00000039629		ENSMUSG00000019942	ENSMUSG00000042453	ENSMUSG00000046223	ENSMUSG00000038527		ENSMUSG00000024953
ENSMUSG00000025498	ENSMUSG00000031202	ENSMUSG00000022797		ENSMUSG00000021365	ENSMUSG00000020155	ENSMUSG00000003271	ENSMUSG00000032017		ENSMUSG00000038059
ENSMUSG00000085823	ENSMUSG00000093865	ENSMUSG00000022385		ENSMUSG00000027901	ENSMUSG00000027577	ENSMUSG00000069808	ENSMUSG00000028186		ENSMUSG00000026883
ENSMUSG00000025161	ENSMUSG00000065987	ENSMUSG00000012519		ENSMUSG00000032369	ENSMUSG00000020902	ENSMUSG00000022952	ENSMUSG00000042943		ENSMUSG00000022900
ENSMUSG00000085078	ENSMUSG00000032878	ENSMUSG00000026355		ENSMUSG00000089726	ENSMUSG00000032878	ENSMUSG00000031805	ENSMUSG00000020566		ENSMUSG00000005447
ENSMUSG00000058420	ENSMUSG00000048234	ENSMUSG00000031790		ENSMUSG00000040624	ENSMUSG00000026834	ENSMUSG00000037509	ENSMUSG00000035932		ENSMUSG00000029270
ENSMUSG00000049307	ENSMUSG00000030729	ENSMUSG00000026196		ENSMUSG00000087265	ENSMUSG00000021396	ENSMUSG00000044719	ENSMUSG00000032679		ENSMUSG00000039046
ENSMUSG00000039960	ENSMUSG00000089719	ENSMUSG00000021556		ENSMUSG00000020914	ENSMUSG00000001270	ENSMUSG00000013611	ENSMUSG00000026424		ENSMUSG00000047843
ENSMUSG00000048329	ENSMUSG00000057378	ENSMUSG00000033256		ENSMUSG00000023905	ENSMUSG00000021719	ENSMUSG00000010601	ENSMUSG00000027796		ENSMUSG00000017679
ENSMUSG00000019987	ENSMUSG00000052572	ENSMUSG00000022037		ENSMUSG00000039153	ENSMUSG00000087057	ENSMUSG00000041460	ENSMUSG00000086443		ENSMUSG00000075273
ENSMUSG00000087230	ENSMUSG00000024049	ENSMUSG00000040998		ENSMUSG00000031722	ENSMUSG00000029828	ENSMUSG00000020121	ENSMUSG00000047591		ENSMUSG00000030852
ENSMUSG00000041423	ENSMUSG00000030409	ENSMUSG00000022667		ENSMUSG00000022938	ENSMUSG00000085589	ENSMUSG00000024503	ENSMUSG00000042761		ENSMUSG00000033446
ENSMUSG00000025329	ENSMUSG00000022208	ENSMUSG00000021365		ENSMUSG00000037613	ENSMUSG00000003746	ENSMUSG00000044646	ENSMUSG00000026394		ENSMUSG00000044367
ENSMUSG00000032092	ENSMUSG00000030518	ENSMUSG00000006519		ENSMUSG00000042428	ENSMUSG00000041696	ENSMUSG00000026235	ENSMUSG00000079343		ENSMUSG00000026970
ENSMUSG00000038178	ENSMUSG00000028631	ENSMUSG00000039092		ENSMUSG00000049502	ENSMUSG00000024897	ENSMUSG00000028141	ENSMUSG00000020892		ENSMUSG00000064357
ENSMUSG00000072754	ENSMUSG00000038370	ENSMUSG00000024659		ENSMUSG00000085396	ENSMUSG00000026873	ENSMUSG00000020897	ENSMUSG00000096751		ENSMUSG00000021939
ENSMUSG00000054206	ENSMUSG00000048096	ENSMUSG00000032369		ENSMUSG00000097439	ENSMUSG00000037735	ENSMUSG00000024871	ENSMUSG00000038541		ENSMUSG00000040146
ENSMUSG00000044026	ENSMUSG00000029761	ENSMUSG00000055994		ENSMUSG00000014786	ENSMUSG00000019899	ENSMUSG00000085174	ENSMUSG00000086957		ENSMUSG00000005417
ENSMUSG00000085715	ENSMUSG00000031210	ENSMUSG00000067203		ENSMUSG00000009145	ENSMUSG00000026463	ENSMUSG00000058163	ENSMUSG00000053519		ENSMUSG00000022575
ENSMUSG00000049709	ENSMUSG00000027227	ENSMUSG00000041782		ENSMUSG00000024064	ENSMUSG00000028246	ENSMUSG00000090828	ENSMUSG00000000682		ENSMUSG00000069833
ENSMUSG00000039676	ENSMUSG00000029272	ENSMUSG00000022322		ENSMUSG00000034919	ENSMUSG00000072770	ENSMUSG00000051076	ENSMUSG00000068323		ENSMUSG00000004843
ENSMUSG00000041660	ENSMUSG00000057715	ENSMUSG00000033917		ENSMUSG00000051517	ENSMUSG00000031202	ENSMUSG00000015647	ENSMUSG00000063529		ENSMUSG00000020828
ENSMUSG00000060183	ENSMUSG00000035916	ENSMUSG00000027134		ENSMUSG00000073854	ENSMUSG00000085055	ENSMUSG00000033857	ENSMUSG00000041789		ENSMUSG00000043252
ENSMUSG00000046623	ENSMUSG00000030806	ENSMUSG00000039328		ENSMUSG00000027469	ENSMUSG00000061397	ENSMUSG00000048612	ENSMUSG00000003746		ENSMUSG00000039865
ENSMUSG00000030867	ENSMUSG00000022803	ENSMUSG00000001379		ENSMUSG00000021754	ENSMUSG00000014198	ENSMUSG00000027939	ENSMUSG00000085071		ENSMUSG00000064351
ENSMUSG00000050463	ENSMUSG00000031495	ENSMUSG00000025534		ENSMUSG00000030677	ENSMUSG00000017412	ENSMUSG00000023947	ENSMUSG00000070419		ENSMUSG00000030096
ENSMUSG00000057534	ENSMUSG00000026208	ENSMUSG00000020875		ENSMUSG00000076431	ENSMUSG00000028017	ENSMUSG00000042489	ENSMUSG00000028017		ENSMUSG00000028716
ENSMUSG00000058173	ENSMUSG00000025789	ENSMUSG00000022587		ENSMUSG00000059668	ENSMUSG00000015879	ENSMUSG00000037738	ENSMUSG00000087355		ENSMUSG00000066150
ENSMUSG00000020836	ENSMUSG00000030554	ENSMUSG00000031910		ENSMUSG00000071424	ENSMUSG00000013076	ENSMUSG00000027699	ENSMUSG00000087613		ENSMUSG00000038886
ENSMUSG00000019368	ENSMUSG00000028033	ENSMUSG00000023505		ENSMUSG00000027699	ENSMUSG00000063430	ENSMUSG00000033684	ENSMUSG00000031765		ENSMUSG00000064339
ENSMUSG00000035557	ENSMUSG00000030401	ENSMUSG00000070427		ENSMUSG00000044646	ENSMUSG00000050556	ENSMUSG00000050914	ENSMUSG00000020081
ENSMUSG00000044349	ENSMUSG00000043719	ENSMUSG00000057719		ENSMUSG00000020897	ENSMUSG00000091735	ENSMUSG00000046324	ENSMUSG00000026787
ENSMUSG00000035246	ENSMUSG00000027861	ENSMUSG00000034919		ENSMUSG00000024030	ENSMUSG00000055301	ENSMUSG00000002228	ENSMUSG00000038094
ENSMUSG00000055945	ENSMUSG00000021373	ENSMUSG00000006538		ENSMUSG00000034317	ENSMUSG00000021573	ENSMUSG00000085395	ENSMUSG00000086670
ENSMUSG00000066584	ENSMUSG00000036306	ENSMUSG00000029260		ENSMUSG00000058624	ENSMUSG00000021903	ENSMUSG00000035352	ENSMUSG00000039710
ENSMUSG00000009097	ENSMUSG00000041731	ENSMUSG00000032418		ENSMUSG00000034422	ENSMUSG00000003355	ENSMUSG00000058921	ENSMUSG00000086254
ENSMUSG00000037263	ENSMUSG00000022180	ENSMUSG00000035314		ENSMUSG00000056313	ENSMUSG00000042477	ENSMUSG00000042510	ENSMUSG00000050671
ENSMUSG00000086189	ENSMUSG00000011008	ENSMUSG00000026104		ENSMUSG00000002228	ENSMUSG00000062563	ENSMUSG00000092274	ENSMUSG00000029851
ENSMUSG00000084793	ENSMUSG00000025006	ENSMUSG00000026222		ENSMUSG00000022952	ENSMUSG00000038065	ENSMUSG00000070034	ENSMUSG00000022229
ENSMUSG00000035184	ENSMUSG00000020435	ENSMUSG00000037887		ENSMUSG00000036641	ENSMUSG00000080115	ENSMUSG00000087150	ENSMUSG00000085708
ENSMUSG00000041237	ENSMUSG00000028179	ENSMUSG00000001750		ENSMUSG00000074006	ENSMUSG00000010461	ENSMUSG00000067006	ENSMUSG00000044748
ENSMUSG00000040187	ENSMUSG00000024533	ENSMUSG00000029822		ENSMUSG00000058163	ENSMUSG00000039114	ENSMUSG00000092741	ENSMUSG00000032315
ENSMUSG00000087203	ENSMUSG00000037617	ENSMUSG00000017204		ENSMUSG00000045136	ENSMUSG00000013921	ENSMUSG00000037010	ENSMUSG00000018620
ENSMUSG00000000248	ENSMUSG00000023927	ENSMUSG00000028698		ENSMUSG00000016526	ENSMUSG00000027895	ENSMUSG00000041431	ENSMUSG00000030074
ENSMUSG00000081220	ENSMUSG00000023829	ENSMUSG00000001517		ENSMUSG00000031736	ENSMUSG00000008999	ENSMUSG00000027359	ENSMUSG00000078505
ENSMUSG00000078925	ENSMUSG00000097766	ENSMUSG00000026622		ENSMUSG00000026110	ENSMUSG00000041372	ENSMUSG00000024968	ENSMUSG00000000794
ENSMUSG00000003271	ENSMUSG00000031450	ENSMUSG00000047747		ENSMUSG00000030077	ENSMUSG00000067279	ENSMUSG00000072618	ENSMUSG00000086946
ENSMUSG00000079414	ENSMUSG00000033436	ENSMUSG00000035547		ENSMUSG00000035104	ENSMUSG00000033768	ENSMUSG00000039062	ENSMUSG00000020676
ENSMUSG00000087326	ENSMUSG00000026697	ENSMUSG00000028128		ENSMUSG00000053093	ENSMUSG00000087032	ENSMUSG00000043029	ENSMUSG00000031762
ENSMUSG00000062542	ENSMUSG00000041670	ENSMUSG00000027496		ENSMUSG00000092274	ENSMUSG00000062329	ENSMUSG00000043833	ENSMUSG00000022061
ENSMUSG00000026220	ENSMUSG00000024366	ENSMUSG00000027580		ENSMUSG00000074213	ENSMUSG00000096645	ENSMUSG00000005958	ENSMUSG00000001494
ENSMUSG00000037921	ENSMUSG00000031022	ENSMUSG00000042331		ENSMUSG00000056708	ENSMUSG00000030877	ENSMUSG00000097893	ENSMUSG00000021219
ENSMUSG00000051439	ENSMUSG00000054640	ENSMUSG00000035208		ENSMUSG00000020330	ENSMUSG00000020620	ENSMUSG00000022843	ENSMUSG00000055214
ENSMUSG00000074623	ENSMUSG00000034295	ENSMUSG00000021701		ENSMUSG00000087008	ENSMUSG00000021765	ENSMUSG00000029135	ENSMUSG00000064224
ENSMUSG00000022949	ENSMUSG00000020218	ENSMUSG00000028392		ENSMUSG00000027555	ENSMUSG00000084955	ENSMUSG00000097310	ENSMUSG00000039720
ENSMUSG00000045348	ENSMUSG00000072115	ENSMUSG00000030717		ENSMUSG00000029720	ENSMUSG00000066704	ENSMUSG00000018500	ENSMUSG00000031250
ENSMUSG00000040998	ENSMUSG00000020963	ENSMUSG00000048707		ENSMUSG00000017390	ENSMUSG00000079434	ENSMUSG00000092981	ENSMUSG00000039552
ENSMUSG00000026971	ENSMUSG00000031212	ENSMUSG00000000303		ENSMUSG00000006398	ENSMUSG00000052271	ENSMUSG00000001403	ENSMUSG00000092517
ENSMUSG00000054146	ENSMUSG00000001508	ENSMUSG00000012428		ENSMUSG00000030921	ENSMUSG00000075304	ENSMUSG00000039934	ENSMUSG00000037440
ENSMUSG00000076433	ENSMUSG00000067242	ENSMUSG00000025283		ENSMUSG00000052776	ENSMUSG00000038128	ENSMUSG00000033952	ENSMUSG00000044743
ENSMUSG00000034227	ENSMUSG00000063564	ENSMUSG00000026579		ENSMUSG00000001228	ENSMUSG00000007805	ENSMUSG00000035365	ENSMUSG00000050967
ENSMUSG00000015093	ENSMUSG00000062760	ENSMUSG00000056413		ENSMUSG00000074472	ENSMUSG00000030519	ENSMUSG00000055044	ENSMUSG00000063260
ENSMUSG00000046794	ENSMUSG00000097324	ENSMUSG00000006445		ENSMUSG00000086189	ENSMUSG00000063873	ENSMUSG00000049721	ENSMUSG00000032110
ENSMUSG00000031382	ENSMUSG00000031748	ENSMUSG00000046879		ENSMUSG00000070327	ENSMUSG00000040428	ENSMUSG00000038943	ENSMUSG00000030792
ENSMUSG00000033355	ENSMUSG00000033007	ENSMUSG00000042428		ENSMUSG00000023243	ENSMUSG00000026787	ENSMUSG00000037386	ENSMUSG00000087032
ENSMUSG00000051431	ENSMUSG00000032118	ENSMUSG00000025278		ENSMUSG00000003779	ENSMUSG00000060240	ENSMUSG00000034917	ENSMUSG00000062372
ENSMUSG00000022415	ENSMUSG00000017817	ENSMUSG00000058624		ENSMUSG00000019850	ENSMUSG00000054477	ENSMUSG00000037544	ENSMUSG00000020177
ENSMUSG00000026822	ENSMUSG00000097321	ENSMUSG00000052684		ENSMUSG00000023015	ENSMUSG00000069378	ENSMUSG00000074240	ENSMUSG00000031212
ENSMUSG00000039238	ENSMUSG00000059991			ENSMUSG00000026691	ENSMUSG00000053141	ENSMUSG00000086544	ENSMUSG00000075033
ENSMUSG00000025931	ENSMUSG00000000142			ENSMUSG00000028362	ENSMUSG00000057182	ENSMUSG00000039629	ENSMUSG00000036523
ENSMUSG00000040447	ENSMUSG00000029322			ENSMUSG00000029188	ENSMUSG00000004814	ENSMUSG00000044485	ENSMUSG00000023467
ENSMUSG00000032313	ENSMUSG00000091475			ENSMUSG00000022221	ENSMUSG00000031994	ENSMUSG00000085936	ENSMUSG00000031273
ENSMUSG00000005087	ENSMUSG00000035783			ENSMUSG00000012519	ENSMUSG00000085776	ENSMUSG00000031736	ENSMUSG00000072294
ENSMUSG00000039062	ENSMUSG00000038128			ENSMUSG00000047747	ENSMUSG00000036330	ENSMUSG00000022587	ENSMUSG00000031966
ENSMUSG00000072663	ENSMUSG00000032085			ENSMUSG00000030103	ENSMUSG00000086443	ENSMUSG00000012123	ENSMUSG00000001225
ENSMUSG00000017943	ENSMUSG00000005611			ENSMUSG00000052974	ENSMUSG00000061100	ENSMUSG00000001249	ENSMUSG00000036872
ENSMUSG00000038859	ENSMUSG00000057880			ENSMUSG00000006445	ENSMUSG00000028626	ENSMUSG00000087129	ENSMUSG00000017204
ENSMUSG00000054453	ENSMUSG00000062329			ENSMUSG00000062082	ENSMUSG00000028005	ENSMUSG00000025329	ENSMUSG00000069855
ENSMUSG00000068245	ENSMUSG00000048572			ENSMUSG00000084850	ENSMUSG00000041552	ENSMUSG00000095026	ENSMUSG00000035896
ENSMUSG00000082560	ENSMUSG00000094856			ENSMUSG00000028386	ENSMUSG00000086918	ENSMUSG00000039982	ENSMUSG00000041550
ENSMUSG00000022843	ENSMUSG00000024786			ENSMUSG00000025329	ENSMUSG00000003949	ENSMUSG00000042331	ENSMUSG00000054763
ENSMUSG00000008540	ENSMUSG00000020990			ENSMUSG00000026107	ENSMUSG00000055202	ENSMUSG00000033538	ENSMUSG00000074448
ENSMUSG00000054342	ENSMUSG00000038583			ENSMUSG00000026749	ENSMUSG00000021200	ENSMUSG00000056043	ENSMUSG00000031594
ENSMUSG00000027273	ENSMUSG00000053769			ENSMUSG00000040998	ENSMUSG00000032452	ENSMUSG00000025931	ENSMUSG00000073067
ENSMUSG00000096299	ENSMUSG00000037278			ENSMUSG00000037580	ENSMUSG00000051331	ENSMUSG00000075225	ENSMUSG00000000003
ENSMUSG00000035910	ENSMUSG00000053963			ENSMUSG00000073802	ENSMUSG00000034295	ENSMUSG00000032369	ENSMUSG00000042179
ENSMUSG00000046324	ENSMUSG00000038665			ENSMUSG00000003585	ENSMUSG00000039954	ENSMUSG00000037490	ENSMUSG00000066224
ENSMUSG00000067006	ENSMUSG00000090223			ENSMUSG00000026683	ENSMUSG00000071489	ENSMUSG00000000248	ENSMUSG00000032079
ENSMUSG00000016028	ENSMUSG00000003746			ENSMUSG00000017146	ENSMUSG00000046807	ENSMUSG00000007035	ENSMUSG00000028836
ENSMUSG00000040405	ENSMUSG00000000682			ENSMUSG00000026832	ENSMUSG00000015787	ENSMUSG00000074340	ENSMUSG00000073573
ENSMUSG00000027134	ENSMUSG00000037922			ENSMUSG00000043833	ENSMUSG00000089635	ENSMUSG00000086015	ENSMUSG00000070313
ENSMUSG00000003484	ENSMUSG00000051726			ENSMUSG00000017861	ENSMUSG00000030554	ENSMUSG00000002983	ENSMUSG00000078384
ENSMUSG00000045382	ENSMUSG00000057182			ENSMUSG00000069808	ENSMUSG00000091865	ENSMUSG00000022790	ENSMUSG00000038218
ENSMUSG00000009545	ENSMUSG00000027931			ENSMUSG00000087691	ENSMUSG00000029452	ENSMUSG00000009097	ENSMUSG00000038209
ENSMUSG00000097892	ENSMUSG00000067818			ENSMUSG00000028698	ENSMUSG00000054598	ENSMUSG00000026959	ENSMUSG00000004633
ENSMUSG00000064147	ENSMUSG00000036853			ENSMUSG00000038491	ENSMUSG00000021373	ENSMUSG00000085551	ENSMUSG00000078776
ENSMUSG00000020205	ENSMUSG00000001349			ENSMUSG00000041351	ENSMUSG00000036306	ENSMUSG00000047180	ENSMUSG00000026354
ENSMUSG00000090828	ENSMUSG00000087267			ENSMUSG00000022790	ENSMUSG00000030228	ENSMUSG00000027326	ENSMUSG00000025787
ENSMUSG00000022847	ENSMUSG00000040010			ENSMUSG00000003411	ENSMUSG00000006345	ENSMUSG00000041423	ENSMUSG00000018656
ENSMUSG00000041798	ENSMUSG00000040666			ENSMUSG00000031530	ENSMUSG00000029636	ENSMUSG00000040204
ENSMUSG00000022014	ENSMUSG00000034324			ENSMUSG00000022949	ENSMUSG00000045680	ENSMUSG00000085218
ENSMUSG00000073598	ENSMUSG00000097740			ENSMUSG00000037725	ENSMUSG00000044749	ENSMUSG00000061414
ENSMUSG00000005958	ENSMUSG00000022840			ENSMUSG00000022322	ENSMUSG00000087143	ENSMUSG00000024059
ENSMUSG00000031551	ENSMUSG00000031636			ENSMUSG00000028358	ENSMUSG00000025006	ENSMUSG00000074637
ENSMUSG00000039438	ENSMUSG00000033427			ENSMUSG00000085028	ENSMUSG00000022296	ENSMUSG00000029260
ENSMUSG00000039092	ENSMUSG00000022836			ENSMUSG00000029605	ENSMUSG00000078794	ENSMUSG00000038400
ENSMUSG00000026360	ENSMUSG00000020892			ENSMUSG00000018500	ENSMUSG00000097324	ENSMUSG00000060550
ENSMUSG00000063296	ENSMUSG00000041293			ENSMUSG00000041782	ENSMUSG00000073557	ENSMUSG00000032359
ENSMUSG00000034795	ENSMUSG00000003355			ENSMUSG00000010154	ENSMUSG00000062980	ENSMUSG00000001131
ENSMUSG00000044080	ENSMUSG00000084839			ENSMUSG00000029135	ENSMUSG00000020340	ENSMUSG00000040084
ENSMUSG00000044288	ENSMUSG00000021032			ENSMUSG00000041707	ENSMUSG00000041828	ENSMUSG00000075611
ENSMUSG00000090564	ENSMUSG00000002769			ENSMUSG00000085936	ENSMUSG00000055322	ENSMUSG00000023153
ENSMUSG00000034463	ENSMUSG00000059439			ENSMUSG00000009545	ENSMUSG00000028631	ENSMUSG00000039543
ENSMUSG00000034394	ENSMUSG00000032502			ENSMUSG00000030340	ENSMUSG00000042761	ENSMUSG00000034926
ENSMUSG00000030659	ENSMUSG00000038077			ENSMUSG00000034161	ENSMUSG00000028801	ENSMUSG00000086706
ENSMUSG00000032577	ENSMUSG00000037440			ENSMUSG00000070034	ENSMUSG00000024485	ENSMUSG00000091709
ENSMUSG00000009378	ENSMUSG00000096751			ENSMUSG00000032815	ENSMUSG00000079845	ENSMUSG00000000628
ENSMUSG00000074213	ENSMUSG00000021313			ENSMUSG00000047945	ENSMUSG00000025780	ENSMUSG00000031910
ENSMUSG00000029561	ENSMUSG00000092517			ENSMUSG00000059248	ENSMUSG00000000142	ENSMUSG00000048707
ENSMUSG00000046223	ENSMUSG00000059430			ENSMUSG00000030748	ENSMUSG00000017204	ENSMUSG00000023905
ENSMUSG00000006445	ENSMUSG00000068686			ENSMUSG00000031847	ENSMUSG00000030048	ENSMUSG00000042428
ENSMUSG00000073565	ENSMUSG00000003526			ENSMUSG00000026828	ENSMUSG00000023092	ENSMUSG00000035184
ENSMUSG00000054252	ENSMUSG00000053825			ENSMUSG00000085830	ENSMUSG00000020081	ENSMUSG00000026832
ENSMUSG00000045027	ENSMUSG00000000782			ENSMUSG00000036565	ENSMUSG00000047642	ENSMUSG00000017386
ENSMUSG00000039629	ENSMUSG00000037605			ENSMUSG00000064193	ENSMUSG00000081220	ENSMUSG00000073144
ENSMUSG00000039153	ENSMUSG00000033595			ENSMUSG00000028128	ENSMUSG00000034898	ENSMUSG00000030134
ENSMUSG00000038415	ENSMUSG00000027796			ENSMUSG00000047735	ENSMUSG00000043448	ENSMUSG00000027331
ENSMUSG00000041703	ENSMUSG00000086443			ENSMUSG00000046623	ENSMUSG00000041681	ENSMUSG00000052713
ENSMUSG00000044827	ENSMUSG00000063529			ENSMUSG00000073409	ENSMUSG00000086957	ENSMUSG00000030677
ENSMUSG00000033880	ENSMUSG00000084806			ENSMUSG00000006519	ENSMUSG00000032118	ENSMUSG00000081984
ENSMUSG00000059149	ENSMUSG00000097797			ENSMUSG00000045045	ENSMUSG00000021390	ENSMUSG00000026971
ENSMUSG00000054752	ENSMUSG00000031289			ENSMUSG00000012428	ENSMUSG00000023467	ENSMUSG00000031722
ENSMUSG00000015890	ENSMUSG00000023263			ENSMUSG00000026196	ENSMUSG00000027858	ENSMUSG00000035246
ENSMUSG00000021365	ENSMUSG00000029757			ENSMUSG00000002983	ENSMUSG00000059173	ENSMUSG00000060985
ENSMUSG00000075010	ENSMUSG00000028464			ENSMUSG00000041523	ENSMUSG00000086233	ENSMUSG00000034795
ENSMUSG00000023341	ENSMUSG00000042453			ENSMUSG00000007080	ENSMUSG00000036814	ENSMUSG00000073600
ENSMUSG00000096107	ENSMUSG00000040016			ENSMUSG00000024066	ENSMUSG00000029254	ENSMUSG00000072621
ENSMUSG00000050747	ENSMUSG00000022861			ENSMUSG00000049303	ENSMUSG00000038583	ENSMUSG00000022322
ENSMUSG00000006519	ENSMUSG00000086843			ENSMUSG00000073705	ENSMUSG00000089774	ENSMUSG00000006154
ENSMUSG00000075296	ENSMUSG00000035932			ENSMUSG00000020607	ENSMUSG00000038630	ENSMUSG00000027469
ENSMUSG00000017830	ENSMUSG00000036330			ENSMUSG00000052684	ENSMUSG00000095115	ENSMUSG00000028479
ENSMUSG00000087187	ENSMUSG00000071847			ENSMUSG00000022176	ENSMUSG00000091956	ENSMUSG00000004864
ENSMUSG00000028175	ENSMUSG00000029576			ENSMUSG00000027134	ENSMUSG00000044337	ENSMUSG00000027306
ENSMUSG00000046413	ENSMUSG00000057914			ENSMUSG00000023039	ENSMUSG00000027796	ENSMUSG00000019942
ENSMUSG00000000440	ENSMUSG00000020787			ENSMUSG00000028141	ENSMUSG00000039601	ENSMUSG00000086825
ENSMUSG00000022505	ENSMUSG00000086040			ENSMUSG00000000440	ENSMUSG00000028370	ENSMUSG00000030103
ENSMUSG00000020646	ENSMUSG00000040428			ENSMUSG00000028028	ENSMUSG00000021032	ENSMUSG00000028028
ENSMUSG00000022033	ENSMUSG00000025666			ENSMUSG00000024905	ENSMUSG00000063564	ENSMUSG00000035105
ENSMUSG00000043924	ENSMUSG00000051159			ENSMUSG00000022667	ENSMUSG00000062760	ENSMUSG00000047747
ENSMUSG00000054662	ENSMUSG00000087516			ENSMUSG00000040296	ENSMUSG00000085881	ENSMUSG00000006519
ENSMUSG00000048612	ENSMUSG00000029695			ENSMUSG00000003271	ENSMUSG00000022996	ENSMUSG00000036856
ENSMUSG00000068117	ENSMUSG00000078984			ENSMUSG00000030134	ENSMUSG00000042515	ENSMUSG00000085091
ENSMUSG00000032359	ENSMUSG00000020140			ENSMUSG00000059040	ENSMUSG00000009633	ENSMUSG00000026579
ENSMUSG00000087612	ENSMUSG00000050671			ENSMUSG00000067235	ENSMUSG00000054385	ENSMUSG00000082286
ENSMUSG00000018920	ENSMUSG00000078505			ENSMUSG00000005148	ENSMUSG00000092499	ENSMUSG00000071362
ENSMUSG00000050914	ENSMUSG00000094935			ENSMUSG00000075420	ENSMUSG00000020435	ENSMUSG00000006398
ENSMUSG00000026749	ENSMUSG00000018656			ENSMUSG00000009772	ENSMUSG00000025221	ENSMUSG00000026126
ENSMUSG00000022096	ENSMUSG00000051401			ENSMUSG00000010021	ENSMUSG00000037053	ENSMUSG00000045027
ENSMUSG00000042331	ENSMUSG00000038508			ENSMUSG00000029177	ENSMUSG00000036169	ENSMUSG00000082088
ENSMUSG00000068221	ENSMUSG00000043913			ENSMUSG00000029822	ENSMUSG00000028259	ENSMUSG00000097281
ENSMUSG00000040055	ENSMUSG00000056018			ENSMUSG00000058290	ENSMUSG00000087516	ENSMUSG00000079800
ENSMUSG00000085261	ENSMUSG00000055373			ENSMUSG00000010592	ENSMUSG00000039546	ENSMUSG00000029130
ENSMUSG00000020057	ENSMUSG00000018830			ENSMUSG00000036944	ENSMUSG00000020072	ENSMUSG00000051378
ENSMUSG00000036036	ENSMUSG00000029553			ENSMUSG00000047935	ENSMUSG00000032671	ENSMUSG00000021754
ENSMUSG00000026415	ENSMUSG00000086946			ENSMUSG00000029075	ENSMUSG00000055523	ENSMUSG00000045328
ENSMUSG00000044364	ENSMUSG00000050315			ENSMUSG00000052415	ENSMUSG00000050503	ENSMUSG00000040152
ENSMUSG00000052713	ENSMUSG00000028017			ENSMUSG00000030543	ENSMUSG00000052353	ENSMUSG00000052415
ENSMUSG00000031803	ENSMUSG00000053519			ENSMUSG00000074300	ENSMUSG00000073067	ENSMUSG00000097151
ENSMUSG00000069808	ENSMUSG00000038526			ENSMUSG00000074577	ENSMUSG00000092600	ENSMUSG00000009545
ENSMUSG00000074825	ENSMUSG00000031543			ENSMUSG00000028885	ENSMUSG00000038526	ENSMUSG00000028678
ENSMUSG00000034906	ENSMUSG00000027524			ENSMUSG00000013611	ENSMUSG00000079343	ENSMUSG00000079414
ENSMUSG00000056124	ENSMUSG00000098198			ENSMUSG00000021091	ENSMUSG00000064165	ENSMUSG00000026831
ENSMUSG00000046971	ENSMUSG00000071317			ENSMUSG00000063524	ENSMUSG00000072591	ENSMUSG00000021587
ENSMUSG00000039934	ENSMUSG00000031765			ENSMUSG00000034271	ENSMUSG00000063887	ENSMUSG00000022860
ENSMUSG00000041959	ENSMUSG00000007279			ENSMUSG00000032584	ENSMUSG00000070419	ENSMUSG00000046959
ENSMUSG00000044276	ENSMUSG00000055980			ENSMUSG00000035385	ENSMUSG00000020431	ENSMUSG00000072620
ENSMUSG00000087060	ENSMUSG00000094686			ENSMUSG00000017697	ENSMUSG00000052957	ENSMUSG00000029119
ENSMUSG00000052415	ENSMUSG00000070498			ENSMUSG00000071537	ENSMUSG00000030518	ENSMUSG00000036155
ENSMUSG00000026994	ENSMUSG00000071398			ENSMUSG00000001750	ENSMUSG00000030525	ENSMUSG00000039774
ENSMUSG00000030107	ENSMUSG00000020566			ENSMUSG00000069793	ENSMUSG00000022208	ENSMUSG00000024972
ENSMUSG00000037509	ENSMUSG00000062151			ENSMUSG00000079012	ENSMUSG00000026424	ENSMUSG00000023873
ENSMUSG00000009145	ENSMUSG00000054667			ENSMUSG00000029829	ENSMUSG00000053199	ENSMUSG00000034463
ENSMUSG00000030103	ENSMUSG00000002771			ENSMUSG00000001123	ENSMUSG00000031250	ENSMUSG00000015093
ENSMUSG00000054034	ENSMUSG00000073530			ENSMUSG00000023066	ENSMUSG00000025418	ENSMUSG00000028664
ENSMUSG00000059898	ENSMUSG00000019838			ENSMUSG00000070000	ENSMUSG00000044006	ENSMUSG00000061232
ENSMUSG00000001334	ENSMUSG00000058806			ENSMUSG00000069874	ENSMUSG00000019838	ENSMUSG00000031262
ENSMUSG00000029759	ENSMUSG00000035896			ENSMUSG00000027326	ENSMUSG00000022053	ENSMUSG00000018379
ENSMUSG00000032202	ENSMUSG00000032671			ENSMUSG00000027377	ENSMUSG00000071138	ENSMUSG00000073802
ENSMUSG00000034570	ENSMUSG00000025576			ENSMUSG00000037738	ENSMUSG00000089712	ENSMUSG00000017697
ENSMUSG00000026655	ENSMUSG00000001225			ENSMUSG00000032691	ENSMUSG00000025666	ENSMUSG00000086536
ENSMUSG00000037010	ENSMUSG00000020256			ENSMUSG00000042272	ENSMUSG00000027316	ENSMUSG00000044968
ENSMUSG00000034926	ENSMUSG00000026787			ENSMUSG00000038576	ENSMUSG00000075318	ENSMUSG00000086549
ENSMUSG00000079110	ENSMUSG00000086677			ENSMUSG00000035208	ENSMUSG00000030409	ENSMUSG00000032092
ENSMUSG00000042246	ENSMUSG00000074575			ENSMUSG00000018654	ENSMUSG00000028186	ENSMUSG00000037188
ENSMUSG00000031910	ENSMUSG00000032110			ENSMUSG00000041144	ENSMUSG00000046613	ENSMUSG00000018381
ENSMUSG00000033917	ENSMUSG00000026424			ENSMUSG00000046591	ENSMUSG00000050511	ENSMUSG00000023015
ENSMUSG00000021182	ENSMUSG00000038209			ENSMUSG00000048707	ENSMUSG00000024386	ENSMUSG00000082361
ENSMUSG00000020303	ENSMUSG00000026840			ENSMUSG00000012123	ENSMUSG00000035916	ENSMUSG00000054252
ENSMUSG00000004864	ENSMUSG00000005628			ENSMUSG00000025278	ENSMUSG00000032186	ENSMUSG00000044201
ENSMUSG00000025068	ENSMUSG00000047642			ENSMUSG00000024486	ENSMUSG00000030401	ENSMUSG00000034394
ENSMUSG00000037386	ENSMUSG00000044071			ENSMUSG00000001517	ENSMUSG00000026609	ENSMUSG00000039364
ENSMUSG00000027297	ENSMUSG00000062372			ENSMUSG00000072082	ENSMUSG00000013367	ENSMUSG00000044469
ENSMUSG00000051367	ENSMUSG00000022525			ENSMUSG00000018379	ENSMUSG00000028464	ENSMUSG00000057719
ENSMUSG00000028128	ENSMUSG00000046442			ENSMUSG00000020277	ENSMUSG00000029861	ENSMUSG00000022505
ENSMUSG00000054728	ENSMUSG00000060882			ENSMUSG00000026831	ENSMUSG00000004151	ENSMUSG00000037405
ENSMUSG00000031906	ENSMUSG00000064179			ENSMUSG00000047281	ENSMUSG00000029866	ENSMUSG00000016028
ENSMUSG00000087008	ENSMUSG00000031972			ENSMUSG00000031790	ENSMUSG00000020838	ENSMUSG00000037725
ENSMUSG00000024064	ENSMUSG00000042761			ENSMUSG00000034917	ENSMUSG00000035783	ENSMUSG00000040312
ENSMUSG00000071719	ENSMUSG00000047361			ENSMUSG00000030760	ENSMUSG00000032085	ENSMUSG00000047935
ENSMUSG00000070034	ENSMUSG00000033510			ENSMUSG00000033538	ENSMUSG00000092164	ENSMUSG00000029605
ENSMUSG00000072620	ENSMUSG00000033006			ENSMUSG00000043333	ENSMUSG00000037605	ENSMUSG00000051517
ENSMUSG00000035104	ENSMUSG00000038218			ENSMUSG00000073164	ENSMUSG00000024366	ENSMUSG00000060402
ENSMUSG00000071537	ENSMUSG00000020177			ENSMUSG00000066026	ENSMUSG00000079056	ENSMUSG00000027356
ENSMUSG00000025481	ENSMUSG00000047085			ENSMUSG00000051220	ENSMUSG00000031661	ENSMUSG00000031734
ENSMUSG00000030353	ENSMUSG00000038071			ENSMUSG00000029516	ENSMUSG00000084839	ENSMUSG00000097209
ENSMUSG00000016024	ENSMUSG00000061080			ENSMUSG00000005958	ENSMUSG00000027016	ENSMUSG00000039131
ENSMUSG00000030825	ENSMUSG00000047216			ENSMUSG00000035929	ENSMUSG00000007279	ENSMUSG00000030317
ENSMUSG00000090246	ENSMUSG00000064325			ENSMUSG00000049307	ENSMUSG00000070533	ENSMUSG00000017897
ENSMUSG00000026175	ENSMUSG00000083109			ENSMUSG00000001249	ENSMUSG00000061576	ENSMUSG00000029370
ENSMUSG00000021907	ENSMUSG00000022454			ENSMUSG00000048489	ENSMUSG00000086893	ENSMUSG00000020330
ENSMUSG00000063851	ENSMUSG00000049134			ENSMUSG00000020331	ENSMUSG00000026208	ENSMUSG00000021678
ENSMUSG00000031736	ENSMUSG00000079445			ENSMUSG00000044026	ENSMUSG00000024225	ENSMUSG00000034282
ENSMUSG00000029660	ENSMUSG00000017211			ENSMUSG00000055044	ENSMUSG00000080876	ENSMUSG00000095041
ENSMUSG00000055044	ENSMUSG00000086957			ENSMUSG00000097209	ENSMUSG00000010311	ENSMUSG00000026749
ENSMUSG00000026185	ENSMUSG00000073067			ENSMUSG00000024660	ENSMUSG00000021388	ENSMUSG00000025429
ENSMUSG00000040322	ENSMUSG00000032679			ENSMUSG00000034926	ENSMUSG00000042109	ENSMUSG00000037613
ENSMUSG00000012428	ENSMUSG00000082865			ENSMUSG00000022021	ENSMUSG00000009108	ENSMUSG00000026107
ENSMUSG00000018554	ENSMUSG00000001494			ENSMUSG00000028873	ENSMUSG00000031748	ENSMUSG00000018654
ENSMUSG00000067813	ENSMUSG00000058831			ENSMUSG00000024590	ENSMUSG00000059430	ENSMUSG00000085687
ENSMUSG00000029822	ENSMUSG00000056296			ENSMUSG00000037946	ENSMUSG00000043719	ENSMUSG00000026414
ENSMUSG00000030134	ENSMUSG00000001027			ENSMUSG00000026380	ENSMUSG00000022416	ENSMUSG00000097231
ENSMUSG00000037490	ENSMUSG00000087032			ENSMUSG00000022822	ENSMUSG00000096062	ENSMUSG00000034161
ENSMUSG00000029135	ENSMUSG00000050967			ENSMUSG00000022843	ENSMUSG00000022840	ENSMUSG00000066026
ENSMUSG00000074259	ENSMUSG00000074303			ENSMUSG00000032300	ENSMUSG00000027861	ENSMUSG00000029177
ENSMUSG00000042734	ENSMUSG00000031762			ENSMUSG00000039232	ENSMUSG00000058297	ENSMUSG00000024349
ENSMUSG00000086711	ENSMUSG00000042540			ENSMUSG00000036768	ENSMUSG00000078640	ENSMUSG00000019850
ENSMUSG00000006313	ENSMUSG00000045613			ENSMUSG00000027580	ENSMUSG00000041670	ENSMUSG00000028873
ENSMUSG00000032177	ENSMUSG00000022229			ENSMUSG00000020423	ENSMUSG00000086395	ENSMUSG00000030616
ENSMUSG00000029797	ENSMUSG00000023467			ENSMUSG00000031785	ENSMUSG00000053963	ENSMUSG00000047945
ENSMUSG00000014725	ENSMUSG00000041930			ENSMUSG00000012443	ENSMUSG00000022229	ENSMUSG00000037263
ENSMUSG00000066026	ENSMUSG00000075033			ENSMUSG00000038379	ENSMUSG00000035226	ENSMUSG00000031861
ENSMUSG00000081984	ENSMUSG00000047976			ENSMUSG00000026779	ENSMUSG00000032679	ENSMUSG00000085028
ENSMUSG00000037798	ENSMUSG00000020081			ENSMUSG00000047143	ENSMUSG00000033544	ENSMUSG00000033059
ENSMUSG00000040312	ENSMUSG00000042589			ENSMUSG00000024349	ENSMUSG00000031636	ENSMUSG00000024399
ENSMUSG00000024936	ENSMUSG00000074111			ENSMUSG00000022797	ENSMUSG00000031273	ENSMUSG00000040322
ENSMUSG00000033949	ENSMUSG00000074448			ENSMUSG00000043760	ENSMUSG00000060275	ENSMUSG00000051314
ENSMUSG00000041700	ENSMUSG00000031661			ENSMUSG00000097750	ENSMUSG00000029161	ENSMUSG00000003411
ENSMUSG00000027298	ENSMUSG00000086395			ENSMUSG00000028059	ENSMUSG00000031613	ENSMUSG00000044080
ENSMUSG00000036185	ENSMUSG00000072720			ENSMUSG00000095440	ENSMUSG00000022803	ENSMUSG00000023019
ENSMUSG00000029352	ENSMUSG00000051920			ENSMUSG00000025283	ENSMUSG00000031290	ENSMUSG00000012443
ENSMUSG00000006154	ENSMUSG00000034780			ENSMUSG00000056271	ENSMUSG00000049134	ENSMUSG00000021182
ENSMUSG00000021773	ENSMUSG00000086302			ENSMUSG00000034463	ENSMUSG00000097166	ENSMUSG00000038756
ENSMUSG00000024989	ENSMUSG00000022061			ENSMUSG00000055865	ENSMUSG00000025905	ENSMUSG00000035711
ENSMUSG00000032369	ENSMUSG00000025189			ENSMUSG00000017386	ENSMUSG00000052387	ENSMUSG00000086587
ENSMUSG00000069270	ENSMUSG00000064224			ENSMUSG00000024330	ENSMUSG00000002769	ENSMUSG00000063296
ENSMUSG00000027356	ENSMUSG00000038527			ENSMUSG00000044719	ENSMUSG00000098037	ENSMUSG00000000303
ENSMUSG00000068748	ENSMUSG00000031273			ENSMUSG00000038178	ENSMUSG00000009092	ENSMUSG00000073409
ENSMUSG00000086813	ENSMUSG00000000003			ENSMUSG00000024736	ENSMUSG00000067261	ENSMUSG00000001228
ENSMUSG00000000567	ENSMUSG00000097365			ENSMUSG00000022096	ENSMUSG00000027875	ENSMUSG00000050410
ENSMUSG00000021678	ENSMUSG00000036523			ENSMUSG00000022865	ENSMUSG00000039579	ENSMUSG00000073705
ENSMUSG00000026235	ENSMUSG00000024784			ENSMUSG00000026039	ENSMUSG00000067818	ENSMUSG00000023906
ENSMUSG00000069456	ENSMUSG00000066224			ENSMUSG00000097892	ENSMUSG00000040537	ENSMUSG00000022949
ENSMUSG00000030720	ENSMUSG00000072294			ENSMUSG00000024338	ENSMUSG00000059991	ENSMUSG00000033847
ENSMUSG00000031934	ENSMUSG00000025091			ENSMUSG00000025068	ENSMUSG00000028020	ENSMUSG00000049303
ENSMUSG00000024330	ENSMUSG00000000794			ENSMUSG00000078920	ENSMUSG00000022861	ENSMUSG00000046591
ENSMUSG00000020121	ENSMUSG00000032079			ENSMUSG00000015647	ENSMUSG00000022836	ENSMUSG00000036931
ENSMUSG00000048489	ENSMUSG00000041550			ENSMUSG00000033059	ENSMUSG00000063713	ENSMUSG00000040998
ENSMUSG00000058163	ENSMUSG00000028836			ENSMUSG00000022385	ENSMUSG00000052572	ENSMUSG00000030720
ENSMUSG00000030895	ENSMUSG00000020061			ENSMUSG00000026343	ENSMUSG00000017817	ENSMUSG00000080316
ENSMUSG00000095440	ENSMUSG00000031594			ENSMUSG00000022146	ENSMUSG00000025588	ENSMUSG00000007080
ENSMUSG00000019775	ENSMUSG00000004633			ENSMUSG00000026622	ENSMUSG00000078925	ENSMUSG00000021773
ENSMUSG00000089661	ENSMUSG00000030074			ENSMUSG00000035638	ENSMUSG00000032269	ENSMUSG00000096971
ENSMUSG00000085022	ENSMUSG00000078161			ENSMUSG00000036931	ENSMUSG00000031543	ENSMUSG00000006445
ENSMUSG00000017897	ENSMUSG00000017204			ENSMUSG00000001300	ENSMUSG00000033006	ENSMUSG00000020057
ENSMUSG00000037580	ENSMUSG00000041789			ENSMUSG00000021965	ENSMUSG00000025038	ENSMUSG00000039145
ENSMUSG00000023947	ENSMUSG00000031760			ENSMUSG00000026274	ENSMUSG00000045246	ENSMUSG00000079429
ENSMUSG00000079429	ENSMUSG00000025787			ENSMUSG00000001379	ENSMUSG00000064179	ENSMUSG00000025647
ENSMUSG00000038782	ENSMUSG00000085708			ENSMUSG00000024235	ENSMUSG00000044550	ENSMUSG00000032098
ENSMUSG00000041762	ENSMUSG00000079343			ENSMUSG00000026519	ENSMUSG00000047787	ENSMUSG00000042942
ENSMUSG00000035208	ENSMUSG00000078776			ENSMUSG00000050463	ENSMUSG00000025932	ENSMUSG00000041773
ENSMUSG00000023905	ENSMUSG00000042179			ENSMUSG00000024399	ENSMUSG00000032110	ENSMUSG00000024056
ENSMUSG00000038400	ENSMUSG00000031966			ENSMUSG00000045348	ENSMUSG00000024049	ENSMUSG00000026994
ENSMUSG00000066438	ENSMUSG00000078384			ENSMUSG00000086859	ENSMUSG00000005611	ENSMUSG00000041886
ENSMUSG00000026691	ENSMUSG00000070645			ENSMUSG00000000303	ENSMUSG00000071317	ENSMUSG00000046341
ENSMUSG00000021733				ENSMUSG00000033917	ENSMUSG00000053117	ENSMUSG00000032827
ENSMUSG00000031734				ENSMUSG00000035504	ENSMUSG00000070407	ENSMUSG00000068079
ENSMUSG00000044719				ENSMUSG00000036553	ENSMUSG00000031594	ENSMUSG00000066438
ENSMUSG00000063354				ENSMUSG00000046688	ENSMUSG00000020177	ENSMUSG00000035104
ENSMUSG00000030905				ENSMUSG00000031842	ENSMUSG00000033419	ENSMUSG00000046413
ENSMUSG00000020331				ENSMUSG00000072109	ENSMUSG00000049265	ENSMUSG00000036565
ENSMUSG00000028479				ENSMUSG00000082286	ENSMUSG00000029272	ENSMUSG00000072598
ENSMUSG00000047143				ENSMUSG00000071001	ENSMUSG00000025189	ENSMUSG00000030353
ENSMUSG00000022034				ENSMUSG00000095041	ENSMUSG00000048096	ENSMUSG00000073565
ENSMUSG00000042750				ENSMUSG00000097680	ENSMUSG00000050276	ENSMUSG00000031934
ENSMUSG00000037188				ENSMUSG00000039328	ENSMUSG00000058831	ENSMUSG00000020205
ENSMUSG00000051951				ENSMUSG00000018570	ENSMUSG00000045534	ENSMUSG00000044551
ENSMUSG00000046688				ENSMUSG00000023908	ENSMUSG00000086843	ENSMUSG00000036553
ENSMUSG00000031103				ENSMUSG00000031262	ENSMUSG00000026840	ENSMUSG00000017692
ENSMUSG00000029370				ENSMUSG00000005553	ENSMUSG00000032291	ENSMUSG00000045348
ENSMUSG00000090576				ENSMUSG00000073565	ENSMUSG00000057715	ENSMUSG00000022865
ENSMUSG00000042272				ENSMUSG00000074151	ENSMUSG00000021313	ENSMUSG00000054206
ENSMUSG00000022235				ENSMUSG00000027932	ENSMUSG00000020566	ENSMUSG00000034919
ENSMUSG00000030747				ENSMUSG00000025950	ENSMUSG00000047990	ENSMUSG00000027562
ENSMUSG00000047496				ENSMUSG00000085376	ENSMUSG00000038077	ENSMUSG00000016239
ENSMUSG00000072109				ENSMUSG00000062542	ENSMUSG00000075033	ENSMUSG00000032577
ENSMUSG00000044551				ENSMUSG00000000385	ENSMUSG00000003477	ENSMUSG00000056724
ENSMUSG00000031778				ENSMUSG00000021553	ENSMUSG00000021732	ENSMUSG00000048489
ENSMUSG00000030228				ENSMUSG00000024818	ENSMUSG00000097730	ENSMUSG00000093459
ENSMUSG00000054423				ENSMUSG00000020905	ENSMUSG00000097615	ENSMUSG00000028358
ENSMUSG00000026107				ENSMUSG00000000489	ENSMUSG00000027376	ENSMUSG00000061577
ENSMUSG00000028028				ENSMUSG00000022415	ENSMUSG00000032502	ENSMUSG00000048329
ENSMUSG00000072999				ENSMUSG00000046413	ENSMUSG00000048572	ENSMUSG00000046352
ENSMUSG00000037989				ENSMUSG00000078853	ENSMUSG00000047759	ENSMUSG00000068299
ENSMUSG00000039774				ENSMUSG00000028832	ENSMUSG00000000794	ENSMUSG00000060615
ENSMUSG00000041460				ENSMUSG00000054252	ENSMUSG00000074766	ENSMUSG00000042272
ENSMUSG00000028039				ENSMUSG00000025001	ENSMUSG00000018263	ENSMUSG00000024030
ENSMUSG00000028141				ENSMUSG00000027333	ENSMUSG00000072294	ENSMUSG00000029687
ENSMUSG00000017697				ENSMUSG00000021182	ENSMUSG00000027489	ENSMUSG00000035208
ENSMUSG00000035112				ENSMUSG00000033669	ENSMUSG00000078505	ENSMUSG00000030760
ENSMUSG00000052135				ENSMUSG00000029521	ENSMUSG00000061080	ENSMUSG00000079507
ENSMUSG00000020423				ENSMUSG00000031958	ENSMUSG00000057914	ENSMUSG00000019992
ENSMUSG00000032254				ENSMUSG00000037243	ENSMUSG00000084806	ENSMUSG00000038859
ENSMUSG00000025429				ENSMUSG00000048327	ENSMUSG00000032356	ENSMUSG00000031103
ENSMUSG00000034917				ENSMUSG00000034226	ENSMUSG00000038370	ENSMUSG00000041959
ENSMUSG00000038020				ENSMUSG00000025041	ENSMUSG00000033510	ENSMUSG00000060621
ENSMUSG00000021697				ENSMUSG00000036377	ENSMUSG00000033316	ENSMUSG00000029570
ENSMUSG00000006269				ENSMUSG00000044734	ENSMUSG00000001349	ENSMUSG00000026274
ENSMUSG00000059674				ENSMUSG00000027160	ENSMUSG00000038094	ENSMUSG00000051246
ENSMUSG00000044968				ENSMUSG00000028702	ENSMUSG00000033595	ENSMUSG00000028128
ENSMUSG00000025075				ENSMUSG00000026355	ENSMUSG00000031289	ENSMUSG00000032254
ENSMUSG00000050295				ENSMUSG00000060512	ENSMUSG00000050447	ENSMUSG00000070000
ENSMUSG00000044201				ENSMUSG00000027331	ENSMUSG00000045094	ENSMUSG00000055945
ENSMUSG00000021725				ENSMUSG00000039092	ENSMUSG00000085779	ENSMUSG00000034271
ENSMUSG00000030110				ENSMUSG00000087259	ENSMUSG00000018830	ENSMUSG00000037580
ENSMUSG00000061577				ENSMUSG00000086825	ENSMUSG00000048070	ENSMUSG00000031847
ENSMUSG00000038010				ENSMUSG00000032294	ENSMUSG00000041930	ENSMUSG00000032177
ENSMUSG00000022221				ENSMUSG00000029484	ENSMUSG00000050315	ENSMUSG00000032596
ENSMUSG00000031877				ENSMUSG00000021733	ENSMUSG00000031212	ENSMUSG00000025161
ENSMUSG00000086894				ENSMUSG00000055994	ENSMUSG00000026394	ENSMUSG00000022385
ENSMUSG00000029119				ENSMUSG00000046879	ENSMUSG00000072720	ENSMUSG00000038379
ENSMUSG00000021754				ENSMUSG00000027201	ENSMUSG00000025576	ENSMUSG00000027298
ENSMUSG00000022123				ENSMUSG00000017057	ENSMUSG00000024039	ENSMUSG00000021697
ENSMUSG00000015843				ENSMUSG00000031756	ENSMUSG00000067242	ENSMUSG00000087008
ENSMUSG00000050199				ENSMUSG00000031934	ENSMUSG00000020542	ENSMUSG00000051727
ENSMUSG00000038379				ENSMUSG00000049036	ENSMUSG00000048388	ENSMUSG00000023066
ENSMUSG00000054793				ENSMUSG00000013418	ENSMUSG00000036510	ENSMUSG00000046688
ENSMUSG00000030089				ENSMUSG00000028392	ENSMUSG00000047085	ENSMUSG00000067203
ENSMUSG00000078963				ENSMUSG00000073600	ENSMUSG00000038665	ENSMUSG00000046589
ENSMUSG00000030077				ENSMUSG00000025225	ENSMUSG00000073530	ENSMUSG00000029414
ENSMUSG00000046070				ENSMUSG00000089984	ENSMUSG00000040666	ENSMUSG00000005514
ENSMUSG00000061959				ENSMUSG00000042249	ENSMUSG00000039720	ENSMUSG00000038347
ENSMUSG00000068551				ENSMUSG00000039062	ENSMUSG00000097740	ENSMUSG00000040624
ENSMUSG00000010154				ENSMUSG00000046295	ENSMUSG00000047216	ENSMUSG00000038884
ENSMUSG00000022602				ENSMUSG00000040711	ENSMUSG00000090608	ENSMUSG00000022797
ENSMUSG00000004961				ENSMUSG00000029722	ENSMUSG00000041731	ENSMUSG00000028698
ENSMUSG00000048707				ENSMUSG00000053137	ENSMUSG00000020140	ENSMUSG00000034906
ENSMUSG00000034209				ENSMUSG00000026104	ENSMUSG00000051726	ENSMUSG00000038782
ENSMUSG00000028068				ENSMUSG00000027684	ENSMUSG00000037922	ENSMUSG00000040296
ENSMUSG00000056708				ENSMUSG00000021830	ENSMUSG00000091455	ENSMUSG00000026415
ENSMUSG00000037405				ENSMUSG00000068299	ENSMUSG00000028033	ENSMUSG00000035929
ENSMUSG00000050071				ENSMUSG00000024136	ENSMUSG00000035811	ENSMUSG00000024660
ENSMUSG00000015312				ENSMUSG00000020812	ENSMUSG00000020704	ENSMUSG00000074825
ENSMUSG00000071362				ENSMUSG00000046341	ENSMUSG00000033007	ENSMUSG00000038020
ENSMUSG00000084141				ENSMUSG00000032177	ENSMUSG00000076434	ENSMUSG00000090235
ENSMUSG00000040624				ENSMUSG00000093507	ENSMUSG00000031972	ENSMUSG00000056313
ENSMUSG00000004347				ENSMUSG00000053158	ENSMUSG00000058420	ENSMUSG00000035504
ENSMUSG00000000253				ENSMUSG00000041633	ENSMUSG00000020953	ENSMUSG00000031790
ENSMUSG00000036155				ENSMUSG00000047534	ENSMUSG00000027524	ENSMUSG00000056124
ENSMUSG00000041523				ENSMUSG00000097148	ENSMUSG00000020787	ENSMUSG00000035349
ENSMUSG00000043760				ENSMUSG00000025165	ENSMUSG00000001225	ENSMUSG00000006476
ENSMUSG00000024968				ENSMUSG00000037572	ENSMUSG00000055471	ENSMUSG00000050199
ENSMUSG00000085174				ENSMUSG00000061577	ENSMUSG00000031376	ENSMUSG00000045382
ENSMUSG00000031861				ENSMUSG00000049690	ENSMUSG00000050967	ENSMUSG00000005470
ENSMUSG00000021127				ENSMUSG00000083773	ENSMUSG00000008658	ENSMUSG00000075296
ENSMUSG00000024030				ENSMUSG00000024791	ENSMUSG00000070531	ENSMUSG00000033669
ENSMUSG00000036553				ENSMUSG00000027078	ENSMUSG00000033427	ENSMUSG00000024736
ENSMUSG00000038807				ENSMUSG00000039187	ENSMUSG00000036523	ENSMUSG00000056708
ENSMUSG00000028635				ENSMUSG00000051246	ENSMUSG00000035896	ENSMUSG00000024579
ENSMUSG00000017386				ENSMUSG00000074480	ENSMUSG00000029211	ENSMUSG00000053675
ENSMUSG00000073600				ENSMUSG00000014837	ENSMUSG00000052504	ENSMUSG00000014786
ENSMUSG00000027377				ENSMUSG00000026959	ENSMUSG00000006457	ENSMUSG00000018012
ENSMUSG00000022456				ENSMUSG00000039396	ENSMUSG00000047658	ENSMUSG00000057092
ENSMUSG00000090273				ENSMUSG00000079429	ENSMUSG00000029695	ENSMUSG00000095440
ENSMUSG00000031805				ENSMUSG00000040483	ENSMUSG00000020218	ENSMUSG00000018570
ENSMUSG00000053297				ENSMUSG00000056153	ENSMUSG00000060882	ENSMUSG00000093470
ENSMUSG00000043461				ENSMUSG00000067203	ENSMUSG00000062713	ENSMUSG00000029722
ENSMUSG00000053897				ENSMUSG00000021678	ENSMUSG00000029193	ENSMUSG00000024590
ENSMUSG00000040829				ENSMUSG00000023505	ENSMUSG00000030074	ENSMUSG00000072893
ENSMUSG00000047786				ENSMUSG00000057719	ENSMUSG00000025789	ENSMUSG00000040938
ENSMUSG00000056043				ENSMUSG00000057666	ENSMUSG00000032315	ENSMUSG00000054945
ENSMUSG00000072437				ENSMUSG00000024036	ENSMUSG00000057378	ENSMUSG00000025592
ENSMUSG00000038057				ENSMUSG00000036834	ENSMUSG00000001508	ENSMUSG00000021211
ENSMUSG00000015966				ENSMUSG00000024972	ENSMUSG00000004633	ENSMUSG00000022096
ENSMUSG00000018654				ENSMUSG00000023940	ENSMUSG00000025478	ENSMUSG00000059248
ENSMUSG00000044628				ENSMUSG00000030110	ENSMUSG00000070498	ENSMUSG00000071722
ENSMUSG00000002055				ENSMUSG00000018381	ENSMUSG00000026697	ENSMUSG00000030659
ENSMUSG00000021306				ENSMUSG00000037509	ENSMUSG00000006570	ENSMUSG00000068335
ENSMUSG00000041498				ENSMUSG00000050199	ENSMUSG00000021907	ENSMUSG00000058624
ENSMUSG00000030771				ENSMUSG00000014778	ENSMUSG00000086040	ENSMUSG00000013766
ENSMUSG00000045211				ENSMUSG00000007035	ENSMUSG00000020524	ENSMUSG00000025481
ENSMUSG00000030621				ENSMUSG00000041219	ENSMUSG00000060371	ENSMUSG00000020277
ENSMUSG00000001123				ENSMUSG00000019773	ENSMUSG00000056258	ENSMUSG00000034422
ENSMUSG00000026573				ENSMUSG00000049382	ENSMUSG00000031966	ENSMUSG00000024905
ENSMUSG00000033857				ENSMUSG00000030825	ENSMUSG00000031139	ENSMUSG00000085376
ENSMUSG00000017692				ENSMUSG00000032724	ENSMUSG00000023263	ENSMUSG00000044783
ENSMUSG00000086287				ENSMUSG00000040447	ENSMUSG00000078384	ENSMUSG00000035112
ENSMUSG00000026579				ENSMUSG00000097375	ENSMUSG00000001027	ENSMUSG00000027900
ENSMUSG00000037738				ENSMUSG00000079671	ENSMUSG00000022061	ENSMUSG00000043243
ENSMUSG00000057315				ENSMUSG00000026321	ENSMUSG00000034324	ENSMUSG00000029352
ENSMUSG00000056671				ENSMUSG00000039676	ENSMUSG00000064329	ENSMUSG00000056153
ENSMUSG00000026222				ENSMUSG00000026980	ENSMUSG00000070313	ENSMUSG00000051367
ENSMUSG00000039977				ENSMUSG00000033545	ENSMUSG00000085071	ENSMUSG00000031737
ENSMUSG00000019832				ENSMUSG00000020108	ENSMUSG00000053519	ENSMUSG00000073207
ENSMUSG00000046834				ENSMUSG00000049866	ENSMUSG00000038541	ENSMUSG00000032324
ENSMUSG00000064343				ENSMUSG00000020806	ENSMUSG00000074575	ENSMUSG00000040183
ENSMUSG00000034684				ENSMUSG00000033386	ENSMUSG00000024128	ENSMUSG00000026980
ENSMUSG00000036912				ENSMUSG00000007908	ENSMUSG00000037393	ENSMUSG00000030747
ENSMUSG00000023066				ENSMUSG00000030287	ENSMUSG00000024125	ENSMUSG00000025813
ENSMUSG00000020911				ENSMUSG00000032231	ENSMUSG00000029306	ENSMUSG00000032372
ENSMUSG00000038811				ENSMUSG00000049436	ENSMUSG00000064325	ENSMUSG00000003779
ENSMUSG00000006476				ENSMUSG00000038884	ENSMUSG00000074448	ENSMUSG00000004446
ENSMUSG00000030760				ENSMUSG00000054520	ENSMUSG00000090223	ENSMUSG00000039328
ENSMUSG00000029869				ENSMUSG00000023909	ENSMUSG00000062151	ENSMUSG00000039084
ENSMUSG00000025427				ENSMUSG00000031861	ENSMUSG00000042540	ENSMUSG00000002076
ENSMUSG00000051246				ENSMUSG00000053693	ENSMUSG00000025091	ENSMUSG00000027160
ENSMUSG00000022758				ENSMUSG00000054423	ENSMUSG00000050272	ENSMUSG00000017057
ENSMUSG00000041064				ENSMUSG00000021367	ENSMUSG00000051920	ENSMUSG00000024136
ENSMUSG00000068335				ENSMUSG00000052837	ENSMUSG00000044186	ENSMUSG00000021725
ENSMUSG00000020277				ENSMUSG00000031827	ENSMUSG00000063434	ENSMUSG00000026360
ENSMUSG00000085091				ENSMUSG00000071362	ENSMUSG00000024503	ENSMUSG00000035914
ENSMUSG00000029153				ENSMUSG00000000278	ENSMUSG00000058568	ENSMUSG00000034317
ENSMUSG00000024503				ENSMUSG00000002325	ENSMUSG00000031210	ENSMUSG00000037243
ENSMUSG00000034282				ENSMUSG00000083623	ENSMUSG00000026614	ENSMUSG00000049892
ENSMUSG00000059248				ENSMUSG00000028100	ENSMUSG00000063529	ENSMUSG00000075271
ENSMUSG00000007035				ENSMUSG00000029798	ENSMUSG00000050671	ENSMUSG00000085396
ENSMUSG00000061232				ENSMUSG00000026126	ENSMUSG00000028836	ENSMUSG00000018554
ENSMUSG00000038600				ENSMUSG00000025887	ENSMUSG00000097301	ENSMUSG00000036492
ENSMUSG00000083623				ENSMUSG00000046324	ENSMUSG00000041789	ENSMUSG00000023067
ENSMUSG00000081205				ENSMUSG00000073207	ENSMUSG00000078776	ENSMUSG00000027938
ENSMUSG00000097327				ENSMUSG00000025534	ENSMUSG00000001494	ENSMUSG00000040828
ENSMUSG00000036931				ENSMUSG00000042942	ENSMUSG00000030762	ENSMUSG00000041235
ENSMUSG00000028909				ENSMUSG00000040274	ENSMUSG00000043463	ENSMUSG00000072437
ENSMUSG00000071724				ENSMUSG00000040511	ENSMUSG00000044748	ENSMUSG00000022235
ENSMUSG00000087691				ENSMUSG00000019734	ENSMUSG00000000003	ENSMUSG00000085667
ENSMUSG00000024479				ENSMUSG00000035547	ENSMUSG00000025787	ENSMUSG00000027188
ENSMUSG00000012123				ENSMUSG00000030641	ENSMUSG00000085708	ENSMUSG00000072082
ENSMUSG00000026958				ENSMUSG00000029414	ENSMUSG00000020061	ENSMUSG00000034607
ENSMUSG00000032584				ENSMUSG00000038797	ENSMUSG00000005232	ENSMUSG00000031778
ENSMUSG00000028226				ENSMUSG00000025647	ENSMUSG00000018656	ENSMUSG00000021760
ENSMUSG00000050410				ENSMUSG00000035273	ENSMUSG00000063260	ENSMUSG00000070305
ENSMUSG00000029188				ENSMUSG00000046352	ENSMUSG00000042179	ENSMUSG00000015890
ENSMUSG00000037095				ENSMUSG00000034382	ENSMUSG00000038218	ENSMUSG00000030282
ENSMUSG00000024109				ENSMUSG00000096727	ENSMUSG00000038209	ENSMUSG00000032300
ENSMUSG00000032014				ENSMUSG00000024795		ENSMUSG00000078234
ENSMUSG00000027580				ENSMUSG00000038507		ENSMUSG00000001417
ENSMUSG00000032968				ENSMUSG00000059323		ENSMUSG00000067813
ENSMUSG00000032231				ENSMUSG00000026880		ENSMUSG00000087366
ENSMUSG00000064342				ENSMUSG00000074476		ENSMUSG00000023070
ENSMUSG00000044461				ENSMUSG00000041737		ENSMUSG00000043439
ENSMUSG00000024338				ENSMUSG00000016239		ENSMUSG00000021127
ENSMUSG00000044034				ENSMUSG00000067006		ENSMUSG00000020303
ENSMUSG00000047735				ENSMUSG00000035455		ENSMUSG00000025283
ENSMUSG00000024222				ENSMUSG00000022194		ENSMUSG00000017009
ENSMUSG00000023915				ENSMUSG00000031557		ENSMUSG00000012428
ENSMUSG00000027699				ENSMUSG00000062070		ENSMUSG00000024795
ENSMUSG00000047945				ENSMUSG00000035914		ENSMUSG00000034255
ENSMUSG00000030921				ENSMUSG00000056413		ENSMUSG00000026655
ENSMUSG00000095576				ENSMUSG00000047407		ENSMUSG00000022562
ENSMUSG00000025418				ENSMUSG00000037465		ENSMUSG00000038415
ENSMUSG00000028496				ENSMUSG00000070427		ENSMUSG00000030545
ENSMUSG00000097462				ENSMUSG00000030538		ENSMUSG00000070327
ENSMUSG00000039543				ENSMUSG00000054404		ENSMUSG00000026110
ENSMUSG00000013611				ENSMUSG00000037536		ENSMUSG00000038807
ENSMUSG00000026556				ENSMUSG00000044783		ENSMUSG00000027580
ENSMUSG00000029516				ENSMUSG00000001827		ENSMUSG00000001750
ENSMUSG00000025592				ENSMUSG00000025089		ENSMUSG00000025001
ENSMUSG00000032324				ENSMUSG00000009585		ENSMUSG00000028527
ENSMUSG00000087132				ENSMUSG00000017499		ENSMUSG00000024235
ENSMUSG00000015970				ENSMUSG00000022382		ENSMUSG00000025507
ENSMUSG00000029167				ENSMUSG00000042498		ENSMUSG00000044628
ENSMUSG00000038576				ENSMUSG00000021025		ENSMUSG00000066894
ENSMUSG00000026600				ENSMUSG00000006154		ENSMUSG00000032231
ENSMUSG00000044330				ENSMUSG00000018569		ENSMUSG00000073402
ENSMUSG00000002458				ENSMUSG00000045216		ENSMUSG00000003283
ENSMUSG00000041633				ENSMUSG00000021773		ENSMUSG00000035273
ENSMUSG00000093916				ENSMUSG00000027115		ENSMUSG00000062031
ENSMUSG00000027684				ENSMUSG00000040525		ENSMUSG00000085235
ENSMUSG00000022876				ENSMUSG00000032076		ENSMUSG00000027297
ENSMUSG00000030873				ENSMUSG00000020023		ENSMUSG00000068551
ENSMUSG00000042096				ENSMUSG00000033256		ENSMUSG00000037536
ENSMUSG00000021314				ENSMUSG00000028680		ENSMUSG00000026576
ENSMUSG00000010492				ENSMUSG00000053886		ENSMUSG00000041737
ENSMUSG00000096971				ENSMUSG00000035413		ENSMUSG00000040165
ENSMUSG00000086468				ENSMUSG00000019891		ENSMUSG00000033545
ENSMUSG00000055675				ENSMUSG00000030774		ENSMUSG00000045211
ENSMUSG00000024136				ENSMUSG00000021701		ENSMUSG00000026958
ENSMUSG00000074457				ENSMUSG00000039501		ENSMUSG00000030287
ENSMUSG00000001948				ENSMUSG00000028909		ENSMUSG00000024066
ENSMUSG00000091709				ENSMUSG00000037321		ENSMUSG00000058290
ENSMUSG00000049086				ENSMUSG00000032712		ENSMUSG00000028832
ENSMUSG00000025321				ENSMUSG00000042677		ENSMUSG00000020108
ENSMUSG00000022833				ENSMUSG00000007034		ENSMUSG00000054342
ENSMUSG00000040828				ENSMUSG00000005470		ENSMUSG00000049436
ENSMUSG00000001761				ENSMUSG00000018012		ENSMUSG00000090035
ENSMUSG00000073409				ENSMUSG00000033717		ENSMUSG00000022822
ENSMUSG00000037408				ENSMUSG00000056724		ENSMUSG00000029869
ENSMUSG00000033538				ENSMUSG00000040969		ENSMUSG00000061666
ENSMUSG00000033187				ENSMUSG00000031137		ENSMUSG00000017146
ENSMUSG00000018012				ENSMUSG00000054702		ENSMUSG00000036109
ENSMUSG00000056313				ENSMUSG00000036820		ENSMUSG00000012519
ENSMUSG00000024525				ENSMUSG00000001763		ENSMUSG00000024525
ENSMUSG00000021556				ENSMUSG00000005514		ENSMUSG00000074259
ENSMUSG00000028100				ENSMUSG00000035673		ENSMUSG00000026222
ENSMUSG00000023909				ENSMUSG00000041343		ENSMUSG00000040525
ENSMUSG00000078566				ENSMUSG00000030282		ENSMUSG00000030771
ENSMUSG00000003863				ENSMUSG00000036672		ENSMUSG00000040483
ENSMUSG00000035811				ENSMUSG00000038811		ENSMUSG00000074476
ENSMUSG00000023175				ENSMUSG00000036155		ENSMUSG00000059040
ENSMUSG00000029082				ENSMUSG00000052713		ENSMUSG00000062794
ENSMUSG00000002983				ENSMUSG00000039958		ENSMUSG00000020911
ENSMUSG00000035683				ENSMUSG00000049493		ENSMUSG00000039238
ENSMUSG00000019817				ENSMUSG00000003283		ENSMUSG00000055612
ENSMUSG00000074121				ENSMUSG00000032400		ENSMUSG00000078202
ENSMUSG00000026227				ENSMUSG00000041886		ENSMUSG00000049866
ENSMUSG00000042942				ENSMUSG00000035299		ENSMUSG00000039958
ENSMUSG00000097439				ENSMUSG00000061232		ENSMUSG00000037995
ENSMUSG00000087129				ENSMUSG00000037313		ENSMUSG00000076431
ENSMUSG00000097739				ENSMUSG00000035545		ENSMUSG00000046380
ENSMUSG00000086428				ENSMUSG00000025176		ENSMUSG00000033161
ENSMUSG00000032218				ENSMUSG00000044021		ENSMUSG00000001517
ENSMUSG00000019102				ENSMUSG00000017677		ENSMUSG00000038910
ENSMUSG00000034981				ENSMUSG00000033170		ENSMUSG00000053137
ENSMUSG00000030321				ENSMUSG00000031778		ENSMUSG00000038167
ENSMUSG00000026622				ENSMUSG00000058690		ENSMUSG00000047735
ENSMUSG00000034607				ENSMUSG00000030681		ENSMUSG00000049307
ENSMUSG00000044469				ENSMUSG00000044080		ENSMUSG00000034570
ENSMUSG00000032827				ENSMUSG00000057789		ENSMUSG00000030077
ENSMUSG00000068740				ENSMUSG00000029503		ENSMUSG00000041219
ENSMUSG00000030256				ENSMUSG00000033805		ENSMUSG00000032076
ENSMUSG00000049303				ENSMUSG00000020646		ENSMUSG00000026556
ENSMUSG00000038146				ENSMUSG00000028599		ENSMUSG00000044626
ENSMUSG00000060961				ENSMUSG00000021720		ENSMUSG00000029167
ENSMUSG00000035455				ENSMUSG00000059326		ENSMUSG00000024338
ENSMUSG00000034271				ENSMUSG00000027323		ENSMUSG00000033917
ENSMUSG00000028059				ENSMUSG00000040312		ENSMUSG00000022906
ENSMUSG00000027900				ENSMUSG00000058454		ENSMUSG00000035413
ENSMUSG00000097281				ENSMUSG00000042694		ENSMUSG00000022194
ENSMUSG00000044139				ENSMUSG00000021957		ENSMUSG00000005142
ENSMUSG00000032816				ENSMUSG00000079507		ENSMUSG00000022969
ENSMUSG00000037613				ENSMUSG00000071637		ENSMUSG00000086427
ENSMUSG00000091166				ENSMUSG00000030089		ENSMUSG00000001379
ENSMUSG00000044716				ENSMUSG00000022505		ENSMUSG00000025176
ENSMUSG00000062961				ENSMUSG00000034330		ENSMUSG00000029759
ENSMUSG00000073207				ENSMUSG00000026213		ENSMUSG00000064193
ENSMUSG00000097148				ENSMUSG00000035314		ENSMUSG00000038507
ENSMUSG00000041845				ENSMUSG00000028678		ENSMUSG00000025225
ENSMUSG00000019235				ENSMUSG00000019558		ENSMUSG00000020914
ENSMUSG00000037465				ENSMUSG00000038415		ENSMUSG00000041633
ENSMUSG00000005803				ENSMUSG00000024339		ENSMUSG00000036834
ENSMUSG00000056665				ENSMUSG00000061665		ENSMUSG00000028059
ENSMUSG00000070000				ENSMUSG00000024579		ENSMUSG00000037266
ENSMUSG00000003283				ENSMUSG00000060519		ENSMUSG00000063524
ENSMUSG00000001403				ENSMUSG00000009378		ENSMUSG00000017405
ENSMUSG00000040653				ENSMUSG00000032577		ENSMUSG00000097375
ENSMUSG00000072621				ENSMUSG00000019256		ENSMUSG00000025041
ENSMUSG00000043410				ENSMUSG00000024479		ENSMUSG00000035356
ENSMUSG00000051435				ENSMUSG00000029381		ENSMUSG00000053617
ENSMUSG00000084274				ENSMUSG00000030695		ENSMUSG00000041143
ENSMUSG00000067455				ENSMUSG00000054693		ENSMUSG00000032786
ENSMUSG00000001025				ENSMUSG00000078566		ENSMUSG00000041782
ENSMUSG00000016239				ENSMUSG00000050271		ENSMUSG00000001334
ENSMUSG00000026546				ENSMUSG00000027188		ENSMUSG00000027315
ENSMUSG00000079547				ENSMUSG00000019817		ENSMUSG00000001761
ENSMUSG00000028544				ENSMUSG00000021127		ENSMUSG00000043782
ENSMUSG00000000901				ENSMUSG00000039982		ENSMUSG00000042810
ENSMUSG00000038393				ENSMUSG00000030471		ENSMUSG00000029068
ENSMUSG00000020592				ENSMUSG00000070661		ENSMUSG00000032413
ENSMUSG00000032530						ENSMUSG00000023175
ENSMUSG00000027939						ENSMUSG00000034684
ENSMUSG00000086825						ENSMUSG00000085022
ENSMUSG00000001663						ENSMUSG00000029772
ENSMUSG00000028539						ENSMUSG00000018167
ENSMUSG00000026435						ENSMUSG00000032202
ENSMUSG00000027188						ENSMUSG00000058454
ENSMUSG00000097243						ENSMUSG00000038175
ENSMUSG00000058624						ENSMUSG00000038618
ENSMUSG00000050777						ENSMUSG00000022965
ENSMUSG00000033170						ENSMUSG00000049382
ENSMUSG00000062609						ENSMUSG00000029832
ENSMUSG00000053617						ENSMUSG00000053886
ENSMUSG00000085936						ENSMUSG00000026922
ENSMUSG00000023908						ENSMUSG00000033187
ENSMUSG00000029570
ENSMUSG00000043419
ENSMUSG00000021908
ENSMUSG00000090215
ENSMUSG00000083149
ENSMUSG00000022865
ENSMUSG00000038331
ENSMUSG00000036223
ENSMUSG00000089984
ENSMUSG00000037016
ENSMUSG00000031737
ENSMUSG00000073678
ENSMUSG00000024972
ENSMUSG00000028718
ENSMUSG00000055926
ENSMUSG00000019891
ENSMUSG00000071001
ENSMUSG00000040380
ENSMUSG00000085218
ENSMUSG00000006651
ENSMUSG00000045064
ENSMUSG00000032380
ENSMUSG00000025889
ENSMUSG00000035713
ENSMUSG00000091492
ENSMUSG00000075271
ENSMUSG00000042489
ENSMUSG00000005233
ENSMUSG00000021211
ENSMUSG00000024998
ENSMUSG00000030652
ENSMUSG00000074472
ENSMUSG00000086536
ENSMUSG00000034255
ENSMUSG00000092741
ENSMUSG00000005514
ENSMUSG00000022822
ENSMUSG00000047935
ENSMUSG00000064193
ENSMUSG00000026688
ENSMUSG00000066632
ENSMUSG00000062937
ENSMUSG00000032578
ENSMUSG00000041143
ENSMUSG00000038175
ENSMUSG00000046415
ENSMUSG00000067203
ENSMUSG00000029762
ENSMUSG00000046058
ENSMUSG00000051076
ENSMUSG00000034687
ENSMUSG00000037946
ENSMUSG00000030739
ENSMUSG00000097151
ENSMUSG00000072844
ENSMUSG00000079442
ENSMUSG00000019850
ENSMUSG00000007080
ENSMUSG00000028538
ENSMUSG00000039556
ENSMUSG00000032076
ENSMUSG00000017466
ENSMUSG00000024590
ENSMUSG00000024066
ENSMUSG00000079507
ENSMUSG00000033161
ENSMUSG00000096995
ENSMUSG00000069743
ENSMUSG00000029923
ENSMUSG00000036390
ENSMUSG00000070803
ENSMUSG00000032786
ENSMUSG00000040084
ENSMUSG00000033669
ENSMUSG00000069910
ENSMUSG00000032783
ENSMUSG00000044783
ENSMUSG00000059040
ENSMUSG00000024056
ENSMUSG00000055114
ENSMUSG00000035929
ENSMUSG00000049690
ENSMUSG00000044788
ENSMUSG00000070720
ENSMUSG00000029602
ENSMUSG00000024462
ENSMUSG00000040483
ENSMUSG00000034161
ENSMUSG00000017756
ENSMUSG00000018570
ENSMUSG00000014837
ENSMUSG00000028919
ENSMUSG00000031391
ENSMUSG00000017716
ENSMUSG00000026509
ENSMUSG00000037536
ENSMUSG00000056724
ENSMUSG00000015880
ENSMUSG00000047180
ENSMUSG00000025283
ENSMUSG00000033059
ENSMUSG00000062808
ENSMUSG00000022947
ENSMUSG00000038756
ENSMUSG00000012519
ENSMUSG00000028698
ENSMUSG00000041649
ENSMUSG00000022969
ENSMUSG00000031004
ENSMUSG00000042694
ENSMUSG00000029503
ENSMUSG00000025647
ENSMUSG00000078234
ENSMUSG00000030545
ENSMUSG00000064352
ENSMUSG00000031075
ENSMUSG00000034919
ENSMUSG00000050930
ENSMUSG00000071722
ENSMUSG00000035711
ENSMUSG00000079057
ENSMUSG00000007207
ENSMUSG00000026304
ENSMUSG00000030282
ENSMUSG00000022385
ENSMUSG00000032300
ENSMUSG00000034116
ENSMUSG00000033307
ENSMUSG00000017009
ENSMUSG00000040183
ENSMUSG00000040703
ENSMUSG00000066705
ENSMUSG00000042814
ENSMUSG00000023067
ENSMUSG00000090235
ENSMUSG00000030677
ENSMUSG00000030748
ENSMUSG00000038167
ENSMUSG00000022211
ENSMUSG00000042410
ENSMUSG00000001313
ENSMUSG00000041189
ENSMUSG00000018381
ENSMUSG00000027160
ENSMUSG00000040734
ENSMUSG00000000303
ENSMUSG00000028358
ENSMUSG00000078612
ENSMUSG00000005686
ENSMUSG00000010601
ENSMUSG00000033589
ENSMUSG00000053137
ENSMUSG00000020376
ENSMUSG00000020635
ENSMUSG00000020451
ENSMUSG00000007908
ENSMUSG00000024843
ENSMUSG00000035914
ENSMUSG00000024397
ENSMUSG00000056749
ENSMUSG00000063524
ENSMUSG00000095687
ENSMUSG00000024565
ENSMUSG00000022587
ENSMUSG00000037816
ENSMUSG00000046295
ENSMUSG00000045319
ENSMUSG00000054951
ENSMUSG00000018623
ENSMUSG00000037628
ENSMUSG00000034435
ENSMUSG00000037544
ENSMUSG00000023232
ENSMUSG00000034311
ENSMUSG00000029605
ENSMUSG00000039270
ENSMUSG00000029672
ENSMUSG00000056153
ENSMUSG00000068079
ENSMUSG00000024899
ENSMUSG00000034226
ENSMUSG00000037709
ENSMUSG00000041420
ENSMUSG00000076431
ENSMUSG00000064358
ENSMUSG00000097310
ENSMUSG00000062031
ENSMUSG00000017405
ENSMUSG00000031355
ENSMUSG00000000154
ENSMUSG00000025001
ENSMUSG00000039457
ENSMUSG00000026605
ENSMUSG00000020897
ENSMUSG00000002233
ENSMUSG00000020937
ENSMUSG00000087259
ENSMUSG00000020812
ENSMUSG00000030551
ENSMUSG00000001750
ENSMUSG00000037995
ENSMUSG00000020758
ENSMUSG00000038347
ENSMUSG00000073802
ENSMUSG00000027715
ENSMUSG00000036882
ENSMUSG00000025492
ENSMUSG00000032609
ENSMUSG00000026321
ENSMUSG00000060314
ENSMUSG00000026712
ENSMUSG00000040296
ENSMUSG00000042810
ENSMUSG00000024660
ENSMUSG00000074215
ENSMUSG00000033545
ENSMUSG00000038943
ENSMUSG00000032372
ENSMUSG00000055333
ENSMUSG00000027306
ENSMUSG00000031647
ENSMUSG00000029651
ENSMUSG00000031788
ENSMUSG00000021456
ENSMUSG00000045314
ENSMUSG00000024579
ENSMUSG00000034317
ENSMUSG00000031508
ENSMUSG00000024511
ENSMUSG00000043782
ENSMUSG00000064369
ENSMUSG00000042249
ENSMUSG00000039232
ENSMUSG00000036565
ENSMUSG00000032413
ENSMUSG00000016758
ENSMUSG00000027366
ENSMUSG00000028266
ENSMUSG00000035172
ENSMUSG00000054115
ENSMUSG00000021886
ENSMUSG00000000216
ENSMUSG00000035273
ENSMUSG00000018821
ENSMUSG00000024125
ENSMUSG00000041736
ENSMUSG00000001768
ENSMUSG00000038195
ENSMUSG00000058290
ENSMUSG00000051147
ENSMUSG00000091705
ENSMUSG00000055612
ENSMUSG00000001249
ENSMUSG00000014704
ENSMUSG00000022322
ENSMUSG00000062210
ENSMUSG00000022594
ENSMUSG00000000531
ENSMUSG00000025041
ENSMUSG00000063838
ENSMUSG00000033847
ENSMUSG00000094724
ENSMUSG00000049422
ENSMUSG00000056413
ENSMUSG00000039208
ENSMUSG00000027326
ENSMUSG00000029177
ENSMUSG00000032565
ENSMUSG00000031144
ENSMUSG00000041809
ENSMUSG00000062743
ENSMUSG00000028115
ENSMUSG00000026110
ENSMUSG00000005802
ENSMUSG00000033147
ENSMUSG00000026305
ENSMUSG00000050957
ENSMUSG00000057666
ENSMUSG00000061666
ENSMUSG00000093470
ENSMUSG00000028378
ENSMUSG00000032348
ENSMUSG00000033629
ENSMUSG00000047747
ENSMUSG00000021215
ENSMUSG00000053702
ENSMUSG00000028040
ENSMUSG00000089762
ENSMUSG00000049892
ENSMUSG00000046589
ENSMUSG00000028599
ENSMUSG00000006398
ENSMUSG00000024883
ENSMUSG00000043323
ENSMUSG00000022092
ENSMUSG00000086427
ENSMUSG00000027312
ENSMUSG00000023882
ENSMUSG00000032232
ENSMUSG00000038884
ENSMUSG00000039156
ENSMUSG00000058704
ENSMUSG00000013766
ENSMUSG00000000416
ENSMUSG00000001665
ENSMUSG00000027799
ENSMUSG00000039958
ENSMUSG00000027784
ENSMUSG00000032294
ENSMUSG00000031639
ENSMUSG00000029722
ENSMUSG00000034413
ENSMUSG00000027954
ENSMUSG00000026623
ENSMUSG00000070802
ENSMUSG00000040774
ENSMUSG00000082361
ENSMUSG00000069094
ENSMUSG00000039110
ENSMUSG00000023021
ENSMUSG00000041936
ENSMUSG00000031007
ENSMUSG00000001630
ENSMUSG00000082286
ENSMUSG00000041153
ENSMUSG00000035299
ENSMUSG00000047632
ENSMUSG00000064360
ENSMUSG00000055866
ENSMUSG00000000631
ENSMUSG00000019866
ENSMUSG00000041390
ENSMUSG00000045932
ENSMUSG00000053693
ENSMUSG00000048826
ENSMUSG00000037548
ENSMUSG00000026126
ENSMUSG00000031557
ENSMUSG00000040274
ENSMUSG00000027331
ENSMUSG00000068735
ENSMUSG00000047205
ENSMUSG00000032712
ENSMUSG00000041431
ENSMUSG00000070003
ENSMUSG00000038515
ENSMUSG00000023015
ENSMUSG00000022184
ENSMUSG00000073411
ENSMUSG00000027078
ENSMUSG00000038843
ENSMUSG00000042367
ENSMUSG00000083773
ENSMUSG00000009585
ENSMUSG00000073910
ENSMUSG00000048779
ENSMUSG00000001288
ENSMUSG00000027878
ENSMUSG00000085667
ENSMUSG00000026274
ENSMUSG00000038481
ENSMUSG00000019818
ENSMUSG00000025887
ENSMUSG00000002006
ENSMUSG00000001942
ENSMUSG00000028926
ENSMUSG00000036109
ENSMUSG00000039328
ENSMUSG00000027531
ENSMUSG00000063953
ENSMUSG00000054091
ENSMUSG00000000792
ENSMUSG00000041773
ENSMUSG00000079505
ENSMUSG00000024736
ENSMUSG00000020250
ENSMUSG00000041886
ENSMUSG00000040722
ENSMUSG00000029130
ENSMUSG00000039145
ENSMUSG00000031925
ENSMUSG00000043439
ENSMUSG00000003721
ENSMUSG00000031217
ENSMUSG00000020405
ENSMUSG00000032456
ENSMUSG00000032598
ENSMUSG00000021760
ENSMUSG00000016526
ENSMUSG00000022562
ENSMUSG00000059325
ENSMUSG00000053560
ENSMUSG00000061411
ENSMUSG00000003541
ENSMUSG00000027187
ENSMUSG00000027562
ENSMUSG00000028786
ENSMUSG00000003573
ENSMUSG00000070327
ENSMUSG00000034422
ENSMUSG00000042677
ENSMUSG00000046380
ENSMUSG00000031827
ENSMUSG00000041012
ENSMUSG00000020253
ENSMUSG00000025278
ENSMUSG00000020806
ENSMUSG00000028551
ENSMUSG00000090035
ENSMUSG00000036885
ENSMUSG00000074622
ENSMUSG00000000278
ENSMUSG00000044456
ENSMUSG00000031351
ENSMUSG00000023008
ENSMUSG00000020023
ENSMUSG00000024750
ENSMUSG00000028873
ENSMUSG00000024953
ENSMUSG00000038059
ENSMUSG00000019558
ENSMUSG00000070305
ENSMUSG00000038507
ENSMUSG00000026883
ENSMUSG00000022900
ENSMUSG00000005447
ENSMUSG00000029270
ENSMUSG00000039046
ENSMUSG00000047843
ENSMUSG00000017679
ENSMUSG00000031958
ENSMUSG00000075273
ENSMUSG00000030852
ENSMUSG00000033446
ENSMUSG00000044367
ENSMUSG00000026970
ENSMUSG00000064357
ENSMUSG00000027469
ENSMUSG00000017677
ENSMUSG00000032596
ENSMUSG00000021939
ENSMUSG00000040146
ENSMUSG00000005417
ENSMUSG00000022575
ENSMUSG00000044626
ENSMUSG00000069833
ENSMUSG00000004843
ENSMUSG00000020828
ENSMUSG00000043252
ENSMUSG00000041343
ENSMUSG00000039865
ENSMUSG00000064351
ENSMUSG00000095041
ENSMUSG00000031790
ENSMUSG00000030096
ENSMUSG00000028716
ENSMUSG00000066150
ENSMUSG00000005142
ENSMUSG00000038886
ENSMUSG00000064339

## Sheet: MedTumour
AP		VP		LP		DP			AP only		VP only		LP only		DP only			Shared between all
2918		2192		2555		2175			699		309		525		229			859
up	down	up	down	up	down	up	down		up	down	up	down	up	down	up	down		up	down
1894	1024	1362	830	1555	1000	1330	845		439	260	149	160	299	226	127	102		585	274
ENSMUSG00000058260	ENSMUSG00000032079	ENSMUSG00000040600	ENSMUSG00000053863	ENSMUSG00000063851	ENSMUSG00000041789	ENSMUSG00000079455	ENSMUSG00000066224		ENSMUSG00000044485	ENSMUSG00000051414	ENSMUSG00000053783	ENSMUSG00000053214	ENSMUSG00000070777	ENSMUSG00000055078	ENSMUSG00000040752	ENSMUSG00000001510		ENSMUSG00000078664	ENSMUSG00000038541
ENSMUSG00000078664	ENSMUSG00000051414	ENSMUSG00000024365	ENSMUSG00000037393	ENSMUSG00000096802	ENSMUSG00000044743	ENSMUSG00000045364	ENSMUSG00000079644		ENSMUSG00000020884	ENSMUSG00000052303	ENSMUSG00000023439	ENSMUSG00000086231	ENSMUSG00000026011	ENSMUSG00000081044	ENSMUSG00000082860	ENSMUSG00000087355		ENSMUSG00000091199	ENSMUSG00000097324
ENSMUSG00000091199	ENSMUSG00000038541	ENSMUSG00000051237	ENSMUSG00000063434	ENSMUSG00000058427	ENSMUSG00000036510	ENSMUSG00000056148	ENSMUSG00000073573		ENSMUSG00000074240	ENSMUSG00000038071	ENSMUSG00000087047	ENSMUSG00000001657	ENSMUSG00000032105	ENSMUSG00000084254	ENSMUSG00000054537	ENSMUSG00000086637		ENSMUSG00000045364	ENSMUSG00000050671
ENSMUSG00000045364	ENSMUSG00000097324	ENSMUSG00000053783	ENSMUSG00000073573	ENSMUSG00000078672	ENSMUSG00000073573	ENSMUSG00000096802	ENSMUSG00000001510		ENSMUSG00000070798	ENSMUSG00000097812	ENSMUSG00000092438	ENSMUSG00000092164	ENSMUSG00000024313	ENSMUSG00000045684	ENSMUSG00000094054	ENSMUSG00000022212		ENSMUSG00000086848	ENSMUSG00000033007
ENSMUSG00000087027	ENSMUSG00000050671	ENSMUSG00000053765	ENSMUSG00000031492	ENSMUSG00000085183	ENSMUSG00000063434	ENSMUSG00000078507	ENSMUSG00000039710		ENSMUSG00000053216	ENSMUSG00000082451	ENSMUSG00000048520	ENSMUSG00000088732	ENSMUSG00000026149	ENSMUSG00000085710	ENSMUSG00000095162	ENSMUSG00000020690		ENSMUSG00000021795	ENSMUSG00000020524
ENSMUSG00000086848	ENSMUSG00000052303	ENSMUSG00000056812	ENSMUSG00000021219	ENSMUSG00000090700	ENSMUSG00000047642	ENSMUSG00000083618	ENSMUSG00000086254		ENSMUSG00000050321	ENSMUSG00000062868	ENSMUSG00000024815	ENSMUSG00000069722	ENSMUSG00000024731	ENSMUSG00000009900	ENSMUSG00000094732	ENSMUSG00000020644		ENSMUSG00000085944	ENSMUSG00000038218
ENSMUSG00000044485	ENSMUSG00000038071	ENSMUSG00000085183	ENSMUSG00000084082	ENSMUSG00000029379	ENSMUSG00000053863	ENSMUSG00000093460	ENSMUSG00000085162		ENSMUSG00000087461	ENSMUSG00000095078	ENSMUSG00000048852	ENSMUSG00000060530	ENSMUSG00000074195	ENSMUSG00000066058	ENSMUSG00000078252	ENSMUSG00000027550		ENSMUSG00000036813	ENSMUSG00000069855
ENSMUSG00000021795	ENSMUSG00000083737	ENSMUSG00000061852	ENSMUSG00000024366	ENSMUSG00000094559	ENSMUSG00000035932	ENSMUSG00000096635	ENSMUSG00000097801		ENSMUSG00000063232	ENSMUSG00000026645	ENSMUSG00000025489	ENSMUSG00000049892	ENSMUSG00000087528	ENSMUSG00000010086	ENSMUSG00000079993	ENSMUSG00000020537		ENSMUSG00000034785	ENSMUSG00000086254
ENSMUSG00000085944	ENSMUSG00000033007	ENSMUSG00000024388	ENSMUSG00000007480	ENSMUSG00000035429	ENSMUSG00000055078	ENSMUSG00000062017	ENSMUSG00000087355		ENSMUSG00000094613	ENSMUSG00000083415	ENSMUSG00000021620	ENSMUSG00000060002	ENSMUSG00000042250	ENSMUSG00000040705	ENSMUSG00000051050	ENSMUSG00000029186		ENSMUSG00000038009	ENSMUSG00000064165
ENSMUSG00000053765	ENSMUSG00000033006	ENSMUSG00000097645	ENSMUSG00000039720	ENSMUSG00000070777	ENSMUSG00000039720	ENSMUSG00000058063	ENSMUSG00000073377		ENSMUSG00000050822	ENSMUSG00000063821	ENSMUSG00000022596	ENSMUSG00000022132	ENSMUSG00000024124	ENSMUSG00000044021	ENSMUSG00000038801	ENSMUSG00000074505		ENSMUSG00000025347	ENSMUSG00000043463
ENSMUSG00000036813	ENSMUSG00000064329	ENSMUSG00000037974	ENSMUSG00000036131	ENSMUSG00000091021	ENSMUSG00000039710	ENSMUSG00000027902	ENSMUSG00000029182		ENSMUSG00000019892	ENSMUSG00000082541	ENSMUSG00000044294	ENSMUSG00000035376	ENSMUSG00000053338	ENSMUSG00000024511	ENSMUSG00000096107	ENSMUSG00000046447		ENSMUSG00000085183	ENSMUSG00000018566
ENSMUSG00000034785	ENSMUSG00000020524	ENSMUSG00000090700	ENSMUSG00000053214	ENSMUSG00000037390	ENSMUSG00000032079	ENSMUSG00000026602	ENSMUSG00000022416		ENSMUSG00000056061	ENSMUSG00000071265	ENSMUSG00000095028	ENSMUSG00000054723	ENSMUSG00000027556	ENSMUSG00000000266	ENSMUSG00000089636	ENSMUSG00000025016		ENSMUSG00000096802	ENSMUSG00000021676
ENSMUSG00000043753	ENSMUSG00000097801	ENSMUSG00000056632	ENSMUSG00000029182	ENSMUSG00000061852	ENSMUSG00000033214	ENSMUSG00000000202	ENSMUSG00000042102		ENSMUSG00000027577	ENSMUSG00000090955	ENSMUSG00000090176	ENSMUSG00000030556	ENSMUSG00000086141	ENSMUSG00000036775	ENSMUSG00000047990	ENSMUSG00000066553		ENSMUSG00000073043	ENSMUSG00000070407
ENSMUSG00000038009	ENSMUSG00000038218	ENSMUSG00000029378	ENSMUSG00000086231	ENSMUSG00000034918	ENSMUSG00000081044	ENSMUSG00000087203	ENSMUSG00000086637		ENSMUSG00000047641	ENSMUSG00000045534	ENSMUSG00000062082	ENSMUSG00000020780	ENSMUSG00000091055	ENSMUSG00000024215	ENSMUSG00000084797	ENSMUSG00000054619		ENSMUSG00000027690	ENSMUSG00000043629
ENSMUSG00000078507	ENSMUSG00000031212	ENSMUSG00000041717	ENSMUSG00000097401	ENSMUSG00000022809	ENSMUSG00000084254	ENSMUSG00000097417	ENSMUSG00000022212		ENSMUSG00000085068	ENSMUSG00000087349	ENSMUSG00000063975	ENSMUSG00000028572	ENSMUSG00000009646	ENSMUSG00000027999	ENSMUSG00000096645	ENSMUSG00000051041		ENSMUSG00000090534	ENSMUSG00000006345
ENSMUSG00000025347	ENSMUSG00000097812	ENSMUSG00000095493	ENSMUSG00000050844	ENSMUSG00000067231	ENSMUSG00000053194	ENSMUSG00000059042	ENSMUSG00000083109		ENSMUSG00000053719	ENSMUSG00000038539	ENSMUSG00000025128	ENSMUSG00000026303	ENSMUSG00000034677	ENSMUSG00000054942	ENSMUSG00000029660	ENSMUSG00000026080		ENSMUSG00000070563	ENSMUSG00000031613
ENSMUSG00000085183	ENSMUSG00000017211	ENSMUSG00000030963	ENSMUSG00000001657	ENSMUSG00000061947	ENSMUSG00000031212	ENSMUSG00000040752	ENSMUSG00000083737		ENSMUSG00000066513	ENSMUSG00000092607	ENSMUSG00000005364	ENSMUSG00000034248	ENSMUSG00000086416	ENSMUSG00000034586	ENSMUSG00000071489	ENSMUSG00000042116		ENSMUSG00000073399	ENSMUSG00000005533
ENSMUSG00000061808	ENSMUSG00000069855	ENSMUSG00000022683	ENSMUSG00000092164	ENSMUSG00000085421	ENSMUSG00000025905	ENSMUSG00000085183	ENSMUSG00000043549		ENSMUSG00000032564	ENSMUSG00000022346	ENSMUSG00000005355	ENSMUSG00000018965	ENSMUSG00000027670	ENSMUSG00000020601	ENSMUSG00000087482	ENSMUSG00000030499		ENSMUSG00000094806	ENSMUSG00000020340
ENSMUSG00000045912	ENSMUSG00000062372	ENSMUSG00000097421	ENSMUSG00000088732	ENSMUSG00000028357	ENSMUSG00000045684	ENSMUSG00000070563	ENSMUSG00000020690		ENSMUSG00000087248	ENSMUSG00000043618	ENSMUSG00000036699	ENSMUSG00000033863	ENSMUSG00000079019	ENSMUSG00000017707	ENSMUSG00000071138	ENSMUSG00000038594		ENSMUSG00000085421	ENSMUSG00000038319
ENSMUSG00000096802	ENSMUSG00000086254	ENSMUSG00000086372	ENSMUSG00000047085	ENSMUSG00000022126	ENSMUSG00000031397	ENSMUSG00000041984	ENSMUSG00000034591		ENSMUSG00000038968	ENSMUSG00000051950	ENSMUSG00000081512	ENSMUSG00000013629	ENSMUSG00000085101	ENSMUSG00000016427	ENSMUSG00000085781	ENSMUSG00000034765		ENSMUSG00000090700	ENSMUSG00000061013
ENSMUSG00000073043	ENSMUSG00000064165	ENSMUSG00000058354	ENSMUSG00000069722	ENSMUSG00000037033	ENSMUSG00000066224	ENSMUSG00000095213	ENSMUSG00000001542		ENSMUSG00000037428	ENSMUSG00000025423	ENSMUSG00000028262	ENSMUSG00000032513	ENSMUSG00000020609	ENSMUSG00000021460	ENSMUSG00000070167	ENSMUSG00000041215		ENSMUSG00000061852	ENSMUSG00000053334
ENSMUSG00000027690	ENSMUSG00000082451	ENSMUSG00000086861	ENSMUSG00000062282	ENSMUSG00000049608	ENSMUSG00000085710	ENSMUSG00000061852	ENSMUSG00000020644		ENSMUSG00000058925	ENSMUSG00000023921	ENSMUSG00000078922	ENSMUSG00000043542	ENSMUSG00000030162	ENSMUSG00000049940	ENSMUSG00000024125	ENSMUSG00000027777		ENSMUSG00000056632	ENSMUSG00000031824
ENSMUSG00000070880	ENSMUSG00000062868	ENSMUSG00000035429	ENSMUSG00000038768	ENSMUSG00000021336	ENSMUSG00000007480	ENSMUSG00000041358	ENSMUSG00000032042		ENSMUSG00000024245	ENSMUSG00000021065	ENSMUSG00000087289	ENSMUSG00000074466	ENSMUSG00000021208	ENSMUSG00000054474	ENSMUSG00000048003	ENSMUSG00000021820		ENSMUSG00000028357	ENSMUSG00000002012
ENSMUSG00000096014	ENSMUSG00000073377	ENSMUSG00000061947	ENSMUSG00000038791	ENSMUSG00000030909	ENSMUSG00000031492	ENSMUSG00000061947	ENSMUSG00000023272		ENSMUSG00000036731	ENSMUSG00000019977	ENSMUSG00000037860	ENSMUSG00000024424	ENSMUSG00000026405	ENSMUSG00000064367	ENSMUSG00000087036	ENSMUSG00000053965		ENSMUSG00000037124	ENSMUSG00000031425
ENSMUSG00000027902	ENSMUSG00000039710	ENSMUSG00000001901	ENSMUSG00000060530	ENSMUSG00000006546	ENSMUSG00000009900	ENSMUSG00000054422	ENSMUSG00000057069		ENSMUSG00000010505	ENSMUSG00000021917	ENSMUSG00000030732	ENSMUSG00000078350	ENSMUSG00000004885	ENSMUSG00000042246	ENSMUSG00000024186	ENSMUSG00000041202		ENSMUSG00000026450	ENSMUSG00000020902
ENSMUSG00000090534	ENSMUSG00000043463	ENSMUSG00000073929	ENSMUSG00000034362	ENSMUSG00000097645	ENSMUSG00000026354	ENSMUSG00000037974	ENSMUSG00000098168		ENSMUSG00000079516	ENSMUSG00000001248	ENSMUSG00000046999	ENSMUSG00000071723	ENSMUSG00000054555	ENSMUSG00000060206	ENSMUSG00000097640	ENSMUSG00000041797		ENSMUSG00000050866	ENSMUSG00000049336
ENSMUSG00000070563	ENSMUSG00000095078	ENSMUSG00000030093	ENSMUSG00000049892	ENSMUSG00000033533	ENSMUSG00000042102	ENSMUSG00000085081	ENSMUSG00000068798		ENSMUSG00000089697	ENSMUSG00000042500	ENSMUSG00000053168	ENSMUSG00000028132	ENSMUSG00000024653	ENSMUSG00000035227	ENSMUSG00000086683	ENSMUSG00000051910		ENSMUSG00000094559	ENSMUSG00000045680
ENSMUSG00000024028	ENSMUSG00000086233	ENSMUSG00000030994	ENSMUSG00000060002	ENSMUSG00000056632	ENSMUSG00000043549	ENSMUSG00000046213	ENSMUSG00000053334		ENSMUSG00000070546	ENSMUSG00000032526	ENSMUSG00000071553	ENSMUSG00000059708	ENSMUSG00000030838	ENSMUSG00000020311	ENSMUSG00000024128	ENSMUSG00000042066		ENSMUSG00000064057	ENSMUSG00000037426
ENSMUSG00000028589	ENSMUSG00000085162	ENSMUSG00000046213	ENSMUSG00000020102	ENSMUSG00000030994	ENSMUSG00000066058	ENSMUSG00000054746	ENSMUSG00000028830		ENSMUSG00000079497	ENSMUSG00000026245	ENSMUSG00000097636	ENSMUSG00000057181	ENSMUSG00000032323	ENSMUSG00000026864	ENSMUSG00000097572	ENSMUSG00000051177		ENSMUSG00000022809	ENSMUSG00000066456
ENSMUSG00000073399	ENSMUSG00000026645	ENSMUSG00000054422	ENSMUSG00000022756	ENSMUSG00000026011	ENSMUSG00000051401	ENSMUSG00000086255	ENSMUSG00000038065		ENSMUSG00000031394	ENSMUSG00000020034	ENSMUSG00000079330	ENSMUSG00000020137	ENSMUSG00000052396	ENSMUSG00000020091	ENSMUSG00000080486	ENSMUSG00000028005		ENSMUSG00000000204	ENSMUSG00000054408
ENSMUSG00000094806	ENSMUSG00000083415	ENSMUSG00000023439	ENSMUSG00000044217	ENSMUSG00000032105	ENSMUSG00000066583	ENSMUSG00000024388	ENSMUSG00000038816		ENSMUSG00000027876	ENSMUSG00000025184	ENSMUSG00000022586	ENSMUSG00000048578	ENSMUSG00000042041	ENSMUSG00000033416	ENSMUSG00000039099	ENSMUSG00000032366		ENSMUSG00000037974	ENSMUSG00000050069
ENSMUSG00000085421	ENSMUSG00000041669	ENSMUSG00000022986	ENSMUSG00000063455	ENSMUSG00000074665	ENSMUSG00000046438	ENSMUSG00000097978	ENSMUSG00000036863		ENSMUSG00000076434	ENSMUSG00000093553	ENSMUSG00000026308	ENSMUSG00000038116	ENSMUSG00000048482	ENSMUSG00000040434	ENSMUSG00000097019	ENSMUSG00000026938		ENSMUSG00000059654	ENSMUSG00000064179
ENSMUSG00000090700	ENSMUSG00000048038	ENSMUSG00000078586	ENSMUSG00000022132	ENSMUSG00000078949	ENSMUSG00000010086	ENSMUSG00000042638	ENSMUSG00000097908		ENSMUSG00000095257	ENSMUSG00000024072	ENSMUSG00000029154	ENSMUSG00000037493	ENSMUSG00000002992	ENSMUSG00000026090	ENSMUSG00000022602	ENSMUSG00000033910		ENSMUSG00000047517	ENSMUSG00000005949
ENSMUSG00000029269	ENSMUSG00000063821	ENSMUSG00000097315	ENSMUSG00000035376	ENSMUSG00000024313	ENSMUSG00000086555	ENSMUSG00000051663	ENSMUSG00000001521		ENSMUSG00000042567	ENSMUSG00000003500	ENSMUSG00000021250	ENSMUSG00000034906	ENSMUSG00000006403	ENSMUSG00000001918	ENSMUSG00000022123	ENSMUSG00000061451		ENSMUSG00000071356	ENSMUSG00000021573
ENSMUSG00000020884	ENSMUSG00000059854	ENSMUSG00000087047	ENSMUSG00000054723	ENSMUSG00000026149	ENSMUSG00000040705	ENSMUSG00000086861	ENSMUSG00000022629		ENSMUSG00000078689	ENSMUSG00000019820	ENSMUSG00000031760	ENSMUSG00000027359	ENSMUSG00000017002	ENSMUSG00000023169	ENSMUSG00000044034	ENSMUSG00000031558		ENSMUSG00000078672	ENSMUSG00000063873
ENSMUSG00000001901	ENSMUSG00000082541	ENSMUSG00000092438	ENSMUSG00000031532	ENSMUSG00000044681	ENSMUSG00000044021	ENSMUSG00000094559	ENSMUSG00000027550		ENSMUSG00000021986	ENSMUSG00000048537	ENSMUSG00000092482	ENSMUSG00000002489	ENSMUSG00000033740	ENSMUSG00000048218	ENSMUSG00000039084	ENSMUSG00000028517		ENSMUSG00000029371	ENSMUSG00000052430
ENSMUSG00000096635	ENSMUSG00000044737	ENSMUSG00000074665	ENSMUSG00000030990	ENSMUSG00000094286	ENSMUSG00000024511	ENSMUSG00000030963	ENSMUSG00000019158		ENSMUSG00000053961	ENSMUSG00000062110	ENSMUSG00000027834	ENSMUSG00000063953	ENSMUSG00000075334	ENSMUSG00000028669	ENSMUSG00000048349	ENSMUSG00000037990		ENSMUSG00000084939	ENSMUSG00000096957
ENSMUSG00000092130	ENSMUSG00000071265	ENSMUSG00000032978	ENSMUSG00000030556	ENSMUSG00000024041	ENSMUSG00000025780	ENSMUSG00000026963	ENSMUSG00000020537		ENSMUSG00000044041	ENSMUSG00000040618	ENSMUSG00000035189	ENSMUSG00000025198	ENSMUSG00000045775	ENSMUSG00000029650	ENSMUSG00000080300	ENSMUSG00000015053		ENSMUSG00000045991	ENSMUSG00000028488
ENSMUSG00000033061	ENSMUSG00000090955	ENSMUSG00000048520	ENSMUSG00000020780	ENSMUSG00000030093	ENSMUSG00000000266	ENSMUSG00000028357	ENSMUSG00000005533		ENSMUSG00000024411	ENSMUSG00000042055	ENSMUSG00000030792	ENSMUSG00000019842	ENSMUSG00000023993	ENSMUSG00000037681	ENSMUSG00000087129	ENSMUSG00000040219		ENSMUSG00000030017	ENSMUSG00000032042
ENSMUSG00000062017	ENSMUSG00000091455	ENSMUSG00000024815	ENSMUSG00000072694	ENSMUSG00000024731	ENSMUSG00000036775	ENSMUSG00000056632	ENSMUSG00000049439		ENSMUSG00000005547	ENSMUSG00000020894	ENSMUSG00000087477	ENSMUSG00000058173	ENSMUSG00000068154	ENSMUSG00000045071	ENSMUSG00000087354	ENSMUSG00000019979		ENSMUSG00000029260	ENSMUSG00000037053
ENSMUSG00000095213	ENSMUSG00000045534	ENSMUSG00000087230	ENSMUSG00000028572	ENSMUSG00000068086	ENSMUSG00000024215	ENSMUSG00000082860	ENSMUSG00000075701		ENSMUSG00000072598	ENSMUSG00000033065	ENSMUSG00000049092	ENSMUSG00000028088	ENSMUSG00000036123	ENSMUSG00000022838	ENSMUSG00000087445	ENSMUSG00000039115		ENSMUSG00000055827	ENSMUSG00000041696
ENSMUSG00000059042	ENSMUSG00000087349	ENSMUSG00000048852	ENSMUSG00000026303	ENSMUSG00000074195	ENSMUSG00000030659	ENSMUSG00000054537	ENSMUSG00000015476		ENSMUSG00000066515	ENSMUSG00000025969	ENSMUSG00000090588	ENSMUSG00000003227	ENSMUSG00000037868	ENSMUSG00000039853	ENSMUSG00000073144	ENSMUSG00000047330		ENSMUSG00000055748	ENSMUSG00000007805
ENSMUSG00000074240	ENSMUSG00000021838	ENSMUSG00000025489	ENSMUSG00000034235	ENSMUSG00000063234	ENSMUSG00000058070	ENSMUSG00000050866	ENSMUSG00000042210		ENSMUSG00000063177	ENSMUSG00000085328	ENSMUSG00000039519	ENSMUSG00000061414	ENSMUSG00000024371	ENSMUSG00000039481	ENSMUSG00000097231	ENSMUSG00000034520		ENSMUSG00000046213	ENSMUSG00000075701
ENSMUSG00000061852	ENSMUSG00000038539	ENSMUSG00000025746	ENSMUSG00000018566	ENSMUSG00000086861	ENSMUSG00000027999	ENSMUSG00000001168	ENSMUSG00000045896		ENSMUSG00000062444	ENSMUSG00000066441	ENSMUSG00000050623	ENSMUSG00000042672	ENSMUSG00000013584	ENSMUSG00000039202	ENSMUSG00000023873	ENSMUSG00000086740		ENSMUSG00000037973	ENSMUSG00000063430
ENSMUSG00000070798	ENSMUSG00000092607	ENSMUSG00000067206	ENSMUSG00000034248	ENSMUSG00000087528	ENSMUSG00000054942	ENSMUSG00000044726	ENSMUSG00000054408		ENSMUSG00000024471	ENSMUSG00000020895	ENSMUSG00000034738	ENSMUSG00000025815	ENSMUSG00000085135	ENSMUSG00000015363	ENSMUSG00000022155	ENSMUSG00000039252		ENSMUSG00000096001	ENSMUSG00000060275
ENSMUSG00000053216	ENSMUSG00000006010	ENSMUSG00000068099	ENSMUSG00000038143	ENSMUSG00000042250	ENSMUSG00000020715	ENSMUSG00000094054	ENSMUSG00000040414		ENSMUSG00000021749	ENSMUSG00000035944	ENSMUSG00000085786	ENSMUSG00000035840	ENSMUSG00000071551	ENSMUSG00000033967	ENSMUSG00000097177	ENSMUSG00000020589		ENSMUSG00000074445	ENSMUSG00000000340
ENSMUSG00000050321	ENSMUSG00000022346	ENSMUSG00000025425	ENSMUSG00000018965	ENSMUSG00000053797	ENSMUSG00000022853	ENSMUSG00000037124	ENSMUSG00000029186		ENSMUSG00000024485	ENSMUSG00000044986	ENSMUSG00000053297	ENSMUSG00000074194	ENSMUSG00000037280	ENSMUSG00000037822	ENSMUSG00000026414	ENSMUSG00000046719		ENSMUSG00000032091	ENSMUSG00000047759
ENSMUSG00000037942	ENSMUSG00000043618	ENSMUSG00000030909	ENSMUSG00000022419	ENSMUSG00000025746	ENSMUSG00000034586	ENSMUSG00000095162	ENSMUSG00000074505		ENSMUSG00000060615	ENSMUSG00000032121	ENSMUSG00000023047	ENSMUSG00000058921	ENSMUSG00000089675	ENSMUSG00000036533	ENSMUSG00000061762	ENSMUSG00000021493		ENSMUSG00000017950	ENSMUSG00000039323
ENSMUSG00000056632	ENSMUSG00000019907	ENSMUSG00000053797	ENSMUSG00000033863	ENSMUSG00000017868	ENSMUSG00000020601	ENSMUSG00000037390	ENSMUSG00000033985		ENSMUSG00000025196	ENSMUSG00000043424	ENSMUSG00000026535	ENSMUSG00000001211	ENSMUSG00000021485	ENSMUSG00000078185	ENSMUSG00000029320	ENSMUSG00000029156		ENSMUSG00000034427	ENSMUSG00000022053
ENSMUSG00000087461	ENSMUSG00000051950	ENSMUSG00000038598	ENSMUSG00000013629	ENSMUSG00000024124	ENSMUSG00000032652	ENSMUSG00000096100	ENSMUSG00000046447		ENSMUSG00000042845	ENSMUSG00000039461	ENSMUSG00000039431	ENSMUSG00000039652	ENSMUSG00000090124	ENSMUSG00000033187	ENSMUSG00000097680	ENSMUSG00000032492		ENSMUSG00000056293	ENSMUSG00000045896
ENSMUSG00000089714	ENSMUSG00000018566	ENSMUSG00000024619	ENSMUSG00000000739	ENSMUSG00000018862	ENSMUSG00000017707	ENSMUSG00000078586	ENSMUSG00000000340		ENSMUSG00000090665	ENSMUSG00000078570	ENSMUSG00000022584	ENSMUSG00000086414	ENSMUSG00000035373	ENSMUSG00000023044	ENSMUSG00000000248	ENSMUSG00000087143		ENSMUSG00000058897	ENSMUSG00000032452
ENSMUSG00000028356	ENSMUSG00000021676	ENSMUSG00000068086	ENSMUSG00000046329	ENSMUSG00000030963	ENSMUSG00000026360	ENSMUSG00000094732	ENSMUSG00000040213		ENSMUSG00000032532	ENSMUSG00000019303	ENSMUSG00000044976	ENSMUSG00000074925	ENSMUSG00000043621	ENSMUSG00000060802	ENSMUSG00000086587	ENSMUSG00000036667		ENSMUSG00000000544	ENSMUSG00000026255
ENSMUSG00000073394	ENSMUSG00000022419	ENSMUSG00000021620	ENSMUSG00000054277	ENSMUSG00000044726	ENSMUSG00000016427	ENSMUSG00000078252	ENSMUSG00000031278		ENSMUSG00000022112	ENSMUSG00000025193	ENSMUSG00000013523	ENSMUSG00000034584	ENSMUSG00000001506	ENSMUSG00000051890	ENSMUSG00000020831	ENSMUSG00000040640		ENSMUSG00000026327	ENSMUSG00000031791
ENSMUSG00000028357	ENSMUSG00000068798	ENSMUSG00000022596	ENSMUSG00000032513	ENSMUSG00000053338	ENSMUSG00000085683	ENSMUSG00000079993	ENSMUSG00000038121		ENSMUSG00000063713	ENSMUSG00000067629	ENSMUSG00000035638	ENSMUSG00000030878	ENSMUSG00000030345	ENSMUSG00000079144	ENSMUSG00000013611	ENSMUSG00000085558		ENSMUSG00000000983	ENSMUSG00000017412
ENSMUSG00000096940	ENSMUSG00000025423	ENSMUSG00000086866	ENSMUSG00000048647	ENSMUSG00000095493	ENSMUSG00000021460	ENSMUSG00000051050	ENSMUSG00000025016		ENSMUSG00000035811	ENSMUSG00000041891	ENSMUSG00000075027	ENSMUSG00000035778	ENSMUSG00000026358	ENSMUSG00000046826	ENSMUSG00000074472	ENSMUSG00000003849		ENSMUSG00000023122	ENSMUSG00000078698
ENSMUSG00000036949	ENSMUSG00000023921	ENSMUSG00000006218	ENSMUSG00000043542	ENSMUSG00000027556	ENSMUSG00000049940	ENSMUSG00000097607	ENSMUSG00000009549		ENSMUSG00000037578	ENSMUSG00000032263	ENSMUSG00000027978	ENSMUSG00000085174	ENSMUSG00000022040	ENSMUSG00000018796	ENSMUSG00000082088	ENSMUSG00000097174		ENSMUSG00000017723	ENSMUSG00000037393
ENSMUSG00000028386	ENSMUSG00000021065	ENSMUSG00000066108	ENSMUSG00000008206	ENSMUSG00000086141	ENSMUSG00000021340	ENSMUSG00000022809	ENSMUSG00000032046		ENSMUSG00000038295	ENSMUSG00000039682	ENSMUSG00000036853	ENSMUSG00000056966	ENSMUSG00000054128	ENSMUSG00000025328	ENSMUSG00000097281	ENSMUSG00000031486		ENSMUSG00000028255	ENSMUSG00000034324
ENSMUSG00000035429	ENSMUSG00000019977	ENSMUSG00000021336	ENSMUSG00000030802	ENSMUSG00000091055	ENSMUSG00000054474	ENSMUSG00000078672	ENSMUSG00000024807		ENSMUSG00000087476	ENSMUSG00000058793	ENSMUSG00000032015	ENSMUSG00000085811	ENSMUSG00000032446	ENSMUSG00000039270	ENSMUSG00000061510	ENSMUSG00000069171		ENSMUSG00000013643	ENSMUSG00000037922
ENSMUSG00000037124	ENSMUSG00000028524	ENSMUSG00000062017	ENSMUSG00000074466	ENSMUSG00000009646	ENSMUSG00000021263	ENSMUSG00000030954	ENSMUSG00000042743		ENSMUSG00000022829	ENSMUSG00000060579	ENSMUSG00000077737	ENSMUSG00000044139	ENSMUSG00000047798	ENSMUSG00000074259	ENSMUSG00000085028	ENSMUSG00000045777		ENSMUSG00000035852	ENSMUSG00000054598
ENSMUSG00000026450	ENSMUSG00000021917	ENSMUSG00000054746	ENSMUSG00000006675	ENSMUSG00000034677	ENSMUSG00000064367	ENSMUSG00000022026	ENSMUSG00000066553		ENSMUSG00000038298	ENSMUSG00000028532	ENSMUSG00000030137	ENSMUSG00000021054	ENSMUSG00000042604	ENSMUSG00000038903	ENSMUSG00000046352	ENSMUSG00000037855		ENSMUSG00000031891	ENSMUSG00000019852
ENSMUSG00000097315	ENSMUSG00000001248	ENSMUSG00000092550	ENSMUSG00000024424	ENSMUSG00000037974	ENSMUSG00000042246	ENSMUSG00000000204	ENSMUSG00000045875		ENSMUSG00000033774	ENSMUSG00000003809	ENSMUSG00000023913	ENSMUSG00000051335	ENSMUSG00000096701	ENSMUSG00000040170	ENSMUSG00000074065	ENSMUSG00000030020		ENSMUSG00000048992	ENSMUSG00000025932
ENSMUSG00000063232	ENSMUSG00000020262	ENSMUSG00000097607	ENSMUSG00000078350	ENSMUSG00000086416	ENSMUSG00000020593	ENSMUSG00000021795	ENSMUSG00000031425		ENSMUSG00000062309	ENSMUSG00000047146	ENSMUSG00000038418	ENSMUSG00000022748	ENSMUSG00000089672	ENSMUSG00000025202	ENSMUSG00000097209	ENSMUSG00000030048		ENSMUSG00000030954	ENSMUSG00000032557
ENSMUSG00000050866	ENSMUSG00000014905	ENSMUSG00000079451	ENSMUSG00000071723	ENSMUSG00000027670	ENSMUSG00000035834	ENSMUSG00000047517	ENSMUSG00000030872		ENSMUSG00000028749	ENSMUSG00000036941	ENSMUSG00000032207	ENSMUSG00000029869	ENSMUSG00000067297	ENSMUSG00000014177	ENSMUSG00000086549	ENSMUSG00000097404		ENSMUSG00000030866	ENSMUSG00000073293
ENSMUSG00000021730	ENSMUSG00000042500	ENSMUSG00000044294	ENSMUSG00000020593	ENSMUSG00000092550	ENSMUSG00000032238	ENSMUSG00000055748	ENSMUSG00000029455		ENSMUSG00000085551	ENSMUSG00000025170	ENSMUSG00000030075	ENSMUSG00000057246	ENSMUSG00000039878	ENSMUSG00000062995	ENSMUSG00000085667	ENSMUSG00000073406		ENSMUSG00000060188	ENSMUSG00000029211
ENSMUSG00000094613	ENSMUSG00000032526	ENSMUSG00000022783	ENSMUSG00000025616	ENSMUSG00000079019	ENSMUSG00000069805	ENSMUSG00000055561	ENSMUSG00000058070		ENSMUSG00000020010	ENSMUSG00000019876	ENSMUSG00000026527	ENSMUSG00000070802	ENSMUSG00000026398	ENSMUSG00000028906	ENSMUSG00000092741	ENSMUSG00000092286		ENSMUSG00000027068	ENSMUSG00000021200
ENSMUSG00000094053	ENSMUSG00000026245	ENSMUSG00000013083	ENSMUSG00000028132	ENSMUSG00000085101	ENSMUSG00000036879	ENSMUSG00000030017	ENSMUSG00000053398		ENSMUSG00000034336	ENSMUSG00000027602	ENSMUSG00000002104	ENSMUSG00000022548	ENSMUSG00000039814	ENSMUSG00000046782	ENSMUSG00000030287	ENSMUSG00000025582		ENSMUSG00000042808	ENSMUSG00000038602
ENSMUSG00000050822	ENSMUSG00000028525	ENSMUSG00000017868	ENSMUSG00000031570	ENSMUSG00000020609	ENSMUSG00000048647	ENSMUSG00000071356	ENSMUSG00000015354		ENSMUSG00000063704	ENSMUSG00000020444	ENSMUSG00000024500	ENSMUSG00000087222	ENSMUSG00000031980	ENSMUSG00000025933	ENSMUSG00000097347	ENSMUSG00000040003		ENSMUSG00000044162	ENSMUSG00000052852
ENSMUSG00000097417	ENSMUSG00000021876	ENSMUSG00000095028	ENSMUSG00000059708	ENSMUSG00000030162	ENSMUSG00000060206	ENSMUSG00000074445	ENSMUSG00000046314		ENSMUSG00000049396	ENSMUSG00000024901	ENSMUSG00000091542	ENSMUSG00000044252	ENSMUSG00000046179	ENSMUSG00000019478	ENSMUSG00000089736	ENSMUSG00000037860		ENSMUSG00000040600	ENSMUSG00000087014
ENSMUSG00000019892	ENSMUSG00000020034	ENSMUSG00000024041	ENSMUSG00000050944	ENSMUSG00000046804	ENSMUSG00000035227	ENSMUSG00000036813	ENSMUSG00000020902		ENSMUSG00000015787	ENSMUSG00000003123	ENSMUSG00000003585	ENSMUSG00000040794	ENSMUSG00000071552	ENSMUSG00000023393	ENSMUSG00000033847	ENSMUSG00000053626		ENSMUSG00000089652	ENSMUSG00000020218
ENSMUSG00000041358	ENSMUSG00000028830	ENSMUSG00000030954	ENSMUSG00000020902	ENSMUSG00000068587	ENSMUSG00000020311	ENSMUSG00000055827	ENSMUSG00000000142		ENSMUSG00000079110	ENSMUSG00000054708	ENSMUSG00000040528	ENSMUSG00000006638	ENSMUSG00000031595	ENSMUSG00000071253	ENSMUSG00000085687	ENSMUSG00000026207		ENSMUSG00000031098	ENSMUSG00000072770
ENSMUSG00000056061	ENSMUSG00000000359	ENSMUSG00000030017	ENSMUSG00000057181	ENSMUSG00000024619	ENSMUSG00000038816	ENSMUSG00000027690	ENSMUSG00000040276		ENSMUSG00000039372	ENSMUSG00000035390	ENSMUSG00000097113	ENSMUSG00000079434	ENSMUSG00000021278	ENSMUSG00000049907	ENSMUSG00000080316	ENSMUSG00000050473		ENSMUSG00000061947	ENSMUSG00000075304
ENSMUSG00000031654	ENSMUSG00000025184	ENSMUSG00000071356	ENSMUSG00000020137	ENSMUSG00000021208	ENSMUSG00000026189	ENSMUSG00000059654	ENSMUSG00000033900		ENSMUSG00000017943	ENSMUSG00000013033	ENSMUSG00000041889	ENSMUSG00000043639	ENSMUSG00000035459	ENSMUSG00000097354	ENSMUSG00000023019	ENSMUSG00000046748		ENSMUSG00000023073	ENSMUSG00000036278
ENSMUSG00000067231	ENSMUSG00000026049	ENSMUSG00000022026	ENSMUSG00000048578	ENSMUSG00000060459	ENSMUSG00000026864	ENSMUSG00000034362	ENSMUSG00000040265		ENSMUSG00000043924	ENSMUSG00000023966	ENSMUSG00000073489	ENSMUSG00000097345	ENSMUSG00000001739	ENSMUSG00000029499	ENSMUSG00000085376	ENSMUSG00000028445		ENSMUSG00000032496	ENSMUSG00000032064
ENSMUSG00000097767	ENSMUSG00000093553	ENSMUSG00000000204	ENSMUSG00000041361	ENSMUSG00000024388	ENSMUSG00000026198	ENSMUSG00000017723	ENSMUSG00000022053		ENSMUSG00000054453	ENSMUSG00000001827	ENSMUSG00000066684	ENSMUSG00000055725	ENSMUSG00000026692	ENSMUSG00000040828	ENSMUSG00000025450	ENSMUSG00000050014		ENSMUSG00000079025	ENSMUSG00000021719
ENSMUSG00000027577	ENSMUSG00000024072	ENSMUSG00000000983	ENSMUSG00000038116	ENSMUSG00000021795	ENSMUSG00000020091	ENSMUSG00000058427	ENSMUSG00000024897		ENSMUSG00000058420	ENSMUSG00000050394	ENSMUSG00000074813	ENSMUSG00000002222	ENSMUSG00000097222	ENSMUSG00000043587	ENSMUSG00000040840	ENSMUSG00000017737		ENSMUSG00000054161	ENSMUSG00000053398
ENSMUSG00000030093	ENSMUSG00000053647	ENSMUSG00000022824	ENSMUSG00000024807	ENSMUSG00000096001	ENSMUSG00000033416	ENSMUSG00000032091	ENSMUSG00000018340		ENSMUSG00000020836	ENSMUSG00000018740	ENSMUSG00000073158	ENSMUSG00000024978	ENSMUSG00000020185	ENSMUSG00000033389	ENSMUSG00000085218	ENSMUSG00000027574		ENSMUSG00000054422	ENSMUSG00000018800
ENSMUSG00000040978	ENSMUSG00000003500	ENSMUSG00000078672	ENSMUSG00000028524	ENSMUSG00000022026	ENSMUSG00000021371	ENSMUSG00000032661	ENSMUSG00000082908		ENSMUSG00000003484	ENSMUSG00000086841	ENSMUSG00000034320	ENSMUSG00000086915	ENSMUSG00000073716	ENSMUSG00000027332	ENSMUSG00000093459	ENSMUSG00000020354		ENSMUSG00000024388	ENSMUSG00000025780
ENSMUSG00000032978	ENSMUSG00000019820	ENSMUSG00000013643	ENSMUSG00000027236	ENSMUSG00000037145	ENSMUSG00000040434	ENSMUSG00000030866	ENSMUSG00000028044		ENSMUSG00000033208	ENSMUSG00000039126	ENSMUSG00000035547	ENSMUSG00000071506	ENSMUSG00000037846	ENSMUSG00000047866	ENSMUSG00000050944	ENSMUSG00000052889		ENSMUSG00000059668	ENSMUSG00000028801
ENSMUSG00000047641	ENSMUSG00000048537	ENSMUSG00000032661	ENSMUSG00000037493	ENSMUSG00000013643	ENSMUSG00000026090	ENSMUSG00000042808	ENSMUSG00000025036		ENSMUSG00000008540	ENSMUSG00000043885	ENSMUSG00000086475	ENSMUSG00000057722	ENSMUSG00000033453	ENSMUSG00000042647	ENSMUSG00000029687	ENSMUSG00000049709		ENSMUSG00000032033	ENSMUSG00000086881
ENSMUSG00000097421	ENSMUSG00000062110	ENSMUSG00000059654	ENSMUSG00000075701	ENSMUSG00000059654	ENSMUSG00000021903	ENSMUSG00000038805	ENSMUSG00000054619		ENSMUSG00000036185	ENSMUSG00000092400	ENSMUSG00000038508	ENSMUSG00000034156	ENSMUSG00000083797	ENSMUSG00000017978	ENSMUSG00000051727	ENSMUSG00000040405		ENSMUSG00000021751	ENSMUSG00000097083
ENSMUSG00000094559	ENSMUSG00000031532	ENSMUSG00000068587	ENSMUSG00000034906	ENSMUSG00000045991	ENSMUSG00000001918	ENSMUSG00000013643	ENSMUSG00000032725		ENSMUSG00000022415	ENSMUSG00000022032	ENSMUSG00000020839	ENSMUSG00000079505	ENSMUSG00000066258	ENSMUSG00000042073	ENSMUSG00000043439	ENSMUSG00000037463		ENSMUSG00000036805	ENSMUSG00000050931
ENSMUSG00000025425	ENSMUSG00000009549	ENSMUSG00000047230	ENSMUSG00000038080	ENSMUSG00000054422	ENSMUSG00000074754	ENSMUSG00000045991	ENSMUSG00000035239		ENSMUSG00000054618	ENSMUSG00000068739	ENSMUSG00000004891	ENSMUSG00000030030	ENSMUSG00000079012	ENSMUSG00000033763	ENSMUSG00000049892	ENSMUSG00000005220		ENSMUSG00000058427	ENSMUSG00000045246
ENSMUSG00000041984	ENSMUSG00000022514	ENSMUSG00000037390	ENSMUSG00000067653	ENSMUSG00000025401	ENSMUSG00000035239	ENSMUSG00000017950	ENSMUSG00000051041		ENSMUSG00000019368	ENSMUSG00000072966	ENSMUSG00000039116	ENSMUSG00000031286	ENSMUSG00000063687	ENSMUSG00000029603	ENSMUSG00000029130	ENSMUSG00000032285		ENSMUSG00000024029	ENSMUSG00000005667
ENSMUSG00000064057	ENSMUSG00000040618	ENSMUSG00000052485	ENSMUSG00000005949	ENSMUSG00000030017	ENSMUSG00000022197	ENSMUSG00000029865	ENSMUSG00000020620		ENSMUSG00000032289	ENSMUSG00000024777	ENSMUSG00000020635	ENSMUSG00000097357	ENSMUSG00000067219	ENSMUSG00000052397	ENSMUSG00000037243	ENSMUSG00000032015		ENSMUSG00000053964	ENSMUSG00000079657
ENSMUSG00000085068	ENSMUSG00000042055	ENSMUSG00000094559	ENSMUSG00000032652	ENSMUSG00000023247	ENSMUSG00000039763	ENSMUSG00000056293	ENSMUSG00000049670		ENSMUSG00000030228	ENSMUSG00000040254	ENSMUSG00000023972	ENSMUSG00000053907	ENSMUSG00000020901	ENSMUSG00000081888	ENSMUSG00000005142	ENSMUSG00000074736		ENSMUSG00000026981	ENSMUSG00000038065
ENSMUSG00000053719	ENSMUSG00000003380	ENSMUSG00000030364	ENSMUSG00000027359	ENSMUSG00000026405	ENSMUSG00000031666	ENSMUSG00000000983	ENSMUSG00000026049		ENSMUSG00000084793	ENSMUSG00000007216	ENSMUSG00000029217	ENSMUSG00000029864	ENSMUSG00000035835	ENSMUSG00000043252	ENSMUSG00000029722	ENSMUSG00000006270		ENSMUSG00000030413	ENSMUSG00000025036
ENSMUSG00000096100	ENSMUSG00000018340	ENSMUSG00000096001	ENSMUSG00000039130	ENSMUSG00000047517	ENSMUSG00000039179	ENSMUSG00000096001	ENSMUSG00000063455		ENSMUSG00000044364	ENSMUSG00000030177	ENSMUSG00000085399	ENSMUSG00000021506	ENSMUSG00000048251	ENSMUSG00000078486	ENSMUSG00000023070	ENSMUSG00000020435		ENSMUSG00000056071	ENSMUSG00000087141
ENSMUSG00000022783	ENSMUSG00000020894	ENSMUSG00000045991	ENSMUSG00000085829	ENSMUSG00000042638	ENSMUSG00000001020	ENSMUSG00000034427	ENSMUSG00000026080		ENSMUSG00000031382	ENSMUSG00000030560	ENSMUSG00000075312	ENSMUSG00000033618	ENSMUSG00000005696	ENSMUSG00000037814	ENSMUSG00000086427	ENSMUSG00000040289		ENSMUSG00000016942	ENSMUSG00000031290
ENSMUSG00000006546	ENSMUSG00000021265	ENSMUSG00000044162	ENSMUSG00000002489	ENSMUSG00000071356	ENSMUSG00000023169	ENSMUSG00000091199	ENSMUSG00000042116		ENSMUSG00000067813	ENSMUSG00000097258	ENSMUSG00000031842	ENSMUSG00000085551	ENSMUSG00000056752	ENSMUSG00000022665	ENSMUSG00000026576	ENSMUSG00000049551		ENSMUSG00000032226	ENSMUSG00000031147
ENSMUSG00000022809	ENSMUSG00000075705	ENSMUSG00000047517	ENSMUSG00000029406	ENSMUSG00000047230	ENSMUSG00000048218	ENSMUSG00000000544	ENSMUSG00000030499		ENSMUSG00000081401	ENSMUSG00000026520	ENSMUSG00000034275	ENSMUSG00000038248	ENSMUSG00000097124	ENSMUSG00000097814	ENSMUSG00000036492	ENSMUSG00000084843		ENSMUSG00000089960	ENSMUSG00000020571
ENSMUSG00000059908	ENSMUSG00000046329	ENSMUSG00000017950	ENSMUSG00000038473	ENSMUSG00000027690	ENSMUSG00000031570	ENSMUSG00000028356	ENSMUSG00000074754		ENSMUSG00000091747	ENSMUSG00000015619	ENSMUSG00000090084	ENSMUSG00000084401	ENSMUSG00000059060	ENSMUSG00000072568	ENSMUSG00000038267	ENSMUSG00000085504		ENSMUSG00000042784	ENSMUSG00000045094
ENSMUSG00000026963	ENSMUSG00000041272	ENSMUSG00000041237	ENSMUSG00000039763	ENSMUSG00000017950	ENSMUSG00000040713	ENSMUSG00000032496	ENSMUSG00000003531		ENSMUSG00000027273	ENSMUSG00000037259	ENSMUSG00000002076	ENSMUSG00000052658	ENSMUSG00000040061	ENSMUSG00000027375	ENSMUSG00000041354	ENSMUSG00000030732		ENSMUSG00000041301	ENSMUSG00000054477
ENSMUSG00000066513	ENSMUSG00000053317	ENSMUSG00000084939	ENSMUSG00000000340	ENSMUSG00000030954	ENSMUSG00000028669	ENSMUSG00000028255	ENSMUSG00000038594		ENSMUSG00000014725	ENSMUSG00000051817	ENSMUSG00000028444	ENSMUSG00000030483	ENSMUSG00000057729	ENSMUSG00000028383	ENSMUSG00000097589	ENSMUSG00000017400		ENSMUSG00000041261	ENSMUSG00000043487
ENSMUSG00000095493	ENSMUSG00000033065	ENSMUSG00000029371	ENSMUSG00000022136	ENSMUSG00000000983	ENSMUSG00000018411	ENSMUSG00000029371	ENSMUSG00000069114		ENSMUSG00000054752	ENSMUSG00000068396	ENSMUSG00000024268	ENSMUSG00000053279	ENSMUSG00000073555	ENSMUSG00000020919	ENSMUSG00000029772	ENSMUSG00000055540		ENSMUSG00000034634	ENSMUSG00000028631
ENSMUSG00000031981	ENSMUSG00000026768	ENSMUSG00000034427	ENSMUSG00000028017	ENSMUSG00000023073	ENSMUSG00000030729	ENSMUSG00000037973	ENSMUSG00000029456		ENSMUSG00000022595	ENSMUSG00000058145	ENSMUSG00000020405	ENSMUSG00000031490	ENSMUSG00000090369	ENSMUSG00000022610	ENSMUSG00000040165	ENSMUSG00000040649		ENSMUSG00000042638	ENSMUSG00000027316
ENSMUSG00000032564	ENSMUSG00000025969	ENSMUSG00000060459	ENSMUSG00000021676	ENSMUSG00000053964	ENSMUSG00000038143	ENSMUSG00000031891	ENSMUSG00000043631		ENSMUSG00000071719	ENSMUSG00000038777	ENSMUSG00000037474	ENSMUSG00000007097	ENSMUSG00000021983	ENSMUSG00000084910	ENSMUSG00000060621	ENSMUSG00000097622		ENSMUSG00000029375	ENSMUSG00000085071
ENSMUSG00000051663	ENSMUSG00000070407	ENSMUSG00000033213	ENSMUSG00000026360	ENSMUSG00000067206	ENSMUSG00000029650	ENSMUSG00000040600	ENSMUSG00000026648		ENSMUSG00000000567	ENSMUSG00000039234	ENSMUSG00000055373	ENSMUSG00000031431	ENSMUSG00000079685	ENSMUSG00000002799	ENSMUSG00000085334	ENSMUSG00000018620		ENSMUSG00000058354	ENSMUSG00000005268
ENSMUSG00000000204	ENSMUSG00000085328	ENSMUSG00000024730	ENSMUSG00000063953	ENSMUSG00000029371	ENSMUSG00000037681	ENSMUSG00000042784	ENSMUSG00000068205		ENSMUSG00000076498	ENSMUSG00000061111	ENSMUSG00000026429	ENSMUSG00000042485	ENSMUSG00000005836	ENSMUSG00000034730	ENSMUSG00000085235	ENSMUSG00000059852		ENSMUSG00000025401	ENSMUSG00000008999
ENSMUSG00000073628	ENSMUSG00000066441	ENSMUSG00000032690	ENSMUSG00000000948	ENSMUSG00000033213	ENSMUSG00000045071	ENSMUSG00000071561	ENSMUSG00000069835		ENSMUSG00000090576	ENSMUSG00000044519	ENSMUSG00000035615	ENSMUSG00000043541	ENSMUSG00000016624	ENSMUSG00000035811	ENSMUSG00000070305	ENSMUSG00000056296		ENSMUSG00000054200	ENSMUSG00000024395
ENSMUSG00000034918	ENSMUSG00000020895	ENSMUSG00000032496	ENSMUSG00000049858	ENSMUSG00000000544	ENSMUSG00000028545	ENSMUSG00000091575	ENSMUSG00000034765		ENSMUSG00000044288	ENSMUSG00000028811	ENSMUSG00000027692	ENSMUSG00000025175	ENSMUSG00000040936	ENSMUSG00000032607	ENSMUSG00000041235	ENSMUSG00000085582		ENSMUSG00000043430	ENSMUSG00000089774
ENSMUSG00000006218	ENSMUSG00000043629	ENSMUSG00000023073	ENSMUSG00000021061	ENSMUSG00000032226	ENSMUSG00000022838	ENSMUSG00000030717	ENSMUSG00000024150		ENSMUSG00000030873	ENSMUSG00000042747	ENSMUSG00000044703	ENSMUSG00000032988	ENSMUSG00000097414	ENSMUSG00000069814	ENSMUSG00000084274	ENSMUSG00000047894		ENSMUSG00000091575	ENSMUSG00000031994
ENSMUSG00000044726	ENSMUSG00000022769	ENSMUSG00000023247	ENSMUSG00000030659	ENSMUSG00000000204	ENSMUSG00000046159	ENSMUSG00000024029	ENSMUSG00000041215		ENSMUSG00000087008	ENSMUSG00000078700	ENSMUSG00000056144	ENSMUSG00000040125	ENSMUSG00000024670	ENSMUSG00000028115	ENSMUSG00000066894	ENSMUSG00000003657		ENSMUSG00000032690	ENSMUSG00000004043
ENSMUSG00000071561	ENSMUSG00000032575	ENSMUSG00000027690	ENSMUSG00000039485	ENSMUSG00000004885	ENSMUSG00000039853	ENSMUSG00000087027	ENSMUSG00000036764		ENSMUSG00000030110	ENSMUSG00000072235	ENSMUSG00000070031	ENSMUSG00000074264	ENSMUSG00000058715	ENSMUSG00000073295	ENSMUSG00000062794			ENSMUSG00000034159	ENSMUSG00000031410
ENSMUSG00000048939	ENSMUSG00000006345	ENSMUSG00000026175	ENSMUSG00000025198	ENSMUSG00000040600	ENSMUSG00000039481	ENSMUSG00000054200	ENSMUSG00000022514		ENSMUSG00000028039	ENSMUSG00000047473	ENSMUSG00000022351	ENSMUSG00000022265	ENSMUSG00000070291	ENSMUSG00000048058	ENSMUSG00000030282			ENSMUSG00000037390	ENSMUSG00000031210
ENSMUSG00000087248	ENSMUSG00000035944	ENSMUSG00000074445	ENSMUSG00000040181	ENSMUSG00000020080	ENSMUSG00000044352	ENSMUSG00000032690	ENSMUSG00000040359		ENSMUSG00000086428	ENSMUSG00000033624	ENSMUSG00000024421	ENSMUSG00000073538	ENSMUSG00000054136	ENSMUSG00000023011	ENSMUSG00000020282			ENSMUSG00000061718	ENSMUSG00000038665
ENSMUSG00000079451	ENSMUSG00000031232	ENSMUSG00000010601	ENSMUSG00000005533	ENSMUSG00000061531	ENSMUSG00000039202	ENSMUSG00000079025	ENSMUSG00000027777		ENSMUSG00000026185	ENSMUSG00000041548	ENSMUSG00000036896	ENSMUSG00000041649	ENSMUSG00000020493	ENSMUSG00000038963	ENSMUSG00000051413			ENSMUSG00000056148	ENSMUSG00000037605
ENSMUSG00000038968	ENSMUSG00000044986	ENSMUSG00000063851	ENSMUSG00000019842	ENSMUSG00000073399	ENSMUSG00000015363	ENSMUSG00000050762	ENSMUSG00000036411		ENSMUSG00000068860	ENSMUSG00000033965	ENSMUSG00000057191	ENSMUSG00000026778	ENSMUSG00000028195	ENSMUSG00000081683	ENSMUSG00000085508			ENSMUSG00000026989	ENSMUSG00000061576
ENSMUSG00000078586	ENSMUSG00000032121	ENSMUSG00000042808	ENSMUSG00000086914	ENSMUSG00000032978	ENSMUSG00000014905	ENSMUSG00000041237	ENSMUSG00000066235		ENSMUSG00000047786	ENSMUSG00000073889	ENSMUSG00000031137	ENSMUSG00000054453	ENSMUSG00000031779	ENSMUSG00000050947	ENSMUSG00000027315			ENSMUSG00000050762	ENSMUSG00000031376
ENSMUSG00000040808	ENSMUSG00000043424	ENSMUSG00000079025	ENSMUSG00000058173	ENSMUSG00000032661	ENSMUSG00000033967	ENSMUSG00000026981	ENSMUSG00000021820		ENSMUSG00000086564	ENSMUSG00000031016	ENSMUSG00000028392	ENSMUSG00000043668	ENSMUSG00000053318	ENSMUSG00000097092	ENSMUSG00000044626			ENSMUSG00000090186	ENSMUSG00000041828
ENSMUSG00000037428	ENSMUSG00000041577	ENSMUSG00000028357	ENSMUSG00000002012	ENSMUSG00000032690	ENSMUSG00000037822	ENSMUSG00000078664	ENSMUSG00000032773		ENSMUSG00000033147	ENSMUSG00000078706	ENSMUSG00000015112	ENSMUSG00000047996	ENSMUSG00000006800	ENSMUSG00000044005	ENSMUSG00000031647			ENSMUSG00000021803	ENSMUSG00000086337
ENSMUSG00000074665	ENSMUSG00000033900	ENSMUSG00000022809	ENSMUSG00000021055	ENSMUSG00000038009	ENSMUSG00000006010	ENSMUSG00000024105	ENSMUSG00000032841		ENSMUSG00000015890	ENSMUSG00000019737	ENSMUSG00000034330	ENSMUSG00000051373	ENSMUSG00000034947	ENSMUSG00000022510	ENSMUSG00000049521			ENSMUSG00000062783	ENSMUSG00000034825
ENSMUSG00000037974	ENSMUSG00000028044	ENSMUSG00000034918	ENSMUSG00000025813	ENSMUSG00000058354	ENSMUSG00000035407	ENSMUSG00000089652	ENSMUSG00000010609		ENSMUSG00000074342	ENSMUSG00000097504	ENSMUSG00000001166	ENSMUSG00000028152	ENSMUSG00000005057	ENSMUSG00000033998	ENSMUSG00000022194			ENSMUSG00000022376	ENSMUSG00000034898
ENSMUSG00000058925	ENSMUSG00000068205	ENSMUSG00000053964	ENSMUSG00000014077	ENSMUSG00000084939	ENSMUSG00000036533	ENSMUSG00000084939	ENSMUSG00000028833		ENSMUSG00000041552	ENSMUSG00000021416	ENSMUSG00000007034	ENSMUSG00000022206	ENSMUSG00000043740	ENSMUSG00000029189	ENSMUSG00000004698			ENSMUSG00000058063	ENSMUSG00000034258
ENSMUSG00000024245	ENSMUSG00000039461	ENSMUSG00000038009	ENSMUSG00000028088	ENSMUSG00000022824	ENSMUSG00000078185	ENSMUSG00000073043	ENSMUSG00000028488		ENSMUSG00000093916	ENSMUSG00000045259	ENSMUSG00000036820	ENSMUSG00000020963	ENSMUSG00000029919	ENSMUSG00000097662	ENSMUSG00000068079			ENSMUSG00000070687	ENSMUSG00000061100
ENSMUSG00000036731	ENSMUSG00000078570	ENSMUSG00000061531	ENSMUSG00000030872	ENSMUSG00000044162	ENSMUSG00000033187	ENSMUSG00000061808	ENSMUSG00000039910		ENSMUSG00000069270	ENSMUSG00000003273	ENSMUSG00000022901	ENSMUSG00000030691	ENSMUSG00000032440	ENSMUSG00000036687	ENSMUSG00000037266			ENSMUSG00000004552	ENSMUSG00000023092
ENSMUSG00000030909	ENSMUSG00000019303	ENSMUSG00000042638	ENSMUSG00000003227	ENSMUSG00000074445	ENSMUSG00000053317	ENSMUSG00000048992	ENSMUSG00000028794		ENSMUSG00000078925	ENSMUSG00000019971	ENSMUSG00000056553	ENSMUSG00000037071	ENSMUSG00000026829	ENSMUSG00000097055	ENSMUSG00000070995			ENSMUSG00000017688	ENSMUSG00000032353
ENSMUSG00000010505	ENSMUSG00000087006	ENSMUSG00000029556	ENSMUSG00000001334	ENSMUSG00000054555	ENSMUSG00000029456	ENSMUSG00000030413	ENSMUSG00000053965		ENSMUSG00000044461	ENSMUSG00000023094	ENSMUSG00000025165	ENSMUSG00000024134	ENSMUSG00000097352	ENSMUSG00000024558	ENSMUSG00000039046			ENSMUSG00000060402	ENSMUSG00000029161
ENSMUSG00000068099	ENSMUSG00000025193	ENSMUSG00000000544	ENSMUSG00000022383	ENSMUSG00000024653	ENSMUSG00000054277	ENSMUSG00000054161	ENSMUSG00000002014		ENSMUSG00000019775	ENSMUSG00000031709	ENSMUSG00000030510	ENSMUSG00000026331	ENSMUSG00000038037	ENSMUSG00000070737	ENSMUSG00000050390			ENSMUSG00000074715	ENSMUSG00000080115
ENSMUSG00000079516	ENSMUSG00000067629	ENSMUSG00000047728	ENSMUSG00000051098	ENSMUSG00000030838	ENSMUSG00000023044	ENSMUSG00000082956	ENSMUSG00000000296		ENSMUSG00000089789	ENSMUSG00000028654	ENSMUSG00000041794	ENSMUSG00000042401	ENSMUSG00000028270	ENSMUSG00000060152	ENSMUSG00000024887			ENSMUSG00000035165	ENSMUSG00000021219
ENSMUSG00000089697	ENSMUSG00000031613	ENSMUSG00000058427	ENSMUSG00000061414	ENSMUSG00000032323	ENSMUSG00000011179	ENSMUSG00000058897	ENSMUSG00000048458		ENSMUSG00000028139	ENSMUSG00000030168	ENSMUSG00000022216	ENSMUSG00000024979	ENSMUSG00000035121	ENSMUSG00000056629	ENSMUSG00000046380			ENSMUSG00000029379	ENSMUSG00000025140
ENSMUSG00000084989	ENSMUSG00000041891	ENSMUSG00000085421	ENSMUSG00000004043	ENSMUSG00000038745	ENSMUSG00000032182	ENSMUSG00000035852	ENSMUSG00000085006		ENSMUSG00000071735	ENSMUSG00000021356	ENSMUSG00000026896	ENSMUSG00000087306	ENSMUSG00000009292	ENSMUSG00000031835	ENSMUSG00000040282			ENSMUSG00000079190	ENSMUSG00000078349
ENSMUSG00000070546	ENSMUSG00000005533	ENSMUSG00000057346	ENSMUSG00000052934	ENSMUSG00000025497	ENSMUSG00000060802	ENSMUSG00000029375	ENSMUSG00000041202		ENSMUSG00000037962	ENSMUSG00000092060	ENSMUSG00000026458	ENSMUSG00000020793	ENSMUSG00000080303	ENSMUSG00000047844	ENSMUSG00000032372			ENSMUSG00000029380	ENSMUSG00000037736
ENSMUSG00000078949	ENSMUSG00000032263	ENSMUSG00000021795	ENSMUSG00000042672	ENSMUSG00000050866	ENSMUSG00000034118	ENSMUSG00000031098	ENSMUSG00000027313		ENSMUSG00000033949	ENSMUSG00000059897	ENSMUSG00000029149	ENSMUSG00000087177	ENSMUSG00000078122	ENSMUSG00000042216	ENSMUSG00000029068			ENSMUSG00000032661	ENSMUSG00000063455
ENSMUSG00000086255	ENSMUSG00000014077	ENSMUSG00000031551	ENSMUSG00000021265	ENSMUSG00000047728	ENSMUSG00000051890	ENSMUSG00000053964	ENSMUSG00000030934		ENSMUSG00000050640	ENSMUSG00000020388	ENSMUSG00000024697	ENSMUSG00000071636	ENSMUSG00000015702	ENSMUSG00000041608	ENSMUSG00000021957			ENSMUSG00000093460	ENSMUSG00000034472
ENSMUSG00000044681	ENSMUSG00000040118	ENSMUSG00000073399	ENSMUSG00000049604	ENSMUSG00000037161	ENSMUSG00000034235	ENSMUSG00000022126	ENSMUSG00000028161		ENSMUSG00000021306	ENSMUSG00000030559	ENSMUSG00000032643	ENSMUSG00000020335	ENSMUSG00000046805	ENSMUSG00000086847	ENSMUSG00000028164			ENSMUSG00000031430	ENSMUSG00000026421
ENSMUSG00000079497	ENSMUSG00000039682	ENSMUSG00000037033	ENSMUSG00000025815	ENSMUSG00000042808	ENSMUSG00000066687	ENSMUSG00000058354	ENSMUSG00000018566		ENSMUSG00000026679	ENSMUSG00000025784	ENSMUSG00000040969	ENSMUSG00000036814	ENSMUSG00000097081	ENSMUSG00000044485	ENSMUSG00000019312			ENSMUSG00000063011	ENSMUSG00000021390
ENSMUSG00000046804	ENSMUSG00000020340	ENSMUSG00000030866	ENSMUSG00000026870	ENSMUSG00000052396	ENSMUSG00000002014	ENSMUSG00000070661	ENSMUSG00000058486		ENSMUSG00000036264	ENSMUSG00000036062	ENSMUSG00000035314	ENSMUSG00000041141	ENSMUSG00000073988	ENSMUSG00000048442	ENSMUSG00000018167			ENSMUSG00000058952	ENSMUSG00000057715
ENSMUSG00000031394	ENSMUSG00000058793	ENSMUSG00000035852	ENSMUSG00000097908	ENSMUSG00000023918	ENSMUSG00000079144	ENSMUSG00000043430	ENSMUSG00000060376		ENSMUSG00000097858	ENSMUSG00000097163	ENSMUSG00000037440	ENSMUSG00000039492	ENSMUSG00000028071	ENSMUSG00000027840				ENSMUSG00000029829	ENSMUSG00000044186
ENSMUSG00000027876	ENSMUSG00000060579	ENSMUSG00000041301	ENSMUSG00000034903	ENSMUSG00000057346	ENSMUSG00000046826	ENSMUSG00000053093	ENSMUSG00000065987		ENSMUSG00000053522	ENSMUSG00000005950	ENSMUSG00000038578	ENSMUSG00000050276	ENSMUSG00000050357	ENSMUSG00000020577				ENSMUSG00000044303	ENSMUSG00000025789
ENSMUSG00000037033	ENSMUSG00000028532	ENSMUSG00000042784	ENSMUSG00000035840	ENSMUSG00000041237	ENSMUSG00000022793	ENSMUSG00000034159	ENSMUSG00000020262		ENSMUSG00000026180	ENSMUSG00000070644	ENSMUSG00000005410	ENSMUSG00000025876	ENSMUSG00000097358	ENSMUSG00000014725				ENSMUSG00000086868	ENSMUSG00000022003
ENSMUSG00000076434	ENSMUSG00000003809	ENSMUSG00000022126	ENSMUSG00000071347	ENSMUSG00000094806	ENSMUSG00000018796	ENSMUSG00000064057	ENSMUSG00000025648		ENSMUSG00000086468	ENSMUSG00000030407	ENSMUSG00000037419	ENSMUSG00000056648	ENSMUSG00000031756	ENSMUSG00000075463				ENSMUSG00000047728	ENSMUSG00000058568
ENSMUSG00000095257	ENSMUSG00000047146	ENSMUSG00000064057	ENSMUSG00000020571	ENSMUSG00000089960	ENSMUSG00000036160	ENSMUSG00000029379	ENSMUSG00000033825		ENSMUSG00000026639	ENSMUSG00000079168	ENSMUSG00000044060	ENSMUSG00000027071	ENSMUSG00000043155	ENSMUSG00000058174				ENSMUSG00000033579	ENSMUSG00000030087
ENSMUSG00000022986	ENSMUSG00000072640	ENSMUSG00000050866	ENSMUSG00000003135	ENSMUSG00000025347	ENSMUSG00000015776	ENSMUSG00000060188	ENSMUSG00000094935		ENSMUSG00000024936	ENSMUSG00000098098	ENSMUSG00000010358	ENSMUSG00000068117	ENSMUSG00000030214	ENSMUSG00000040564				ENSMUSG00000026205	ENSMUSG00000062329
ENSMUSG00000063234	ENSMUSG00000040713	ENSMUSG00000025401	ENSMUSG00000074194	ENSMUSG00000024730	ENSMUSG00000032500	ENSMUSG00000085421	ENSMUSG00000061013		ENSMUSG00000015970	ENSMUSG00000054716	ENSMUSG00000006777	ENSMUSG00000071489	ENSMUSG00000087541	ENSMUSG00000021908				ENSMUSG00000073672	ENSMUSG00000020155
ENSMUSG00000042567	ENSMUSG00000094627	ENSMUSG00000063011	ENSMUSG00000058921	ENSMUSG00000028217	ENSMUSG00000025328	ENSMUSG00000025401	ENSMUSG00000018999		ENSMUSG00000054034	ENSMUSG00000060924	ENSMUSG00000030200	ENSMUSG00000027674	ENSMUSG00000027843	ENSMUSG00000042686				ENSMUSG00000085569	ENSMUSG00000003477
ENSMUSG00000092550	ENSMUSG00000038319	ENSMUSG00000020159	ENSMUSG00000001211	ENSMUSG00000060183	ENSMUSG00000041361	ENSMUSG00000027068	ENSMUSG00000021573		ENSMUSG00000037408	ENSMUSG00000031938	ENSMUSG00000029086	ENSMUSG00000058743	ENSMUSG00000089726	ENSMUSG00000044062				ENSMUSG00000032373	ENSMUSG00000020990
ENSMUSG00000078689	ENSMUSG00000038312	ENSMUSG00000026981	ENSMUSG00000022754	ENSMUSG00000032496	ENSMUSG00000039270	ENSMUSG00000016942	ENSMUSG00000031791		ENSMUSG00000097739	ENSMUSG00000041313	ENSMUSG00000040033	ENSMUSG00000071719	ENSMUSG00000021069	ENSMUSG00000009633				ENSMUSG00000020774	ENSMUSG00000034768
ENSMUSG00000021986	ENSMUSG00000036941	ENSMUSG00000055026	ENSMUSG00000039652	ENSMUSG00000027225	ENSMUSG00000074259	ENSMUSG00000097990	ENSMUSG00000002384		ENSMUSG00000033581	ENSMUSG00000044433	ENSMUSG00000034708	ENSMUSG00000059146	ENSMUSG00000029596	ENSMUSG00000087387				ENSMUSG00000079800	ENSMUSG00000058297
ENSMUSG00000018862	ENSMUSG00000025170	ENSMUSG00000016942	ENSMUSG00000006010	ENSMUSG00000079339	ENSMUSG00000038903	ENSMUSG00000097227	ENSMUSG00000096957		ENSMUSG00000029352	ENSMUSG00000023809	ENSMUSG00000042745	ENSMUSG00000085500	ENSMUSG00000023473	ENSMUSG00000047428				ENSMUSG00000041237	ENSMUSG00000073557
ENSMUSG00000059654	ENSMUSG00000097908	ENSMUSG00000075611	ENSMUSG00000043629	ENSMUSG00000030364	ENSMUSG00000031748	ENSMUSG00000023122	ENSMUSG00000025140		ENSMUSG00000015966	ENSMUSG00000063142	ENSMUSG00000024535	ENSMUSG00000031489	ENSMUSG00000036526	ENSMUSG00000078670				ENSMUSG00000022126	ENSMUSG00000028838
ENSMUSG00000047517	ENSMUSG00000061013	ENSMUSG00000037145	ENSMUSG00000043719	ENSMUSG00000028965	ENSMUSG00000040170	ENSMUSG00000052819	ENSMUSG00000037426		ENSMUSG00000086894	ENSMUSG00000027075	ENSMUSG00000060512	ENSMUSG00000092278	ENSMUSG00000051314	ENSMUSG00000052565				ENSMUSG00000071203	ENSMUSG00000028017
ENSMUSG00000071356	ENSMUSG00000031770	ENSMUSG00000034785	ENSMUSG00000078607	ENSMUSG00000042041	ENSMUSG00000022419	ENSMUSG00000035165	ENSMUSG00000074212		ENSMUSG00000070985	ENSMUSG00000033060	ENSMUSG00000025534	ENSMUSG00000081188	ENSMUSG00000063611	ENSMUSG00000022603				ENSMUSG00000043705	ENSMUSG00000085779
ENSMUSG00000078672	ENSMUSG00000019876	ENSMUSG00000091199	ENSMUSG00000053644	ENSMUSG00000048482	ENSMUSG00000025202	ENSMUSG00000049128	ENSMUSG00000050556		ENSMUSG00000038146	ENSMUSG00000078532	ENSMUSG00000073599	ENSMUSG00000055471	ENSMUSG00000008496	ENSMUSG00000051359				ENSMUSG00000043613	ENSMUSG00000026873
ENSMUSG00000029371	ENSMUSG00000027602	ENSMUSG00000090176	ENSMUSG00000019851	ENSMUSG00000043085	ENSMUSG00000014177	ENSMUSG00000047854	ENSMUSG00000078698		ENSMUSG00000049086	ENSMUSG00000085207	ENSMUSG00000021025	ENSMUSG00000039579	ENSMUSG00000030156	ENSMUSG00000048497				ENSMUSG00000045761	ENSMUSG00000033595
ENSMUSG00000084939	ENSMUSG00000031666	ENSMUSG00000027514	ENSMUSG00000050931	ENSMUSG00000002992	ENSMUSG00000000340	ENSMUSG00000072999	ENSMUSG00000041797		ENSMUSG00000054793	ENSMUSG00000036661	ENSMUSG00000020846	ENSMUSG00000078157	ENSMUSG00000035042	ENSMUSG00000029168				ENSMUSG00000057346	ENSMUSG00000034295
ENSMUSG00000045991	ENSMUSG00000020444	ENSMUSG00000054161	ENSMUSG00000086414	ENSMUSG00000035852	ENSMUSG00000031373	ENSMUSG00000026417	ENSMUSG00000024640		ENSMUSG00000028919	ENSMUSG00000079553	ENSMUSG00000030560	ENSMUSG00000046318	ENSMUSG00000029449	ENSMUSG00000025270				ENSMUSG00000068246	ENSMUSG00000026888
ENSMUSG00000030017	ENSMUSG00000048371	ENSMUSG00000032357	ENSMUSG00000029563	ENSMUSG00000064057	ENSMUSG00000062995	ENSMUSG00000028217	ENSMUSG00000051098		ENSMUSG00000005672	ENSMUSG00000061306	ENSMUSG00000054693	ENSMUSG00000025479	ENSMUSG00000024247	ENSMUSG00000035161				ENSMUSG00000042759	ENSMUSG00000030518
ENSMUSG00000029260	ENSMUSG00000052727	ENSMUSG00000079339	ENSMUSG00000044352	ENSMUSG00000054200	ENSMUSG00000028906	ENSMUSG00000026327	ENSMUSG00000034825		ENSMUSG00000006313	ENSMUSG00000041717	ENSMUSG00000014599	ENSMUSG00000078252	ENSMUSG00000030978	ENSMUSG00000004558				ENSMUSG00000042306	ENSMUSG00000048388
ENSMUSG00000055827	ENSMUSG00000024901	ENSMUSG00000032908	ENSMUSG00000054408	ENSMUSG00000029378	ENSMUSG00000046782	ENSMUSG00000092130	ENSMUSG00000029777		ENSMUSG00000038010	ENSMUSG00000001700	ENSMUSG00000019979	ENSMUSG00000097730	ENSMUSG00000046731	ENSMUSG00000053025				ENSMUSG00000044912	ENSMUSG00000050064
ENSMUSG00000055748	ENSMUSG00000003123	ENSMUSG00000037973	ENSMUSG00000074925	ENSMUSG00000034427	ENSMUSG00000025933	ENSMUSG00000020062	ENSMUSG00000039197		ENSMUSG00000018554	ENSMUSG00000020598		ENSMUSG00000037737	ENSMUSG00000072214	ENSMUSG00000030104				ENSMUSG00000091618	ENSMUSG00000025911
ENSMUSG00000046213	ENSMUSG00000060429	ENSMUSG00000027562	ENSMUSG00000028182	ENSMUSG00000078664	ENSMUSG00000039943	ENSMUSG00000042759	ENSMUSG00000025512		ENSMUSG00000037833	ENSMUSG00000018581		ENSMUSG00000097481	ENSMUSG00000050350	ENSMUSG00000085873				ENSMUSG00000004540	ENSMUSG00000071226
ENSMUSG00000044021	ENSMUSG00000053334	ENSMUSG00000055748	ENSMUSG00000004631	ENSMUSG00000044303	ENSMUSG00000028161	ENSMUSG00000004540	ENSMUSG00000020340		ENSMUSG00000030256	ENSMUSG00000086061		ENSMUSG00000053695	ENSMUSG00000008318	ENSMUSG00000026525				ENSMUSG00000000308	ENSMUSG00000028794
ENSMUSG00000037973	ENSMUSG00000054708	ENSMUSG00000029379	ENSMUSG00000021371	ENSMUSG00000041703	ENSMUSG00000022292	ENSMUSG00000071203	ENSMUSG00000051910		ENSMUSG00000036091	ENSMUSG00000035000		ENSMUSG00000049694	ENSMUSG00000027811	ENSMUSG00000085749				ENSMUSG00000051397	ENSMUSG00000044748
ENSMUSG00000096001	ENSMUSG00000034353	ENSMUSG00000021751	ENSMUSG00000053398	ENSMUSG00000042784	ENSMUSG00000046329	ENSMUSG00000021640	ENSMUSG00000062329		ENSMUSG00000096062	ENSMUSG00000092626		ENSMUSG00000097982	ENSMUSG00000036634	ENSMUSG00000032719				ENSMUSG00000029026	ENSMUSG00000050503
ENSMUSG00000074445	ENSMUSG00000003038	ENSMUSG00000078664	ENSMUSG00000036298	ENSMUSG00000068246	ENSMUSG00000019478	ENSMUSG00000090186	ENSMUSG00000043629		ENSMUSG00000090273	ENSMUSG00000086907		ENSMUSG00000059383	ENSMUSG00000035578	ENSMUSG00000009394				ENSMUSG00000035186	ENSMUSG00000030401
ENSMUSG00000047295	ENSMUSG00000030255	ENSMUSG00000060183	ENSMUSG00000003526	ENSMUSG00000056071	ENSMUSG00000078607	ENSMUSG00000023073	ENSMUSG00000042066		ENSMUSG00000061527	ENSMUSG00000060227		ENSMUSG00000012705	ENSMUSG00000030263	ENSMUSG00000022523				ENSMUSG00000043592	ENSMUSG00000089635
ENSMUSG00000032091	ENSMUSG00000031824	ENSMUSG00000025330	ENSMUSG00000036879	ENSMUSG00000036422	ENSMUSG00000026870	ENSMUSG00000038009	ENSMUSG00000057337		ENSMUSG00000052135	ENSMUSG00000031840		ENSMUSG00000058499	ENSMUSG00000029521	ENSMUSG00000041482				ENSMUSG00000020159	ENSMUSG00000047085
ENSMUSG00000017950	ENSMUSG00000035390	ENSMUSG00000074896	ENSMUSG00000028518	ENSMUSG00000026981	ENSMUSG00000023393	ENSMUSG00000029380	ENSMUSG00000020728		ENSMUSG00000055333	ENSMUSG00000045333		ENSMUSG00000039059	ENSMUSG00000096996	ENSMUSG00000091383				ENSMUSG00000000202	ENSMUSG00000036306
ENSMUSG00000053961	ENSMUSG00000027236	ENSMUSG00000089652	ENSMUSG00000022292	ENSMUSG00000037973	ENSMUSG00000025666	ENSMUSG00000024028	ENSMUSG00000031824		ENSMUSG00000074457	ENSMUSG00000020658		ENSMUSG00000091956	ENSMUSG00000053552	ENSMUSG00000024743				ENSMUSG00000013338	ENSMUSG00000052271
ENSMUSG00000034427	ENSMUSG00000074212	ENSMUSG00000035692	ENSMUSG00000031824	ENSMUSG00000006403	ENSMUSG00000015354	ENSMUSG00000025330	ENSMUSG00000073293		ENSMUSG00000040380	ENSMUSG00000020681		ENSMUSG00000008658	ENSMUSG00000028494	ENSMUSG00000079559				ENSMUSG00000027398	ENSMUSG00000009108
ENSMUSG00000056293	ENSMUSG00000013033	ENSMUSG00000026450	ENSMUSG00000033429	ENSMUSG00000093460	ENSMUSG00000031232	ENSMUSG00000087230	ENSMUSG00000000359		ENSMUSG00000043557	ENSMUSG00000085894			ENSMUSG00000024905	ENSMUSG00000074623				ENSMUSG00000028217	ENSMUSG00000074766
ENSMUSG00000058897	ENSMUSG00000023966	ENSMUSG00000038745	ENSMUSG00000001020	ENSMUSG00000030666	ENSMUSG00000024043	ENSMUSG00000074715	ENSMUSG00000027463		ENSMUSG00000022947	ENSMUSG00000024104			ENSMUSG00000021287	ENSMUSG00000041895				ENSMUSG00000061517	ENSMUSG00000036854
ENSMUSG00000000544	ENSMUSG00000036863	ENSMUSG00000084989	ENSMUSG00000034584	ENSMUSG00000046213	ENSMUSG00000071253	ENSMUSG00000062783	ENSMUSG00000039323		ENSMUSG00000026413	ENSMUSG00000062991			ENSMUSG00000024885	ENSMUSG00000048652				ENSMUSG00000015627	ENSMUSG00000033427
ENSMUSG00000026327	ENSMUSG00000001827	ENSMUSG00000062488	ENSMUSG00000026012	ENSMUSG00000000202	ENSMUSG00000034532	ENSMUSG00000079222	ENSMUSG00000021876		ENSMUSG00000038393	ENSMUSG00000024085			ENSMUSG00000025701	ENSMUSG00000040412				ENSMUSG00000015533	ENSMUSG00000030409
ENSMUSG00000000983	ENSMUSG00000050394	ENSMUSG00000037124	ENSMUSG00000031232	ENSMUSG00000091199	ENSMUSG00000036766	ENSMUSG00000068246	ENSMUSG00000040009		ENSMUSG00000097327	ENSMUSG00000061393			ENSMUSG00000032902	ENSMUSG00000037341				ENSMUSG00000026175	ENSMUSG00000033316
ENSMUSG00000023122	ENSMUSG00000040181	ENSMUSG00000041827	ENSMUSG00000027430	ENSMUSG00000063011	ENSMUSG00000049907	ENSMUSG00000043753	ENSMUSG00000039485		ENSMUSG00000002458	ENSMUSG00000093622			ENSMUSG00000040653	ENSMUSG00000060981				ENSMUSG00000038775	ENSMUSG00000026840
ENSMUSG00000024730	ENSMUSG00000022793	ENSMUSG00000096802	ENSMUSG00000058656	ENSMUSG00000022683	ENSMUSG00000003135	ENSMUSG00000028386	ENSMUSG00000041073		ENSMUSG00000038576	ENSMUSG00000097797			ENSMUSG00000004612	ENSMUSG00000027737				ENSMUSG00000049721	ENSMUSG00000025006
ENSMUSG00000017723	ENSMUSG00000044365	ENSMUSG00000004113	ENSMUSG00000011382	ENSMUSG00000024029	ENSMUSG00000098168	ENSMUSG00000044021	ENSMUSG00000051177		ENSMUSG00000042750	ENSMUSG00000037020			ENSMUSG00000042766	ENSMUSG00000026610				ENSMUSG00000034459	ENSMUSG00000089712
ENSMUSG00000028255	ENSMUSG00000050786	ENSMUSG00000040808	ENSMUSG00000030878	ENSMUSG00000027514	ENSMUSG00000097354	ENSMUSG00000037161	ENSMUSG00000028005		ENSMUSG00000037989	ENSMUSG00000018168			ENSMUSG00000022656	ENSMUSG00000068748				ENSMUSG00000035105	ENSMUSG00000072591
ENSMUSG00000066108	ENSMUSG00000018740	ENSMUSG00000089960	ENSMUSG00000095789	ENSMUSG00000036098	ENSMUSG00000029499	ENSMUSG00000073672	ENSMUSG00000032366		ENSMUSG00000000154	ENSMUSG00000087593			ENSMUSG00000037944	ENSMUSG00000027534				ENSMUSG00000028463	ENSMUSG00000028033
ENSMUSG00000013643	ENSMUSG00000030802	ENSMUSG00000086848	ENSMUSG00000035778	ENSMUSG00000075611	ENSMUSG00000040828	ENSMUSG00000038491	ENSMUSG00000052430		ENSMUSG00000090235	ENSMUSG00000033327			ENSMUSG00000043313	ENSMUSG00000032262				ENSMUSG00000038599	ENSMUSG00000027858
ENSMUSG00000035852	ENSMUSG00000086841	ENSMUSG00000062783	ENSMUSG00000043631	ENSMUSG00000026205	ENSMUSG00000043587	ENSMUSG00000025150	ENSMUSG00000045954		ENSMUSG00000097462	ENSMUSG00000038587			ENSMUSG00000052087	ENSMUSG00000085929				ENSMUSG00000041351	ENSMUSG00000022208
ENSMUSG00000031891	ENSMUSG00000030872	ENSMUSG00000029491	ENSMUSG00000019368	ENSMUSG00000035186	ENSMUSG00000085829	ENSMUSG00000061718	ENSMUSG00000026938		ENSMUSG00000068748	ENSMUSG00000019899			ENSMUSG00000027695	ENSMUSG00000014846				ENSMUSG00000025330	ENSMUSG00000021373
ENSMUSG00000048992	ENSMUSG00000039126	ENSMUSG00000031430	ENSMUSG00000055639	ENSMUSG00000031551	ENSMUSG00000045730	ENSMUSG00000079190	ENSMUSG00000030518		ENSMUSG00000033187	ENSMUSG00000032883			ENSMUSG00000022504	ENSMUSG00000020651				ENSMUSG00000021640	ENSMUSG00000067261
ENSMUSG00000027801	ENSMUSG00000073478	ENSMUSG00000068246	ENSMUSG00000021373	ENSMUSG00000031844	ENSMUSG00000033389	ENSMUSG00000028589	ENSMUSG00000001105		ENSMUSG00000000216	ENSMUSG00000074292			ENSMUSG00000069755	ENSMUSG00000030217				ENSMUSG00000025993	ENSMUSG00000028246
ENSMUSG00000030954	ENSMUSG00000021238	ENSMUSG00000046456	ENSMUSG00000031425	ENSMUSG00000020826	ENSMUSG00000027332	ENSMUSG00000025497	ENSMUSG00000029287		ENSMUSG00000025321	ENSMUSG00000097548			ENSMUSG00000034799	ENSMUSG00000027577				ENSMUSG00000027995	ENSMUSG00000030554
ENSMUSG00000030866	ENSMUSG00000043885	ENSMUSG00000062082	ENSMUSG00000026421	ENSMUSG00000024365	ENSMUSG00000096935	ENSMUSG00000041301	ENSMUSG00000033910		ENSMUSG00000074121	ENSMUSG00000052221			ENSMUSG00000021572	ENSMUSG00000097930				ENSMUSG00000024105	ENSMUSG00000042453
ENSMUSG00000060188	ENSMUSG00000002012	ENSMUSG00000062007	ENSMUSG00000085174	ENSMUSG00000019762	ENSMUSG00000047866	ENSMUSG00000059668	ENSMUSG00000097328		ENSMUSG00000001948	ENSMUSG00000020251			ENSMUSG00000035891	ENSMUSG00000050520				ENSMUSG00000034813	ENSMUSG00000003746
ENSMUSG00000027068	ENSMUSG00000092400	ENSMUSG00000090186	ENSMUSG00000025780	ENSMUSG00000010601	ENSMUSG00000042647	ENSMUSG00000066861	ENSMUSG00000015981		ENSMUSG00000030605	ENSMUSG00000029878			ENSMUSG00000038352	ENSMUSG00000028343				ENSMUSG00000021587	ENSMUSG00000022840
ENSMUSG00000042808	ENSMUSG00000038473	ENSMUSG00000078949	ENSMUSG00000000296	ENSMUSG00000016942	ENSMUSG00000022987	ENSMUSG00000070880	ENSMUSG00000094686		ENSMUSG00000032348	ENSMUSG00000051537			ENSMUSG00000053641	ENSMUSG00000043020				ENSMUSG00000024059	ENSMUSG00000094686
ENSMUSG00000044162	ENSMUSG00000031425	ENSMUSG00000027801	ENSMUSG00000031791	ENSMUSG00000051237	ENSMUSG00000017978	ENSMUSG00000026989	ENSMUSG00000042453		ENSMUSG00000044708	ENSMUSG00000030246			ENSMUSG00000072980	ENSMUSG00000023906				ENSMUSG00000075611	ENSMUSG00000059991
ENSMUSG00000040600	ENSMUSG00000087336	ENSMUSG00000029561	ENSMUSG00000066456	ENSMUSG00000017002	ENSMUSG00000033308	ENSMUSG00000032226	ENSMUSG00000013921		ENSMUSG00000024998	ENSMUSG00000066361			ENSMUSG00000049526	ENSMUSG00000031362				ENSMUSG00000079808	ENSMUSG00000029272
ENSMUSG00000089652	ENSMUSG00000085112	ENSMUSG00000028037	ENSMUSG00000056966	ENSMUSG00000090186	ENSMUSG00000032649	ENSMUSG00000085944	ENSMUSG00000061451		ENSMUSG00000028635	ENSMUSG00000085840			ENSMUSG00000097296	ENSMUSG00000008461				ENSMUSG00000027456	ENSMUSG00000031289
ENSMUSG00000031098	ENSMUSG00000022032	ENSMUSG00000024254	ENSMUSG00000021200	ENSMUSG00000033740	ENSMUSG00000008206	ENSMUSG00000059908	ENSMUSG00000087271		ENSMUSG00000030771	ENSMUSG00000010342			ENSMUSG00000059326	ENSMUSG00000097360				ENSMUSG00000044646	ENSMUSG00000022861
ENSMUSG00000061947	ENSMUSG00000070576	ENSMUSG00000040505	ENSMUSG00000032679	ENSMUSG00000062783	ENSMUSG00000003380	ENSMUSG00000032033	ENSMUSG00000037712		ENSMUSG00000028519	ENSMUSG00000038354			ENSMUSG00000048677	ENSMUSG00000030170				ENSMUSG00000022037	ENSMUSG00000005611
ENSMUSG00000023073	ENSMUSG00000068739	ENSMUSG00000035557	ENSMUSG00000085811	ENSMUSG00000061808	ENSMUSG00000042073	ENSMUSG00000033849	ENSMUSG00000031558		ENSMUSG00000000631	ENSMUSG00000000402			ENSMUSG00000033220	ENSMUSG00000085776				ENSMUSG00000035283	ENSMUSG00000038583
ENSMUSG00000027225	ENSMUSG00000034532	ENSMUSG00000030666	ENSMUSG00000001542	ENSMUSG00000052485	ENSMUSG00000038150	ENSMUSG00000094806	ENSMUSG00000052852		ENSMUSG00000038782	ENSMUSG00000043448			ENSMUSG00000054892	ENSMUSG00000027820				ENSMUSG00000033533	ENSMUSG00000023829
ENSMUSG00000061531	ENSMUSG00000018672	ENSMUSG00000079620	ENSMUSG00000085112	ENSMUSG00000026175	ENSMUSG00000027430	ENSMUSG00000057346	ENSMUSG00000028402		ENSMUSG00000030089	ENSMUSG00000051650			ENSMUSG00000038241	ENSMUSG00000045942				ENSMUSG00000050335	ENSMUSG00000029757
ENSMUSG00000032496	ENSMUSG00000072966	ENSMUSG00000042759	ENSMUSG00000044139	ENSMUSG00000075334	ENSMUSG00000033763	ENSMUSG00000026175	ENSMUSG00000028517		ENSMUSG00000022479	ENSMUSG00000032028			ENSMUSG00000031304	ENSMUSG00000047658				ENSMUSG00000002020	ENSMUSG00000019838
ENSMUSG00000013418	ENSMUSG00000024777	ENSMUSG00000044313	ENSMUSG00000045871	ENSMUSG00000028463	ENSMUSG00000029603	ENSMUSG00000027456	ENSMUSG00000037990		ENSMUSG00000056671	ENSMUSG00000006014			ENSMUSG00000090115	ENSMUSG00000051008				ENSMUSG00000040505	ENSMUSG00000025666
ENSMUSG00000079025	ENSMUSG00000040254	ENSMUSG00000027068	ENSMUSG00000041559	ENSMUSG00000058952	ENSMUSG00000052397	ENSMUSG00000024401	ENSMUSG00000022225		ENSMUSG00000022833	ENSMUSG00000079481			ENSMUSG00000045273	ENSMUSG00000036585				ENSMUSG00000021469	ENSMUSG00000070498
ENSMUSG00000054161	ENSMUSG00000020902	ENSMUSG00000030413	ENSMUSG00000031666	ENSMUSG00000048905	ENSMUSG00000020902	ENSMUSG00000041261	ENSMUSG00000015053		ENSMUSG00000015312	ENSMUSG00000084772			ENSMUSG00000027296	ENSMUSG00000027006				ENSMUSG00000036641	ENSMUSG00000023927
ENSMUSG00000054422	ENSMUSG00000007216	ENSMUSG00000030117	ENSMUSG00000036854	ENSMUSG00000042759	ENSMUSG00000081888	ENSMUSG00000036805	ENSMUSG00000052605		ENSMUSG00000050071	ENSMUSG00000093650			ENSMUSG00000027115	ENSMUSG00000085933				ENSMUSG00000066861	ENSMUSG00000009092
ENSMUSG00000043681	ENSMUSG00000032725	ENSMUSG00000031098	ENSMUSG00000021054	ENSMUSG00000032357	ENSMUSG00000043252	ENSMUSG00000089960	ENSMUSG00000043719		ENSMUSG00000021360	ENSMUSG00000032186			ENSMUSG00000029204	ENSMUSG00000086331				ENSMUSG00000030650	ENSMUSG00000027861
ENSMUSG00000029865	ENSMUSG00000030177	ENSMUSG00000094806	ENSMUSG00000032353	ENSMUSG00000079800	ENSMUSG00000037617	ENSMUSG00000090700	ENSMUSG00000041828		ENSMUSG00000036111	ENSMUSG00000071567			ENSMUSG00000051235	ENSMUSG00000028519				ENSMUSG00000055415	ENSMUSG00000020787
ENSMUSG00000024388	ENSMUSG00000000197	ENSMUSG00000026494	ENSMUSG00000057132	ENSMUSG00000059089	ENSMUSG00000026255	ENSMUSG00000085830	ENSMUSG00000027895		ENSMUSG00000039556	ENSMUSG00000030257			ENSMUSG00000035270	ENSMUSG00000030519				ENSMUSG00000031340	ENSMUSG00000003355
ENSMUSG00000059668	ENSMUSG00000030560	ENSMUSG00000074892	ENSMUSG00000026255	ENSMUSG00000068452	ENSMUSG00000078486	ENSMUSG00000086868	ENSMUSG00000036766		ENSMUSG00000046070	ENSMUSG00000027254			ENSMUSG00000097415	ENSMUSG00000061397				ENSMUSG00000021509	ENSMUSG00000072720
ENSMUSG00000032033	ENSMUSG00000097258	ENSMUSG00000024029	ENSMUSG00000020340	ENSMUSG00000037124	ENSMUSG00000037814	ENSMUSG00000043613	ENSMUSG00000051906		ENSMUSG00000026688	ENSMUSG00000027082			ENSMUSG00000060586	ENSMUSG00000041377				ENSMUSG00000040187	ENSMUSG00000024366
ENSMUSG00000044041	ENSMUSG00000026520	ENSMUSG00000019762	ENSMUSG00000052852	ENSMUSG00000025330	ENSMUSG00000022469	ENSMUSG00000040485	ENSMUSG00000040118		ENSMUSG00000000253	ENSMUSG00000030584			ENSMUSG00000000690	ENSMUSG00000086794				ENSMUSG00000074892	ENSMUSG00000057378
ENSMUSG00000021751	ENSMUSG00000005360	ENSMUSG00000025498	ENSMUSG00000066687	ENSMUSG00000078507	ENSMUSG00000039704	ENSMUSG00000029102	ENSMUSG00000040219		ENSMUSG00000037548	ENSMUSG00000045104			ENSMUSG00000034206	ENSMUSG00000087264				ENSMUSG00000047854	ENSMUSG00000031748
ENSMUSG00000036805	ENSMUSG00000015619	ENSMUSG00000038599	ENSMUSG00000030515	ENSMUSG00000028037	ENSMUSG00000022665	ENSMUSG00000053765	ENSMUSG00000014361		ENSMUSG00000079057	ENSMUSG00000025165			ENSMUSG00000036594	ENSMUSG00000042477				ENSMUSG00000072244	ENSMUSG00000097740
ENSMUSG00000058427	ENSMUSG00000032946	ENSMUSG00000096100	ENSMUSG00000026198	ENSMUSG00000041301	ENSMUSG00000086448	ENSMUSG00000036422	ENSMUSG00000061068		ENSMUSG00000005803	ENSMUSG00000085154			ENSMUSG00000029771	ENSMUSG00000086515				ENSMUSG00000085139	ENSMUSG00000047642
ENSMUSG00000024029	ENSMUSG00000037259	ENSMUSG00000020641	ENSMUSG00000031147	ENSMUSG00000027068	ENSMUSG00000097814	ENSMUSG00000034634	ENSMUSG00000002012		ENSMUSG00000021215	ENSMUSG00000036095			ENSMUSG00000097944	ENSMUSG00000075302				ENSMUSG00000074625	ENSMUSG00000007279
ENSMUSG00000037161	ENSMUSG00000051817	ENSMUSG00000049709	ENSMUSG00000023272	ENSMUSG00000079620	ENSMUSG00000004631	ENSMUSG00000090534	ENSMUSG00000086714		ENSMUSG00000023232	ENSMUSG00000031495			ENSMUSG00000026395	ENSMUSG00000071679				ENSMUSG00000027907	ENSMUSG00000038209
ENSMUSG00000053964	ENSMUSG00000030934	ENSMUSG00000032226	ENSMUSG00000086957	ENSMUSG00000045775	ENSMUSG00000054408	ENSMUSG00000047728	ENSMUSG00000035834		ENSMUSG00000007030	ENSMUSG00000084806			ENSMUSG00000056515	ENSMUSG00000053821				ENSMUSG00000035557	ENSMUSG00000061080
ENSMUSG00000074653	ENSMUSG00000033174	ENSMUSG00000020826	ENSMUSG00000018341	ENSMUSG00000024521	ENSMUSG00000029406	ENSMUSG00000058952	ENSMUSG00000044006		ENSMUSG00000036390	ENSMUSG00000097039			ENSMUSG00000022620	ENSMUSG00000092171				ENSMUSG00000075420	ENSMUSG00000049265
ENSMUSG00000026981	ENSMUSG00000020627	ENSMUSG00000063975	ENSMUSG00000022769	ENSMUSG00000087187	ENSMUSG00000019851	ENSMUSG00000074653	ENSMUSG00000019979		ENSMUSG00000039911	ENSMUSG00000022864			ENSMUSG00000074361	ENSMUSG00000027489				ENSMUSG00000024521	ENSMUSG00000058618
ENSMUSG00000034362	ENSMUSG00000068396	ENSMUSG00000095026	ENSMUSG00000059430	ENSMUSG00000024401	ENSMUSG00000072568	ENSMUSG00000086372	ENSMUSG00000022208		ENSMUSG00000023078	ENSMUSG00000034910			ENSMUSG00000031608	ENSMUSG00000080876				ENSMUSG00000037716	ENSMUSG00000031202
ENSMUSG00000030413	ENSMUSG00000058145	ENSMUSG00000035186	ENSMUSG00000025151	ENSMUSG00000030144	ENSMUSG00000027375	ENSMUSG00000013338	ENSMUSG00000032064		ENSMUSG00000028040	ENSMUSG00000008845			ENSMUSG00000028581	ENSMUSG00000006216				ENSMUSG00000097227	ENSMUSG00000017817
ENSMUSG00000056071	ENSMUSG00000038777	ENSMUSG00000045763	ENSMUSG00000051335	ENSMUSG00000030669	ENSMUSG00000028655	ENSMUSG00000022783	ENSMUSG00000053769		ENSMUSG00000043410	ENSMUSG00000022180			ENSMUSG00000031165	ENSMUSG00000054958				ENSMUSG00000041605	ENSMUSG00000084839
ENSMUSG00000016942	ENSMUSG00000040276	ENSMUSG00000024028	ENSMUSG00000022748	ENSMUSG00000029556	ENSMUSG00000028383	ENSMUSG00000035283	ENSMUSG00000054641		ENSMUSG00000020042	ENSMUSG00000097069			ENSMUSG00000030528	ENSMUSG00000050114				ENSMUSG00000027555	ENSMUSG00000086443
ENSMUSG00000032226	ENSMUSG00000039234	ENSMUSG00000015533	ENSMUSG00000031373	ENSMUSG00000054161	ENSMUSG00000087006	ENSMUSG00000061126	ENSMUSG00000024238		ENSMUSG00000062937	ENSMUSG00000028989			ENSMUSG00000057706	ENSMUSG00000086126				ENSMUSG00000079455	ENSMUSG00000090223
ENSMUSG00000089960	ENSMUSG00000061111	ENSMUSG00000073043	ENSMUSG00000023927	ENSMUSG00000023993	ENSMUSG00000040009	ENSMUSG00000043705	ENSMUSG00000023191		ENSMUSG00000027312	ENSMUSG00000089719			ENSMUSG00000087396	ENSMUSG00000096645				ENSMUSG00000035246	ENSMUSG00000038370
ENSMUSG00000042784	ENSMUSG00000032182	ENSMUSG00000058952	ENSMUSG00000038894	ENSMUSG00000041064	ENSMUSG00000025592	ENSMUSG00000021097	ENSMUSG00000053644		ENSMUSG00000062808	ENSMUSG00000086670			ENSMUSG00000027323	ENSMUSG00000032179				ENSMUSG00000024254	ENSMUSG00000036330
ENSMUSG00000070661	ENSMUSG00000044519	ENSMUSG00000023349	ENSMUSG00000020656	ENSMUSG00000024254	ENSMUSG00000029436	ENSMUSG00000044162	ENSMUSG00000031147		ENSMUSG00000022456	ENSMUSG00000032826			ENSMUSG00000022372	ENSMUSG00000025418				ENSMUSG00000044037	ENSMUSG00000053519
ENSMUSG00000041301	ENSMUSG00000018341	ENSMUSG00000034161	ENSMUSG00000074219	ENSMUSG00000068154	ENSMUSG00000042155	ENSMUSG00000033533	ENSMUSG00000039470		ENSMUSG00000022758	ENSMUSG00000070547			ENSMUSG00000018008	ENSMUSG00000041710				ENSMUSG00000091002	ENSMUSG00000053963
ENSMUSG00000041261	ENSMUSG00000028811	ENSMUSG00000026205	ENSMUSG00000029869	ENSMUSG00000058063	ENSMUSG00000006442	ENSMUSG00000026691	ENSMUSG00000039115		ENSMUSG00000066705	ENSMUSG00000097766			ENSMUSG00000026657	ENSMUSG00000086899				ENSMUSG00000063646	ENSMUSG00000021313
ENSMUSG00000071424	ENSMUSG00000049336	ENSMUSG00000027398	ENSMUSG00000057246	ENSMUSG00000074896	ENSMUSG00000020919	ENSMUSG00000038801	ENSMUSG00000047631		ENSMUSG00000026600	ENSMUSG00000086618			ENSMUSG00000017677	ENSMUSG00000047295				ENSMUSG00000039304	ENSMUSG00000000794
ENSMUSG00000034634	ENSMUSG00000042747	ENSMUSG00000024105	ENSMUSG00000022358	ENSMUSG00000025105	ENSMUSG00000022136	ENSMUSG00000026450	ENSMUSG00000038602		ENSMUSG00000002233	ENSMUSG00000031283			ENSMUSG00000034595	ENSMUSG00000047861				ENSMUSG00000032854	ENSMUSG00000032085
ENSMUSG00000042638	ENSMUSG00000038121	ENSMUSG00000058897	ENSMUSG00000031292	ENSMUSG00000034785	ENSMUSG00000001105	ENSMUSG00000052776	ENSMUSG00000019467		ENSMUSG00000005686	ENSMUSG00000097476			ENSMUSG00000020941	ENSMUSG00000049630				ENSMUSG00000022949	ENSMUSG00000002769
ENSMUSG00000038805	ENSMUSG00000038894	ENSMUSG00000026822	ENSMUSG00000073414	ENSMUSG00000073929	ENSMUSG00000022610	ENSMUSG00000051397	ENSMUSG00000039114		ENSMUSG00000043165	ENSMUSG00000033436			ENSMUSG00000037731	ENSMUSG00000033419				ENSMUSG00000021747	ENSMUSG00000028464
ENSMUSG00000029375	ENSMUSG00000011382	ENSMUSG00000017723	ENSMUSG00000078963	ENSMUSG00000040187	ENSMUSG00000057337	ENSMUSG00000073399	ENSMUSG00000052727		ENSMUSG00000041736	ENSMUSG00000024786			ENSMUSG00000016496	ENSMUSG00000003555				ENSMUSG00000023243	ENSMUSG00000003526
ENSMUSG00000058354	ENSMUSG00000078700	ENSMUSG00000004988	ENSMUSG00000034825	ENSMUSG00000041827	ENSMUSG00000084910	ENSMUSG00000096107	ENSMUSG00000022197		ENSMUSG00000097378	ENSMUSG00000058806			ENSMUSG00000019139	ENSMUSG00000050830				ENSMUSG00000062007	ENSMUSG00000031022
ENSMUSG00000020062	ENSMUSG00000039197	ENSMUSG00000048992	ENSMUSG00000053334	ENSMUSG00000036123	ENSMUSG00000002799	ENSMUSG00000020774	ENSMUSG00000087014		ENSMUSG00000055675	ENSMUSG00000087135			ENSMUSG00000085642	ENSMUSG00000091865				ENSMUSG00000068011	ENSMUSG00000038526
ENSMUSG00000056812	ENSMUSG00000037735	ENSMUSG00000041703	ENSMUSG00000036160	ENSMUSG00000042195	ENSMUSG00000020599	ENSMUSG00000089636	ENSMUSG00000025478		ENSMUSG00000044788	ENSMUSG00000011008			ENSMUSG00000037375	ENSMUSG00000062713				ENSMUSG00000028664	ENSMUSG00000067818
ENSMUSG00000025401	ENSMUSG00000072235	ENSMUSG00000043613	ENSMUSG00000032042	ENSMUSG00000015533	ENSMUSG00000006378	ENSMUSG00000026227	ENSMUSG00000087013		ENSMUSG00000035085	ENSMUSG00000027867			ENSMUSG00000031207	ENSMUSG00000027233				ENSMUSG00000028037	ENSMUSG00000041930
ENSMUSG00000054200	ENSMUSG00000025648	ENSMUSG00000044303	ENSMUSG00000070802	ENSMUSG00000038599	ENSMUSG00000041073	ENSMUSG00000023918	ENSMUSG00000047330		ENSMUSG00000051124	ENSMUSG00000097665			ENSMUSG00000032093					ENSMUSG00000030587	ENSMUSG00000058831
ENSMUSG00000043430	ENSMUSG00000020102	ENSMUSG00000074006	ENSMUSG00000022548	ENSMUSG00000055748	ENSMUSG00000034730	ENSMUSG00000097315	ENSMUSG00000067279		ENSMUSG00000041762	ENSMUSG00000024502			ENSMUSG00000054364					ENSMUSG00000005087	ENSMUSG00000035783
ENSMUSG00000091575	ENSMUSG00000045680	ENSMUSG00000035165	ENSMUSG00000072949	ENSMUSG00000036172	ENSMUSG00000035811	ENSMUSG00000096299	ENSMUSG00000028949		ENSMUSG00000030935	ENSMUSG00000057880			ENSMUSG00000086859					ENSMUSG00000053175	ENSMUSG00000087516
ENSMUSG00000032690	ENSMUSG00000015476	ENSMUSG00000027456	ENSMUSG00000055322	ENSMUSG00000032091	ENSMUSG00000032607	ENSMUSG00000068011	ENSMUSG00000032207		ENSMUSG00000020023	ENSMUSG00000027931			ENSMUSG00000028413					ENSMUSG00000032899	ENSMUSG00000022836
ENSMUSG00000034159	ENSMUSG00000047473	ENSMUSG00000028255	ENSMUSG00000087222	ENSMUSG00000020159	ENSMUSG00000030826	ENSMUSG00000028927	ENSMUSG00000019852		ENSMUSG00000089661	ENSMUSG00000059439			ENSMUSG00000024965					ENSMUSG00000027514	ENSMUSG00000022803
ENSMUSG00000037390	ENSMUSG00000033624	ENSMUSG00000024521	ENSMUSG00000055809	ENSMUSG00000070563	ENSMUSG00000069814	ENSMUSG00000078942	ENSMUSG00000034520		ENSMUSG00000029672	ENSMUSG00000056423			ENSMUSG00000028789					ENSMUSG00000042428	ENSMUSG00000048572
ENSMUSG00000068452	ENSMUSG00000041548	ENSMUSG00000039304	ENSMUSG00000075232	ENSMUSG00000024105	ENSMUSG00000028115	ENSMUSG00000025993	ENSMUSG00000041624		ENSMUSG00000036256	ENSMUSG00000074303			ENSMUSG00000022436					ENSMUSG00000059898	ENSMUSG00000040666
ENSMUSG00000033213	ENSMUSG00000028833	ENSMUSG00000021803	ENSMUSG00000045790	ENSMUSG00000062488	ENSMUSG00000085037	ENSMUSG00000030867	ENSMUSG00000030087		ENSMUSG00000027171	ENSMUSG00000027524			ENSMUSG00000051498					ENSMUSG00000052776	ENSMUSG00000026697
ENSMUSG00000061718	ENSMUSG00000037426	ENSMUSG00000040405	ENSMUSG00000021223	ENSMUSG00000013083	ENSMUSG00000048234	ENSMUSG00000000308	ENSMUSG00000038855		ENSMUSG00000032565	ENSMUSG00000046844			ENSMUSG00000028007					ENSMUSG00000022790	ENSMUSG00000063529
ENSMUSG00000020651	ENSMUSG00000066456	ENSMUSG00000055827	ENSMUSG00000047878	ENSMUSG00000035165	ENSMUSG00000041440	ENSMUSG00000026205	ENSMUSG00000051236		ENSMUSG00000029923	ENSMUSG00000060240			ENSMUSG00000000409					ENSMUSG00000078238	ENSMUSG00000048096
ENSMUSG00000030717	ENSMUSG00000054408	ENSMUSG00000025128	ENSMUSG00000044252	ENSMUSG00000035692	ENSMUSG00000073295	ENSMUSG00000029556	ENSMUSG00000086740		ENSMUSG00000031119	ENSMUSG00000054667			ENSMUSG00000030830					ENSMUSG00000079222	ENSMUSG00000078505
ENSMUSG00000056148	ENSMUSG00000043631	ENSMUSG00000059089	ENSMUSG00000031410	ENSMUSG00000025888	ENSMUSG00000050944	ENSMUSG00000046733	ENSMUSG00000066233		ENSMUSG00000044716	ENSMUSG00000086040			ENSMUSG00000013155					ENSMUSG00000078945	ENSMUSG00000020542
ENSMUSG00000026989	ENSMUSG00000096935	ENSMUSG00000034634	ENSMUSG00000027808	ENSMUSG00000025432	ENSMUSG00000048058	ENSMUSG00000041703	ENSMUSG00000042155		ENSMUSG00000003863	ENSMUSG00000025091			ENSMUSG00000089417					ENSMUSG00000058152	ENSMUSG00000041731
ENSMUSG00000050762	ENSMUSG00000018999	ENSMUSG00000037921	ENSMUSG00000073293	ENSMUSG00000020077	ENSMUSG00000001542	ENSMUSG00000087700	ENSMUSG00000039252		ENSMUSG00000037820	ENSMUSG00000015599			ENSMUSG00000056130					ENSMUSG00000034394	ENSMUSG00000063260
ENSMUSG00000090186	ENSMUSG00000033965	ENSMUSG00000046523	ENSMUSG00000035834	ENSMUSG00000031098	ENSMUSG00000082534	ENSMUSG00000028037	ENSMUSG00000003038		ENSMUSG00000031788	ENSMUSG00000078984			ENSMUSG00000021240					ENSMUSG00000047161	ENSMUSG00000032502
ENSMUSG00000021803	ENSMUSG00000051236	ENSMUSG00000030107	ENSMUSG00000021903	ENSMUSG00000034459	ENSMUSG00000020656	ENSMUSG00000044254	ENSMUSG00000038319		ENSMUSG00000035713	ENSMUSG00000053825			ENSMUSG00000032802					ENSMUSG00000051439	ENSMUSG00000033510
ENSMUSG00000062783	ENSMUSG00000073889	ENSMUSG00000005364	ENSMUSG00000032098	ENSMUSG00000057596	ENSMUSG00000023011	ENSMUSG00000017688	ENSMUSG00000018411		ENSMUSG00000024462	ENSMUSG00000028328			ENSMUSG00000084844					ENSMUSG00000090252	ENSMUSG00000073530
ENSMUSG00000022376	ENSMUSG00000050069	ENSMUSG00000032373	ENSMUSG00000013076	ENSMUSG00000040808	ENSMUSG00000038963	ENSMUSG00000063011	ENSMUSG00000004814		ENSMUSG00000041420	ENSMUSG00000002771			ENSMUSG00000032020					ENSMUSG00000073854	ENSMUSG00000029695
ENSMUSG00000052819	ENSMUSG00000064179	ENSMUSG00000049721	ENSMUSG00000078349	ENSMUSG00000031725	ENSMUSG00000030802	ENSMUSG00000019987	ENSMUSG00000020589		ENSMUSG00000045667	ENSMUSG00000020704			ENSMUSG00000068758					ENSMUSG00000020057	ENSMUSG00000025576
ENSMUSG00000026959	ENSMUSG00000031016	ENSMUSG00000070563	ENSMUSG00000028488	ENSMUSG00000030866	ENSMUSG00000081683	ENSMUSG00000058260	ENSMUSG00000094627		ENSMUSG00000042814	ENSMUSG00000082865			ENSMUSG00000060519					ENSMUSG00000016028	ENSMUSG00000046442
ENSMUSG00000024597	ENSMUSG00000078706	ENSMUSG00000063646	ENSMUSG00000015342	ENSMUSG00000025473	ENSMUSG00000075701	ENSMUSG00000063354	ENSMUSG00000032946		ENSMUSG00000056665	ENSMUSG00000034780			ENSMUSG00000021707					ENSMUSG00000028859	ENSMUSG00000031543
ENSMUSG00000058063	ENSMUSG00000005949	ENSMUSG00000039193	ENSMUSG00000046159	ENSMUSG00000073043	ENSMUSG00000034353	ENSMUSG00000004552	ENSMUSG00000026663		ENSMUSG00000021594	ENSMUSG00000030553			ENSMUSG00000033031					ENSMUSG00000051431	ENSMUSG00000050315
ENSMUSG00000070687	ENSMUSG00000002308	ENSMUSG00000005355	ENSMUSG00000028246	ENSMUSG00000089652	ENSMUSG00000050947	ENSMUSG00000034459	ENSMUSG00000022799		ENSMUSG00000056220	ENSMUSG00000071398			ENSMUSG00000045414					ENSMUSG00000034127	ENSMUSG00000049134
ENSMUSG00000004552	ENSMUSG00000021573	ENSMUSG00000015627	ENSMUSG00000019066	ENSMUSG00000021640	ENSMUSG00000041696	ENSMUSG00000090252	ENSMUSG00000046719		ENSMUSG00000061740	ENSMUSG00000029861			ENSMUSG00000021670					ENSMUSG00000086554	ENSMUSG00000023263
ENSMUSG00000017688	ENSMUSG00000019737	ENSMUSG00000024401	ENSMUSG00000040794	ENSMUSG00000048992	ENSMUSG00000097092	ENSMUSG00000027995	ENSMUSG00000054074		ENSMUSG00000033307	ENSMUSG00000021010			ENSMUSG00000051934					ENSMUSG00000020788	ENSMUSG00000031661
ENSMUSG00000060402	ENSMUSG00000097504	ENSMUSG00000036699	ENSMUSG00000006638	ENSMUSG00000028175	ENSMUSG00000068686	ENSMUSG00000035557	ENSMUSG00000086881		ENSMUSG00000085022	ENSMUSG00000019880			ENSMUSG00000038608					ENSMUSG00000060183	ENSMUSG00000032679
ENSMUSG00000074715	ENSMUSG00000021416	ENSMUSG00000004552	ENSMUSG00000086287	ENSMUSG00000097227	ENSMUSG00000022629	ENSMUSG00000010592	ENSMUSG00000021493		ENSMUSG00000001942	ENSMUSG00000047976			ENSMUSG00000020974					ENSMUSG00000063851	ENSMUSG00000050447
ENSMUSG00000047230	ENSMUSG00000045259	ENSMUSG00000045761	ENSMUSG00000031372	ENSMUSG00000050747	ENSMUSG00000021646	ENSMUSG00000033880	ENSMUSG00000042589		ENSMUSG00000027784	ENSMUSG00000098198			ENSMUSG00000004677					ENSMUSG00000003051	ENSMUSG00000050967
ENSMUSG00000049608	ENSMUSG00000003273	ENSMUSG00000048905	ENSMUSG00000026888	ENSMUSG00000046456	ENSMUSG00000044005	ENSMUSG00000079808	ENSMUSG00000049336		ENSMUSG00000039110	ENSMUSG00000050558			ENSMUSG00000028438					ENSMUSG00000040605	ENSMUSG00000042540
ENSMUSG00000035165	ENSMUSG00000019971	ENSMUSG00000082292	ENSMUSG00000079434	ENSMUSG00000023045	ENSMUSG00000022510	ENSMUSG00000037145	ENSMUSG00000087530		ENSMUSG00000055114	ENSMUSG00000019905			ENSMUSG00000024725					ENSMUSG00000052477	ENSMUSG00000067242
ENSMUSG00000029379	ENSMUSG00000023094	ENSMUSG00000043592	ENSMUSG00000045954	ENSMUSG00000037868	ENSMUSG00000003531	ENSMUSG00000030587	ENSMUSG00000071226		ENSMUSG00000032232	ENSMUSG00000024784			ENSMUSG00000037649					ENSMUSG00000075010	ENSMUSG00000086957
ENSMUSG00000079190	ENSMUSG00000063873	ENSMUSG00000056293	ENSMUSG00000043639	ENSMUSG00000037942	ENSMUSG00000030731	ENSMUSG00000027398	ENSMUSG00000029156		ENSMUSG00000032500	ENSMUSG00000086302			ENSMUSG00000018861					ENSMUSG00000049555	ENSMUSG00000022061
ENSMUSG00000029380	ENSMUSG00000052430	ENSMUSG00000063063	ENSMUSG00000033308	ENSMUSG00000056148	ENSMUSG00000034472	ENSMUSG00000033579	ENSMUSG00000061576		ENSMUSG00000048550	ENSMUSG00000074111			ENSMUSG00000050592					ENSMUSG00000044827	ENSMUSG00000020566
ENSMUSG00000032661	ENSMUSG00000031709	ENSMUSG00000001168	ENSMUSG00000095659	ENSMUSG00000043613	ENSMUSG00000024807	ENSMUSG00000060183	ENSMUSG00000090353		ENSMUSG00000021662	ENSMUSG00000097365			ENSMUSG00000042029					ENSMUSG00000079457	ENSMUSG00000047216
ENSMUSG00000093460	ENSMUSG00000096957	ENSMUSG00000090231	ENSMUSG00000041577	ENSMUSG00000039193	ENSMUSG00000078954	ENSMUSG00000009378	ENSMUSG00000020571		ENSMUSG00000022594				ENSMUSG00000049580					ENSMUSG00000054459	ENSMUSG00000059430
ENSMUSG00000031430	ENSMUSG00000041440	ENSMUSG00000028217	ENSMUSG00000032010	ENSMUSG00000045364	ENSMUSG00000033998	ENSMUSG00000047990	ENSMUSG00000002633		ENSMUSG00000026546				ENSMUSG00000045751					ENSMUSG00000000982	ENSMUSG00000042761
ENSMUSG00000063011	ENSMUSG00000023959	ENSMUSG00000041481	ENSMUSG00000097345	ENSMUSG00000062007	ENSMUSG00000032098	ENSMUSG00000052974	ENSMUSG00000021676		ENSMUSG00000087594				ENSMUSG00000019823					ENSMUSG00000046733	ENSMUSG00000064325
ENSMUSG00000026417	ENSMUSG00000042210	ENSMUSG00000044254	ENSMUSG00000005973	ENSMUSG00000037544	ENSMUSG00000028457	ENSMUSG00000074912	ENSMUSG00000059173		ENSMUSG00000005947				ENSMUSG00000047909					ENSMUSG00000022952	ENSMUSG00000001349
ENSMUSG00000058952	ENSMUSG00000028488	ENSMUSG00000081512	ENSMUSG00000026189	ENSMUSG00000024371	ENSMUSG00000029189	ENSMUSG00000086187	ENSMUSG00000066456		ENSMUSG00000025934				ENSMUSG00000051615					ENSMUSG00000026971	ENSMUSG00000010311
ENSMUSG00000029829	ENSMUSG00000028654	ENSMUSG00000028965	ENSMUSG00000055725	ENSMUSG00000013584	ENSMUSG00000097662	ENSMUSG00000056071	ENSMUSG00000087006		ENSMUSG00000026730				ENSMUSG00000021871					ENSMUSG00000024401	ENSMUSG00000035896
ENSMUSG00000044303	ENSMUSG00000049439	ENSMUSG00000051663	ENSMUSG00000002222	ENSMUSG00000033579	ENSMUSG00000000948	ENSMUSG00000040187	ENSMUSG00000036298		ENSMUSG00000024180				ENSMUSG00000071637					ENSMUSG00000032717	ENSMUSG00000051920
ENSMUSG00000086868	ENSMUSG00000022853	ENSMUSG00000034773	ENSMUSG00000039910	ENSMUSG00000017723	ENSMUSG00000075705	ENSMUSG00000024597	ENSMUSG00000030228		ENSMUSG00000063838				ENSMUSG00000020607					ENSMUSG00000039438	ENSMUSG00000018830
ENSMUSG00000047728	ENSMUSG00000097393	ENSMUSG00000037716	ENSMUSG00000032878	ENSMUSG00000034634	ENSMUSG00000071847	ENSMUSG00000030650	ENSMUSG00000087141		ENSMUSG00000034435				ENSMUSG00000055805					ENSMUSG00000025329	ENSMUSG00000031972
ENSMUSG00000033579	ENSMUSG00000020581	ENSMUSG00000023033	ENSMUSG00000047344	ENSMUSG00000043592	ENSMUSG00000058135	ENSMUSG00000038775	ENSMUSG00000078954		ENSMUSG00000026321				ENSMUSG00000051735					ENSMUSG00000039934	ENSMUSG00000074575
ENSMUSG00000026205	ENSMUSG00000026189	ENSMUSG00000072621	ENSMUSG00000024978	ENSMUSG00000029561	ENSMUSG00000051236	ENSMUSG00000013418	ENSMUSG00000032492		ENSMUSG00000062743				ENSMUSG00000038721					ENSMUSG00000097990	ENSMUSG00000041789
ENSMUSG00000073672	ENSMUSG00000030168	ENSMUSG00000000202	ENSMUSG00000022053	ENSMUSG00000085135	ENSMUSG00000045790	ENSMUSG00000085569	ENSMUSG00000092600		ENSMUSG00000031391				ENSMUSG00000030643					ENSMUSG00000044254	ENSMUSG00000000003
ENSMUSG00000029102	ENSMUSG00000025616	ENSMUSG00000041460	ENSMUSG00000086915	ENSMUSG00000042489	ENSMUSG00000031292	ENSMUSG00000084797	ENSMUSG00000025780		ENSMUSG00000055866				ENSMUSG00000022177					ENSMUSG00000003271	ENSMUSG00000085708
ENSMUSG00000085569	ENSMUSG00000021356	ENSMUSG00000072244	ENSMUSG00000095115	ENSMUSG00000066861	ENSMUSG00000036395	ENSMUSG00000021803	ENSMUSG00000031410		ENSMUSG00000041633				ENSMUSG00000025758					ENSMUSG00000032313	ENSMUSG00000042179
ENSMUSG00000024411	ENSMUSG00000037712	ENSMUSG00000034459	ENSMUSG00000071506	ENSMUSG00000071551	ENSMUSG00000049439	ENSMUSG00000085139	ENSMUSG00000061458		ENSMUSG00000050930				ENSMUSG00000086869					ENSMUSG00000033684
ENSMUSG00000005547	ENSMUSG00000034903	ENSMUSG00000033355	ENSMUSG00000086605	ENSMUSG00000037280	ENSMUSG00000032575	ENSMUSG00000091618	ENSMUSG00000020072		ENSMUSG00000022265				ENSMUSG00000025154					ENSMUSG00000059900
ENSMUSG00000032373	ENSMUSG00000025512	ENSMUSG00000058163	ENSMUSG00000020218	ENSMUSG00000018930	ENSMUSG00000061100	ENSMUSG00000022376	ENSMUSG00000064179		ENSMUSG00000031925				ENSMUSG00000083773					ENSMUSG00000024659
ENSMUSG00000072598	ENSMUSG00000064043	ENSMUSG00000090534	ENSMUSG00000015843	ENSMUSG00000044678	ENSMUSG00000036687	ENSMUSG00000032373	ENSMUSG00000027221		ENSMUSG00000024899				ENSMUSG00000029201					ENSMUSG00000049307
ENSMUSG00000047904	ENSMUSG00000092060	ENSMUSG00000075010	ENSMUSG00000057722	ENSMUSG00000030413	ENSMUSG00000097055	ENSMUSG00000032899	ENSMUSG00000023092		ENSMUSG00000042249				ENSMUSG00000037020					ENSMUSG00000034463
ENSMUSG00000020774	ENSMUSG00000066687	ENSMUSG00000054459	ENSMUSG00000055799	ENSMUSG00000089675	ENSMUSG00000075232	ENSMUSG00000015533	ENSMUSG00000005667		ENSMUSG00000039156				ENSMUSG00000027203					ENSMUSG00000075602
ENSMUSG00000079800	ENSMUSG00000058486	ENSMUSG00000060550	ENSMUSG00000084329	ENSMUSG00000021485	ENSMUSG00000022332	ENSMUSG00000036949	ENSMUSG00000020599		ENSMUSG00000054951				ENSMUSG00000017760					ENSMUSG00000025161
ENSMUSG00000079620	ENSMUSG00000059897	ENSMUSG00000066861	ENSMUSG00000007805	ENSMUSG00000021697	ENSMUSG00000025036	ENSMUSG00000037095	ENSMUSG00000032649		ENSMUSG00000031075				ENSMUSG00000090946					ENSMUSG00000041703
ENSMUSG00000041237	ENSMUSG00000030826	ENSMUSG00000024675	ENSMUSG00000034156	ENSMUSG00000090124	ENSMUSG00000025512	ENSMUSG00000027901	ENSMUSG00000006378		ENSMUSG00000032609				ENSMUSG00000022369					ENSMUSG00000030867
ENSMUSG00000022126	ENSMUSG00000021263	ENSMUSG00000042306	ENSMUSG00000043487	ENSMUSG00000082292	ENSMUSG00000024558	ENSMUSG00000020159	ENSMUSG00000021390		ENSMUSG00000035172				ENSMUSG00000058013					ENSMUSG00000090564
ENSMUSG00000019982	ENSMUSG00000020388	ENSMUSG00000079800	ENSMUSG00000037979	ENSMUSG00000055926	ENSMUSG00000071347	ENSMUSG00000075420	ENSMUSG00000087143		ENSMUSG00000020527				ENSMUSG00000037703					ENSMUSG00000073598
ENSMUSG00000066515	ENSMUSG00000032042	ENSMUSG00000028262	ENSMUSG00000054659	ENSMUSG00000030142	ENSMUSG00000060376	ENSMUSG00000044303	ENSMUSG00000032353		ENSMUSG00000028538				ENSMUSG00000052688					ENSMUSG00000090231
ENSMUSG00000071203	ENSMUSG00000058441	ENSMUSG00000078922	ENSMUSG00000079505	ENSMUSG00000031891	ENSMUSG00000031700	ENSMUSG00000050359	ENSMUSG00000086567		ENSMUSG00000064115				ENSMUSG00000024308					ENSMUSG00000022219
ENSMUSG00000020826	ENSMUSG00000030559	ENSMUSG00000032091	ENSMUSG00000072623	ENSMUSG00000051378	ENSMUSG00000070737	ENSMUSG00000086189	ENSMUSG00000026255		ENSMUSG00000070047				ENSMUSG00000026786					ENSMUSG00000029556
ENSMUSG00000039179	ENSMUSG00000037053	ENSMUSG00000034855	ENSMUSG00000058135	ENSMUSG00000027801	ENSMUSG00000041577	ENSMUSG00000031932	ENSMUSG00000075304		ENSMUSG00000001313				ENSMUSG00000021831					ENSMUSG00000035692
ENSMUSG00000052974	ENSMUSG00000019158	ENSMUSG00000024727	ENSMUSG00000074093	ENSMUSG00000027456	ENSMUSG00000060152	ENSMUSG00000031803	ENSMUSG00000043487		ENSMUSG00000047205				ENSMUSG00000014444					ENSMUSG00000033880
ENSMUSG00000055561	ENSMUSG00000038936	ENSMUSG00000035352	ENSMUSG00000086714	ENSMUSG00000001131	ENSMUSG00000056629	ENSMUSG00000037579	ENSMUSG00000036667		ENSMUSG00000033149				ENSMUSG00000056737					ENSMUSG00000006519
ENSMUSG00000043705	ENSMUSG00000026463	ENSMUSG00000033533	ENSMUSG00000086881	ENSMUSG00000035557	ENSMUSG00000052934	ENSMUSG00000044827	ENSMUSG00000030787		ENSMUSG00000026305				ENSMUSG00000021782					ENSMUSG00000037921
ENSMUSG00000025150	ENSMUSG00000025784	ENSMUSG00000046182	ENSMUSG00000030030	ENSMUSG00000032908	ENSMUSG00000031835	ENSMUSG00000029260	ENSMUSG00000020926		ENSMUSG00000051435				ENSMUSG00000047181					ENSMUSG00000019987
ENSMUSG00000043613	ENSMUSG00000052605	ENSMUSG00000057596	ENSMUSG00000020620	ENSMUSG00000020808	ENSMUSG00000087336	ENSMUSG00000029269	ENSMUSG00000097695		ENSMUSG00000030321				ENSMUSG00000039936					ENSMUSG00000009545
ENSMUSG00000045761	ENSMUSG00000037440	ENSMUSG00000087289	ENSMUSG00000035828	ENSMUSG00000027379	ENSMUSG00000066233	ENSMUSG00000096645	ENSMUSG00000001865		ENSMUSG00000027329				ENSMUSG00000073434					ENSMUSG00000030103
ENSMUSG00000085830	ENSMUSG00000048065	ENSMUSG00000026227	ENSMUSG00000022090	ENSMUSG00000030107	ENSMUSG00000047844	ENSMUSG00000006538	ENSMUSG00000037736		ENSMUSG00000005417				ENSMUSG00000034349					ENSMUSG00000038400
ENSMUSG00000057346	ENSMUSG00000054385	ENSMUSG00000030921	ENSMUSG00000029407	ENSMUSG00000037921	ENSMUSG00000031824	ENSMUSG00000030340	ENSMUSG00000047414		ENSMUSG00000053137				ENSMUSG00000025574					ENSMUSG00000048612
ENSMUSG00000068246	ENSMUSG00000098168	ENSMUSG00000040187	ENSMUSG00000015776	ENSMUSG00000028664	ENSMUSG00000024008	ENSMUSG00000022037	ENSMUSG00000058297		ENSMUSG00000042367				ENSMUSG00000019461					ENSMUSG00000061878
ENSMUSG00000042759	ENSMUSG00000021646	ENSMUSG00000047854	ENSMUSG00000036278	ENSMUSG00000072618	ENSMUSG00000034898	ENSMUSG00000029660	ENSMUSG00000085055		ENSMUSG00000034957				ENSMUSG00000052837					ENSMUSG00000040998
ENSMUSG00000020080	ENSMUSG00000041696	ENSMUSG00000075602	ENSMUSG00000027861	ENSMUSG00000035373	ENSMUSG00000042216	ENSMUSG00000044037	ENSMUSG00000055373		ENSMUSG00000001630									ENSMUSG00000033355
ENSMUSG00000042306	ENSMUSG00000019467	ENSMUSG00000045364	ENSMUSG00000079566	ENSMUSG00000032218	ENSMUSG00000037166	ENSMUSG00000034883	ENSMUSG00000040640		ENSMUSG00000020309									ENSMUSG00000025498
ENSMUSG00000029359	ENSMUSG00000033985	ENSMUSG00000030650	ENSMUSG00000059991	ENSMUSG00000026450	ENSMUSG00000041608	ENSMUSG00000035186	ENSMUSG00000027457		ENSMUSG00000062961									ENSMUSG00000012428
ENSMUSG00000063063	ENSMUSG00000020715	ENSMUSG00000016028	ENSMUSG00000031286	ENSMUSG00000030867	ENSMUSG00000041079	ENSMUSG00000030543	ENSMUSG00000000782		ENSMUSG00000040329									ENSMUSG00000046794
ENSMUSG00000044912	ENSMUSG00000006442	ENSMUSG00000072620	ENSMUSG00000097357	ENSMUSG00000045912	ENSMUSG00000030862	ENSMUSG00000042306	ENSMUSG00000032878		ENSMUSG00000031089									ENSMUSG00000032584
ENSMUSG00000021336	ENSMUSG00000036062	ENSMUSG00000058063	ENSMUSG00000028949	ENSMUSG00000095026	ENSMUSG00000086847	ENSMUSG00000079457	ENSMUSG00000030255		ENSMUSG00000024544									ENSMUSG00000068245
ENSMUSG00000042265	ENSMUSG00000007805	ENSMUSG00000054200	ENSMUSG00000045896	ENSMUSG00000025498	ENSMUSG00000067653	ENSMUSG00000096014	ENSMUSG00000085558		ENSMUSG00000028539									ENSMUSG00000043085
ENSMUSG00000091618	ENSMUSG00000097163	ENSMUSG00000026442	ENSMUSG00000066235	ENSMUSG00000029380	ENSMUSG00000025813	ENSMUSG00000051439	ENSMUSG00000029828		ENSMUSG00000053141									ENSMUSG00000006445
ENSMUSG00000006204	ENSMUSG00000086448	ENSMUSG00000056071	ENSMUSG00000030731	ENSMUSG00000063646	ENSMUSG00000031532	ENSMUSG00000022941	ENSMUSG00000067261		ENSMUSG00000039813									ENSMUSG00000022014
ENSMUSG00000079339	ENSMUSG00000005950	ENSMUSG00000034159	ENSMUSG00000053907	ENSMUSG00000068011	ENSMUSG00000044485	ENSMUSG00000039438	ENSMUSG00000025911		ENSMUSG00000032578									ENSMUSG00000022221
ENSMUSG00000039131	ENSMUSG00000070644	ENSMUSG00000063354	ENSMUSG00000025978	ENSMUSG00000041498	ENSMUSG00000055567	ENSMUSG00000055415	ENSMUSG00000054863		ENSMUSG00000040774									ENSMUSG00000042331
ENSMUSG00000032098	ENSMUSG00000075701	ENSMUSG00000000308	ENSMUSG00000033985	ENSMUSG00000043621	ENSMUSG00000030990	ENSMUSG00000087187	ENSMUSG00000019907		ENSMUSG00000005233									ENSMUSG00000021365
ENSMUSG00000004540	ENSMUSG00000030407	ENSMUSG00000044827	ENSMUSG00000027221	ENSMUSG00000059674	ENSMUSG00000048442	ENSMUSG00000071489	ENSMUSG00000061100		ENSMUSG00000095576									ENSMUSG00000029561
ENSMUSG00000000308	ENSMUSG00000027463	ENSMUSG00000087265	ENSMUSG00000072640	ENSMUSG00000041431	ENSMUSG00000054074	ENSMUSG00000059900	ENSMUSG00000003849		ENSMUSG00000054115									ENSMUSG00000026749
ENSMUSG00000051397	ENSMUSG00000079168	ENSMUSG00000030187	ENSMUSG00000085037	ENSMUSG00000055413	ENSMUSG00000027808	ENSMUSG00000003051	ENSMUSG00000031328		ENSMUSG00000032184									ENSMUSG00000022843
ENSMUSG00000029026	ENSMUSG00000069835	ENSMUSG00000032033	ENSMUSG00000027318	ENSMUSG00000037411	ENSMUSG00000021390	ENSMUSG00000021556	ENSMUSG00000020627		ENSMUSG00000035021									ENSMUSG00000041064
ENSMUSG00000035186	ENSMUSG00000097527	ENSMUSG00000040726	ENSMUSG00000025036	ENSMUSG00000055827	ENSMUSG00000027840	ENSMUSG00000041064	ENSMUSG00000007655		ENSMUSG00000028556									ENSMUSG00000031803
ENSMUSG00000043592	ENSMUSG00000042155	ENSMUSG00000028463	ENSMUSG00000029864	ENSMUSG00000044313	ENSMUSG00000022358	ENSMUSG00000043681	ENSMUSG00000027227		ENSMUSG00000021958									ENSMUSG00000045382
ENSMUSG00000023033	ENSMUSG00000024897	ENSMUSG00000025161	ENSMUSG00000079467	ENSMUSG00000074604	ENSMUSG00000020577	ENSMUSG00000044055	ENSMUSG00000064043		ENSMUSG00000078612									ENSMUSG00000041460
ENSMUSG00000086187	ENSMUSG00000063430	ENSMUSG00000028664	ENSMUSG00000030701	ENSMUSG00000079025	ENSMUSG00000014725	ENSMUSG00000022598	ENSMUSG00000097174		ENSMUSG00000079505									ENSMUSG00000020121
ENSMUSG00000063177	ENSMUSG00000098098	ENSMUSG00000097194	ENSMUSG00000025592	ENSMUSG00000086866	ENSMUSG00000010461	ENSMUSG00000049493	ENSMUSG00000036278		ENSMUSG00000038175									ENSMUSG00000001123
ENSMUSG00000056271	ENSMUSG00000054716	ENSMUSG00000066755	ENSMUSG00000055980	ENSMUSG00000001506	ENSMUSG00000024225	ENSMUSG00000051596	ENSMUSG00000026012		ENSMUSG00000029868									ENSMUSG00000028175
ENSMUSG00000023247	ENSMUSG00000039470	ENSMUSG00000037860	ENSMUSG00000042453	ENSMUSG00000021281	ENSMUSG00000086287	ENSMUSG00000087482	ENSMUSG00000052271		ENSMUSG00000001665									ENSMUSG00000050914
ENSMUSG00000020159	ENSMUSG00000066235	ENSMUSG00000061517	ENSMUSG00000056234	ENSMUSG00000019987	ENSMUSG00000075463	ENSMUSG00000040505	ENSMUSG00000021379		ENSMUSG00000025650									ENSMUSG00000082560
ENSMUSG00000000202	ENSMUSG00000055809	ENSMUSG00000023341	ENSMUSG00000049134	ENSMUSG00000040505	ENSMUSG00000001334	ENSMUSG00000002020	ENSMUSG00000063873		ENSMUSG00000053702									ENSMUSG00000047143
ENSMUSG00000013338	ENSMUSG00000060924	ENSMUSG00000023122	ENSMUSG00000021506	ENSMUSG00000027398	ENSMUSG00000058174	ENSMUSG00000028068	ENSMUSG00000034842		ENSMUSG00000026883									ENSMUSG00000024989
ENSMUSG00000027398	ENSMUSG00000053957	ENSMUSG00000031891	ENSMUSG00000037426	ENSMUSG00000013338	ENSMUSG00000040564	ENSMUSG00000061517	ENSMUSG00000071847		ENSMUSG00000050777									ENSMUSG00000087187
ENSMUSG00000060559	ENSMUSG00000031938	ENSMUSG00000055926	ENSMUSG00000032557	ENSMUSG00000028255	ENSMUSG00000021981	ENSMUSG00000078945	ENSMUSG00000031486		ENSMUSG00000097254									ENSMUSG00000028128
ENSMUSG00000027901	ENSMUSG00000041313	ENSMUSG00000026285	ENSMUSG00000041696	ENSMUSG00000068245	ENSMUSG00000000739	ENSMUSG00000024521	ENSMUSG00000005949		ENSMUSG00000023021									ENSMUSG00000035104
ENSMUSG00000028217	ENSMUSG00000046314	ENSMUSG00000079014	ENSMUSG00000050064	ENSMUSG00000029082	ENSMUSG00000021908	ENSMUSG00000025347	ENSMUSG00000049265		ENSMUSG00000017405									ENSMUSG00000017830
ENSMUSG00000061517	ENSMUSG00000097328	ENSMUSG00000042195	ENSMUSG00000028457	ENSMUSG00000030345	ENSMUSG00000086914	ENSMUSG00000027907	ENSMUSG00000032557		ENSMUSG00000033526									ENSMUSG00000029822
ENSMUSG00000031906	ENSMUSG00000060275	ENSMUSG00000021640	ENSMUSG00000039704	ENSMUSG00000027715	ENSMUSG00000006179	ENSMUSG00000034785	ENSMUSG00000001020		ENSMUSG00000038515									ENSMUSG00000058163
ENSMUSG00000062444	ENSMUSG00000084329	ENSMUSG00000043430	ENSMUSG00000031613	ENSMUSG00000091387	ENSMUSG00000042686	ENSMUSG00000039304	ENSMUSG00000069171		ENSMUSG00000085184									ENSMUSG00000022033
ENSMUSG00000015627	ENSMUSG00000042743	ENSMUSG00000068245	ENSMUSG00000097649	ENSMUSG00000026358	ENSMUSG00000044217	ENSMUSG00000044678	ENSMUSG00000028838		ENSMUSG00000036957									ENSMUSG00000018920
ENSMUSG00000015533	ENSMUSG00000032238	ENSMUSG00000029260	ENSMUSG00000033618	ENSMUSG00000022040	ENSMUSG00000044062	ENSMUSG00000029829	ENSMUSG00000048070		ENSMUSG00000038459									ENSMUSG00000031910
ENSMUSG00000026175	ENSMUSG00000026834	ENSMUSG00000043085	ENSMUSG00000061013	ENSMUSG00000063727	ENSMUSG00000031278	ENSMUSG00000027514	ENSMUSG00000021719		ENSMUSG00000038886									ENSMUSG00000037095
ENSMUSG00000038775	ENSMUSG00000000340	ENSMUSG00000029121	ENSMUSG00000085551	ENSMUSG00000021803	ENSMUSG00000025151	ENSMUSG00000044681	ENSMUSG00000034118		ENSMUSG00000042035									ENSMUSG00000026227
ENSMUSG00000049721	ENSMUSG00000044433	ENSMUSG00000041261	ENSMUSG00000038248	ENSMUSG00000045763	ENSMUSG00000022053	ENSMUSG00000053175	ENSMUSG00000026674		ENSMUSG00000074215									ENSMUSG00000037188
ENSMUSG00000034459	ENSMUSG00000052353	ENSMUSG00000053175	ENSMUSG00000080300	ENSMUSG00000085081	ENSMUSG00000010025	ENSMUSG00000023039	ENSMUSG00000024039		ENSMUSG00000025592									ENSMUSG00000073565
ENSMUSG00000025497	ENSMUSG00000032773	ENSMUSG00000073628	ENSMUSG00000095105	ENSMUSG00000054128	ENSMUSG00000038080	ENSMUSG00000039676	ENSMUSG00000022332		ENSMUSG00000029821									ENSMUSG00000044968
ENSMUSG00000034112	ENSMUSG00000086714	ENSMUSG00000047730	ENSMUSG00000084401	ENSMUSG00000023349	ENSMUSG00000014077	ENSMUSG00000034813	ENSMUSG00000078349		ENSMUSG00000040146									ENSMUSG00000046223
ENSMUSG00000022824	ENSMUSG00000026648	ENSMUSG00000030732	ENSMUSG00000025935	ENSMUSG00000017716	ENSMUSG00000023959	ENSMUSG00000037716	ENSMUSG00000030401		ENSMUSG00000060314									ENSMUSG00000029915
ENSMUSG00000035105	ENSMUSG00000047759	ENSMUSG00000025888	ENSMUSG00000021379	ENSMUSG00000004552	ENSMUSG00000074093	ENSMUSG00000062007	ENSMUSG00000021266		ENSMUSG00000026435									ENSMUSG00000007080
ENSMUSG00000006538	ENSMUSG00000032207	ENSMUSG00000048939	ENSMUSG00000004814	ENSMUSG00000026285	ENSMUSG00000007805	ENSMUSG00000047143	ENSMUSG00000062980		ENSMUSG00000070803									ENSMUSG00000069808
ENSMUSG00000021097	ENSMUSG00000023809	ENSMUSG00000040133	ENSMUSG00000052658	ENSMUSG00000041460	ENSMUSG00000022756	ENSMUSG00000043592	ENSMUSG00000047759		ENSMUSG00000034401									ENSMUSG00000039153
ENSMUSG00000028463	ENSMUSG00000063142	ENSMUSG00000019987	ENSMUSG00000030483	ENSMUSG00000032446	ENSMUSG00000048458	ENSMUSG00000045761	ENSMUSG00000033214		ENSMUSG00000008136									ENSMUSG00000037405
ENSMUSG00000030669	ENSMUSG00000020728	ENSMUSG00000087187	ENSMUSG00000055567	ENSMUSG00000079173	ENSMUSG00000038312	ENSMUSG00000022033	ENSMUSG00000070287		ENSMUSG00000004562									ENSMUSG00000042272
ENSMUSG00000038599	ENSMUSG00000002014	ENSMUSG00000041605	ENSMUSG00000041440	ENSMUSG00000033355	ENSMUSG00000055799	ENSMUSG00000043461	ENSMUSG00000028179		ENSMUSG00000060591									ENSMUSG00000061577
ENSMUSG00000041351	ENSMUSG00000038150	ENSMUSG00000055003	ENSMUSG00000045658	ENSMUSG00000028927	ENSMUSG00000009633	ENSMUSG00000038599	ENSMUSG00000045777		ENSMUSG00000029651									ENSMUSG00000059674
ENSMUSG00000025330	ENSMUSG00000020439	ENSMUSG00000031906	ENSMUSG00000021033	ENSMUSG00000032783	ENSMUSG00000048388	ENSMUSG00000024659	ENSMUSG00000002578		ENSMUSG00000051147									ENSMUSG00000023341
ENSMUSG00000024471	ENSMUSG00000045730	ENSMUSG00000046999	ENSMUSG00000024225	ENSMUSG00000027654	ENSMUSG00000087387	ENSMUSG00000097604	ENSMUSG00000057963		ENSMUSG00000017466									ENSMUSG00000028028
ENSMUSG00000051596	ENSMUSG00000029456	ENSMUSG00000027239	ENSMUSG00000037922	ENSMUSG00000037716	ENSMUSG00000047428	ENSMUSG00000091002	ENSMUSG00000037855		ENSMUSG00000028115									ENSMUSG00000027377
ENSMUSG00000005553	ENSMUSG00000040414	ENSMUSG00000022949	ENSMUSG00000034898	ENSMUSG00000044201	ENSMUSG00000039130	ENSMUSG00000078238	ENSMUSG00000080115		ENSMUSG00000057530									ENSMUSG00000030107
ENSMUSG00000021640	ENSMUSG00000054659	ENSMUSG00000004540	ENSMUSG00000031543	ENSMUSG00000036223	ENSMUSG00000032387	ENSMUSG00000022219	ENSMUSG00000029553		ENSMUSG00000040703									ENSMUSG00000031805
ENSMUSG00000031844	ENSMUSG00000026062	ENSMUSG00000041449	ENSMUSG00000058441	ENSMUSG00000039304	ENSMUSG00000038665	ENSMUSG00000034112	ENSMUSG00000026833		ENSMUSG00000026712									ENSMUSG00000032254
ENSMUSG00000025993	ENSMUSG00000024150	ENSMUSG00000001131	ENSMUSG00000053279	ENSMUSG00000047798	ENSMUSG00000002012	ENSMUSG00000090564	ENSMUSG00000018800		ENSMUSG00000001768									ENSMUSG00000026235
ENSMUSG00000027995	ENSMUSG00000036298	ENSMUSG00000021950	ENSMUSG00000003746	ENSMUSG00000051431	ENSMUSG00000087141	ENSMUSG00000033805	ENSMUSG00000030020		ENSMUSG00000022433									ENSMUSG00000005640
ENSMUSG00000055026	ENSMUSG00000021396	ENSMUSG00000039438	ENSMUSG00000021981	ENSMUSG00000042604	ENSMUSG00000078670	ENSMUSG00000097767	ENSMUSG00000043518		ENSMUSG00000025997									ENSMUSG00000023905
ENSMUSG00000024105	ENSMUSG00000039323	ENSMUSG00000078238	ENSMUSG00000006442	ENSMUSG00000033880	ENSMUSG00000052565	ENSMUSG00000086848	ENSMUSG00000070645		ENSMUSG00000020937									ENSMUSG00000044469
ENSMUSG00000072723	ENSMUSG00000022053	ENSMUSG00000028268	ENSMUSG00000011179	ENSMUSG00000096701	ENSMUSG00000022603	ENSMUSG00000021509	ENSMUSG00000085034		ENSMUSG00000038028									ENSMUSG00000028068
ENSMUSG00000034813	ENSMUSG00000027075	ENSMUSG00000091387	ENSMUSG00000024485	ENSMUSG00000061517	ENSMUSG00000082908	ENSMUSG00000035692	ENSMUSG00000030048		ENSMUSG00000038195									ENSMUSG00000095440
ENSMUSG00000021587	ENSMUSG00000033060	ENSMUSG00000033579	ENSMUSG00000031490	ENSMUSG00000056293	ENSMUSG00000019066	ENSMUSG00000050335	ENSMUSG00000052387		ENSMUSG00000030539									ENSMUSG00000017897
ENSMUSG00000021749	ENSMUSG00000078532	ENSMUSG00000053168	ENSMUSG00000039179	ENSMUSG00000022219	ENSMUSG00000031661	ENSMUSG00000029561	ENSMUSG00000086918		ENSMUSG00000001288									ENSMUSG00000036036
ENSMUSG00000019762	ENSMUSG00000085207	ENSMUSG00000025432	ENSMUSG00000044468	ENSMUSG00000029375	ENSMUSG00000028518	ENSMUSG00000036641	ENSMUSG00000006345		ENSMUSG00000050271									ENSMUSG00000040152
ENSMUSG00000024059	ENSMUSG00000039239	ENSMUSG00000051431	ENSMUSG00000082534	ENSMUSG00000022221	ENSMUSG00000022468	ENSMUSG00000023243	ENSMUSG00000024395		ENSMUSG00000037108									ENSMUSG00000084141
ENSMUSG00000053675	ENSMUSG00000036661	ENSMUSG00000028351	ENSMUSG00000036330	ENSMUSG00000031004	ENSMUSG00000036411	ENSMUSG00000094053	ENSMUSG00000035878		ENSMUSG00000064210									ENSMUSG00000063354
ENSMUSG00000024485	ENSMUSG00000010461	ENSMUSG00000085936	ENSMUSG00000085683	ENSMUSG00000026815	ENSMUSG00000022763	ENSMUSG00000059336	ENSMUSG00000039716		ENSMUSG00000005802									ENSMUSG00000022034
ENSMUSG00000075611	ENSMUSG00000034118	ENSMUSG00000079457	ENSMUSG00000025666	ENSMUSG00000037628	ENSMUSG00000051359	ENSMUSG00000000982	ENSMUSG00000037735		ENSMUSG00000053560									ENSMUSG00000072620
ENSMUSG00000079808	ENSMUSG00000079553	ENSMUSG00000091553	ENSMUSG00000007097	ENSMUSG00000024989	ENSMUSG00000048497	ENSMUSG00000097668	ENSMUSG00000031700		ENSMUSG00000032598									ENSMUSG00000034917
ENSMUSG00000026822	ENSMUSG00000049670	ENSMUSG00000001123	ENSMUSG00000031026	ENSMUSG00000021587	ENSMUSG00000053334	ENSMUSG00000005148	ENSMUSG00000035275		ENSMUSG00000034413									ENSMUSG00000033917
ENSMUSG00000049128	ENSMUSG00000058070	ENSMUSG00000036813	ENSMUSG00000031431	ENSMUSG00000089672	ENSMUSG00000095789	ENSMUSG00000031430	ENSMUSG00000029757		ENSMUSG00000006932									ENSMUSG00000056708
ENSMUSG00000027456	ENSMUSG00000045896	ENSMUSG00000020182	ENSMUSG00000094686	ENSMUSG00000045761	ENSMUSG00000029168	ENSMUSG00000086706	ENSMUSG00000007805		ENSMUSG00000031214									ENSMUSG00000002055
ENSMUSG00000029491	ENSMUSG00000023191	ENSMUSG00000079455	ENSMUSG00000034472	ENSMUSG00000035352	ENSMUSG00000033174	ENSMUSG00000031340	ENSMUSG00000039680		ENSMUSG00000044367									ENSMUSG00000070034
ENSMUSG00000026065	ENSMUSG00000002831	ENSMUSG00000073409	ENSMUSG00000087141	ENSMUSG00000034317	ENSMUSG00000025270	ENSMUSG00000031981	ENSMUSG00000097404		ENSMUSG00000030660									ENSMUSG00000073802
ENSMUSG00000044646	ENSMUSG00000082534	ENSMUSG00000032899	ENSMUSG00000061100	ENSMUSG00000024935	ENSMUSG00000048371	ENSMUSG00000037921	ENSMUSG00000008999		ENSMUSG00000021109									ENSMUSG00000023947
ENSMUSG00000060615	ENSMUSG00000061306	ENSMUSG00000042734	ENSMUSG00000005667	ENSMUSG00000034311	ENSMUSG00000035161	ENSMUSG00000041798	ENSMUSG00000073406		ENSMUSG00000059883									ENSMUSG00000024330
ENSMUSG00000022037	ENSMUSG00000036395	ENSMUSG00000079173	ENSMUSG00000031661	ENSMUSG00000067297	ENSMUSG00000005360	ENSMUSG00000022034	ENSMUSG00000043259		ENSMUSG00000006219									ENSMUSG00000021556
ENSMUSG00000035283	ENSMUSG00000032452	ENSMUSG00000033880	ENSMUSG00000025082	ENSMUSG00000072999	ENSMUSG00000035828	ENSMUSG00000071138	ENSMUSG00000041669		ENSMUSG00000043154									ENSMUSG00000046688
ENSMUSG00000033533	ENSMUSG00000020926	ENSMUSG00000078920	ENSMUSG00000022003	ENSMUSG00000039878	ENSMUSG00000004558	ENSMUSG00000045502	ENSMUSG00000005973		ENSMUSG00000030551									ENSMUSG00000044080
ENSMUSG00000025196	ENSMUSG00000026255	ENSMUSG00000020077	ENSMUSG00000015476	ENSMUSG00000090252	ENSMUSG00000002475	ENSMUSG00000033355	ENSMUSG00000021123		ENSMUSG00000026479									ENSMUSG00000035683
ENSMUSG00000039981	ENSMUSG00000041717	ENSMUSG00000005087	ENSMUSG00000038296	ENSMUSG00000031906	ENSMUSG00000021055	ENSMUSG00000085781	ENSMUSG00000031290		ENSMUSG00000036466									ENSMUSG00000015880
ENSMUSG00000050335	ENSMUSG00000041079	ENSMUSG00000034209	ENSMUSG00000042485	ENSMUSG00000026227	ENSMUSG00000050069	ENSMUSG00000046794	ENSMUSG00000055546		ENSMUSG00000056749									ENSMUSG00000035208
ENSMUSG00000083618	ENSMUSG00000038816	ENSMUSG00000001021	ENSMUSG00000066170	ENSMUSG00000026822	ENSMUSG00000072640	ENSMUSG00000069825	ENSMUSG00000023800		ENSMUSG00000032012									ENSMUSG00000041498
ENSMUSG00000002020	ENSMUSG00000033530	ENSMUSG00000071553	ENSMUSG00000053199	ENSMUSG00000022033	ENSMUSG00000037979	ENSMUSG00000025498	ENSMUSG00000020439		ENSMUSG00000039157									ENSMUSG00000047735
ENSMUSG00000025432	ENSMUSG00000031791	ENSMUSG00000044912	ENSMUSG00000040693	ENSMUSG00000026398	ENSMUSG00000087057	ENSMUSG00000036036	ENSMUSG00000044749		ENSMUSG00000047632									ENSMUSG00000032231
ENSMUSG00000042845	ENSMUSG00000021061	ENSMUSG00000097636	ENSMUSG00000038077	ENSMUSG00000027306	ENSMUSG00000052727	ENSMUSG00000000731	ENSMUSG00000041696		ENSMUSG00000020250									ENSMUSG00000021697
ENSMUSG00000052485	ENSMUSG00000010609	ENSMUSG00000055415	ENSMUSG00000028631	ENSMUSG00000033952	ENSMUSG00000053025	ENSMUSG00000052477	ENSMUSG00000033633		ENSMUSG00000027799									ENSMUSG00000040829
ENSMUSG00000040505	ENSMUSG00000001700	ENSMUSG00000079330	ENSMUSG00000043541	ENSMUSG00000024727	ENSMUSG00000023467	ENSMUSG00000070167	ENSMUSG00000054598		ENSMUSG00000029503									ENSMUSG00000032218
ENSMUSG00000021469	ENSMUSG00000020598	ENSMUSG00000029322	ENSMUSG00000028865	ENSMUSG00000073802	ENSMUSG00000026421	ENSMUSG00000074625	ENSMUSG00000092286		ENSMUSG00000017679									ENSMUSG00000032369
ENSMUSG00000036641	ENSMUSG00000017412	ENSMUSG00000038600	ENSMUSG00000026062	ENSMUSG00000009145	ENSMUSG00000044468	ENSMUSG00000055926	ENSMUSG00000028476		ENSMUSG00000022508									ENSMUSG00000028909
ENSMUSG00000005148	ENSMUSG00000027227	ENSMUSG00000051439	ENSMUSG00000032452	ENSMUSG00000045328	ENSMUSG00000030104	ENSMUSG00000068245	ENSMUSG00000022003		ENSMUSG00000053646									ENSMUSG00000038756
ENSMUSG00000066861	ENSMUSG00000054641	ENSMUSG00000017830	ENSMUSG00000025175	ENSMUSG00000028068	ENSMUSG00000085873	ENSMUSG00000041605	ENSMUSG00000020838		ENSMUSG00000020230									ENSMUSG00000024030
ENSMUSG00000030650	ENSMUSG00000078698	ENSMUSG00000040483	ENSMUSG00000022987	ENSMUSG00000039814	ENSMUSG00000034362	ENSMUSG00000001763	ENSMUSG00000034768		ENSMUSG00000032456									ENSMUSG00000020592
ENSMUSG00000049493	ENSMUSG00000082908	ENSMUSG00000045136	ENSMUSG00000003355	ENSMUSG00000027239	ENSMUSG00000026525	ENSMUSG00000059149	ENSMUSG00000029769		ENSMUSG00000027997									ENSMUSG00000044201
ENSMUSG00000023039	ENSMUSG00000037393	ENSMUSG00000037683	ENSMUSG00000049336	ENSMUSG00000075010	ENSMUSG00000039470	ENSMUSG00000066512	ENSMUSG00000029272		ENSMUSG00000085566									ENSMUSG00000055926
ENSMUSG00000055415	ENSMUSG00000018581	ENSMUSG00000022586	ENSMUSG00000007655	ENSMUSG00000031980	ENSMUSG00000063455	ENSMUSG00000032313	ENSMUSG00000048234		ENSMUSG00000020679									ENSMUSG00000072621
ENSMUSG00000031340	ENSMUSG00000013921	ENSMUSG00000036805	ENSMUSG00000097527	ENSMUSG00000046179	ENSMUSG00000036764	ENSMUSG00000005640	ENSMUSG00000005268		ENSMUSG00000058254									ENSMUSG00000031736
ENSMUSG00000021509	ENSMUSG00000086061	ENSMUSG00000020121	ENSMUSG00000032988	ENSMUSG00000026068	ENSMUSG00000025935	ENSMUSG00000021456	ENSMUSG00000079845		ENSMUSG00000058704									ENSMUSG00000023909
ENSMUSG00000040187	ENSMUSG00000023800	ENSMUSG00000050747	ENSMUSG00000021125	ENSMUSG00000042265	ENSMUSG00000041828	ENSMUSG00000021469	ENSMUSG00000026630		ENSMUSG00000023249									ENSMUSG00000029516
ENSMUSG00000025075	ENSMUSG00000039716	ENSMUSG00000079018	ENSMUSG00000040125	ENSMUSG00000055415	ENSMUSG00000054589	ENSMUSG00000010021	ENSMUSG00000038936		ENSMUSG00000070044									ENSMUSG00000027684
ENSMUSG00000074892	ENSMUSG00000047414	ENSMUSG00000001827	ENSMUSG00000087336	ENSMUSG00000050914	ENSMUSG00000026664	ENSMUSG00000082560	ENSMUSG00000037406		ENSMUSG00000030084									ENSMUSG00000028059
ENSMUSG00000086706	ENSMUSG00000035000	ENSMUSG00000059674	ENSMUSG00000030862	ENSMUSG00000071552	ENSMUSG00000050931	ENSMUSG00000031004	ENSMUSG00000047787		ENSMUSG00000027860									ENSMUSG00000059248
ENSMUSG00000000731	ENSMUSG00000038855	ENSMUSG00000030867	ENSMUSG00000074264	ENSMUSG00000023341	ENSMUSG00000024395	ENSMUSG00000032717	ENSMUSG00000052957		ENSMUSG00000027531									ENSMUSG00000060550
ENSMUSG00000026815	ENSMUSG00000092626	ENSMUSG00000018623	ENSMUSG00000090925	ENSMUSG00000055003	ENSMUSG00000049604	ENSMUSG00000072244	ENSMUSG00000025582		ENSMUSG00000021113									ENSMUSG00000035455
ENSMUSG00000047854	ENSMUSG00000086907	ENSMUSG00000079808	ENSMUSG00000022265	ENSMUSG00000034855	ENSMUSG00000005949	ENSMUSG00000040471	ENSMUSG00000031376		ENSMUSG00000001870									ENSMUSG00000023908
ENSMUSG00000072244	ENSMUSG00000042109	ENSMUSG00000068011	ENSMUSG00000039197	ENSMUSG00000028718	ENSMUSG00000050222	ENSMUSG00000056271	ENSMUSG00000049858		ENSMUSG00000022184									ENSMUSG00000027699
ENSMUSG00000085139	ENSMUSG00000060227	ENSMUSG00000013338	ENSMUSG00000084955	ENSMUSG00000035683	ENSMUSG00000052605	ENSMUSG00000040055	ENSMUSG00000034472		ENSMUSG00000034848									ENSMUSG00000028718
ENSMUSG00000028927	ENSMUSG00000020676	ENSMUSG00000026308	ENSMUSG00000038298	ENSMUSG00000031595	ENSMUSG00000085749	ENSMUSG00000046623	ENSMUSG00000024049		ENSMUSG00000078566									ENSMUSG00000022865
ENSMUSG00000082956	ENSMUSG00000019326	ENSMUSG00000029154	ENSMUSG00000009628	ENSMUSG00000096950	ENSMUSG00000040213	ENSMUSG00000015880	ENSMUSG00000022604		ENSMUSG00000052914									ENSMUSG00000001403
ENSMUSG00000028965	ENSMUSG00000031840	ENSMUSG00000037095	ENSMUSG00000073538	ENSMUSG00000035365	ENSMUSG00000004698	ENSMUSG00000072723	ENSMUSG00000019699		ENSMUSG00000037907									ENSMUSG00000038811
ENSMUSG00000074625	ENSMUSG00000045333	ENSMUSG00000060402	ENSMUSG00000015981	ENSMUSG00000030117	ENSMUSG00000045658	ENSMUSG00000024125	ENSMUSG00000047361		ENSMUSG00000026123									ENSMUSG00000047945
ENSMUSG00000027907	ENSMUSG00000034324	ENSMUSG00000070687	ENSMUSG00000041649	ENSMUSG00000072620	ENSMUSG00000020581	ENSMUSG00000022938	ENSMUSG00000039943		ENSMUSG00000015839									ENSMUSG00000026107
ENSMUSG00000087230	ENSMUSG00000020658	ENSMUSG00000093460	ENSMUSG00000096957	ENSMUSG00000038400	ENSMUSG00000066170	ENSMUSG00000040829	ENSMUSG00000050786		ENSMUSG00000029863									ENSMUSG00000058624
ENSMUSG00000035557	ENSMUSG00000024238	ENSMUSG00000021250	ENSMUSG00000085589	ENSMUSG00000078920	ENSMUSG00000032719	ENSMUSG00000021367	ENSMUSG00000052551		ENSMUSG00000007817									ENSMUSG00000026579
ENSMUSG00000075420	ENSMUSG00000021266	ENSMUSG00000032322	ENSMUSG00000022469	ENSMUSG00000022534	ENSMUSG00000030701	ENSMUSG00000048003	ENSMUSG00000024043		ENSMUSG00000025875									ENSMUSG00000040624
ENSMUSG00000060985	ENSMUSG00000085636	ENSMUSG00000035208	ENSMUSG00000032649	ENSMUSG00000021278	ENSMUSG00000039910	ENSMUSG00000026961	ENSMUSG00000040003		ENSMUSG00000066150									ENSMUSG00000038379
ENSMUSG00000026961	ENSMUSG00000086914	ENSMUSG00000015947	ENSMUSG00000050556	ENSMUSG00000027797	ENSMUSG00000009394	ENSMUSG00000041351	ENSMUSG00000037860		ENSMUSG00000038388									ENSMUSG00000017386
ENSMUSG00000024521	ENSMUSG00000026012	ENSMUSG00000031760	ENSMUSG00000052572	ENSMUSG00000035459	ENSMUSG00000045871	ENSMUSG00000020052	ENSMUSG00000003477		ENSMUSG00000031355									ENSMUSG00000018381
ENSMUSG00000074912	ENSMUSG00000054074	ENSMUSG00000096950	ENSMUSG00000023092	ENSMUSG00000027399	ENSMUSG00000095105	ENSMUSG00000071424	ENSMUSG00000096062		ENSMUSG00000026922									ENSMUSG00000040084
ENSMUSG00000044055	ENSMUSG00000020681	ENSMUSG00000031805	ENSMUSG00000027316	ENSMUSG00000079018	ENSMUSG00000022523	ENSMUSG00000020173	ENSMUSG00000031972		ENSMUSG00000026304									ENSMUSG00000027580
ENSMUSG00000061126	ENSMUSG00000041624	ENSMUSG00000060188	ENSMUSG00000035275	ENSMUSG00000072244	ENSMUSG00000054641	ENSMUSG00000047161	ENSMUSG00000026701		ENSMUSG00000045216									ENSMUSG00000037946
ENSMUSG00000033805	ENSMUSG00000085894	ENSMUSG00000085139	ENSMUSG00000060275	ENSMUSG00000090564	ENSMUSG00000025006	ENSMUSG00000054662	ENSMUSG00000005628		ENSMUSG00000069833									ENSMUSG00000030921
ENSMUSG00000037716	ENSMUSG00000024104	ENSMUSG00000091575	ENSMUSG00000028464	ENSMUSG00000020057	ENSMUSG00000020892	ENSMUSG00000030107	ENSMUSG00000060371		ENSMUSG00000025287									ENSMUSG00000003283
ENSMUSG00000097227	ENSMUSG00000037922	ENSMUSG00000092482	ENSMUSG00000031290	ENSMUSG00000026065	ENSMUSG00000032557	ENSMUSG00000017830	ENSMUSG00000024556		ENSMUSG00000030774									ENSMUSG00000026622
ENSMUSG00000041605	ENSMUSG00000039485	ENSMUSG00000037544	ENSMUSG00000010311	ENSMUSG00000022037	ENSMUSG00000020926	ENSMUSG00000020651	ENSMUSG00000053626		ENSMUSG00000037692									ENSMUSG00000042489
ENSMUSG00000027555	ENSMUSG00000001105	ENSMUSG00000022176	ENSMUSG00000026778	ENSMUSG00000001021	ENSMUSG00000096957	ENSMUSG00000071636	ENSMUSG00000044071		ENSMUSG00000041390									ENSMUSG00000020911
ENSMUSG00000079455	ENSMUSG00000062991	ENSMUSG00000026811	ENSMUSG00000054453	ENSMUSG00000026989	ENSMUSG00000041482	ENSMUSG00000053113	ENSMUSG00000038086		ENSMUSG00000024511									ENSMUSG00000026271
ENSMUSG00000022938	ENSMUSG00000029455	ENSMUSG00000000982	ENSMUSG00000048371	ENSMUSG00000001739	ENSMUSG00000091383	ENSMUSG00000030825	ENSMUSG00000036510		ENSMUSG00000051339									ENSMUSG00000019891
ENSMUSG00000086372	ENSMUSG00000062980	ENSMUSG00000006538	ENSMUSG00000043668	ENSMUSG00000040204	ENSMUSG00000024803	ENSMUSG00000073598	ENSMUSG00000028525		ENSMUSG00000031955									ENSMUSG00000037613
ENSMUSG00000035246	ENSMUSG00000028476	ENSMUSG00000063727	ENSMUSG00000021390	ENSMUSG00000086054	ENSMUSG00000024743	ENSMUSG00000087036	ENSMUSG00000052572		ENSMUSG00000039270									ENSMUSG00000033538
ENSMUSG00000026380	ENSMUSG00000024085	ENSMUSG00000029602	ENSMUSG00000039114	ENSMUSG00000020052	ENSMUSG00000018672	ENSMUSG00000039092	ENSMUSG00000004043		ENSMUSG00000095115									ENSMUSG00000034116
ENSMUSG00000024254	ENSMUSG00000072623	ENSMUSG00000045545	ENSMUSG00000047996	ENSMUSG00000091575	ENSMUSG00000079559	ENSMUSG00000028463	ENSMUSG00000003526		ENSMUSG00000027954									ENSMUSG00000028358
ENSMUSG00000044037	ENSMUSG00000061393	ENSMUSG00000091618	ENSMUSG00000019838	ENSMUSG00000026692	ENSMUSG00000069114	ENSMUSG00000049555	ENSMUSG00000021838		ENSMUSG00000043079									ENSMUSG00000049690
ENSMUSG00000078942	ENSMUSG00000093622	ENSMUSG00000025473	ENSMUSG00000073478	ENSMUSG00000075602	ENSMUSG00000005533	ENSMUSG00000027134	ENSMUSG00000063430		ENSMUSG00000028127									ENSMUSG00000034209
ENSMUSG00000091002	ENSMUSG00000060376	ENSMUSG00000022219	ENSMUSG00000002475	ENSMUSG00000079455	ENSMUSG00000078963	ENSMUSG00000086554	ENSMUSG00000035226		ENSMUSG00000019883									ENSMUSG00000024056
ENSMUSG00000090665	ENSMUSG00000047878	ENSMUSG00000027834	ENSMUSG00000051373	ENSMUSG00000097222	ENSMUSG00000067279	ENSMUSG00000087326	ENSMUSG00000046807		ENSMUSG00000019960									ENSMUSG00000048707
ENSMUSG00000063646	ENSMUSG00000097797	ENSMUSG00000090564	ENSMUSG00000028152	ENSMUSG00000050335	ENSMUSG00000074623	ENSMUSG00000024186	ENSMUSG00000047591		ENSMUSG00000028926									ENSMUSG00000024338
ENSMUSG00000066755	ENSMUSG00000054598	ENSMUSG00000026065	ENSMUSG00000026768	ENSMUSG00000001403	ENSMUSG00000041895	ENSMUSG00000044912	ENSMUSG00000052353		ENSMUSG00000026335									ENSMUSG00000091709
ENSMUSG00000039304	ENSMUSG00000019852	ENSMUSG00000034394	ENSMUSG00000031289	ENSMUSG00000036813	ENSMUSG00000048652	ENSMUSG00000043085	ENSMUSG00000072770		ENSMUSG00000049422									ENSMUSG00000024066
ENSMUSG00000032854	ENSMUSG00000034591	ENSMUSG00000035189	ENSMUSG00000018800	ENSMUSG00000044254	ENSMUSG00000041272	ENSMUSG00000028141	ENSMUSG00000060275		ENSMUSG00000030352									ENSMUSG00000035914
ENSMUSG00000022949	ENSMUSG00000039680	ENSMUSG00000050335	ENSMUSG00000097619	ENSMUSG00000090231	ENSMUSG00000040412	ENSMUSG00000029915	ENSMUSG00000029436											ENSMUSG00000012519
ENSMUSG00000021747	ENSMUSG00000021379	ENSMUSG00000026068	ENSMUSG00000087271	ENSMUSG00000019992	ENSMUSG00000029757	ENSMUSG00000029602	ENSMUSG00000041372											ENSMUSG00000031004
ENSMUSG00000023243	ENSMUSG00000037020	ENSMUSG00000027379	ENSMUSG00000044361	ENSMUSG00000017830	ENSMUSG00000032010	ENSMUSG00000020121	ENSMUSG00000029752											ENSMUSG00000072999
ENSMUSG00000062007	ENSMUSG00000020838	ENSMUSG00000079222	ENSMUSG00000028838	ENSMUSG00000049721	ENSMUSG00000032042	ENSMUSG00000020788	ENSMUSG00000045094											ENSMUSG00000053113
ENSMUSG00000086712	ENSMUSG00000006360	ENSMUSG00000020798	ENSMUSG00000075304	ENSMUSG00000030677	ENSMUSG00000032452	ENSMUSG00000043333	ENSMUSG00000026207											ENSMUSG00000034919
ENSMUSG00000068011	ENSMUSG00000025932	ENSMUSG00000035683	ENSMUSG00000020155	ENSMUSG00000026955	ENSMUSG00000037341	ENSMUSG00000058163	ENSMUSG00000027316											ENSMUSG00000019817
ENSMUSG00000028664	ENSMUSG00000018168	ENSMUSG00000036036	ENSMUSG00000041828	ENSMUSG00000044827	ENSMUSG00000060981	ENSMUSG00000074892	ENSMUSG00000087057											ENSMUSG00000078773
ENSMUSG00000038491	ENSMUSG00000032557	ENSMUSG00000091709	ENSMUSG00000043518	ENSMUSG00000032899	ENSMUSG00000027737	ENSMUSG00000018920	ENSMUSG00000027859											ENSMUSG00000035711
ENSMUSG00000028037	ENSMUSG00000029322	ENSMUSG00000002055	ENSMUSG00000022206	ENSMUSG00000043753	ENSMUSG00000024654	ENSMUSG00000032218	ENSMUSG00000028801											ENSMUSG00000071362
ENSMUSG00000053093	ENSMUSG00000066704	ENSMUSG00000025993	ENSMUSG00000053957	ENSMUSG00000053175	ENSMUSG00000026610	ENSMUSG00000023341	ENSMUSG00000070576											ENSMUSG00000021754
ENSMUSG00000030587	ENSMUSG00000087593	ENSMUSG00000078763	ENSMUSG00000060429	ENSMUSG00000060550	ENSMUSG00000058297	ENSMUSG00000075010	ENSMUSG00000033427											ENSMUSG00000019850
ENSMUSG00000005087	ENSMUSG00000069114	ENSMUSG00000056708	ENSMUSG00000028172	ENSMUSG00000026683	ENSMUSG00000068748	ENSMUSG00000039153	ENSMUSG00000017412											ENSMUSG00000031958
ENSMUSG00000032532	ENSMUSG00000073293	ENSMUSG00000030792	ENSMUSG00000050671	ENSMUSG00000002055	ENSMUSG00000015843	ENSMUSG00000075602	ENSMUSG00000050473											ENSMUSG00000032691
ENSMUSG00000053175	ENSMUSG00000029211	ENSMUSG00000017688	ENSMUSG00000044749	ENSMUSG00000051517	ENSMUSG00000027534	ENSMUSG00000029188	ENSMUSG00000021388											ENSMUSG00000073409
ENSMUSG00000032899	ENSMUSG00000078954	ENSMUSG00000029375	ENSMUSG00000039563	ENSMUSG00000030650	ENSMUSG00000072694	ENSMUSG00000029797	ENSMUSG00000087516											ENSMUSG00000034311
ENSMUSG00000033849	ENSMUSG00000072115	ENSMUSG00000082560	ENSMUSG00000063430	ENSMUSG00000031340	ENSMUSG00000032262	ENSMUSG00000039062	ENSMUSG00000029254											ENSMUSG00000022575
ENSMUSG00000022112	ENSMUSG00000021200	ENSMUSG00000017716	ENSMUSG00000087014	ENSMUSG00000020914	ENSMUSG00000029407	ENSMUSG00000046295	ENSMUSG00000009108											ENSMUSG00000038331
ENSMUSG00000063713	ENSMUSG00000003531	ENSMUSG00000029605	ENSMUSG00000050222	ENSMUSG00000020185	ENSMUSG00000041293	ENSMUSG00000022952	ENSMUSG00000021057											ENSMUSG00000036223
ENSMUSG00000027514	ENSMUSG00000085034	ENSMUSG00000026971	ENSMUSG00000032110	ENSMUSG00000031538	ENSMUSG00000087271	ENSMUSG00000097640	ENSMUSG00000046748											ENSMUSG00000022385
ENSMUSG00000036098	ENSMUSG00000038602	ENSMUSG00000052776	ENSMUSG00000085006	ENSMUSG00000024056	ENSMUSG00000085929	ENSMUSG00000051431	ENSMUSG00000036306											ENSMUSG00000064193
ENSMUSG00000042428	ENSMUSG00000033327	ENSMUSG00000027654	ENSMUSG00000086893	ENSMUSG00000032254	ENSMUSG00000005628	ENSMUSG00000029720	ENSMUSG00000054477											ENSMUSG00000017716
ENSMUSG00000059898	ENSMUSG00000031328	ENSMUSG00000078853	ENSMUSG00000042109	ENSMUSG00000051439	ENSMUSG00000086567	ENSMUSG00000002055	ENSMUSG00000001270											ENSMUSG00000085936
ENSMUSG00000052776	ENSMUSG00000028161	ENSMUSG00000021556	ENSMUSG00000049971	ENSMUSG00000073716	ENSMUSG00000017412	ENSMUSG00000070687	ENSMUSG00000050064											ENSMUSG00000027715
ENSMUSG00000035811	ENSMUSG00000006179	ENSMUSG00000087477	ENSMUSG00000008999	ENSMUSG00000037846	ENSMUSG00000021266	ENSMUSG00000000440	ENSMUSG00000032387											ENSMUSG00000020897
ENSMUSG00000022790	ENSMUSG00000052852	ENSMUSG00000049092	ENSMUSG00000062980	ENSMUSG00000026442	ENSMUSG00000036278	ENSMUSG00000073058	ENSMUSG00000050931											ENSMUSG00000026811
ENSMUSG00000042510	ENSMUSG00000015354	ENSMUSG00000047180	ENSMUSG00000028801	ENSMUSG00000040084	ENSMUSG00000034768	ENSMUSG00000025068	ENSMUSG00000047216											ENSMUSG00000002983
ENSMUSG00000030483	ENSMUSG00000037166	ENSMUSG00000027377	ENSMUSG00000020963	ENSMUSG00000001123	ENSMUSG00000075704	ENSMUSG00000097892	ENSMUSG00000097393											ENSMUSG00000024590
ENSMUSG00000041660	ENSMUSG00000038587	ENSMUSG00000035105	ENSMUSG00000030691	ENSMUSG00000085042	ENSMUSG00000014846	ENSMUSG00000024254	ENSMUSG00000026650											ENSMUSG00000026683
ENSMUSG00000078238	ENSMUSG00000021340	ENSMUSG00000057286	ENSMUSG00000024395	ENSMUSG00000019982	ENSMUSG00000001225	ENSMUSG00000022014	ENSMUSG00000089774											ENSMUSG00000021456
ENSMUSG00000079222	ENSMUSG00000061458	ENSMUSG00000024935	ENSMUSG00000028794	ENSMUSG00000015880	ENSMUSG00000021223	ENSMUSG00000034311	ENSMUSG00000028445											ENSMUSG00000055413
ENSMUSG00000078945	ENSMUSG00000019899	ENSMUSG00000085944	ENSMUSG00000037071	ENSMUSG00000020897	ENSMUSG00000019838	ENSMUSG00000086683	ENSMUSG00000068686											ENSMUSG00000032783
ENSMUSG00000028351	ENSMUSG00000066233	ENSMUSG00000040204	ENSMUSG00000031770	ENSMUSG00000012519	ENSMUSG00000020651	ENSMUSG00000090246	ENSMUSG00000007872											ENSMUSG00000041431
ENSMUSG00000023918	ENSMUSG00000087014	ENSMUSG00000090588	ENSMUSG00000037736	ENSMUSG00000004988	ENSMUSG00000021200	ENSMUSG00000024128	ENSMUSG00000061080											ENSMUSG00000040711
ENSMUSG00000058152	ENSMUSG00000038086	ENSMUSG00000035246	ENSMUSG00000057069	ENSMUSG00000078763	ENSMUSG00000097527	ENSMUSG00000097572	ENSMUSG00000028017											ENSMUSG00000045763
ENSMUSG00000034394	ENSMUSG00000032883	ENSMUSG00000097990	ENSMUSG00000024134	ENSMUSG00000092981	ENSMUSG00000085034	ENSMUSG00000080486	ENSMUSG00000025104											ENSMUSG00000038943
ENSMUSG00000047161	ENSMUSG00000065987	ENSMUSG00000078144	ENSMUSG00000033595	ENSMUSG00000091709	ENSMUSG00000031022	ENSMUSG00000024989	ENSMUSG00000028825											ENSMUSG00000046591
ENSMUSG00000010021	ENSMUSG00000020218	ENSMUSG00000027907	ENSMUSG00000026331	ENSMUSG00000041261	ENSMUSG00000078349	ENSMUSG00000091021	ENSMUSG00000039239											ENSMUSG00000026039
ENSMUSG00000051439	ENSMUSG00000074292	ENSMUSG00000079190	ENSMUSG00000097324	ENSMUSG00000027469	ENSMUSG00000034903	ENSMUSG00000071537	ENSMUSG00000079657											ENSMUSG00000030616
ENSMUSG00000090252	ENSMUSG00000097548	ENSMUSG00000029380	ENSMUSG00000042401	ENSMUSG00000025161	ENSMUSG00000030217	ENSMUSG00000039099	ENSMUSG00000042109											ENSMUSG00000024660
ENSMUSG00000055003	ENSMUSG00000043518	ENSMUSG00000044469	ENSMUSG00000024979	ENSMUSG00000050075	ENSMUSG00000027577	ENSMUSG00000037544	ENSMUSG00000025932											ENSMUSG00000061232
ENSMUSG00000073854	ENSMUSG00000072770	ENSMUSG00000054423	ENSMUSG00000034768	ENSMUSG00000063354	ENSMUSG00000027875	ENSMUSG00000041498	ENSMUSG00000029636											ENSMUSG00000076431
ENSMUSG00000020057	ENSMUSG00000007872	ENSMUSG00000087060	ENSMUSG00000018672	ENSMUSG00000039364	ENSMUSG00000018566	ENSMUSG00000078144	ENSMUSG00000050014											ENSMUSG00000037544
ENSMUSG00000016028	ENSMUSG00000092517	ENSMUSG00000029798	ENSMUSG00000021573	ENSMUSG00000079808	ENSMUSG00000086918	ENSMUSG00000044719	ENSMUSG00000003949											ENSMUSG00000059040
ENSMUSG00000037578	ENSMUSG00000052221	ENSMUSG00000071068	ENSMUSG00000030401	ENSMUSG00000033453	ENSMUSG00000017195	ENSMUSG00000020808	ENSMUSG00000034898											ENSMUSG00000022822
ENSMUSG00000022847	ENSMUSG00000028402	ENSMUSG00000067235	ENSMUSG00000041930	ENSMUSG00000029516	ENSMUSG00000021061	ENSMUSG00000035683	ENSMUSG00000045680											ENSMUSG00000063524
ENSMUSG00000020052	ENSMUSG00000020251	ENSMUSG00000044734	ENSMUSG00000000794	ENSMUSG00000022376	ENSMUSG00000046442	ENSMUSG00000074300	ENSMUSG00000034324											ENSMUSG00000025001
ENSMUSG00000000628	ENSMUSG00000032841	ENSMUSG00000074604	ENSMUSG00000096968	ENSMUSG00000022034	ENSMUSG00000095115	ENSMUSG00000086835	ENSMUSG00000013076											ENSMUSG00000029188
ENSMUSG00000028859	ENSMUSG00000047150	ENSMUSG00000022534	ENSMUSG00000073557	ENSMUSG00000038598	ENSMUSG00000023092	ENSMUSG00000049721	ENSMUSG00000072115											ENSMUSG00000037628
ENSMUSG00000043029	ENSMUSG00000026833	ENSMUSG00000036223	ENSMUSG00000046442	ENSMUSG00000020330	ENSMUSG00000060275	ENSMUSG00000073145	ENSMUSG00000020672											ENSMUSG00000027160
ENSMUSG00000044678	ENSMUSG00000075304	ENSMUSG00000001403	ENSMUSG00000042761	ENSMUSG00000031805	ENSMUSG00000024899	ENSMUSG00000026235	ENSMUSG00000034258											ENSMUSG00000070000
ENSMUSG00000031725	ENSMUSG00000025221	ENSMUSG00000023045	ENSMUSG00000017817	ENSMUSG00000083797	ENSMUSG00000097930	ENSMUSG00000032854	ENSMUSG00000054589											ENSMUSG00000027306
ENSMUSG00000039982	ENSMUSG00000045954	ENSMUSG00000039519	ENSMUSG00000087306	ENSMUSG00000087213	ENSMUSG00000086946	ENSMUSG00000028175	ENSMUSG00000097083											ENSMUSG00000044783
ENSMUSG00000051431	ENSMUSG00000029878	ENSMUSG00000044037	ENSMUSG00000031748	ENSMUSG00000068101	ENSMUSG00000050520	ENSMUSG00000038178	ENSMUSG00000049134											ENSMUSG00000041773
ENSMUSG00000034127	ENSMUSG00000051537	ENSMUSG00000018381	ENSMUSG00000022836	ENSMUSG00000044469	ENSMUSG00000028343	ENSMUSG00000025075	ENSMUSG00000028370											ENSMUSG00000062210
ENSMUSG00000086554	ENSMUSG00000030246	ENSMUSG00000027078	ENSMUSG00000020793	ENSMUSG00000032322	ENSMUSG00000033429	ENSMUSG00000073394	ENSMUSG00000037605											ENSMUSG00000023015
ENSMUSG00000020788	ENSMUSG00000055523	ENSMUSG00000024330	ENSMUSG00000044006	ENSMUSG00000038943	ENSMUSG00000039680	ENSMUSG00000034394	ENSMUSG00000032452											ENSMUSG00000027469
ENSMUSG00000060183	ENSMUSG00000066361	ENSMUSG00000074151	ENSMUSG00000028278	ENSMUSG00000000957	ENSMUSG00000020102	ENSMUSG00000061414	ENSMUSG00000089759											ENSMUSG00000035365
ENSMUSG00000063851	ENSMUSG00000085840	ENSMUSG00000028175	ENSMUSG00000044365	ENSMUSG00000024675	ENSMUSG00000002308	ENSMUSG00000028718	ENSMUSG00000049154											ENSMUSG00000001750
ENSMUSG00000003051	ENSMUSG00000036278	ENSMUSG00000024679	ENSMUSG00000034295	ENSMUSG00000066258	ENSMUSG00000034825	ENSMUSG00000023908	ENSMUSG00000017737											ENSMUSG00000051076
ENSMUSG00000040605	ENSMUSG00000040213	ENSMUSG00000040829	ENSMUSG00000021238	ENSMUSG00000044912	ENSMUSG00000053398	ENSMUSG00000021751	ENSMUSG00000027574											ENSMUSG00000026605
ENSMUSG00000032589	ENSMUSG00000021057	ENSMUSG00000028459	ENSMUSG00000087177	ENSMUSG00000002020	ENSMUSG00000043020	ENSMUSG00000096950	ENSMUSG00000045246											ENSMUSG00000027326
ENSMUSG00000052477	ENSMUSG00000022332	ENSMUSG00000021456	ENSMUSG00000078698	ENSMUSG00000051596	ENSMUSG00000097649	ENSMUSG00000060985	ENSMUSG00000025221											ENSMUSG00000051378
ENSMUSG00000043461	ENSMUSG00000061068	ENSMUSG00000018930	ENSMUSG00000072884	ENSMUSG00000079012	ENSMUSG00000024222	ENSMUSG00000037157	ENSMUSG00000026787											ENSMUSG00000030677
ENSMUSG00000075010	ENSMUSG00000032064	ENSMUSG00000046591	ENSMUSG00000071636	ENSMUSG00000044646	ENSMUSG00000052852	ENSMUSG00000026380	ENSMUSG00000070407											ENSMUSG00000025492
ENSMUSG00000020173	ENSMUSG00000010342	ENSMUSG00000041431	ENSMUSG00000003949	ENSMUSG00000019942	ENSMUSG00000023906	ENSMUSG00000097019	ENSMUSG00000072591											ENSMUSG00000006398
ENSMUSG00000049555	ENSMUSG00000038354	ENSMUSG00000086712	ENSMUSG00000020335	ENSMUSG00000069825	ENSMUSG00000084329	ENSMUSG00000029484	ENSMUSG00000031613											ENSMUSG00000042694
ENSMUSG00000029378	ENSMUSG00000021719	ENSMUSG00000052477	ENSMUSG00000038370	ENSMUSG00000030921	ENSMUSG00000021313	ENSMUSG00000016028	ENSMUSG00000020354											ENSMUSG00000018570
ENSMUSG00000038295	ENSMUSG00000053398	ENSMUSG00000050623	ENSMUSG00000032085	ENSMUSG00000046523	ENSMUSG00000026062	ENSMUSG00000030483	ENSMUSG00000038370											ENSMUSG00000036565
ENSMUSG00000046623	ENSMUSG00000052957	ENSMUSG00000044646	ENSMUSG00000044125	ENSMUSG00000091618	ENSMUSG00000031290	ENSMUSG00000021747	ENSMUSG00000032118											ENSMUSG00000045328
ENSMUSG00000022860	ENSMUSG00000027221	ENSMUSG00000029829	ENSMUSG00000045680	ENSMUSG00000063687	ENSMUSG00000031362	ENSMUSG00000030103	ENSMUSG00000026463											ENSMUSG00000033952
ENSMUSG00000035184	ENSMUSG00000024803	ENSMUSG00000034738	ENSMUSG00000089774	ENSMUSG00000003779	ENSMUSG00000028182	ENSMUSG00000044026	ENSMUSG00000052889											ENSMUSG00000024399
ENSMUSG00000044827	ENSMUSG00000018800	ENSMUSG00000085786	ENSMUSG00000004698	ENSMUSG00000000982	ENSMUSG00000050064	ENSMUSG00000089984	ENSMUSG00000029322											ENSMUSG00000034161
ENSMUSG00000043333	ENSMUSG00000031831	ENSMUSG00000053297	ENSMUSG00000031022	ENSMUSG00000034159	ENSMUSG00000030515	ENSMUSG00000027379	ENSMUSG00000021765											ENSMUSG00000052684
ENSMUSG00000062488	ENSMUSG00000000402	ENSMUSG00000030748	ENSMUSG00000024222	ENSMUSG00000073409	ENSMUSG00000021125	ENSMUSG00000029135	ENSMUSG00000055322											ENSMUSG00000051517
ENSMUSG00000074896	ENSMUSG00000001270	ENSMUSG00000032254	ENSMUSG00000005360	ENSMUSG00000085705	ENSMUSG00000022754	ENSMUSG00000031805	ENSMUSG00000046442											ENSMUSG00000079507
ENSMUSG00000028527	ENSMUSG00000025780	ENSMUSG00000034317	ENSMUSG00000036814	ENSMUSG00000037725	ENSMUSG00000034324	ENSMUSG00000075611	ENSMUSG00000030782											ENSMUSG00000056313
ENSMUSG00000029484	ENSMUSG00000029769	ENSMUSG00000028068	ENSMUSG00000063873	ENSMUSG00000058897	ENSMUSG00000032046	ENSMUSG00000040447	ENSMUSG00000020140											ENSMUSG00000023066
ENSMUSG00000061414	ENSMUSG00000037406	ENSMUSG00000073802	ENSMUSG00000019326	ENSMUSG00000058624	ENSMUSG00000020072	ENSMUSG00000027562	ENSMUSG00000010461											ENSMUSG00000044456
ENSMUSG00000044026	ENSMUSG00000061322	ENSMUSG00000023047	ENSMUSG00000035407	ENSMUSG00000026605	ENSMUSG00000072949	ENSMUSG00000027555	ENSMUSG00000026664											ENSMUSG00000029177
ENSMUSG00000079457	ENSMUSG00000043448	ENSMUSG00000050370	ENSMUSG00000061576	ENSMUSG00000094796	ENSMUSG00000073478	ENSMUSG00000027715	ENSMUSG00000035237											ENSMUSG00000025041
ENSMUSG00000054459	ENSMUSG00000000782	ENSMUSG00000024056	ENSMUSG00000037166	ENSMUSG00000090534	ENSMUSG00000094686	ENSMUSG00000097310	ENSMUSG00000040016											ENSMUSG00000031557
ENSMUSG00000087476	ENSMUSG00000051650	ENSMUSG00000027469	ENSMUSG00000010025	ENSMUSG00000027570	ENSMUSG00000021373	ENSMUSG00000079800	ENSMUSG00000083679											ENSMUSG00000067203
ENSMUSG00000009378	ENSMUSG00000026650	ENSMUSG00000037405	ENSMUSG00000067818	ENSMUSG00000074151	ENSMUSG00000044361	ENSMUSG00000021365	ENSMUSG00000026421											ENSMUSG00000026110
ENSMUSG00000000982	ENSMUSG00000026663	ENSMUSG00000018570	ENSMUSG00000053647	ENSMUSG00000067219	ENSMUSG00000015981	ENSMUSG00000073854	ENSMUSG00000028626											ENSMUSG00000035929
ENSMUSG00000021950	ENSMUSG00000028801	ENSMUSG00000035283	ENSMUSG00000055945	ENSMUSG00000021456	ENSMUSG00000054659	ENSMUSG00000039179	ENSMUSG00000086893											ENSMUSG00000022322
ENSMUSG00000046733	ENSMUSG00000027313	ENSMUSG00000031340	ENSMUSG00000002831	ENSMUSG00000033061	ENSMUSG00000019368	ENSMUSG00000022602	ENSMUSG00000041293											ENSMUSG00000072109
ENSMUSG00000022952	ENSMUSG00000006675	ENSMUSG00000026535	ENSMUSG00000000197	ENSMUSG00000047638	ENSMUSG00000041559	ENSMUSG00000025329	ENSMUSG00000064293											ENSMUSG00000028873
ENSMUSG00000026971	ENSMUSG00000051906	ENSMUSG00000038379	ENSMUSG00000022468	ENSMUSG00000030187	ENSMUSG00000022090	ENSMUSG00000038756	ENSMUSG00000084839											ENSMUSG00000024736
ENSMUSG00000066512	ENSMUSG00000033825	ENSMUSG00000051228	ENSMUSG00000017412	ENSMUSG00000032174	ENSMUSG00000039114	ENSMUSG00000048612	ENSMUSG00000040428											ENSMUSG00000010601
ENSMUSG00000022941	ENSMUSG00000035878	ENSMUSG00000055413	ENSMUSG00000024386	ENSMUSG00000042734	ENSMUSG00000087014	ENSMUSG00000031736	ENSMUSG00000057715											ENSMUSG00000020812
ENSMUSG00000024401	ENSMUSG00000022225	ENSMUSG00000030142	ENSMUSG00000041141	ENSMUSG00000036768	ENSMUSG00000064179	ENSMUSG00000071506	ENSMUSG00000055980											ENSMUSG00000082361
ENSMUSG00000054342	ENSMUSG00000032028	ENSMUSG00000070327	ENSMUSG00000034324	ENSMUSG00000096014	ENSMUSG00000027858	ENSMUSG00000034463	ENSMUSG00000053963											ENSMUSG00000049866
ENSMUSG00000054662	ENSMUSG00000086881	ENSMUSG00000029822	ENSMUSG00000036306	ENSMUSG00000022322	ENSMUSG00000042453	ENSMUSG00000085767	ENSMUSG00000043463											ENSMUSG00000040483
ENSMUSG00000023153	ENSMUSG00000074219	ENSMUSG00000029516	ENSMUSG00000039492	ENSMUSG00000053113	ENSMUSG00000073414	ENSMUSG00000017716	ENSMUSG00000049709											ENSMUSG00000025283
ENSMUSG00000022829	ENSMUSG00000006014	ENSMUSG00000027715	ENSMUSG00000086233	ENSMUSG00000029865	ENSMUSG00000008461	ENSMUSG00000031910	ENSMUSG00000078794											ENSMUSG00000029602
ENSMUSG00000032717	ENSMUSG00000024640	ENSMUSG00000012519	ENSMUSG00000023829	ENSMUSG00000020901	ENSMUSG00000097360	ENSMUSG00000035352	ENSMUSG00000038128											ENSMUSG00000047747
ENSMUSG00000039438	ENSMUSG00000097083	ENSMUSG00000020407	ENSMUSG00000050069	ENSMUSG00000035835	ENSMUSG00000027457	ENSMUSG00000092300	ENSMUSG00000027376											ENSMUSG00000046295
ENSMUSG00000025329	ENSMUSG00000075704	ENSMUSG00000026271	ENSMUSG00000050276	ENSMUSG00000032033	ENSMUSG00000050272	ENSMUSG00000028859	ENSMUSG00000031994											ENSMUSG00000047180
ENSMUSG00000044156	ENSMUSG00000069805	ENSMUSG00000041660	ENSMUSG00000027016	ENSMUSG00000043430	ENSMUSG00000032064	ENSMUSG00000003271	ENSMUSG00000053199											ENSMUSG00000053158
ENSMUSG00000038298	ENSMUSG00000079481	ENSMUSG00000056148	ENSMUSG00000025911	ENSMUSG00000048251	ENSMUSG00000045896	ENSMUSG00000019982	ENSMUSG00000029161											ENSMUSG00000058290
ENSMUSG00000075225	ENSMUSG00000051331	ENSMUSG00000054072	ENSMUSG00000041700	ENSMUSG00000028362	ENSMUSG00000031791	ENSMUSG00000063646	ENSMUSG00000040405											ENSMUSG00000034317
ENSMUSG00000033774	ENSMUSG00000021388	ENSMUSG00000079507	ENSMUSG00000025876	ENSMUSG00000052760	ENSMUSG00000085876	ENSMUSG00000061878	ENSMUSG00000031202											ENSMUSG00000028678
ENSMUSG00000062309	ENSMUSG00000050931	ENSMUSG00000003051	ENSMUSG00000030409	ENSMUSG00000074715	ENSMUSG00000056234	ENSMUSG00000041523	ENSMUSG00000030525											ENSMUSG00000040296
ENSMUSG00000026602	ENSMUSG00000024556	ENSMUSG00000074625	ENSMUSG00000025932	ENSMUSG00000058163	ENSMUSG00000029563	ENSMUSG00000095026	ENSMUSG00000031210											ENSMUSG00000001379
ENSMUSG00000032357	ENSMUSG00000020620	ENSMUSG00000005553	ENSMUSG00000025038	ENSMUSG00000022952	ENSMUSG00000028488	ENSMUSG00000030895	ENSMUSG00000021200											ENSMUSG00000012443
ENSMUSG00000038859	ENSMUSG00000040265	ENSMUSG00000047945	ENSMUSG00000039419	ENSMUSG00000005696	ENSMUSG00000029161	ENSMUSG00000022123	ENSMUSG00000031022											ENSMUSG00000029605
ENSMUSG00000039934	ENSMUSG00000084772	ENSMUSG00000037628	ENSMUSG00000056648	ENSMUSG00000051951	ENSMUSG00000031147	ENSMUSG00000020057	ENSMUSG00000031748											ENSMUSG00000017146
ENSMUSG00000050747	ENSMUSG00000093650	ENSMUSG00000041358	ENSMUSG00000024747	ENSMUSG00000017861	ENSMUSG00000029254	ENSMUSG00000052415	ENSMUSG00000021032											ENSMUSG00000026519
ENSMUSG00000028749	ENSMUSG00000045246	ENSMUSG00000097668	ENSMUSG00000039323	ENSMUSG00000041707	ENSMUSG00000079467	ENSMUSG00000034209	ENSMUSG00000073674											ENSMUSG00000035356
ENSMUSG00000031932	ENSMUSG00000005667	ENSMUSG00000073854	ENSMUSG00000022803	ENSMUSG00000021091	ENSMUSG00000023272	ENSMUSG00000078773	ENSMUSG00000037922											ENSMUSG00000024579
ENSMUSG00000071506	ENSMUSG00000006378	ENSMUSG00000032246	ENSMUSG00000086478	ENSMUSG00000056752	ENSMUSG00000025478	ENSMUSG00000069808	ENSMUSG00000028033											ENSMUSG00000034271
ENSMUSG00000036856	ENSMUSG00000025104	ENSMUSG00000040084	ENSMUSG00000064179	ENSMUSG00000026271	ENSMUSG00000021238	ENSMUSG00000030134	ENSMUSG00000037463											ENSMUSG00000035273
ENSMUSG00000010592	ENSMUSG00000035275	ENSMUSG00000032783	ENSMUSG00000067279	ENSMUSG00000047904	ENSMUSG00000063430	ENSMUSG00000074213	ENSMUSG00000022454											ENSMUSG00000052142
ENSMUSG00000025105	ENSMUSG00000079657	ENSMUSG00000018920	ENSMUSG00000030554	ENSMUSG00000003051	ENSMUSG00000072884	ENSMUSG00000027359	ENSMUSG00000033316											ENSMUSG00000047534
ENSMUSG00000038600	ENSMUSG00000038065	ENSMUSG00000048612	ENSMUSG00000027071	ENSMUSG00000035105	ENSMUSG00000022340	ENSMUSG00000044034	ENSMUSG00000040010											ENSMUSG00000034422
ENSMUSG00000087612	ENSMUSG00000027457	ENSMUSG00000027797	ENSMUSG00000058420	ENSMUSG00000054459	ENSMUSG00000030409	ENSMUSG00000076433	ENSMUSG00000021373											ENSMUSG00000003573
ENSMUSG00000097990	ENSMUSG00000032186	ENSMUSG00000047735	ENSMUSG00000057378	ENSMUSG00000027699	ENSMUSG00000018800	ENSMUSG00000059674	ENSMUSG00000037053											ENSMUSG00000026274
ENSMUSG00000022598	ENSMUSG00000025036	ENSMUSG00000000386	ENSMUSG00000027858	ENSMUSG00000030748	ENSMUSG00000015342	ENSMUSG00000035105	ENSMUSG00000027016											ENSMUSG00000038305
ENSMUSG00000074637	ENSMUSG00000087141	ENSMUSG00000026832	ENSMUSG00000068263	ENSMUSG00000035208	ENSMUSG00000038121	ENSMUSG00000033684	ENSMUSG00000038583											ENSMUSG00000082286
ENSMUSG00000027399	ENSMUSG00000028545	ENSMUSG00000050914	ENSMUSG00000068117	ENSMUSG00000029177	ENSMUSG00000030170	ENSMUSG00000000628	ENSMUSG00000068699											ENSMUSG00000025278
ENSMUSG00000030340	ENSMUSG00000030792	ENSMUSG00000075420	ENSMUSG00000020431	ENSMUSG00000037010	ENSMUSG00000038094	ENSMUSG00000029605	ENSMUSG00000028631											ENSMUSG00000040204
ENSMUSG00000044254	ENSMUSG00000021903	ENSMUSG00000068101	ENSMUSG00000032500	ENSMUSG00000097124	ENSMUSG00000020990	ENSMUSG00000015647	ENSMUSG00000025006											ENSMUSG00000029720
ENSMUSG00000034227	ENSMUSG00000004814	ENSMUSG00000032218	ENSMUSG00000033530	ENSMUSG00000039699	ENSMUSG00000031425	ENSMUSG00000035208	ENSMUSG00000097321											ENSMUSG00000032596
ENSMUSG00000003271	ENSMUSG00000029777	ENSMUSG00000022847	ENSMUSG00000035783	ENSMUSG00000059060	ENSMUSG00000025616	ENSMUSG00000063851	ENSMUSG00000048065											ENSMUSG00000020914
ENSMUSG00000058921	ENSMUSG00000071567	ENSMUSG00000020638	ENSMUSG00000041372	ENSMUSG00000027326	ENSMUSG00000022003	ENSMUSG00000041460	ENSMUSG00000021732											ENSMUSG00000038507
ENSMUSG00000064147	ENSMUSG00000021765	ENSMUSG00000039774	ENSMUSG00000090608	ENSMUSG00000025993	ENSMUSG00000032353	ENSMUSG00000028028	ENSMUSG00000003355											ENSMUSG00000020330
ENSMUSG00000032313	ENSMUSG00000073674	ENSMUSG00000003411	ENSMUSG00000086337	ENSMUSG00000032584	ENSMUSG00000085776	ENSMUSG00000042510	ENSMUSG00000037393											ENSMUSG00000027331
ENSMUSG00000085551	ENSMUSG00000041073	ENSMUSG00000004347	ENSMUSG00000038602	ENSMUSG00000058290	ENSMUSG00000061013	ENSMUSG00000029275	ENSMUSG00000005220											ENSMUSG00000025950
ENSMUSG00000047638	ENSMUSG00000022763	ENSMUSG00000047161	ENSMUSG00000059173	ENSMUSG00000023015	ENSMUSG00000072591	ENSMUSG00000039084	ENSMUSG00000047085											ENSMUSG00000019942
ENSMUSG00000042734	ENSMUSG00000031290	ENSMUSG00000010154	ENSMUSG00000021313	ENSMUSG00000040133	ENSMUSG00000031250	ENSMUSG00000037386	ENSMUSG00000072720											ENSMUSG00000023505
ENSMUSG00000033684	ENSMUSG00000027318	ENSMUSG00000009185	ENSMUSG00000009108	ENSMUSG00000022014	ENSMUSG00000000296	ENSMUSG00000026605	ENSMUSG00000086233											ENSMUSG00000005470
ENSMUSG00000026347	ENSMUSG00000030257	ENSMUSG00000033538	ENSMUSG00000029757	ENSMUSG00000078773	ENSMUSG00000064329	ENSMUSG00000050914	ENSMUSG00000021396											ENSMUSG00000070327
ENSMUSG00000020010	ENSMUSG00000054863	ENSMUSG00000036641	ENSMUSG00000057914	ENSMUSG00000040061	ENSMUSG00000027820	ENSMUSG00000060559	ENSMUSG00000026888											ENSMUSG00000032624
ENSMUSG00000059900	ENSMUSG00000031147	ENSMUSG00000051076	ENSMUSG00000022208	ENSMUSG00000021950	ENSMUSG00000066456	ENSMUSG00000048349	ENSMUSG00000032285											ENSMUSG00000041782
ENSMUSG00000024659	ENSMUSG00000027254	ENSMUSG00000053101	ENSMUSG00000071489	ENSMUSG00000028527	ENSMUSG00000030074	ENSMUSG00000042489	ENSMUSG00000020155											ENSMUSG00000037725
ENSMUSG00000037579	ENSMUSG00000022754	ENSMUSG00000069874	ENSMUSG00000057182	ENSMUSG00000085569	ENSMUSG00000095659	ENSMUSG00000026579	ENSMUSG00000032017											ENSMUSG00000095041
ENSMUSG00000049307	ENSMUSG00000001521	ENSMUSG00000042489	ENSMUSG00000025789	ENSMUSG00000047180	ENSMUSG00000055639	ENSMUSG00000042331	ENSMUSG00000045613											ENSMUSG00000027379
ENSMUSG00000034463	ENSMUSG00000027082	ENSMUSG00000094796	ENSMUSG00000029161	ENSMUSG00000026494	ENSMUSG00000030525	ENSMUSG00000070034	ENSMUSG00000038630											ENSMUSG00000024795
ENSMUSG00000034336	ENSMUSG00000020571	ENSMUSG00000007908	ENSMUSG00000002633	ENSMUSG00000037188	ENSMUSG00000045942	ENSMUSG00000026622	ENSMUSG00000028246											ENSMUSG00000031262
ENSMUSG00000063704	ENSMUSG00000013076	ENSMUSG00000001228	ENSMUSG00000025576	ENSMUSG00000022176	ENSMUSG00000041700	ENSMUSG00000058173	ENSMUSG00000094856											ENSMUSG00000029414
ENSMUSG00000022603	ENSMUSG00000035237	ENSMUSG00000054146	ENSMUSG00000058831	ENSMUSG00000078942	ENSMUSG00000020672	ENSMUSG00000042428	ENSMUSG00000043913											ENSMUSG00000026077
ENSMUSG00000075602	ENSMUSG00000030584	ENSMUSG00000022906	ENSMUSG00000087530	ENSMUSG00000034773	ENSMUSG00000028794	ENSMUSG00000034773	ENSMUSG00000001642											ENSMUSG00000027562
ENSMUSG00000015647	ENSMUSG00000045094	ENSMUSG00000039431	ENSMUSG00000026394	ENSMUSG00000057729	ENSMUSG00000031372	ENSMUSG00000026347	ENSMUSG00000027861											ENSMUSG00000022797
ENSMUSG00000049396	ENSMUSG00000021032	ENSMUSG00000024338	ENSMUSG00000085636	ENSMUSG00000020798	ENSMUSG00000025911	ENSMUSG00000037738	ENSMUSG00000023927											ENSMUSG00000049502
ENSMUSG00000054146	ENSMUSG00000026674	ENSMUSG00000051378	ENSMUSG00000067242	ENSMUSG00000067235	ENSMUSG00000038065	ENSMUSG00000047295	ENSMUSG00000064329											ENSMUSG00000073411
ENSMUSG00000015787	ENSMUSG00000030782	ENSMUSG00000036377	ENSMUSG00000040666	ENSMUSG00000039774	ENSMUSG00000026208	ENSMUSG00000039543	ENSMUSG00000036395											ENSMUSG00000002227
ENSMUSG00000001763	ENSMUSG00000032878	ENSMUSG00000022584	ENSMUSG00000025006	ENSMUSG00000006398	ENSMUSG00000017817	ENSMUSG00000024330	ENSMUSG00000021313
ENSMUSG00000040485	ENSMUSG00000038768	ENSMUSG00000027306	ENSMUSG00000038630	ENSMUSG00000032313	ENSMUSG00000024747	ENSMUSG00000020423	ENSMUSG00000030554
ENSMUSG00000025161	ENSMUSG00000086567	ENSMUSG00000050075	ENSMUSG00000097083	ENSMUSG00000032691	ENSMUSG00000028631	ENSMUSG00000037188	ENSMUSG00000027858
ENSMUSG00000026415	ENSMUSG00000090207	ENSMUSG00000036944	ENSMUSG00000003282	ENSMUSG00000030587	ENSMUSG00000047658	ENSMUSG00000045545	ENSMUSG00000036853
ENSMUSG00000032908	ENSMUSG00000002578	ENSMUSG00000091002	ENSMUSG00000062329	ENSMUSG00000079222	ENSMUSG00000004043	ENSMUSG00000060402	ENSMUSG00000028655
ENSMUSG00000041703	ENSMUSG00000086605	ENSMUSG00000025347	ENSMUSG00000047759	ENSMUSG00000029581	ENSMUSG00000039563	ENSMUSG00000044968	ENSMUSG00000039954
ENSMUSG00000024064	ENSMUSG00000035226	ENSMUSG00000022658	ENSMUSG00000045094	ENSMUSG00000003283	ENSMUSG00000021676	ENSMUSG00000040605	ENSMUSG00000036854
ENSMUSG00000027134	ENSMUSG00000020431	ENSMUSG00000041707	ENSMUSG00000027674	ENSMUSG00000027562	ENSMUSG00000037605	ENSMUSG00000034917	ENSMUSG00000032015
ENSMUSG00000021367	ENSMUSG00000028370	ENSMUSG00000031004	ENSMUSG00000024899	ENSMUSG00000073555	ENSMUSG00000051008	ENSMUSG00000055044	ENSMUSG00000067242
ENSMUSG00000030867	ENSMUSG00000054477	ENSMUSG00000038642	ENSMUSG00000053963	ENSMUSG00000029121	ENSMUSG00000037426	ENSMUSG00000085174	ENSMUSG00000055214
ENSMUSG00000087700	ENSMUSG00000039943	ENSMUSG00000029581	ENSMUSG00000030877	ENSMUSG00000090369	ENSMUSG00000009628	ENSMUSG00000037490	ENSMUSG00000046613
ENSMUSG00000044217	ENSMUSG00000043487	ENSMUSG00000078502	ENSMUSG00000050967	ENSMUSG00000026971	ENSMUSG00000031770	ENSMUSG00000027699	ENSMUSG00000026875
ENSMUSG00000073058	ENSMUSG00000026664	ENSMUSG00000049555	ENSMUSG00000058743	ENSMUSG00000079457	ENSMUSG00000025978	ENSMUSG00000057534	ENSMUSG00000026208
ENSMUSG00000090564	ENSMUSG00000020848	ENSMUSG00000024331	ENSMUSG00000032671	ENSMUSG00000041798	ENSMUSG00000020218	ENSMUSG00000001901	ENSMUSG00000022803
ENSMUSG00000073598	ENSMUSG00000026630	ENSMUSG00000022014	ENSMUSG00000025588	ENSMUSG00000039153	ENSMUSG00000036585	ENSMUSG00000044201	ENSMUSG00000079445
ENSMUSG00000079110	ENSMUSG00000055546	ENSMUSG00000071203	ENSMUSG00000026840	ENSMUSG00000021983	ENSMUSG00000040010	ENSMUSG00000051076	ENSMUSG00000006570
ENSMUSG00000020641	ENSMUSG00000024049	ENSMUSG00000044976	ENSMUSG00000038583	ENSMUSG00000073598	ENSMUSG00000021033	ENSMUSG00000033857	ENSMUSG00000085779
ENSMUSG00000067006	ENSMUSG00000028631	ENSMUSG00000020808	ENSMUSG00000052387	ENSMUSG00000037683	ENSMUSG00000027006	ENSMUSG00000090828	ENSMUSG00000035403
ENSMUSG00000048329	ENSMUSG00000027316	ENSMUSG00000079227	ENSMUSG00000020990	ENSMUSG00000017146	ENSMUSG00000085933	ENSMUSG00000005958	ENSMUSG00000041930
ENSMUSG00000097668	ENSMUSG00000001642	ENSMUSG00000034883	ENSMUSG00000047787	ENSMUSG00000005087	ENSMUSG00000041670	ENSMUSG00000028664	ENSMUSG00000030796
ENSMUSG00000087150	ENSMUSG00000030796	ENSMUSG00000073598	ENSMUSG00000071719	ENSMUSG00000050370	ENSMUSG00000043487	ENSMUSG00000097439	ENSMUSG00000050503
ENSMUSG00000038178	ENSMUSG00000022340	ENSMUSG00000030103	ENSMUSG00000002384	ENSMUSG00000035385	ENSMUSG00000097324	ENSMUSG00000022790	ENSMUSG00000057914
ENSMUSG00000090231	ENSMUSG00000045104	ENSMUSG00000024059	ENSMUSG00000058297	ENSMUSG00000091553	ENSMUSG00000021573	ENSMUSG00000089714	ENSMUSG00000038665
ENSMUSG00000005958	ENSMUSG00000040359	ENSMUSG00000045045	ENSMUSG00000097666	ENSMUSG00000074892	ENSMUSG00000022769	ENSMUSG00000084141	ENSMUSG00000051331
ENSMUSG00000045502	ENSMUSG00000085071	ENSMUSG00000023243	ENSMUSG00000053141	ENSMUSG00000034394	ENSMUSG00000080300	ENSMUSG00000085395	ENSMUSG00000096968
ENSMUSG00000039372	ENSMUSG00000005268	ENSMUSG00000023905	ENSMUSG00000054385	ENSMUSG00000027907	ENSMUSG00000058656	ENSMUSG00000039960	ENSMUSG00000031636
ENSMUSG00000017943	ENSMUSG00000049858	ENSMUSG00000028859	ENSMUSG00000045875	ENSMUSG00000000308	ENSMUSG00000060429	ENSMUSG00000022603	ENSMUSG00000025905
ENSMUSG00000032174	ENSMUSG00000031700	ENSMUSG00000079362	ENSMUSG00000031994	ENSMUSG00000079685	ENSMUSG00000086331	ENSMUSG00000026683	ENSMUSG00000086395
ENSMUSG00000000440	ENSMUSG00000057963	ENSMUSG00000040296	ENSMUSG00000032064	ENSMUSG00000043705	ENSMUSG00000050840	ENSMUSG00000035184	ENSMUSG00000042943
ENSMUSG00000022219	ENSMUSG00000090353	ENSMUSG00000039934	ENSMUSG00000039628	ENSMUSG00000048612	ENSMUSG00000072294	ENSMUSG00000048489	ENSMUSG00000030409
ENSMUSG00000040471	ENSMUSG00000008999	ENSMUSG00000028718	ENSMUSG00000006313	ENSMUSG00000081984	ENSMUSG00000055945	ENSMUSG00000080300	ENSMUSG00000057378
ENSMUSG00000039193	ENSMUSG00000024395	ENSMUSG00000023947	ENSMUSG00000050503	ENSMUSG00000028268	ENSMUSG00000025082	ENSMUSG00000024059	ENSMUSG00000048388
ENSMUSG00000025813	ENSMUSG00000032017	ENSMUSG00000049866	ENSMUSG00000038065	ENSMUSG00000046959	ENSMUSG00000032773	ENSMUSG00000096940	ENSMUSG00000052504
ENSMUSG00000097645	ENSMUSG00000031026	ENSMUSG00000032596	ENSMUSG00000033174	ENSMUSG00000029829	ENSMUSG00000045284	ENSMUSG00000039934	ENSMUSG00000022861
ENSMUSG00000057092	ENSMUSG00000025165	ENSMUSG00000087022	ENSMUSG00000009596	ENSMUSG00000082560	ENSMUSG00000020571	ENSMUSG00000007035	ENSMUSG00000086337
ENSMUSG00000002228	ENSMUSG00000039552	ENSMUSG00000030587	ENSMUSG00000038209	ENSMUSG00000030717	ENSMUSG00000027895	ENSMUSG00000087129	ENSMUSG00000074736
ENSMUSG00000029556	ENSMUSG00000022604	ENSMUSG00000013523	ENSMUSG00000005611	ENSMUSG00000027995	ENSMUSG00000021032	ENSMUSG00000087150	ENSMUSG00000054640
ENSMUSG00000035692	ENSMUSG00000085154	ENSMUSG00000000957	ENSMUSG00000027875	ENSMUSG00000070880	ENSMUSG00000085055	ENSMUSG00000040204	ENSMUSG00000032315
ENSMUSG00000097892	ENSMUSG00000089774	ENSMUSG00000035638	ENSMUSG00000030087	ENSMUSG00000005836	ENSMUSG00000003526	ENSMUSG00000006204	ENSMUSG00000024366
ENSMUSG00000033880	ENSMUSG00000031994	ENSMUSG00000027699	ENSMUSG00000026834	ENSMUSG00000086835	ENSMUSG00000058831	ENSMUSG00000027939	ENSMUSG00000024533
ENSMUSG00000022871	ENSMUSG00000004043	ENSMUSG00000033952	ENSMUSG00000083109	ENSMUSG00000016624	ENSMUSG00000009596	ENSMUSG00000010601	ENSMUSG00000073557
ENSMUSG00000055945	ENSMUSG00000007655	ENSMUSG00000036768	ENSMUSG00000059146	ENSMUSG00000040936	ENSMUSG00000029828	ENSMUSG00000033470	ENSMUSG00000006270
ENSMUSG00000027356	ENSMUSG00000001865	ENSMUSG00000037725	ENSMUSG00000062209	ENSMUSG00000025425	ENSMUSG00000025038	ENSMUSG00000033538	ENSMUSG00000058831
ENSMUSG00000059149	ENSMUSG00000036095	ENSMUSG00000058755	ENSMUSG00000018263	ENSMUSG00000041481	ENSMUSG00000028246	ENSMUSG00000028358	ENSMUSG00000009092
ENSMUSG00000097978	ENSMUSG00000031410	ENSMUSG00000037321	ENSMUSG00000085500	ENSMUSG00000029061	ENSMUSG00000028519	ENSMUSG00000052713	ENSMUSG00000089712
ENSMUSG00000022132	ENSMUSG00000028179	ENSMUSG00000027995	ENSMUSG00000031489	ENSMUSG00000097414	ENSMUSG00000006204	ENSMUSG00000058755	ENSMUSG00000020990
ENSMUSG00000032092	ENSMUSG00000017195	ENSMUSG00000075027	ENSMUSG00000038665	ENSMUSG00000021965	ENSMUSG00000030087	ENSMUSG00000034127	ENSMUSG00000064165
ENSMUSG00000030144	ENSMUSG00000025478	ENSMUSG00000026536	ENSMUSG00000092499	ENSMUSG00000007080	ENSMUSG00000030519	ENSMUSG00000026415	ENSMUSG00000047150
ENSMUSG00000003411	ENSMUSG00000031210	ENSMUSG00000001300	ENSMUSG00000034258	ENSMUSG00000085767	ENSMUSG00000021719	ENSMUSG00000027326	ENSMUSG00000075318
ENSMUSG00000006519	ENSMUSG00000038665	ENSMUSG00000026327	ENSMUSG00000092278	ENSMUSG00000022021	ENSMUSG00000028278	ENSMUSG00000024871	ENSMUSG00000020435
ENSMUSG00000036172	ENSMUSG00000097695	ENSMUSG00000034422	ENSMUSG00000019852	ENSMUSG00000024670	ENSMUSG00000096751	ENSMUSG00000087354	ENSMUSG00000023047
ENSMUSG00000043924	ENSMUSG00000054640	ENSMUSG00000045328	ENSMUSG00000039546	ENSMUSG00000009185	ENSMUSG00000028836	ENSMUSG00000032783	ENSMUSG00000023829
ENSMUSG00000037921	ENSMUSG00000033633	ENSMUSG00000027326	ENSMUSG00000097615	ENSMUSG00000087700	ENSMUSG00000061397	ENSMUSG00000060550	ENSMUSG00000019838
ENSMUSG00000054453	ENSMUSG00000019699	ENSMUSG00000031538	ENSMUSG00000015890	ENSMUSG00000037405	ENSMUSG00000086034	ENSMUSG00000058921	ENSMUSG00000048096
ENSMUSG00000019987	ENSMUSG00000037605	ENSMUSG00000024030	ENSMUSG00000084839	ENSMUSG00000061959	ENSMUSG00000003746	ENSMUSG00000044646	ENSMUSG00000040289
ENSMUSG00000058420	ENSMUSG00000031495	ENSMUSG00000022667	ENSMUSG00000001349	ENSMUSG00000047730	ENSMUSG00000058441	ENSMUSG00000046223	ENSMUSG00000030729
ENSMUSG00000009545	ENSMUSG00000061576	ENSMUSG00000039153	ENSMUSG00000007279	ENSMUSG00000051228	ENSMUSG00000002633	ENSMUSG00000009210	ENSMUSG00000029761
ENSMUSG00000039238	ENSMUSG00000022383	ENSMUSG00000002983	ENSMUSG00000048096	ENSMUSG00000026327	ENSMUSG00000043629	ENSMUSG00000038943	ENSMUSG00000049551
ENSMUSG00000030317	ENSMUSG00000031376	ENSMUSG00000038400	ENSMUSG00000050511	ENSMUSG00000078502	ENSMUSG00000020155	ENSMUSG00000001403	ENSMUSG00000026873
ENSMUSG00000022534	ENSMUSG00000041828	ENSMUSG00000027978	ENSMUSG00000052430	ENSMUSG00000058715	ENSMUSG00000003355	ENSMUSG00000072663	ENSMUSG00000031831
ENSMUSG00000030103	ENSMUSG00000086337	ENSMUSG00000070034	ENSMUSG00000085779	ENSMUSG00000022949	ENSMUSG00000026768	ENSMUSG00000007080	ENSMUSG00000001508
ENSMUSG00000038400	ENSMUSG00000034825	ENSMUSG00000040152	ENSMUSG00000058618	ENSMUSG00000078853	ENSMUSG00000049336	ENSMUSG00000028479	ENSMUSG00000032085
ENSMUSG00000022096	ENSMUSG00000034842	ENSMUSG00000041498	ENSMUSG00000082406	ENSMUSG00000032373	ENSMUSG00000086478	ENSMUSG00000087445	ENSMUSG00000097324
ENSMUSG00000048612	ENSMUSG00000026875	ENSMUSG00000032584	ENSMUSG00000038319	ENSMUSG00000047854	ENSMUSG00000005667	ENSMUSG00000037613	ENSMUSG00000026840
ENSMUSG00000061878	ENSMUSG00000034898	ENSMUSG00000091649	ENSMUSG00000054598	ENSMUSG00000070291	ENSMUSG00000045680	ENSMUSG00000024968	ENSMUSG00000084843
ENSMUSG00000009145	ENSMUSG00000034258	ENSMUSG00000021697	ENSMUSG00000020566	ENSMUSG00000004540	ENSMUSG00000044006	ENSMUSG00000039982	ENSMUSG00000031661
ENSMUSG00000045027	ENSMUSG00000061100	ENSMUSG00000034227	ENSMUSG00000085162	ENSMUSG00000035356	ENSMUSG00000022836	ENSMUSG00000038400	ENSMUSG00000041670
ENSMUSG00000040998	ENSMUSG00000042515	ENSMUSG00000026220	ENSMUSG00000089635	ENSMUSG00000054136	ENSMUSG00000041377	ENSMUSG00000020646	ENSMUSG00000018263
ENSMUSG00000037263	ENSMUSG00000041293	ENSMUSG00000022034	ENSMUSG00000070407	ENSMUSG00000071203	ENSMUSG00000047591	ENSMUSG00000037628	ENSMUSG00000028464
ENSMUSG00000033355	ENSMUSG00000084806	ENSMUSG00000001249	ENSMUSG00000036766	ENSMUSG00000026196	ENSMUSG00000049971	ENSMUSG00000072621	ENSMUSG00000020953
ENSMUSG00000025498	ENSMUSG00000050556	ENSMUSG00000051951	ENSMUSG00000036510	ENSMUSG00000038642	ENSMUSG00000057182	ENSMUSG00000022949	ENSMUSG00000038508
ENSMUSG00000012428	ENSMUSG00000078794	ENSMUSG00000074715	ENSMUSG00000046807	ENSMUSG00000026749	ENSMUSG00000097619	ENSMUSG00000027356	ENSMUSG00000026614
ENSMUSG00000020077	ENSMUSG00000003949	ENSMUSG00000058624	ENSMUSG00000030317	ENSMUSG00000023122	ENSMUSG00000024386	ENSMUSG00000073144	ENSMUSG00000044186
ENSMUSG00000046794	ENSMUSG00000097039	ENSMUSG00000036834	ENSMUSG00000005268	ENSMUSG00000020493	ENSMUSG00000031273	ENSMUSG00000097231	ENSMUSG00000062760
ENSMUSG00000032584	ENSMUSG00000023092	ENSMUSG00000031910	ENSMUSG00000081188	ENSMUSG00000029605	ENSMUSG00000039546	ENSMUSG00000030616	ENSMUSG00000010311
ENSMUSG00000068245	ENSMUSG00000022864	ENSMUSG00000038943	ENSMUSG00000025140	ENSMUSG00000040016	ENSMUSG00000044365	ENSMUSG00000074637	ENSMUSG00000035783
ENSMUSG00000039062	ENSMUSG00000034910	ENSMUSG00000025492	ENSMUSG00000089712	ENSMUSG00000082956	ENSMUSG00000040693	ENSMUSG00000023873	ENSMUSG00000048572
ENSMUSG00000040726	ENSMUSG00000020140	ENSMUSG00000039997	ENSMUSG00000038526	ENSMUSG00000074625	ENSMUSG00000057132	ENSMUSG00000037509	ENSMUSG00000034295
ENSMUSG00000071636	ENSMUSG00000032353	ENSMUSG00000072999	ENSMUSG00000022840	ENSMUSG00000036322	ENSMUSG00000090925	ENSMUSG00000026971	ENSMUSG00000051726
ENSMUSG00000043085	ENSMUSG00000052551	ENSMUSG00000087259	ENSMUSG00000012187	ENSMUSG00000020407	ENSMUSG00000061576	ENSMUSG00000040084	ENSMUSG00000006360
ENSMUSG00000006445	ENSMUSG00000029161	ENSMUSG00000033717	ENSMUSG00000006204	ENSMUSG00000004347	ENSMUSG00000038296	ENSMUSG00000022155	ENSMUSG00000067818
ENSMUSG00000069456	ENSMUSG00000029287	ENSMUSG00000022376	ENSMUSG00000028033	ENSMUSG00000082361	ENSMUSG00000041930	ENSMUSG00000047747	ENSMUSG00000048038
ENSMUSG00000020182	ENSMUSG00000080115	ENSMUSG00000058290	ENSMUSG00000086443	ENSMUSG00000052776	ENSMUSG00000036330	ENSMUSG00000021754	ENSMUSG00000085504
ENSMUSG00000049709	ENSMUSG00000083679	ENSMUSG00000034266	ENSMUSG00000038094	ENSMUSG00000034209	ENSMUSG00000070407	ENSMUSG00000018381	ENSMUSG00000031450
ENSMUSG00000022014	ENSMUSG00000087397	ENSMUSG00000030677	ENSMUSG00000022340	ENSMUSG00000021176	ENSMUSG00000022208	ENSMUSG00000092981	ENSMUSG00000029306
ENSMUSG00000022221	ENSMUSG00000022799	ENSMUSG00000026104	ENSMUSG00000072770	ENSMUSG00000078945	ENSMUSG00000086794	ENSMUSG00000041773	ENSMUSG00000022840
ENSMUSG00000042331	ENSMUSG00000012187	ENSMUSG00000029061	ENSMUSG00000028626	ENSMUSG00000046591	ENSMUSG00000028370	ENSMUSG00000039981	ENSMUSG00000078161
ENSMUSG00000021365	ENSMUSG00000000142	ENSMUSG00000056413	ENSMUSG00000003477	ENSMUSG00000001517	ENSMUSG00000053957	ENSMUSG00000027469	ENSMUSG00000042515
ENSMUSG00000029561	ENSMUSG00000075318	ENSMUSG00000036853	ENSMUSG00000020787	ENSMUSG00000024679	ENSMUSG00000057378	ENSMUSG00000020897	ENSMUSG00000096751
ENSMUSG00000035910	ENSMUSG00000008845	ENSMUSG00000061577	ENSMUSG00000020542	ENSMUSG00000091157	ENSMUSG00000087264	ENSMUSG00000045328	ENSMUSG00000030732
ENSMUSG00000041798	ENSMUSG00000022180	ENSMUSG00000023015	ENSMUSG00000042540	ENSMUSG00000034883	ENSMUSG00000073293	ENSMUSG00000072618	ENSMUSG00000005611
ENSMUSG00000075296	ENSMUSG00000021219	ENSMUSG00000044201	ENSMUSG00000048388	ENSMUSG00000021730	ENSMUSG00000090207	ENSMUSG00000097177	ENSMUSG00000087267
ENSMUSG00000030134	ENSMUSG00000048234	ENSMUSG00000021281	ENSMUSG00000079011	ENSMUSG00000032596	ENSMUSG00000042477	ENSMUSG00000040312	ENSMUSG00000038526
ENSMUSG00000026749	ENSMUSG00000089759	ENSMUSG00000028702	ENSMUSG00000020848	ENSMUSG00000066363	ENSMUSG00000028865	ENSMUSG00000004864	ENSMUSG00000025666
ENSMUSG00000022843	ENSMUSG00000038128	ENSMUSG00000030077	ENSMUSG00000054477	ENSMUSG00000040829	ENSMUSG00000086515	ENSMUSG00000035112	ENSMUSG00000038768
ENSMUSG00000094286	ENSMUSG00000025140	ENSMUSG00000038793	ENSMUSG00000041552	ENSMUSG00000028195	ENSMUSG00000020431	ENSMUSG00000045027	ENSMUSG00000047642
ENSMUSG00000025931	ENSMUSG00000097069	ENSMUSG00000028362	ENSMUSG00000024654	ENSMUSG00000030103	ENSMUSG00000028838	ENSMUSG00000026749	ENSMUSG00000059854
ENSMUSG00000041064	ENSMUSG00000078349	ENSMUSG00000028613	ENSMUSG00000033427	ENSMUSG00000031779	ENSMUSG00000029851	ENSMUSG00000026414	ENSMUSG00000020256
ENSMUSG00000001417	ENSMUSG00000037736	ENSMUSG00000017861	ENSMUSG00000050315	ENSMUSG00000031262	ENSMUSG00000075302	ENSMUSG00000086712	ENSMUSG00000026394
ENSMUSG00000031803	ENSMUSG00000063455	ENSMUSG00000049502	ENSMUSG00000074766	ENSMUSG00000029602	ENSMUSG00000027316	ENSMUSG00000025931	ENSMUSG00000041731
ENSMUSG00000021281	ENSMUSG00000030787	ENSMUSG00000055541	ENSMUSG00000051920	ENSMUSG00000039438	ENSMUSG00000050967	ENSMUSG00000073600	ENSMUSG00000037278
ENSMUSG00000045382	ENSMUSG00000034472	ENSMUSG00000053113	ENSMUSG00000024039	ENSMUSG00000091649	ENSMUSG00000020340	ENSMUSG00000061762	ENSMUSG00000032502
ENSMUSG00000041460	ENSMUSG00000032387	ENSMUSG00000084141	ENSMUSG00000029193	ENSMUSG00000041605	ENSMUSG00000039716	ENSMUSG00000046591	ENSMUSG00000063564
ENSMUSG00000040447	ENSMUSG00000026421	ENSMUSG00000040978	ENSMUSG00000055471	ENSMUSG00000053318	ENSMUSG00000003282	ENSMUSG00000030921	ENSMUSG00000037440
ENSMUSG00000020121	ENSMUSG00000024043	ENSMUSG00000090252	ENSMUSG00000021719	ENSMUSG00000006800	ENSMUSG00000028464	ENSMUSG00000009545	ENSMUSG00000026697
ENSMUSG00000020836	ENSMUSG00000021390	ENSMUSG00000033684	ENSMUSG00000049154	ENSMUSG00000034947	ENSMUSG00000025932	ENSMUSG00000029320	ENSMUSG00000017817
ENSMUSG00000003484	ENSMUSG00000028989	ENSMUSG00000022575	ENSMUSG00000050447	ENSMUSG00000026417	ENSMUSG00000079011	ENSMUSG00000030677	ENSMUSG00000017400
ENSMUSG00000027359	ENSMUSG00000057715	ENSMUSG00000061718	ENSMUSG00000033006	ENSMUSG00000012443	ENSMUSG00000071679	ENSMUSG00000048707	ENSMUSG00000050069
ENSMUSG00000039518	ENSMUSG00000014361	ENSMUSG00000034311	ENSMUSG00000085876	ENSMUSG00000026039	ENSMUSG00000045875	ENSMUSG00000022865	ENSMUSG00000033510
ENSMUSG00000001123	ENSMUSG00000089719	ENSMUSG00000054662	ENSMUSG00000039579	ENSMUSG00000097194	ENSMUSG00000029193	ENSMUSG00000029119	ENSMUSG00000038527
ENSMUSG00000028175	ENSMUSG00000044186	ENSMUSG00000046959	ENSMUSG00000039321	ENSMUSG00000005057	ENSMUSG00000050447	ENSMUSG00000051378	ENSMUSG00000074766
ENSMUSG00000057534	ENSMUSG00000053644	ENSMUSG00000006519	ENSMUSG00000078157	ENSMUSG00000084141	ENSMUSG00000053821	ENSMUSG00000067006	ENSMUSG00000044737
ENSMUSG00000050914	ENSMUSG00000029752	ENSMUSG00000076431	ENSMUSG00000031376	ENSMUSG00000016024	ENSMUSG00000031543	ENSMUSG00000072620	ENSMUSG00000055540
ENSMUSG00000029135	ENSMUSG00000043259	ENSMUSG00000027555	ENSMUSG00000080115	ENSMUSG00000090215	ENSMUSG00000028186	ENSMUSG00000021182	ENSMUSG00000059430
ENSMUSG00000086054	ENSMUSG00000055322	ENSMUSG00000081984	ENSMUSG00000032502	ENSMUSG00000018920	ENSMUSG00000047344	ENSMUSG00000024972	ENSMUSG00000050671
ENSMUSG00000032577	ENSMUSG00000025789	ENSMUSG00000006398	ENSMUSG00000046318	ENSMUSG00000017688	ENSMUSG00000045613	ENSMUSG00000097680	ENSMUSG00000025789
ENSMUSG00000033208	ENSMUSG00000029563	ENSMUSG00000039699	ENSMUSG00000024008	ENSMUSG00000028859	ENSMUSG00000023927	ENSMUSG00000031654	ENSMUSG00000050272
ENSMUSG00000018930	ENSMUSG00000086670	ENSMUSG00000032015	ENSMUSG00000025479	ENSMUSG00000070327	ENSMUSG00000021219	ENSMUSG00000022587	ENSMUSG00000036330
ENSMUSG00000034855	ENSMUSG00000022003	ENSMUSG00000015880	ENSMUSG00000072591	ENSMUSG00000015627	ENSMUSG00000037736	ENSMUSG00000041431	ENSMUSG00000050315
ENSMUSG00000082560	ENSMUSG00000058568	ENSMUSG00000029082	ENSMUSG00000055214	ENSMUSG00000035273	ENSMUSG00000030317	ENSMUSG00000006154	ENSMUSG00000070498
ENSMUSG00000047143	ENSMUSG00000030087	ENSMUSG00000038811	ENSMUSG00000048572	ENSMUSG00000043740	ENSMUSG00000029868	ENSMUSG00000036223	ENSMUSG00000040649
ENSMUSG00000085204	ENSMUSG00000053199	ENSMUSG00000077737	ENSMUSG00000067261	ENSMUSG00000023033	ENSMUSG00000053647	ENSMUSG00000030720	ENSMUSG00000064325
ENSMUSG00000008540	ENSMUSG00000030729	ENSMUSG00000026669	ENSMUSG00000086254	ENSMUSG00000038379	ENSMUSG00000007279	ENSMUSG00000034282	ENSMUSG00000031760
ENSMUSG00000079414	ENSMUSG00000032826	ENSMUSG00000079419	ENSMUSG00000070498	ENSMUSG00000001228	ENSMUSG00000073530	ENSMUSG00000024349	ENSMUSG00000029211
ENSMUSG00000037798	ENSMUSG00000062329	ENSMUSG00000034919	ENSMUSG00000047642	ENSMUSG00000054072	ENSMUSG00000079566	ENSMUSG00000086015	ENSMUSG00000050447
ENSMUSG00000037580	ENSMUSG00000071847	ENSMUSG00000047143	ENSMUSG00000078252	ENSMUSG00000051220	ENSMUSG00000044322	ENSMUSG00000006519	ENSMUSG00000056018
ENSMUSG00000024989	ENSMUSG00000020155	ENSMUSG00000085569	ENSMUSG00000097730	ENSMUSG00000032014	ENSMUSG00000028801	ENSMUSG00000017897	ENSMUSG00000089635
ENSMUSG00000087187	ENSMUSG00000026701	ENSMUSG00000031803	ENSMUSG00000022861	ENSMUSG00000021556	ENSMUSG00000025789	ENSMUSG00000067235	ENSMUSG00000036872
ENSMUSG00000039676	ENSMUSG00000070547	ENSMUSG00000035365	ENSMUSG00000045284	ENSMUSG00000037579	ENSMUSG00000092171	ENSMUSG00000000248	ENSMUSG00000020218
ENSMUSG00000085395	ENSMUSG00000029636	ENSMUSG00000035104	ENSMUSG00000037737	ENSMUSG00000047735	ENSMUSG00000027489	ENSMUSG00000055413	ENSMUSG00000033595
ENSMUSG00000060961	ENSMUSG00000003477	ENSMUSG00000026605	ENSMUSG00000029868	ENSMUSG00000029919	ENSMUSG00000063873	ENSMUSG00000085936	ENSMUSG00000031289
ENSMUSG00000028128	ENSMUSG00000097766	ENSMUSG00000024659	ENSMUSG00000066704	ENSMUSG00000032440	ENSMUSG00000015890	ENSMUSG00000086587	ENSMUSG00000039552
ENSMUSG00000034714	ENSMUSG00000021123	ENSMUSG00000033256	ENSMUSG00000057715	ENSMUSG00000006519	ENSMUSG00000005268	ENSMUSG00000020831	ENSMUSG00000020524
ENSMUSG00000025473	ENSMUSG00000027859	ENSMUSG00000051397	ENSMUSG00000026609	ENSMUSG00000029075	ENSMUSG00000025189	ENSMUSG00000050463	ENSMUSG00000001349
ENSMUSG00000001021	ENSMUSG00000021732	ENSMUSG00000021587	ENSMUSG00000033316	ENSMUSG00000026829	ENSMUSG00000080876	ENSMUSG00000057719	ENSMUSG00000002769
ENSMUSG00000036185	ENSMUSG00000020990	ENSMUSG00000030137	ENSMUSG00000006345	ENSMUSG00000079227	ENSMUSG00000009108	ENSMUSG00000046688	ENSMUSG00000070533
ENSMUSG00000026831	ENSMUSG00000034768	ENSMUSG00000029275	ENSMUSG00000050840	ENSMUSG00000097352	ENSMUSG00000036854	ENSMUSG00000013611	ENSMUSG00000033007
ENSMUSG00000054423	ENSMUSG00000028825	ENSMUSG00000038305	ENSMUSG00000071226	ENSMUSG00000026779	ENSMUSG00000026840	ENSMUSG00000092274	ENSMUSG00000078640
ENSMUSG00000021725	ENSMUSG00000058297	ENSMUSG00000023913	ENSMUSG00000043463	ENSMUSG00000020121	ENSMUSG00000019852	ENSMUSG00000073802	ENSMUSG00000060882
ENSMUSG00000035104	ENSMUSG00000073557	ENSMUSG00000069808	ENSMUSG00000031397	ENSMUSG00000056708	ENSMUSG00000086337	ENSMUSG00000029359	ENSMUSG00000040666
ENSMUSG00000017830	ENSMUSG00000028838	ENSMUSG00000042428	ENSMUSG00000079657	ENSMUSG00000040483	ENSMUSG00000053963	ENSMUSG00000097893	ENSMUSG00000087613
ENSMUSG00000029822	ENSMUSG00000028017	ENSMUSG00000041737	ENSMUSG00000072720	ENSMUSG00000023905	ENSMUSG00000026873	ENSMUSG00000046324	ENSMUSG00000018830
ENSMUSG00000058163	ENSMUSG00000085779	ENSMUSG00000074912	ENSMUSG00000027376	ENSMUSG00000086536	ENSMUSG00000022840	ENSMUSG00000018379	ENSMUSG00000037660
ENSMUSG00000022033	ENSMUSG00000070287	ENSMUSG00000067203	ENSMUSG00000096062	ENSMUSG00000038037	ENSMUSG00000024366	ENSMUSG00000043833	ENSMUSG00000092517
ENSMUSG00000018920	ENSMUSG00000086618	ENSMUSG00000006269	ENSMUSG00000037605	ENSMUSG00000028270	ENSMUSG00000028172	ENSMUSG00000074472	ENSMUSG00000097622
ENSMUSG00000031910	ENSMUSG00000043719	ENSMUSG00000029298	ENSMUSG00000071138	ENSMUSG00000031530	ENSMUSG00000026701	ENSMUSG00000019102	ENSMUSG00000051920
ENSMUSG00000079014	ENSMUSG00000026873	ENSMUSG00000049307	ENSMUSG00000070533	ENSMUSG00000020774	ENSMUSG00000087032	ENSMUSG00000023015	ENSMUSG00000031139
ENSMUSG00000022415	ENSMUSG00000063564	ENSMUSG00000061959	ENSMUSG00000042179	ENSMUSG00000031430	ENSMUSG00000068263	ENSMUSG00000034774	ENSMUSG00000086443
ENSMUSG00000054618	ENSMUSG00000064293	ENSMUSG00000022033	ENSMUSG00000035916	ENSMUSG00000034266	ENSMUSG00000030228	ENSMUSG00000082088	ENSMUSG00000022836
ENSMUSG00000037095	ENSMUSG00000033595	ENSMUSG00000035929	ENSMUSG00000064165	ENSMUSG00000078521	ENSMUSG00000026834	ENSMUSG00000097281	ENSMUSG00000025576
ENSMUSG00000040322	ENSMUSG00000054589	ENSMUSG00000024989	ENSMUSG00000029272	ENSMUSG00000000386	ENSMUSG00000041372	ENSMUSG00000019817	ENSMUSG00000026424
ENSMUSG00000026227	ENSMUSG00000031283	ENSMUSG00000038418	ENSMUSG00000025905	ENSMUSG00000071068	ENSMUSG00000025588	ENSMUSG00000023947	ENSMUSG00000063529
ENSMUSG00000037188	ENSMUSG00000034295	ENSMUSG00000032313	ENSMUSG00000031202	ENSMUSG00000018500	ENSMUSG00000006216	ENSMUSG00000033952	ENSMUSG00000020787
ENSMUSG00000073565	ENSMUSG00000097476	ENSMUSG00000067006	ENSMUSG00000030518	ENSMUSG00000046794	ENSMUSG00000054958	ENSMUSG00000066026	ENSMUSG00000071317
ENSMUSG00000044968	ENSMUSG00000026888	ENSMUSG00000032207	ENSMUSG00000097481	ENSMUSG00000027377	ENSMUSG00000087530	ENSMUSG00000043029	ENSMUSG00000018620
ENSMUSG00000034795	ENSMUSG00000033436	ENSMUSG00000091157	ENSMUSG00000035896	ENSMUSG00000022847	ENSMUSG00000055214	ENSMUSG00000027188	ENSMUSG00000097740
ENSMUSG00000019368	ENSMUSG00000086034	ENSMUSG00000059900	ENSMUSG00000055523	ENSMUSG00000086848	ENSMUSG00000086881	ENSMUSG00000040938	ENSMUSG00000059991
ENSMUSG00000046223	ENSMUSG00000030518	ENSMUSG00000035910	ENSMUSG00000090223	ENSMUSG00000072621	ENSMUSG00000073557	ENSMUSG00000022221	ENSMUSG00000031543
ENSMUSG00000044719	ENSMUSG00000048388	ENSMUSG00000029102	ENSMUSG00000020140	ENSMUSG00000024691	ENSMUSG00000080115	ENSMUSG00000016239	ENSMUSG00000086957
ENSMUSG00000029915	ENSMUSG00000029436	ENSMUSG00000031530	ENSMUSG00000031972	ENSMUSG00000004446	ENSMUSG00000025140	ENSMUSG00000023905	ENSMUSG00000061322
ENSMUSG00000007080	ENSMUSG00000087613	ENSMUSG00000006445	ENSMUSG00000053695	ENSMUSG00000069874	ENSMUSG00000047085	ENSMUSG00000009097	ENSMUSG00000023263
ENSMUSG00000069808	ENSMUSG00000050064	ENSMUSG00000029188	ENSMUSG00000018830	ENSMUSG00000058152	ENSMUSG00000097666	ENSMUSG00000038331	ENSMUSG00000037617
ENSMUSG00000039153	ENSMUSG00000025911	ENSMUSG00000030075	ENSMUSG00000030228	ENSMUSG00000031803	ENSMUSG00000030401	ENSMUSG00000044349	ENSMUSG00000028186
ENSMUSG00000037405	ENSMUSG00000071226	ENSMUSG00000025329	ENSMUSG00000026614	ENSMUSG00000035121	ENSMUSG00000002384	ENSMUSG00000037405	ENSMUSG00000020542
ENSMUSG00000004988	ENSMUSG00000028794	ENSMUSG00000022221	ENSMUSG00000002769	ENSMUSG00000086494	ENSMUSG00000034258	ENSMUSG00000001249	ENSMUSG00000035916
ENSMUSG00000042246	ENSMUSG00000024786	ENSMUSG00000062545	ENSMUSG00000087516	ENSMUSG00000061577	ENSMUSG00000031289	ENSMUSG00000040152	ENSMUSG00000000682
ENSMUSG00000042272	ENSMUSG00000023047	ENSMUSG00000058260	ENSMUSG00000029695	ENSMUSG00000024164	ENSMUSG00000028033	ENSMUSG00000033059	ENSMUSG00000074575
ENSMUSG00000032246	ENSMUSG00000058806	ENSMUSG00000025950	ENSMUSG00000041731	ENSMUSG00000097439	ENSMUSG00000079657	ENSMUSG00000030905	ENSMUSG00000053519
ENSMUSG00000061577	ENSMUSG00000005973	ENSMUSG00000028128	ENSMUSG00000049694	ENSMUSG00000092300	ENSMUSG00000086443	ENSMUSG00000054252	ENSMUSG00000031765
ENSMUSG00000032289	ENSMUSG00000044748	ENSMUSG00000052684	ENSMUSG00000097982	ENSMUSG00000024338	ENSMUSG00000031994	ENSMUSG00000091709	ENSMUSG00000032679
ENSMUSG00000021176	ENSMUSG00000029761	ENSMUSG00000029084	ENSMUSG00000087129	ENSMUSG00000021365	ENSMUSG00000030877	ENSMUSG00000026126	ENSMUSG00000090223
ENSMUSG00000018500	ENSMUSG00000050503	ENSMUSG00000061232	ENSMUSG00000064325	ENSMUSG00000056025	ENSMUSG00000038319	ENSMUSG00000031103	ENSMUSG00000003746
ENSMUSG00000016024	ENSMUSG00000030401	ENSMUSG00000027932	ENSMUSG00000052271	ENSMUSG00000043461	ENSMUSG00000047787	ENSMUSG00000085204	ENSMUSG00000059852
ENSMUSG00000015093	ENSMUSG00000089635	ENSMUSG00000007080	ENSMUSG00000059383	ENSMUSG00000072663	ENSMUSG00000038370	ENSMUSG00000061510	ENSMUSG00000036131
ENSMUSG00000054206	ENSMUSG00000047085	ENSMUSG00000026527	ENSMUSG00000091735	ENSMUSG00000079190	ENSMUSG00000050114	ENSMUSG00000039629	ENSMUSG00000063434
ENSMUSG00000036422	ENSMUSG00000036306	ENSMUSG00000027580	ENSMUSG00000031210	ENSMUSG00000078238	ENSMUSG00000082406	ENSMUSG00000085028	ENSMUSG00000056296
ENSMUSG00000030228	ENSMUSG00000052504	ENSMUSG00000045917	ENSMUSG00000026873	ENSMUSG00000039934	ENSMUSG00000032315	ENSMUSG00000002983	ENSMUSG00000029695
ENSMUSG00000032359	ENSMUSG00000087135	ENSMUSG00000059898	ENSMUSG00000038541	ENSMUSG00000024059	ENSMUSG00000027861	ENSMUSG00000039364	ENSMUSG00000086946
ENSMUSG00000068221	ENSMUSG00000087057	ENSMUSG00000066363	ENSMUSG00000033510	ENSMUSG00000052336	ENSMUSG00000020081	ENSMUSG00000090231	ENSMUSG00000086555
ENSMUSG00000071068	ENSMUSG00000052271	ENSMUSG00000085705	ENSMUSG00000009092	ENSMUSG00000032854	ENSMUSG00000039323	ENSMUSG00000026832	ENSMUSG00000091455
ENSMUSG00000066682	ENSMUSG00000009108	ENSMUSG00000090104	ENSMUSG00000001027	ENSMUSG00000021747	ENSMUSG00000030554	ENSMUSG00000058152	ENSMUSG00000042761
ENSMUSG00000034926	ENSMUSG00000011008	ENSMUSG00000036067	ENSMUSG00000061080	ENSMUSG00000044350	ENSMUSG00000089774	ENSMUSG00000032369	ENSMUSG00000020892
ENSMUSG00000073145	ENSMUSG00000038077	ENSMUSG00000021365	ENSMUSG00000023263	ENSMUSG00000009292	ENSMUSG00000031613	ENSMUSG00000061577	ENSMUSG00000005232
ENSMUSG00000035112	ENSMUSG00000074766	ENSMUSG00000047281	ENSMUSG00000087397	ENSMUSG00000036641	ENSMUSG00000050503	ENSMUSG00000032359	ENSMUSG00000020566
ENSMUSG00000048779	ENSMUSG00000057182	ENSMUSG00000027331	ENSMUSG00000041789	ENSMUSG00000087060	ENSMUSG00000092600	ENSMUSG00000027306	ENSMUSG00000085071
ENSMUSG00000021182	ENSMUSG00000027867	ENSMUSG00000020897	ENSMUSG00000053194	ENSMUSG00000042306	ENSMUSG00000086957	ENSMUSG00000056043	ENSMUSG00000038541
ENSMUSG00000087060	ENSMUSG00000097665	ENSMUSG00000002104	ENSMUSG00000012705	ENSMUSG00000079362	ENSMUSG00000041552	ENSMUSG00000012123	ENSMUSG00000000794
ENSMUSG00000059674	ENSMUSG00000036854	ENSMUSG00000035356	ENSMUSG00000058499	ENSMUSG00000037613	ENSMUSG00000039419	ENSMUSG00000026811	ENSMUSG00000031762
ENSMUSG00000037386	ENSMUSG00000029851	ENSMUSG00000029720	ENSMUSG00000063529	ENSMUSG00000023940	ENSMUSG00000086126	ENSMUSG00000035365	ENSMUSG00000073530
ENSMUSG00000074213	ENSMUSG00000068699	ENSMUSG00000040624	ENSMUSG00000047990	ENSMUSG00000022385	ENSMUSG00000087397	ENSMUSG00000079442	ENSMUSG00000027796
ENSMUSG00000097893	ENSMUSG00000024502	ENSMUSG00000003617	ENSMUSG00000037053	ENSMUSG00000073591	ENSMUSG00000024049	ENSMUSG00000031734	ENSMUSG00000007279
ENSMUSG00000023341	ENSMUSG00000057880	ENSMUSG00000051517	ENSMUSG00000015787	ENSMUSG00000023947	ENSMUSG00000038298	ENSMUSG00000038859	ENSMUSG00000021219
ENSMUSG00000039960	ENSMUSG00000087013	ENSMUSG00000098090	ENSMUSG00000026697	ENSMUSG00000024066	ENSMUSG00000087129	ENSMUSG00000009145	ENSMUSG00000070419
ENSMUSG00000028028	ENSMUSG00000027931	ENSMUSG00000024064	ENSMUSG00000029211	ENSMUSG00000086868	ENSMUSG00000041669	ENSMUSG00000015627	ENSMUSG00000031250
ENSMUSG00000040405	ENSMUSG00000024533	ENSMUSG00000029484	ENSMUSG00000039059	ENSMUSG00000080303	ENSMUSG00000029272	ENSMUSG00000042942	ENSMUSG00000029851
ENSMUSG00000046324	ENSMUSG00000031139	ENSMUSG00000072618	ENSMUSG00000032356	ENSMUSG00000078122	ENSMUSG00000036306	ENSMUSG00000096971	ENSMUSG00000030792
ENSMUSG00000041449	ENSMUSG00000059439	ENSMUSG00000026235	ENSMUSG00000063713	ENSMUSG00000059898	ENSMUSG00000062209	ENSMUSG00000085091	ENSMUSG00000064224
ENSMUSG00000055044	ENSMUSG00000037617	ENSMUSG00000072723	ENSMUSG00000091956	ENSMUSG00000029798	ENSMUSG00000005611	ENSMUSG00000030353	ENSMUSG00000042540
ENSMUSG00000056124	ENSMUSG00000056423	ENSMUSG00000034774	ENSMUSG00000029866	ENSMUSG00000053101	ENSMUSG00000089635	ENSMUSG00000075225	ENSMUSG00000041789
ENSMUSG00000038415	ENSMUSG00000074303	ENSMUSG00000047534	ENSMUSG00000008658	ENSMUSG00000027078	ENSMUSG00000033007	ENSMUSG00000022860	ENSMUSG00000001494
ENSMUSG00000027377	ENSMUSG00000033427	ENSMUSG00000052760	ENSMUSG00000049115	ENSMUSG00000072109	ENSMUSG00000032679	ENSMUSG00000035246	ENSMUSG00000079343
ENSMUSG00000030107	ENSMUSG00000030409	ENSMUSG00000046341	ENSMUSG00000044186	ENSMUSG00000092130	ENSMUSG00000026888	ENSMUSG00000046352	ENSMUSG00000069855
ENSMUSG00000045545	ENSMUSG00000027524	ENSMUSG00000042272	ENSMUSG00000097301	ENSMUSG00000026622	ENSMUSG00000054598	ENSMUSG00000073409	ENSMUSG00000058568
ENSMUSG00000030825	ENSMUSG00000020892	ENSMUSG00000024500	ENSMUSG00000085071	ENSMUSG00000016028	ENSMUSG00000047631	ENSMUSG00000031722	ENSMUSG00000085582
ENSMUSG00000031805	ENSMUSG00000086946	ENSMUSG00000019992	ENSMUSG00000032291	ENSMUSG00000031722	ENSMUSG00000059991	ENSMUSG00000059898	ENSMUSG00000038094
ENSMUSG00000039092	ENSMUSG00000046613	ENSMUSG00000040711	ENSMUSG00000097740	ENSMUSG00000026832	ENSMUSG00000031410	ENSMUSG00000056124	ENSMUSG00000020676
ENSMUSG00000004864	ENSMUSG00000040010	ENSMUSG00000091542	ENSMUSG00000044071	ENSMUSG00000027580	ENSMUSG00000039628	ENSMUSG00000002228	ENSMUSG00000017211
ENSMUSG00000032254	ENSMUSG00000033316	ENSMUSG00000097227	ENSMUSG00000078925	ENSMUSG00000026589	ENSMUSG00000096645	ENSMUSG00000074065	ENSMUSG00000022061
ENSMUSG00000026994	ENSMUSG00000026840	ENSMUSG00000047592	ENSMUSG00000085055	ENSMUSG00000035246	ENSMUSG00000003477	ENSMUSG00000079414	ENSMUSG00000062151
ENSMUSG00000026235	ENSMUSG00000025006	ENSMUSG00000021747	ENSMUSG00000022061	ENSMUSG00000079414	ENSMUSG00000034295	ENSMUSG00000001131	ENSMUSG00000020081
ENSMUSG00000034570	ENSMUSG00000046844	ENSMUSG00000029177	ENSMUSG00000078505	ENSMUSG00000015702	ENSMUSG00000085071	ENSMUSG00000017386	ENSMUSG00000025189
ENSMUSG00000005640	ENSMUSG00000060240	ENSMUSG00000022871	ENSMUSG00000024125	ENSMUSG00000028702	ENSMUSG00000032671	ENSMUSG00000036856	ENSMUSG00000030074
ENSMUSG00000040938	ENSMUSG00000037278	ENSMUSG00000071362	ENSMUSG00000074575	ENSMUSG00000072082	ENSMUSG00000074766	ENSMUSG00000027580	ENSMUSG00000035932
ENSMUSG00000009097	ENSMUSG00000054667	ENSMUSG00000020057	ENSMUSG00000045246	ENSMUSG00000073197	ENSMUSG00000085006	ENSMUSG00000034687	ENSMUSG00000022229
ENSMUSG00000023905	ENSMUSG00000057914	ENSMUSG00000005640	ENSMUSG00000024128	ENSMUSG00000028459	ENSMUSG00000067818	ENSMUSG00000038884	ENSMUSG00000039720
ENSMUSG00000020646	ENSMUSG00000089712	ENSMUSG00000040016	ENSMUSG00000044748	ENSMUSG00000001750	ENSMUSG00000022861	ENSMUSG00000031861	ENSMUSG00000021907
ENSMUSG00000044469	ENSMUSG00000086040	ENSMUSG00000003585	ENSMUSG00000048070	ENSMUSG00000046805	ENSMUSG00000006313	ENSMUSG00000051517	ENSMUSG00000072294
ENSMUSG00000029082	ENSMUSG00000072591	ENSMUSG00000082361	ENSMUSG00000076434	ENSMUSG00000040152	ENSMUSG00000075033	ENSMUSG00000000303	ENSMUSG00000051401
ENSMUSG00000062542	ENSMUSG00000028033	ENSMUSG00000025089	ENSMUSG00000049265	ENSMUSG00000015947	ENSMUSG00000006345	ENSMUSG00000032177	ENSMUSG00000070531
ENSMUSG00000084793	ENSMUSG00000035403	ENSMUSG00000020788	ENSMUSG00000032269	ENSMUSG00000047534	ENSMUSG00000052504	ENSMUSG00000044080	ENSMUSG00000044743
ENSMUSG00000037411	ENSMUSG00000053769	ENSMUSG00000025804	ENSMUSG00000053519	ENSMUSG00000036805	ENSMUSG00000062329	ENSMUSG00000034161	ENSMUSG00000050967
ENSMUSG00000039629	ENSMUSG00000027858	ENSMUSG00000073591	ENSMUSG00000033007	ENSMUSG00000027331	ENSMUSG00000023829	ENSMUSG00000022843	ENSMUSG00000044748
ENSMUSG00000052415	ENSMUSG00000025091	ENSMUSG00000006435	ENSMUSG00000047216	ENSMUSG00000097081	ENSMUSG00000020953	ENSMUSG00000032827	ENSMUSG00000047894
ENSMUSG00000028068	ENSMUSG00000015599	ENSMUSG00000019942	ENSMUSG00000038218	ENSMUSG00000079014	ENSMUSG00000010311	ENSMUSG00000036931	ENSMUSG00000028359
ENSMUSG00000025481	ENSMUSG00000068686	ENSMUSG00000086015	ENSMUSG00000081220	ENSMUSG00000029915	ENSMUSG00000033595	ENSMUSG00000026959	ENSMUSG00000087032
ENSMUSG00000037010	ENSMUSG00000022208	ENSMUSG00000034463	ENSMUSG00000022416	ENSMUSG00000073988	ENSMUSG00000008999	ENSMUSG00000097209	ENSMUSG00000031273
ENSMUSG00000020205	ENSMUSG00000078984	ENSMUSG00000078945	ENSMUSG00000005232	ENSMUSG00000039396	ENSMUSG00000004633	ENSMUSG00000082286	ENSMUSG00000036523
ENSMUSG00000047496	ENSMUSG00000097321	ENSMUSG00000033470	ENSMUSG00000020524	ENSMUSG00000093846	ENSMUSG00000061322	ENSMUSG00000029370	ENSMUSG00000078505
ENSMUSG00000038807	ENSMUSG00000021373	ENSMUSG00000055994	ENSMUSG00000073530	ENSMUSG00000033684	ENSMUSG00000037922	ENSMUSG00000023153	ENSMUSG00000073067
ENSMUSG00000090828	ENSMUSG00000067261	ENSMUSG00000028873	ENSMUSG00000069855	ENSMUSG00000028071	ENSMUSG00000044125	ENSMUSG00000055945	ENSMUSG00000032110
ENSMUSG00000034687	ENSMUSG00000028246	ENSMUSG00000028832	ENSMUSG00000060371	ENSMUSG00000087022	ENSMUSG00000097401	ENSMUSG00000041423	ENSMUSG00000023467
ENSMUSG00000041423	ENSMUSG00000030554	ENSMUSG00000086554	ENSMUSG00000085708	ENSMUSG00000017390	ENSMUSG00000026424	ENSMUSG00000045382	ENSMUSG00000003657
ENSMUSG00000044364	ENSMUSG00000062760	ENSMUSG00000036322	ENSMUSG00000000003	ENSMUSG00000034422	ENSMUSG00000064293	ENSMUSG00000017697	ENSMUSG00000075033
ENSMUSG00000095440	ENSMUSG00000042453	ENSMUSG00000021886	ENSMUSG00000024503	ENSMUSG00000035283	ENSMUSG00000022803	ENSMUSG00000041886	ENSMUSG00000001225
ENSMUSG00000045348	ENSMUSG00000040016	ENSMUSG00000037188	ENSMUSG00000006570	ENSMUSG00000037095	ENSMUSG00000032179	ENSMUSG00000040322	ENSMUSG00000063260
ENSMUSG00000010154	ENSMUSG00000055373	ENSMUSG00000000489	ENSMUSG00000066584	ENSMUSG00000042331	ENSMUSG00000025418	ENSMUSG00000034926	ENSMUSG00000054763
ENSMUSG00000079429	ENSMUSG00000003746	ENSMUSG00000053897	ENSMUSG00000046438	ENSMUSG00000029275	ENSMUSG00000052387	ENSMUSG00000070327	ENSMUSG00000031212
ENSMUSG00000031382	ENSMUSG00000031450	ENSMUSG00000002020	ENSMUSG00000066583	ENSMUSG00000046718	ENSMUSG00000028017	ENSMUSG00000069456	ENSMUSG00000017204
ENSMUSG00000032014	ENSMUSG00000039954	ENSMUSG00000022439	ENSMUSG00000058568	ENSMUSG00000030761	ENSMUSG00000096062	ENSMUSG00000095041	ENSMUSG00000035896
ENSMUSG00000097604	ENSMUSG00000022840	ENSMUSG00000020774	ENSMUSG00000070419	ENSMUSG00000035455	ENSMUSG00000091735	ENSMUSG00000086549	ENSMUSG00000031594
ENSMUSG00000067813	ENSMUSG00000053825	ENSMUSG00000028059	ENSMUSG00000044743	ENSMUSG00000040990	ENSMUSG00000020848	ENSMUSG00000030317	ENSMUSG00000038209
ENSMUSG00000052713	ENSMUSG00000000682	ENSMUSG00000019850	ENSMUSG00000029306	ENSMUSG00000028873	ENSMUSG00000038541	ENSMUSG00000006398	ENSMUSG00000058618
ENSMUSG00000026220	ENSMUSG00000094686	ENSMUSG00000071424	ENSMUSG00000020061	ENSMUSG00000022871	ENSMUSG00000054477	ENSMUSG00000047180	ENSMUSG00000041550
ENSMUSG00000017897	ENSMUSG00000051726	ENSMUSG00000029075	ENSMUSG00000063260	ENSMUSG00000050357	ENSMUSG00000001508	ENSMUSG00000019850	ENSMUSG00000062372
ENSMUSG00000031103	ENSMUSG00000059991	ENSMUSG00000026989	ENSMUSG00000021907	ENSMUSG00000030895	ENSMUSG00000053141	ENSMUSG00000038379	ENSMUSG00000028836
ENSMUSG00000081401	ENSMUSG00000028328	ENSMUSG00000026418		ENSMUSG00000097358	ENSMUSG00000032502	ENSMUSG00000034422	ENSMUSG00000085708
ENSMUSG00000027797	ENSMUSG00000029272	ENSMUSG00000085042		ENSMUSG00000047143	ENSMUSG00000041710	ENSMUSG00000039055	ENSMUSG00000042179
ENSMUSG00000036036	ENSMUSG00000031289	ENSMUSG00000019102		ENSMUSG00000021751	ENSMUSG00000086899	ENSMUSG00000061232	ENSMUSG00000004633
ENSMUSG00000040152	ENSMUSG00000031636	ENSMUSG00000028680		ENSMUSG00000055541	ENSMUSG00000072720	ENSMUSG00000042272	ENSMUSG00000032079
ENSMUSG00000030747	ENSMUSG00000002771	ENSMUSG00000025058		ENSMUSG00000044037	ENSMUSG00000024485	ENSMUSG00000039145	ENSMUSG00000031966
ENSMUSG00000031934	ENSMUSG00000022861	ENSMUSG00000029915		ENSMUSG00000050762	ENSMUSG00000022229	ENSMUSG00000021725	ENSMUSG00000026354
ENSMUSG00000039774	ENSMUSG00000001027	ENSMUSG00000061878		ENSMUSG00000049001	ENSMUSG00000032085	ENSMUSG00000064147	ENSMUSG00000074448
ENSMUSG00000040312	ENSMUSG00000005611	ENSMUSG00000030761		ENSMUSG00000052477	ENSMUSG00000047759	ENSMUSG00000012428	ENSMUSG00000038218
ENSMUSG00000029797	ENSMUSG00000038583	ENSMUSG00000073672		ENSMUSG00000039997	ENSMUSG00000036872	ENSMUSG00000021678	ENSMUSG00000020177
ENSMUSG00000087203	ENSMUSG00000040428	ENSMUSG00000086494		ENSMUSG00000074006	ENSMUSG00000038583	ENSMUSG00000085667	ENSMUSG00000070313
ENSMUSG00000027570	ENSMUSG00000023829	ENSMUSG00000096727		ENSMUSG00000024030	ENSMUSG00000064165	ENSMUSG00000082361	ENSMUSG00000000003
ENSMUSG00000021733	ENSMUSG00000047361	ENSMUSG00000021176		ENSMUSG00000031756	ENSMUSG00000097615	ENSMUSG00000028678	ENSMUSG00000078384
ENSMUSG00000084141	ENSMUSG00000029757	ENSMUSG00000079363		ENSMUSG00000079363	ENSMUSG00000047295	ENSMUSG00000092741	ENSMUSG00000018656
ENSMUSG00000063354	ENSMUSG00000019838	ENSMUSG00000040528		ENSMUSG00000036036	ENSMUSG00000046807	ENSMUSG00000022096	ENSMUSG00000078776
ENSMUSG00000050463	ENSMUSG00000025666	ENSMUSG00000035385		ENSMUSG00000024659	ENSMUSG00000078698	ENSMUSG00000030287	ENSMUSG00000025787
ENSMUSG00000033470	ENSMUSG00000035932	ENSMUSG00000097113		ENSMUSG00000023505	ENSMUSG00000050511	ENSMUSG00000097151
ENSMUSG00000022034	ENSMUSG00000038791	ENSMUSG00000027765		ENSMUSG00000043155	ENSMUSG00000047861	ENSMUSG00000039131
ENSMUSG00000072620	ENSMUSG00000079445	ENSMUSG00000041064		ENSMUSG00000032246	ENSMUSG00000020542	ENSMUSG00000086813
ENSMUSG00000046413	ENSMUSG00000070498	ENSMUSG00000024660		ENSMUSG00000010154	ENSMUSG00000062372	ENSMUSG00000021587
ENSMUSG00000020331	ENSMUSG00000023927	ENSMUSG00000038756		ENSMUSG00000097990	ENSMUSG00000028626	ENSMUSG00000054342
ENSMUSG00000034917	ENSMUSG00000020704	ENSMUSG00000072082		ENSMUSG00000030214	ENSMUSG00000085589	ENSMUSG00000025647
ENSMUSG00000091747	ENSMUSG00000078640	ENSMUSG00000044968		ENSMUSG00000070687	ENSMUSG00000057715	ENSMUSG00000024056
ENSMUSG00000022505	ENSMUSG00000009092	ENSMUSG00000043673		ENSMUSG00000030220	ENSMUSG00000067261	ENSMUSG00000026271
ENSMUSG00000037509	ENSMUSG00000027861	ENSMUSG00000046879		ENSMUSG00000087541	ENSMUSG00000039321	ENSMUSG00000086825
ENSMUSG00000033917	ENSMUSG00000020787	ENSMUSG00000071715		ENSMUSG00000024818	ENSMUSG00000028359	ENSMUSG00000028873
ENSMUSG00000040055	ENSMUSG00000003355	ENSMUSG00000007207		ENSMUSG00000049502	ENSMUSG00000017204	ENSMUSG00000038807
ENSMUSG00000056708	ENSMUSG00000045613	ENSMUSG00000026955		ENSMUSG00000027843	ENSMUSG00000033006	ENSMUSG00000027377
ENSMUSG00000030659	ENSMUSG00000032118	ENSMUSG00000035914		ENSMUSG00000060188	ENSMUSG00000079845	ENSMUSG00000097347
ENSMUSG00000002055	ENSMUSG00000082865	ENSMUSG00000048922		ENSMUSG00000009545	ENSMUSG00000071226	ENSMUSG00000032092
ENSMUSG00000045934	ENSMUSG00000072720	ENSMUSG00000052336		ENSMUSG00000089726	ENSMUSG00000049630	ENSMUSG00000037725
ENSMUSG00000086189	ENSMUSG00000024366	ENSMUSG00000050762		ENSMUSG00000038600	ENSMUSG00000064224	ENSMUSG00000022505
ENSMUSG00000070034	ENSMUSG00000026424	ENSMUSG00000025887		ENSMUSG00000050359	ENSMUSG00000024039	ENSMUSG00000089736
ENSMUSG00000029153	ENSMUSG00000062151	ENSMUSG00000024397		ENSMUSG00000029322	ENSMUSG00000031202	ENSMUSG00000037798
ENSMUSG00000030353	ENSMUSG00000057378	ENSMUSG00000024986		ENSMUSG00000095440	ENSMUSG00000000794	ENSMUSG00000034795
ENSMUSG00000027273	ENSMUSG00000032315	ENSMUSG00000032014		ENSMUSG00000040296	ENSMUSG00000033316	ENSMUSG00000051246
ENSMUSG00000073802	ENSMUSG00000031748	ENSMUSG00000087213		ENSMUSG00000071001	ENSMUSG00000058420	ENSMUSG00000012519
ENSMUSG00000054252	ENSMUSG00000097740	ENSMUSG00000071724		ENSMUSG00000041449	ENSMUSG00000097083	ENSMUSG00000050199
ENSMUSG00000029370	ENSMUSG00000047642	ENSMUSG00000030616		ENSMUSG00000029135	ENSMUSG00000066704	ENSMUSG00000012443
ENSMUSG00000006154	ENSMUSG00000007279	ENSMUSG00000026355		ENSMUSG00000035929	ENSMUSG00000030518	ENSMUSG00000035504
ENSMUSG00000014725	ENSMUSG00000038209	ENSMUSG00000031827		ENSMUSG00000026104	ENSMUSG00000084955	ENSMUSG00000040296
ENSMUSG00000049001	ENSMUSG00000061080	ENSMUSG00000039232		ENSMUSG00000053158	ENSMUSG00000062282	ENSMUSG00000031847
ENSMUSG00000087022	ENSMUSG00000049265	ENSMUSG00000046688		ENSMUSG00000059900	ENSMUSG00000050844	ENSMUSG00000001228
ENSMUSG00000081984	ENSMUSG00000034780	ENSMUSG00000001750		ENSMUSG00000022906	ENSMUSG00000055523	ENSMUSG00000040624
ENSMUSG00000023947	ENSMUSG00000029553	ENSMUSG00000054588		ENSMUSG00000041144	ENSMUSG00000035783	ENSMUSG00000027331
ENSMUSG00000030543	ENSMUSG00000058618	ENSMUSG00000021965		ENSMUSG00000021069	ENSMUSG00000025576	ENSMUSG00000032596
ENSMUSG00000074825	ENSMUSG00000031202	ENSMUSG00000028885		ENSMUSG00000048012	ENSMUSG00000018263	ENSMUSG00000034227
ENSMUSG00000024330	ENSMUSG00000038508	ENSMUSG00000026196		ENSMUSG00000098090	ENSMUSG00000073067	ENSMUSG00000041649
ENSMUSG00000072663	ENSMUSG00000030553	ENSMUSG00000041889		ENSMUSG00000076431	ENSMUSG00000052430	ENSMUSG00000033847
ENSMUSG00000054752	ENSMUSG00000017817	ENSMUSG00000038775		ENSMUSG00000021097	ENSMUSG00000059430	ENSMUSG00000024590
ENSMUSG00000026655	ENSMUSG00000084839	ENSMUSG00000041782		ENSMUSG00000033538	ENSMUSG00000049134	ENSMUSG00000031737
ENSMUSG00000031778	ENSMUSG00000086443	ENSMUSG00000073489		ENSMUSG00000029596	ENSMUSG00000033510	ENSMUSG00000026831
ENSMUSG00000096299	ENSMUSG00000090223	ENSMUSG00000030134		ENSMUSG00000037580	ENSMUSG00000048572	ENSMUSG00000017692
ENSMUSG00000022595	ENSMUSG00000071398	ENSMUSG00000001379		ENSMUSG00000031827	ENSMUSG00000090608	ENSMUSG00000032254
ENSMUSG00000031551	ENSMUSG00000094856	ENSMUSG00000035273		ENSMUSG00000030641	ENSMUSG00000072770	ENSMUSG00000026107
ENSMUSG00000001334	ENSMUSG00000038370	ENSMUSG00000026278		ENSMUSG00000039187	ENSMUSG00000001494	ENSMUSG00000026274
ENSMUSG00000022235	ENSMUSG00000005628	ENSMUSG00000020415		ENSMUSG00000038811	ENSMUSG00000033419	ENSMUSG00000041660
ENSMUSG00000029869	ENSMUSG00000036330	ENSMUSG00000036912		ENSMUSG00000090104	ENSMUSG00000045246	ENSMUSG00000056724
ENSMUSG00000025068	ENSMUSG00000053519	ENSMUSG00000026222		ENSMUSG00000045917	ENSMUSG00000033427	ENSMUSG00000029026
ENSMUSG00000020303	ENSMUSG00000053963	ENSMUSG00000040990		ENSMUSG00000032717	ENSMUSG00000084839	ENSMUSG00000050410
ENSMUSG00000050199	ENSMUSG00000020256	ENSMUSG00000051220		ENSMUSG00000040613	ENSMUSG00000071138	ENSMUSG00000095440
ENSMUSG00000003617	ENSMUSG00000021313	ENSMUSG00000035455		ENSMUSG00000034161	ENSMUSG00000052271	ENSMUSG00000035711
ENSMUSG00000021556	ENSMUSG00000032671	ENSMUSG00000048779		ENSMUSG00000023473	ENSMUSG00000003555	ENSMUSG00000072437
ENSMUSG00000031877	ENSMUSG00000000794	ENSMUSG00000017897		ENSMUSG00000073164	ENSMUSG00000026697	ENSMUSG00000079429
ENSMUSG00000032202	ENSMUSG00000032085	ENSMUSG00000030745		ENSMUSG00000048327	ENSMUSG00000050830	ENSMUSG00000044469
ENSMUSG00000071719	ENSMUSG00000055980	ENSMUSG00000066684		ENSMUSG00000005640	ENSMUSG00000089712	ENSMUSG00000085687
ENSMUSG00000037157	ENSMUSG00000083109	ENSMUSG00000046794		ENSMUSG00000044968	ENSMUSG00000050315	ENSMUSG00000020205
ENSMUSG00000000567	ENSMUSG00000002769	ENSMUSG00000032380		ENSMUSG00000036526	ENSMUSG00000032269	ENSMUSG00000032968
ENSMUSG00000032177	ENSMUSG00000029861	ENSMUSG00000024066		ENSMUSG00000051314	ENSMUSG00000087516	ENSMUSG00000080316
ENSMUSG00000046688	ENSMUSG00000028464	ENSMUSG00000048347		ENSMUSG00000063611	ENSMUSG00000049115	ENSMUSG00000019942
ENSMUSG00000028544	ENSMUSG00000070531	ENSMUSG00000040605		ENSMUSG00000020638	ENSMUSG00000022416	ENSMUSG00000029516
ENSMUSG00000076498	ENSMUSG00000003526	ENSMUSG00000012428		ENSMUSG00000038331	ENSMUSG00000092499	ENSMUSG00000056708
ENSMUSG00000026494	ENSMUSG00000036853	ENSMUSG00000055865		ENSMUSG00000091002	ENSMUSG00000041550	ENSMUSG00000018500
ENSMUSG00000090576	ENSMUSG00000096751	ENSMUSG00000074813		ENSMUSG00000008496	ENSMUSG00000075304	ENSMUSG00000026994
ENSMUSG00000037016	ENSMUSG00000056018	ENSMUSG00000085395		ENSMUSG00000029673	ENSMUSG00000067242	ENSMUSG00000028885
ENSMUSG00000076433	ENSMUSG00000044749	ENSMUSG00000073158		ENSMUSG00000096727	ENSMUSG00000086893	ENSMUSG00000003283
ENSMUSG00000086711	ENSMUSG00000031022	ENSMUSG00000044350		ENSMUSG00000052684	ENSMUSG00000091865	ENSMUSG00000039187
ENSMUSG00000044080	ENSMUSG00000038526	ENSMUSG00000023908		ENSMUSG00000026811	ENSMUSG00000038602	ENSMUSG00000046413
ENSMUSG00000066026	ENSMUSG00000031765	ENSMUSG00000026343		ENSMUSG00000030156	ENSMUSG00000037393	ENSMUSG00000066438
ENSMUSG00000004347	ENSMUSG00000067818	ENSMUSG00000062210		ENSMUSG00000089762	ENSMUSG00000070498	ENSMUSG00000034919
ENSMUSG00000031734	ENSMUSG00000041930	ENSMUSG00000022385		ENSMUSG00000022148	ENSMUSG00000054385	ENSMUSG00000001750
ENSMUSG00000030077	ENSMUSG00000001508	ENSMUSG00000093846		ENSMUSG00000039232	ENSMUSG00000031594	ENSMUSG00000039238
ENSMUSG00000035683	ENSMUSG00000027796	ENSMUSG00000032038		ENSMUSG00000021886	ENSMUSG00000047990	ENSMUSG00000093470
ENSMUSG00000017697	ENSMUSG00000021010	ENSMUSG00000022790		ENSMUSG00000009772	ENSMUSG00000042761	ENSMUSG00000024579
ENSMUSG00000024986	ENSMUSG00000087267	ENSMUSG00000045934		ENSMUSG00000022755	ENSMUSG00000048096	ENSMUSG00000041737
ENSMUSG00000030748	ENSMUSG00000058831	ENSMUSG00000001517		ENSMUSG00000035042	ENSMUSG00000050671	ENSMUSG00000040483
ENSMUSG00000044288	ENSMUSG00000035916	ENSMUSG00000032854		ENSMUSG00000059248	ENSMUSG00000066584	ENSMUSG00000026980
ENSMUSG00000054728	ENSMUSG00000035783	ENSMUSG00000020330		ENSMUSG00000022805	ENSMUSG00000058618	ENSMUSG00000072893
ENSMUSG00000050295	ENSMUSG00000019880	ENSMUSG00000034320		ENSMUSG00000039055	ENSMUSG00000020177	ENSMUSG00000021211
ENSMUSG00000015880	ENSMUSG00000087516	ENSMUSG00000003779		ENSMUSG00000029449	ENSMUSG00000062713	ENSMUSG00000071362
ENSMUSG00000069825	ENSMUSG00000022836	ENSMUSG00000039055		ENSMUSG00000045136	ENSMUSG00000027376	ENSMUSG00000051367
ENSMUSG00000035208	ENSMUSG00000043913	ENSMUSG00000020812		ENSMUSG00000000278	ENSMUSG00000032291	ENSMUSG00000035104
ENSMUSG00000063296	ENSMUSG00000051401	ENSMUSG00000062609		ENSMUSG00000042428	ENSMUSG00000045094	ENSMUSG00000037035
ENSMUSG00000030873	ENSMUSG00000047976	ENSMUSG00000035547		ENSMUSG00000048078	ENSMUSG00000086254	ENSMUSG00000006445
ENSMUSG00000087008	ENSMUSG00000086395	ENSMUSG00000066682		ENSMUSG00000033256	ENSMUSG00000015787	ENSMUSG00000038020
ENSMUSG00000041498	ENSMUSG00000052572	ENSMUSG00000032691		ENSMUSG00000022822	ENSMUSG00000090223	ENSMUSG00000040998
ENSMUSG00000030110	ENSMUSG00000022803	ENSMUSG00000089762		ENSMUSG00000024247	ENSMUSG00000027233	ENSMUSG00000023019
ENSMUSG00000087326	ENSMUSG00000048572	ENSMUSG00000020331		ENSMUSG00000024660	ENSMUSG00000032356	ENSMUSG00000031790
ENSMUSG00000030720	ENSMUSG00000040666	ENSMUSG00000056025		ENSMUSG00000024590	ENSMUSG00000042540	ENSMUSG00000017146
ENSMUSG00000074259	ENSMUSG00000026697	ENSMUSG00000021091		ENSMUSG00000046223	ENSMUSG00000040666	ENSMUSG00000034570
ENSMUSG00000061959	ENSMUSG00000098198	ENSMUSG00000029333		ENSMUSG00000024064	ENSMUSG00000037053	ENSMUSG00000020277
ENSMUSG00000047735	ENSMUSG00000063529	ENSMUSG00000034226		ENSMUSG00000028059	ENSMUSG00000047216	ENSMUSG00000053675
ENSMUSG00000027962	ENSMUSG00000037660	ENSMUSG00000027333		ENSMUSG00000033386	ENSMUSG00000009092	ENSMUSG00000079507
ENSMUSG00000028039	ENSMUSG00000048096	ENSMUSG00000009210		ENSMUSG00000022422	ENSMUSG00000031210	ENSMUSG00000058624
ENSMUSG00000032231	ENSMUSG00000078505	ENSMUSG00000073402		ENSMUSG00000040711	ENSMUSG00000063713	ENSMUSG00000031262
ENSMUSG00000004113	ENSMUSG00000020542	ENSMUSG00000047496		ENSMUSG00000030978	ENSMUSG00000049265	ENSMUSG00000059248
ENSMUSG00000039543	ENSMUSG00000094935	ENSMUSG00000046718		ENSMUSG00000061718	ENSMUSG00000029306	ENSMUSG00000026222
ENSMUSG00000023045	ENSMUSG00000041731	ENSMUSG00000082286		ENSMUSG00000046731	ENSMUSG00000048070	ENSMUSG00000033669
ENSMUSG00000022658	ENSMUSG00000063260	ENSMUSG00000086475		ENSMUSG00000026573	ENSMUSG00000026609	ENSMUSG00000014786
ENSMUSG00000021697	ENSMUSG00000032502	ENSMUSG00000022822		ENSMUSG00000072214	ENSMUSG00000026394	ENSMUSG00000035349
ENSMUSG00000040829	ENSMUSG00000031762	ENSMUSG00000027314		ENSMUSG00000056531	ENSMUSG00000026614	ENSMUSG00000021773
ENSMUSG00000034906	ENSMUSG00000033510	ENSMUSG00000032717		ENSMUSG00000029026	ENSMUSG00000020787	ENSMUSG00000043760
ENSMUSG00000029759	ENSMUSG00000073530	ENSMUSG00000030905		ENSMUSG00000016526	ENSMUSG00000041731	ENSMUSG00000036553
ENSMUSG00000012123	ENSMUSG00000029695	ENSMUSG00000039328		ENSMUSG00000017499	ENSMUSG00000031966	ENSMUSG00000020812
ENSMUSG00000032218	ENSMUSG00000025576	ENSMUSG00000038508		ENSMUSG00000028599	ENSMUSG00000097301	ENSMUSG00000022322
ENSMUSG00000051022	ENSMUSG00000032110	ENSMUSG00000043263		ENSMUSG00000074476	ENSMUSG00000051920	ENSMUSG00000043243
ENSMUSG00000027297	ENSMUSG00000084082	ENSMUSG00000022322		ENSMUSG00000050350	ENSMUSG00000060371	ENSMUSG00000038347
ENSMUSG00000044349	ENSMUSG00000073067	ENSMUSG00000003271		ENSMUSG00000047935	ENSMUSG00000001027	ENSMUSG00000085376
ENSMUSG00000032369	ENSMUSG00000026208	ENSMUSG00000019817		ENSMUSG00000032231	ENSMUSG00000061080	ENSMUSG00000025450
ENSMUSG00000021280	ENSMUSG00000046442	ENSMUSG00000025068		ENSMUSG00000008318	ENSMUSG00000020566	ENSMUSG00000020303
ENSMUSG00000086428	ENSMUSG00000044322	ENSMUSG00000033762		ENSMUSG00000037321	ENSMUSG00000054763	ENSMUSG00000036565
ENSMUSG00000028909	ENSMUSG00000050558	ENSMUSG00000090215		ENSMUSG00000018381	ENSMUSG00000064325	ENSMUSG00000025429
ENSMUSG00000038756	ENSMUSG00000031543	ENSMUSG00000026548		ENSMUSG00000029720	ENSMUSG00000031972	ENSMUSG00000035929
ENSMUSG00000021678	ENSMUSG00000031273	ENSMUSG00000085091		ENSMUSG00000092274	ENSMUSG00000020524	ENSMUSG00000025001
ENSMUSG00000026185	ENSMUSG00000060882	ENSMUSG00000019773		ENSMUSG00000074300	ENSMUSG00000035896	ENSMUSG00000037580
ENSMUSG00000024030	ENSMUSG00000050315	ENSMUSG00000046223		ENSMUSG00000006651	ENSMUSG00000078925	ENSMUSG00000072109
ENSMUSG00000068740	ENSMUSG00000049134	ENSMUSG00000034116		ENSMUSG00000054423	ENSMUSG00000069855	ENSMUSG00000087213
ENSMUSG00000020592	ENSMUSG00000023467	ENSMUSG00000024818		ENSMUSG00000037035	ENSMUSG00000038526	ENSMUSG00000040183
ENSMUSG00000068860	ENSMUSG00000023263	ENSMUSG00000073411		ENSMUSG00000047810	ENSMUSG00000084082	ENSMUSG00000047935
ENSMUSG00000007035	ENSMUSG00000026787	ENSMUSG00000031847		ENSMUSG00000027811	ENSMUSG00000018830	ENSMUSG00000035914
ENSMUSG00000044201	ENSMUSG00000071317	ENSMUSG00000020914		ENSMUSG00000040624	ENSMUSG00000002769	ENSMUSG00000070000
ENSMUSG00000024968	ENSMUSG00000042943	ENSMUSG00000023505		ENSMUSG00000010307	ENSMUSG00000006570	ENSMUSG00000021697
ENSMUSG00000007207	ENSMUSG00000019905	ENSMUSG00000073197		ENSMUSG00000030124	ENSMUSG00000076434	ENSMUSG00000044783
ENSMUSG00000047786	ENSMUSG00000031661	ENSMUSG00000027134		ENSMUSG00000019773	ENSMUSG00000074575	ENSMUSG00000036109
ENSMUSG00000086564	ENSMUSG00000042589	ENSMUSG00000058152		ENSMUSG00000085944	ENSMUSG00000085779	ENSMUSG00000044156
ENSMUSG00000055926	ENSMUSG00000032679	ENSMUSG00000029026		ENSMUSG00000087142	ENSMUSG00000031376	ENSMUSG00000087366
ENSMUSG00000072621	ENSMUSG00000044071	ENSMUSG00000032013		ENSMUSG00000036634	ENSMUSG00000078384	ENSMUSG00000068299
ENSMUSG00000031736	ENSMUSG00000038527	ENSMUSG00000020839		ENSMUSG00000037946	ENSMUSG00000029211	ENSMUSG00000031934
ENSMUSG00000074604	ENSMUSG00000050447	ENSMUSG00000017146		ENSMUSG00000041717	ENSMUSG00000022454	ENSMUSG00000030760
ENSMUSG00000023909	ENSMUSG00000050967	ENSMUSG00000046733		ENSMUSG00000035578	ENSMUSG00000038209	ENSMUSG00000086536
ENSMUSG00000029516	ENSMUSG00000042540	ENSMUSG00000004891		ENSMUSG00000041737	ENSMUSG00000044748	ENSMUSG00000040840
ENSMUSG00000033147	ENSMUSG00000067242	ENSMUSG00000022422		ENSMUSG00000022439	ENSMUSG00000053519	ENSMUSG00000034255
ENSMUSG00000027684	ENSMUSG00000022229	ENSMUSG00000039116		ENSMUSG00000069793	ENSMUSG00000070419	ENSMUSG00000085218
ENSMUSG00000015890	ENSMUSG00000024784	ENSMUSG00000020635		ENSMUSG00000028028	ENSMUSG00000023263	ENSMUSG00000074825
ENSMUSG00000051951	ENSMUSG00000086957	ENSMUSG00000041351		ENSMUSG00000046295	ENSMUSG00000001349	ENSMUSG00000028128
ENSMUSG00000074342	ENSMUSG00000086302	ENSMUSG00000030346		ENSMUSG00000030263	ENSMUSG00000078505	ENSMUSG00000032344
ENSMUSG00000028059	ENSMUSG00000022061	ENSMUSG00000027684		ENSMUSG00000051397	ENSMUSG00000024125	ENSMUSG00000027298
ENSMUSG00000058173	ENSMUSG00000020566	ENSMUSG00000030474		ENSMUSG00000018570	ENSMUSG00000024128	ENSMUSG00000028059
ENSMUSG00000051367	ENSMUSG00000047216	ENSMUSG00000031736		ENSMUSG00000015451	ENSMUSG00000029866	ENSMUSG00000034981
ENSMUSG00000041552	ENSMUSG00000087032	ENSMUSG00000037613		ENSMUSG00000026274	ENSMUSG00000029695	ENSMUSG00000001417
ENSMUSG00000047281	ENSMUSG00000059430	ENSMUSG00000012443		ENSMUSG00000061878	ENSMUSG00000044186	ENSMUSG00000093459
ENSMUSG00000026556	ENSMUSG00000020081	ENSMUSG00000038843		ENSMUSG00000030745	ENSMUSG00000078776	ENSMUSG00000032691
ENSMUSG00000027298	ENSMUSG00000031594	ENSMUSG00000023972		ENSMUSG00000029298	ENSMUSG00000070313	ENSMUSG00000025481
ENSMUSG00000059248	ENSMUSG00000042761	ENSMUSG00000072109		ENSMUSG00000076433	ENSMUSG00000043463	ENSMUSG00000006476
ENSMUSG00000093916	ENSMUSG00000064325	ENSMUSG00000087612		ENSMUSG00000020788	ENSMUSG00000020061	ENSMUSG00000026958
ENSMUSG00000090246	ENSMUSG00000072294	ENSMUSG00000030220		ENSMUSG00000029521	ENSMUSG00000022061	ENSMUSG00000055612
ENSMUSG00000062545	ENSMUSG00000025189	ENSMUSG00000046295		ENSMUSG00000039518	ENSMUSG00000042179	ENSMUSG00000032577
ENSMUSG00000069270	ENSMUSG00000020061	ENSMUSG00000037946		ENSMUSG00000096996	ENSMUSG00000005232	ENSMUSG00000047735
ENSMUSG00000078925	ENSMUSG00000001349	ENSMUSG00000031790		ENSMUSG00000052415	ENSMUSG00000024503	ENSMUSG00000026039
ENSMUSG00000028459	ENSMUSG00000010311	ENSMUSG00000026683		ENSMUSG00000028613	ENSMUSG00000058568	ENSMUSG00000047945
ENSMUSG00000044461	ENSMUSG00000030074	ENSMUSG00000022805		ENSMUSG00000047945	ENSMUSG00000097740	ENSMUSG00000021127
ENSMUSG00000032013	ENSMUSG00000001494	ENSMUSG00000035711		ENSMUSG00000034116	ENSMUSG00000025787	ENSMUSG00000048329
ENSMUSG00000025888	ENSMUSG00000035896	ENSMUSG00000054404		ENSMUSG00000031736	ENSMUSG00000081220	ENSMUSG00000032231
ENSMUSG00000040722	ENSMUSG00000074111	ENSMUSG00000038331		ENSMUSG00000036931	ENSMUSG00000074448	ENSMUSG00000054459
ENSMUSG00000034981	ENSMUSG00000051920	ENSMUSG00000047810		ENSMUSG00000034714	ENSMUSG00000063529	ENSMUSG00000068740
ENSMUSG00000027314	ENSMUSG00000018830	ENSMUSG00000027962		ENSMUSG00000026536	ENSMUSG00000021907	ENSMUSG00000073565
ENSMUSG00000068551	ENSMUSG00000097365	ENSMUSG00000042331		ENSMUSG00000029414	ENSMUSG00000018656	ENSMUSG00000050370
ENSMUSG00000026285	ENSMUSG00000064224	ENSMUSG00000021754		ENSMUSG00000025887	ENSMUSG00000063260	ENSMUSG00000023066
ENSMUSG00000019775	ENSMUSG00000078161	ENSMUSG00000032815		ENSMUSG00000000489	ENSMUSG00000085708	ENSMUSG00000037946
ENSMUSG00000025429	ENSMUSG00000001225	ENSMUSG00000034714		ENSMUSG00000042096	ENSMUSG00000000003	ENSMUSG00000085396
ENSMUSG00000089789	ENSMUSG00000066224	ENSMUSG00000037313		ENSMUSG00000025001	ENSMUSG00000038218	ENSMUSG00000024525
ENSMUSG00000060550	ENSMUSG00000075033	ENSMUSG00000070427		ENSMUSG00000023066		ENSMUSG00000030077
ENSMUSG00000059336	ENSMUSG00000036523	ENSMUSG00000022146		ENSMUSG00000071362		ENSMUSG00000046341
ENSMUSG00000024972	ENSMUSG00000004633	ENSMUSG00000043705		ENSMUSG00000005470		ENSMUSG00000031778
ENSMUSG00000035455	ENSMUSG00000020177	ENSMUSG00000069793		ENSMUSG00000025507		ENSMUSG00000033917
ENSMUSG00000049303	ENSMUSG00000031972	ENSMUSG00000029217		ENSMUSG00000041219		ENSMUSG00000048922
ENSMUSG00000019102	ENSMUSG00000074575	ENSMUSG00000073421		ENSMUSG00000028128		ENSMUSG00000022385
ENSMUSG00000001025	ENSMUSG00000018656	ENSMUSG00000095440		ENSMUSG00000003271		ENSMUSG00000004446
ENSMUSG00000028139	ENSMUSG00000041670	ENSMUSG00000036905		ENSMUSG00000085139		ENSMUSG00000050944
ENSMUSG00000087265	ENSMUSG00000028836	ENSMUSG00000049001		ENSMUSG00000043833		ENSMUSG00000036155
ENSMUSG00000023908	ENSMUSG00000017204	ENSMUSG00000086868		ENSMUSG00000023243		ENSMUSG00000046589
ENSMUSG00000027699	ENSMUSG00000041789	ENSMUSG00000025507		ENSMUSG00000022146		ENSMUSG00000091166
ENSMUSG00000048489	ENSMUSG00000031760	ENSMUSG00000036565		ENSMUSG00000053552		ENSMUSG00000034906
ENSMUSG00000028718	ENSMUSG00000000003	ENSMUSG00000085399		ENSMUSG00000026355		ENSMUSG00000024399
ENSMUSG00000071735	ENSMUSG00000074448	ENSMUSG00000075312		ENSMUSG00000035711		ENSMUSG00000026655
ENSMUSG00000091553	ENSMUSG00000079644	ENSMUSG00000073705		ENSMUSG00000045045		ENSMUSG00000049303
ENSMUSG00000022865	ENSMUSG00000070645	ENSMUSG00000031842		ENSMUSG00000073418		ENSMUSG00000068335
ENSMUSG00000034255	ENSMUSG00000041550	ENSMUSG00000034127		ENSMUSG00000073854		ENSMUSG00000025813
ENSMUSG00000027188	ENSMUSG00000079343	ENSMUSG00000014786		ENSMUSG00000031209		ENSMUSG00000020330
ENSMUSG00000001403	ENSMUSG00000085708	ENSMUSG00000009772		ENSMUSG00000055994		ENSMUSG00000003779
ENSMUSG00000036553	ENSMUSG00000042179	ENSMUSG00000059791		ENSMUSG00000025492		ENSMUSG00000024066
ENSMUSG00000085091	ENSMUSG00000025787	ENSMUSG00000000531		ENSMUSG00000030346		ENSMUSG00000029177
ENSMUSG00000038811	ENSMUSG00000078776	ENSMUSG00000022021		ENSMUSG00000073421		ENSMUSG00000028527
ENSMUSG00000037962	ENSMUSG00000078384	ENSMUSG00000039501		ENSMUSG00000028494		ENSMUSG00000038415
ENSMUSG00000021773	ENSMUSG00000031966	ENSMUSG00000041189		ENSMUSG00000079419		ENSMUSG00000029687
ENSMUSG00000024365		ENSMUSG00000053158		ENSMUSG00000049625		ENSMUSG00000024660
ENSMUSG00000033949		ENSMUSG00000037784		ENSMUSG00000020812		ENSMUSG00000025507
ENSMUSG00000047945		ENSMUSG00000034275		ENSMUSG00000086554		ENSMUSG00000045763
ENSMUSG00000050359		ENSMUSG00000048327		ENSMUSG00000024905		ENSMUSG00000029869
ENSMUSG00000034282		ENSMUSG00000090084		ENSMUSG00000028358		ENSMUSG00000028909
ENSMUSG00000050640		ENSMUSG00000079671		ENSMUSG00000021287		ENSMUSG00000032300
ENSMUSG00000021306		ENSMUSG00000004446		ENSMUSG00000022790		ENSMUSG00000042644
ENSMUSG00000026107		ENSMUSG00000078773		ENSMUSG00000027555		ENSMUSG00000022822
ENSMUSG00000052336		ENSMUSG00000047747		ENSMUSG00000024397		ENSMUSG00000049866
ENSMUSG00000017756		ENSMUSG00000030641		ENSMUSG00000034919		ENSMUSG00000097243
ENSMUSG00000041959		ENSMUSG00000028028		ENSMUSG00000017897		ENSMUSG00000056313
ENSMUSG00000028141		ENSMUSG00000040998		ENSMUSG00000070034		ENSMUSG00000030545
ENSMUSG00000058624		ENSMUSG00000026622		ENSMUSG00000024885		ENSMUSG00000027160
ENSMUSG00000029119		ENSMUSG00000022952		ENSMUSG00000001227		ENSMUSG00000017057
ENSMUSG00000046971		ENSMUSG00000057719		ENSMUSG00000067203		ENSMUSG00000051727
ENSMUSG00000026579		ENSMUSG00000057789		ENSMUSG00000086711		ENSMUSG00000068551
ENSMUSG00000026679		ENSMUSG00000021423		ENSMUSG00000048922		ENSMUSG00000056153
ENSMUSG00000040624		ENSMUSG00000020911		ENSMUSG00000052142		ENSMUSG00000025427
ENSMUSG00000071537		ENSMUSG00000002076		ENSMUSG00000040253		ENSMUSG00000059040
ENSMUSG00000038379		ENSMUSG00000022865		ENSMUSG00000045934		ENSMUSG00000030739
ENSMUSG00000017386		ENSMUSG00000078521		ENSMUSG00000056413		ENSMUSG00000029414
ENSMUSG00000018381		ENSMUSG00000028444		ENSMUSG00000032400		ENSMUSG00000040274
ENSMUSG00000040084		ENSMUSG00000056313		ENSMUSG00000026288		ENSMUSG00000072082
ENSMUSG00000031861		ENSMUSG00000056531		ENSMUSG00000019850		ENSMUSG00000018570
ENSMUSG00000027580		ENSMUSG00000021509		ENSMUSG00000030760		ENSMUSG00000043439
ENSMUSG00000041707		ENSMUSG00000041773		ENSMUSG00000020592		ENSMUSG00000033170
ENSMUSG00000036264		ENSMUSG00000073164		ENSMUSG00000025701		ENSMUSG00000001517
ENSMUSG00000040613		ENSMUSG00000048012		ENSMUSG00000032902		ENSMUSG00000090035
ENSMUSG00000097858		ENSMUSG00000024268		ENSMUSG00000023908		ENSMUSG00000059323
ENSMUSG00000034684		ENSMUSG00000045382		ENSMUSG00000033717		ENSMUSG00000083623
ENSMUSG00000043760		ENSMUSG00000026880		ENSMUSG00000068735		ENSMUSG00000062031
ENSMUSG00000037946		ENSMUSG00000007035		ENSMUSG00000031910		ENSMUSG00000035455
ENSMUSG00000053522		ENSMUSG00000020405		ENSMUSG00000024791		ENSMUSG00000024030
ENSMUSG00000086813		ENSMUSG00000037474		ENSMUSG00000028073		ENSMUSG00000009585
ENSMUSG00000030921		ENSMUSG00000055373		ENSMUSG00000040653		ENSMUSG00000049892
ENSMUSG00000003283		ENSMUSG00000022876		ENSMUSG00000046879		ENSMUSG00000015843
ENSMUSG00000038020		ENSMUSG00000024610		ENSMUSG00000032815		ENSMUSG00000025161
ENSMUSG00000037490		ENSMUSG00000025064		ENSMUSG00000004612		ENSMUSG00000075296
ENSMUSG00000024871		ENSMUSG00000002325		ENSMUSG00000028680		ENSMUSG00000040734
ENSMUSG00000026622		ENSMUSG00000024691		ENSMUSG00000031389		ENSMUSG00000045348
ENSMUSG00000026360		ENSMUSG00000026039		ENSMUSG00000029333		ENSMUSG00000022562
ENSMUSG00000016239		ENSMUSG00000021196		ENSMUSG00000070691		ENSMUSG00000020914
ENSMUSG00000019832		ENSMUSG00000038910		ENSMUSG00000042766		ENSMUSG00000067203
ENSMUSG00000026180		ENSMUSG00000020592		ENSMUSG00000024610		ENSMUSG00000075271
ENSMUSG00000042489		ENSMUSG00000059668		ENSMUSG00000001379		ENSMUSG00000057092
ENSMUSG00000020911		ENSMUSG00000024339		ENSMUSG00000022656		ENSMUSG00000073705
ENSMUSG00000015843		ENSMUSG00000027496		ENSMUSG00000025804		ENSMUSG00000037536
ENSMUSG00000036931		ENSMUSG00000028358		ENSMUSG00000033857		ENSMUSG00000026955
ENSMUSG00000086468		ENSMUSG00000026107		ENSMUSG00000074802		ENSMUSG00000020451
ENSMUSG00000026639		ENSMUSG00000040253		ENSMUSG00000045027		ENSMUSG00000058290
ENSMUSG00000026271		ENSMUSG00000003541		ENSMUSG00000073705		ENSMUSG00000029130
ENSMUSG00000024936		ENSMUSG00000026779		ENSMUSG00000037944		ENSMUSG00000037243
ENSMUSG00000019891		ENSMUSG00000026429		ENSMUSG00000043313		ENSMUSG00000005142
ENSMUSG00000037613		ENSMUSG00000025283		ENSMUSG00000052087		ENSMUSG00000029722
ENSMUSG00000015970		ENSMUSG00000039364		ENSMUSG00000071715		ENSMUSG00000044628
ENSMUSG00000018623		ENSMUSG00000038507		ENSMUSG00000026110		ENSMUSG00000026110
ENSMUSG00000027939		ENSMUSG00000079197		ENSMUSG00000022667		ENSMUSG00000072844
ENSMUSG00000073600		ENSMUSG00000016206		ENSMUSG00000074653		ENSMUSG00000030747
ENSMUSG00000033538		ENSMUSG00000024795		ENSMUSG00000039942		ENSMUSG00000015093
ENSMUSG00000034116		ENSMUSG00000057135		ENSMUSG00000026107		ENSMUSG00000026077
ENSMUSG00000028358		ENSMUSG00000040613		ENSMUSG00000026418		ENSMUSG00000018654
ENSMUSG00000049690		ENSMUSG00000040938		ENSMUSG00000021754		ENSMUSG00000017009
ENSMUSG00000034209		ENSMUSG00000031557		ENSMUSG00000034463		ENSMUSG00000054206
ENSMUSG00000056043		ENSMUSG00000044080		ENSMUSG00000001300		ENSMUSG00000028698
ENSMUSG00000024056		ENSMUSG00000021701		ENSMUSG00000034127		ENSMUSG00000024338
ENSMUSG00000028479		ENSMUSG00000037465		ENSMUSG00000022814		ENSMUSG00000023070
ENSMUSG00000025064		ENSMUSG00000019558		ENSMUSG00000059791		ENSMUSG00000038811
ENSMUSG00000054034		ENSMUSG00000024590		ENSMUSG00000037313		ENSMUSG00000005470
ENSMUSG00000083623		ENSMUSG00000039942		ENSMUSG00000034813		ENSMUSG00000017390
ENSMUSG00000048707		ENSMUSG00000031209		ENSMUSG00000085936		ENSMUSG00000024910
ENSMUSG00000024338		ENSMUSG00000070000		ENSMUSG00000014786		ENSMUSG00000037995
ENSMUSG00000037408		ENSMUSG00000035615		ENSMUSG00000024795		ENSMUSG00000096995
ENSMUSG00000078202		ENSMUSG00000074480		ENSMUSG00000056313		ENSMUSG00000049502
ENSMUSG00000097739		ENSMUSG00000027883		ENSMUSG00000028832		ENSMUSG00000026360
ENSMUSG00000091709		ENSMUSG00000024164		ENSMUSG00000027901		ENSMUSG00000033545
ENSMUSG00000024066		ENSMUSG00000021190		ENSMUSG00000070427		ENSMUSG00000063524
ENSMUSG00000087142		ENSMUSG00000026274		ENSMUSG00000027695		ENSMUSG00000027900
ENSMUSG00000033581		ENSMUSG00000034607		ENSMUSG00000025329		ENSMUSG00000029822
ENSMUSG00000035914		ENSMUSG00000030124		ENSMUSG00000022504		ENSMUSG00000038507
ENSMUSG00000029352		ENSMUSG00000036887		ENSMUSG00000037572		ENSMUSG00000086427
ENSMUSG00000012519		ENSMUSG00000028864		ENSMUSG00000002983		ENSMUSG00000026519
ENSMUSG00000015966		ENSMUSG00000027201		ENSMUSG00000025058		ENSMUSG00000047534
ENSMUSG00000031004		ENSMUSG00000008398		ENSMUSG00000054404		ENSMUSG00000037263
ENSMUSG00000086894		ENSMUSG00000043243		ENSMUSG00000086328		ENSMUSG00000025041
ENSMUSG00000006269		ENSMUSG00000027692		ENSMUSG00000032089		ENSMUSG00000026576
ENSMUSG00000072999		ENSMUSG00000023008		ENSMUSG00000047592		ENSMUSG00000036492
ENSMUSG00000053113		ENSMUSG00000044703		ENSMUSG00000021196		ENSMUSG00000052142
ENSMUSG00000034919		ENSMUSG00000022237		ENSMUSG00000026235		ENSMUSG00000048826
ENSMUSG00000029762		ENSMUSG00000029414		ENSMUSG00000036067		ENSMUSG00000038267
ENSMUSG00000019817		ENSMUSG00000031958		ENSMUSG00000044719		ENSMUSG00000032584
ENSMUSG00000020277		ENSMUSG00000026288		ENSMUSG00000042272		ENSMUSG00000034271
ENSMUSG00000024525		ENSMUSG00000072844		ENSMUSG00000069755		ENSMUSG00000045211
ENSMUSG00000078773		ENSMUSG00000056144		ENSMUSG00000038775		ENSMUSG00000052684
ENSMUSG00000032816		ENSMUSG00000039958		ENSMUSG00000045382		ENSMUSG00000041354
ENSMUSG00000071001		ENSMUSG00000047443		ENSMUSG00000045932		ENSMUSG00000078234
ENSMUSG00000037995		ENSMUSG00000033386		ENSMUSG00000062609		ENSMUSG00000001334
ENSMUSG00000070985		ENSMUSG00000024399		ENSMUSG00000085396		ENSMUSG00000022575
ENSMUSG00000028268		ENSMUSG00000070031		ENSMUSG00000034799		ENSMUSG00000097589
ENSMUSG00000038146		ENSMUSG00000000958		ENSMUSG00000028141		ENSMUSG00000005514
ENSMUSG00000028613		ENSMUSG00000019256		ENSMUSG00000070000		ENSMUSG00000029772
ENSMUSG00000049086		ENSMUSG00000087142		ENSMUSG00000027765		ENSMUSG00000040525
ENSMUSG00000024479		ENSMUSG00000042694		ENSMUSG00000032177		ENSMUSG00000063296
ENSMUSG00000085174		ENSMUSG00000000901		ENSMUSG00000021572		ENSMUSG00000042246
ENSMUSG00000035711		ENSMUSG00000022351		ENSMUSG00000035891		ENSMUSG00000064193
ENSMUSG00000030739		ENSMUSG00000033917		ENSMUSG00000038352		ENSMUSG00000021760
ENSMUSG00000071362		ENSMUSG00000049690		ENSMUSG00000029822		ENSMUSG00000022235
ENSMUSG00000054793		ENSMUSG00000024421		ENSMUSG00000005148		ENSMUSG00000025950
ENSMUSG00000021754		ENSMUSG00000036896		ENSMUSG00000036377		ENSMUSG00000038167
ENSMUSG00000030895		ENSMUSG00000057191		ENSMUSG00000028678		ENSMUSG00000028573
ENSMUSG00000028919		ENSMUSG00000031137		ENSMUSG00000095041		ENSMUSG00000039396
ENSMUSG00000079442		ENSMUSG00000034813		ENSMUSG00000053641		ENSMUSG00000069094
ENSMUSG00000020758		ENSMUSG00000074476		ENSMUSG00000006445		ENSMUSG00000017861
ENSMUSG00000089762		ENSMUSG00000025225		ENSMUSG00000072980		ENSMUSG00000040828
ENSMUSG00000019850		ENSMUSG00000028392		ENSMUSG00000073411		ENSMUSG00000073402
ENSMUSG00000031958		ENSMUSG00000059248		ENSMUSG00000049526		ENSMUSG00000018012
ENSMUSG00000032691		ENSMUSG00000022148		ENSMUSG00000032589		ENSMUSG00000025283
ENSMUSG00000071724		ENSMUSG00000015112		ENSMUSG00000038884		ENSMUSG00000036834
ENSMUSG00000026222		ENSMUSG00000029153		ENSMUSG00000038756		ENSMUSG00000003411
ENSMUSG00000037035		ENSMUSG00000046058		ENSMUSG00000075420		ENSMUSG00000024736
ENSMUSG00000005672		ENSMUSG00000052142		ENSMUSG00000000440		ENSMUSG00000019891
ENSMUSG00000037738		ENSMUSG00000022831		ENSMUSG00000059040		ENSMUSG00000040165
ENSMUSG00000020423		ENSMUSG00000022037		ENSMUSG00000097296		ENSMUSG00000027932
ENSMUSG00000073409		ENSMUSG00000018569		ENSMUSG00000046341		ENSMUSG00000025278
ENSMUSG00000000957		ENSMUSG00000034330		ENSMUSG00000059326		ENSMUSG00000028832
ENSMUSG00000006313		ENSMUSG00000041144		ENSMUSG00000022575		ENSMUSG00000015189
ENSMUSG00000038010		ENSMUSG00000089984		ENSMUSG00000038507		ENSMUSG00000038910
ENSMUSG00000018554		ENSMUSG00000086328		ENSMUSG00000079507		ENSMUSG00000060621
ENSMUSG00000026958		ENSMUSG00000028909		ENSMUSG00000035104		ENSMUSG00000024136
ENSMUSG00000034311		ENSMUSG00000032418		ENSMUSG00000048677		ENSMUSG00000001379
ENSMUSG00000022575		ENSMUSG00000045932		ENSMUSG00000003824		ENSMUSG00000094724
ENSMUSG00000021127		ENSMUSG00000048707		ENSMUSG00000024330		ENSMUSG00000005087
ENSMUSG00000038331		ENSMUSG00000026579		ENSMUSG00000024339		ENSMUSG00000030659
ENSMUSG00000037465		ENSMUSG00000094724		ENSMUSG00000049690		ENSMUSG00000034116
ENSMUSG00000036223		ENSMUSG00000026547		ENSMUSG00000017697		ENSMUSG00000031958
ENSMUSG00000026573		ENSMUSG00000027160		ENSMUSG00000060402		ENSMUSG00000083149
ENSMUSG00000000901		ENSMUSG00000017499		ENSMUSG00000062510		ENSMUSG00000013766
ENSMUSG00000022385		ENSMUSG00000038797		ENSMUSG00000036672		ENSMUSG00000049690
ENSMUSG00000064193		ENSMUSG00000030538		ENSMUSG00000042659		ENSMUSG00000042810
ENSMUSG00000017716		ENSMUSG00000021469		ENSMUSG00000033220		ENSMUSG00000002325
ENSMUSG00000068335		ENSMUSG00000023940		ENSMUSG00000036565		ENSMUSG00000073207
ENSMUSG00000046959		ENSMUSG00000026749		ENSMUSG00000021469		ENSMUSG00000022969
ENSMUSG00000085936		ENSMUSG00000001166		ENSMUSG00000002228		ENSMUSG00000029167
ENSMUSG00000028496		ENSMUSG00000021939		ENSMUSG00000031217		ENSMUSG00000085334
ENSMUSG00000089984		ENSMUSG00000031262		ENSMUSG00000027932		ENSMUSG00000027366
ENSMUSG00000037833		ENSMUSG00000027330		ENSMUSG00000054892		ENSMUSG00000034607
ENSMUSG00000027715		ENSMUSG00000064193		ENSMUSG00000000901		ENSMUSG00000032098
ENSMUSG00000023067		ENSMUSG00000093470		ENSMUSG00000020911		ENSMUSG00000085235
ENSMUSG00000041700		ENSMUSG00000007034		ENSMUSG00000027201		ENSMUSG00000044217
ENSMUSG00000000489		ENSMUSG00000026589		ENSMUSG00000059149		ENSMUSG00000001761
ENSMUSG00000020897		ENSMUSG00000015451		ENSMUSG00000064193		ENSMUSG00000092341
ENSMUSG00000026811		ENSMUSG00000030681		ENSMUSG00000038241		ENSMUSG00000097750
ENSMUSG00000002983		ENSMUSG00000003824		ENSMUSG00000005958		ENSMUSG00000050295
ENSMUSG00000033170		ENSMUSG00000072893		ENSMUSG00000031304		ENSMUSG00000070305
ENSMUSG00000030256		ENSMUSG00000039187		ENSMUSG00000033849		ENSMUSG00000025176
ENSMUSG00000058755		ENSMUSG00000026110		ENSMUSG00000046623		ENSMUSG00000041235
ENSMUSG00000026355		ENSMUSG00000041859		ENSMUSG00000028885		ENSMUSG00000000416
ENSMUSG00000024590		ENSMUSG00000033545		ENSMUSG00000047281		ENSMUSG00000035168
ENSMUSG00000056413		ENSMUSG00000039629		ENSMUSG00000038793		ENSMUSG00000036882
ENSMUSG00000044628		ENSMUSG00000032089		ENSMUSG00000033721		ENSMUSG00000036606
ENSMUSG00000078920		ENSMUSG00000040675		ENSMUSG00000038252		ENSMUSG00000041782
ENSMUSG00000048078		ENSMUSG00000022562		ENSMUSG00000069808		ENSMUSG00000024818
ENSMUSG00000072437		ENSMUSG00000032369		ENSMUSG00000090115		ENSMUSG00000047407
ENSMUSG00000036091		ENSMUSG00000036820		ENSMUSG00000045273		ENSMUSG00000041700
ENSMUSG00000026683		ENSMUSG00000022901		ENSMUSG00000026278		ENSMUSG00000001123
ENSMUSG00000096062		ENSMUSG00000025278		ENSMUSG00000021939		ENSMUSG00000022797
ENSMUSG00000090273		ENSMUSG00000049625		ENSMUSG00000018379		ENSMUSG00000084274
ENSMUSG00000030760		ENSMUSG00000066877		ENSMUSG00000027296		ENSMUSG00000020376
ENSMUSG00000047810		ENSMUSG00000028678		ENSMUSG00000041351		ENSMUSG00000033161
ENSMUSG00000025887		ENSMUSG00000059040		ENSMUSG00000020331		ENSMUSG00000033577
ENSMUSG00000029673		ENSMUSG00000026315		ENSMUSG00000039994		ENSMUSG00000037709
ENSMUSG00000071715		ENSMUSG00000001227		ENSMUSG00000040511		ENSMUSG00000027297
ENSMUSG00000061527		ENSMUSG00000025481		ENSMUSG00000027115		ENSMUSG00000014837
ENSMUSG00000052135		ENSMUSG00000056553		ENSMUSG00000029204		ENSMUSG00000023067
ENSMUSG00000055333		ENSMUSG00000023066		ENSMUSG00000073412		ENSMUSG00000026556
ENSMUSG00000021456		ENSMUSG00000025165		ENSMUSG00000034926		ENSMUSG00000020828
ENSMUSG00000055413		ENSMUSG00000032624		ENSMUSG00000043263		ENSMUSG00000021733
ENSMUSG00000055865		ENSMUSG00000073412		ENSMUSG00000051235		ENSMUSG00000032324
ENSMUSG00000032783		ENSMUSG00000044021		ENSMUSG00000054588		ENSMUSG00000053886
ENSMUSG00000045211		ENSMUSG00000091492		ENSMUSG00000035270		ENSMUSG00000043782
ENSMUSG00000041431		ENSMUSG00000034271		ENSMUSG00000097415		ENSMUSG00000061666
ENSMUSG00000074457		ENSMUSG00000022843		ENSMUSG00000060586		ENSMUSG00000056394
ENSMUSG00000053617		ENSMUSG00000030510		ENSMUSG00000027314		ENSMUSG00000026343
ENSMUSG00000040711		ENSMUSG00000010307		ENSMUSG00000000690		ENSMUSG00000032786
ENSMUSG00000079227		ENSMUSG00000041794		ENSMUSG00000038797		ENSMUSG00000066894
ENSMUSG00000040380		ENSMUSG00000038415		ENSMUSG00000031847		ENSMUSG00000062794
ENSMUSG00000045763		ENSMUSG00000044456		ENSMUSG00000057789		ENSMUSG00000023915
ENSMUSG00000043557		ENSMUSG00000009545		ENSMUSG00000030616		ENSMUSG00000097148
ENSMUSG00000038943		ENSMUSG00000022216		ENSMUSG00000049555		ENSMUSG00000030282
ENSMUSG00000046591		ENSMUSG00000026896		ENSMUSG00000024399		ENSMUSG00000025492
ENSMUSG00000027765		ENSMUSG00000000303		ENSMUSG00000034206		ENSMUSG00000023175
ENSMUSG00000026039		ENSMUSG00000022587		ENSMUSG00000032369		ENSMUSG00000049307
ENSMUSG00000022947		ENSMUSG00000042942		ENSMUSG00000027330		ENSMUSG00000033386
ENSMUSG00000030474		ENSMUSG00000028587		ENSMUSG00000036594		ENSMUSG00000027684
ENSMUSG00000030616		ENSMUSG00000019891		ENSMUSG00000022843		ENSMUSG00000020758
ENSMUSG00000024660		ENSMUSG00000026458		ENSMUSG00000003573		ENSMUSG00000041959
ENSMUSG00000026413		ENSMUSG00000051022		ENSMUSG00000046733		ENSMUSG00000034317
ENSMUSG00000001663		ENSMUSG00000073565		ENSMUSG00000019817		ENSMUSG00000035273
ENSMUSG00000046182		ENSMUSG00000032586		ENSMUSG00000015653		ENSMUSG00000039208
ENSMUSG00000061232		ENSMUSG00000017386		ENSMUSG00000027883		ENSMUSG00000044551
ENSMUSG00000076431		ENSMUSG00000070691		ENSMUSG00000029771		ENSMUSG00000020282
ENSMUSG00000050410		ENSMUSG00000019214		ENSMUSG00000033762		ENSMUSG00000051413
ENSMUSG00000042677		ENSMUSG00000029149		ENSMUSG00000028786		ENSMUSG00000045314
ENSMUSG00000006476		ENSMUSG00000044783		ENSMUSG00000097944		ENSMUSG00000032624
ENSMUSG00000038393		ENSMUSG00000024697		ENSMUSG00000026395		ENSMUSG00000032413
ENSMUSG00000042096		ENSMUSG00000028843		ENSMUSG00000073672		ENSMUSG00000037572
ENSMUSG00000023915		ENSMUSG00000003283		ENSMUSG00000041782		ENSMUSG00000024565
ENSMUSG00000097327		ENSMUSG00000037005		ENSMUSG00000032380		ENSMUSG00000025225
ENSMUSG00000037544		ENSMUSG00000095687		ENSMUSG00000056515		ENSMUSG00000070720
ENSMUSG00000002458		ENSMUSG00000020806		ENSMUSG00000047161		ENSMUSG00000037016
ENSMUSG00000033857		ENSMUSG00000025001		ENSMUSG00000097750		ENSMUSG00000002227
ENSMUSG00000059040		ENSMUSG00000028100		ENSMUSG00000022620		ENSMUSG00000085508
ENSMUSG00000037005		ENSMUSG00000056394		ENSMUSG00000074361		ENSMUSG00000019866
ENSMUSG00000038576		ENSMUSG00000028521		ENSMUSG00000024986		ENSMUSG00000032294
ENSMUSG00000079547		ENSMUSG00000032643		ENSMUSG00000031608		ENSMUSG00000027878
ENSMUSG00000022822		ENSMUSG00000028159		ENSMUSG00000040471		ENSMUSG00000027315
ENSMUSG00000042750		ENSMUSG00000007041		ENSMUSG00000028581		ENSMUSG00000024883
ENSMUSG00000037989		ENSMUSG00000098112		ENSMUSG00000032344		ENSMUSG00000078202
ENSMUSG00000000154		ENSMUSG00000026519		ENSMUSG00000031165		ENSMUSG00000033629
ENSMUSG00000063524		ENSMUSG00000037816		ENSMUSG00000062210		ENSMUSG00000023909
ENSMUSG00000025001		ENSMUSG00000079547		ENSMUSG00000015950		ENSMUSG00000034684
ENSMUSG00000090235		ENSMUSG00000053886		ENSMUSG00000030528		ENSMUSG00000035299
ENSMUSG00000029188		ENSMUSG00000040969		ENSMUSG00000021190		ENSMUSG00000020592
ENSMUSG00000097462		ENSMUSG00000035314		ENSMUSG00000047747		ENSMUSG00000033589
ENSMUSG00000037628		ENSMUSG00000024791		ENSMUSG00000035439		ENSMUSG00000024479
ENSMUSG00000068748		ENSMUSG00000062510		ENSMUSG00000057706		ENSMUSG00000019256
ENSMUSG00000032827		ENSMUSG00000025041		ENSMUSG00000026669		ENSMUSG00000023008
ENSMUSG00000027160		ENSMUSG00000001025		ENSMUSG00000087396		ENSMUSG00000032076
ENSMUSG00000070000		ENSMUSG00000032400		ENSMUSG00000022831		ENSMUSG00000029759
ENSMUSG00000036155		ENSMUSG00000063524		ENSMUSG00000022865		ENSMUSG00000022906
ENSMUSG00000027306		ENSMUSG00000037995		ENSMUSG00000027323		ENSMUSG00000044626
ENSMUSG00000033187		ENSMUSG00000041219		ENSMUSG00000057137		ENSMUSG00000076431
ENSMUSG00000039942		ENSMUSG00000027188		ENSMUSG00000024331		ENSMUSG00000032202
ENSMUSG00000000216		ENSMUSG00000037440		ENSMUSG00000022372		ENSMUSG00000073910
ENSMUSG00000025321		ENSMUSG00000039994		ENSMUSG00000043673		ENSMUSG00000031647
ENSMUSG00000074121		ENSMUSG00000022096		ENSMUSG00000029260		ENSMUSG00000049436
ENSMUSG00000001948		ENSMUSG00000022814		ENSMUSG00000063524		ENSMUSG00000049521
ENSMUSG00000044783		ENSMUSG00000022074		ENSMUSG00000019214		ENSMUSG00000043323
ENSMUSG00000041773		ENSMUSG00000016239		ENSMUSG00000022353		ENSMUSG00000024795
ENSMUSG00000026691		ENSMUSG00000046589		ENSMUSG00000028521		ENSMUSG00000038305
ENSMUSG00000001761		ENSMUSG00000038578		ENSMUSG00000051076		ENSMUSG00000041143
ENSMUSG00000030605		ENSMUSG00000030471		ENSMUSG00000069662		ENSMUSG00000024036
ENSMUSG00000062210		ENSMUSG00000030707		ENSMUSG00000029153		ENSMUSG00000022194
ENSMUSG00000023015		ENSMUSG00000028599		ENSMUSG00000033917		ENSMUSG00000029570
ENSMUSG00000027469		ENSMUSG00000014778		ENSMUSG00000028587		ENSMUSG00000054404
ENSMUSG00000032348		ENSMUSG00000049382		ENSMUSG00000012123		ENSMUSG00000041936
ENSMUSG00000037536		ENSMUSG00000005410		ENSMUSG00000031101		ENSMUSG00000030852
ENSMUSG00000035365		ENSMUSG00000057137		ENSMUSG00000018008		ENSMUSG00000039328
ENSMUSG00000024136		ENSMUSG00000024968		ENSMUSG00000036905		ENSMUSG00000040711
ENSMUSG00000001750		ENSMUSG00000002835		ENSMUSG00000040675		ENSMUSG00000004698
ENSMUSG00000033721		ENSMUSG00000052512		ENSMUSG00000035697		ENSMUSG00000060961
ENSMUSG00000031737		ENSMUSG00000037572		ENSMUSG00000067377		ENSMUSG00000031877
ENSMUSG00000051076		ENSMUSG00000041936		ENSMUSG00000000958		ENSMUSG00000068079
ENSMUSG00000022755		ENSMUSG00000037419		ENSMUSG00000026657		ENSMUSG00000037266
ENSMUSG00000044551		ENSMUSG00000003573		ENSMUSG00000007207		ENSMUSG00000024042
ENSMUSG00000041845		ENSMUSG00000044060		ENSMUSG00000054728		ENSMUSG00000003573
ENSMUSG00000026605		ENSMUSG00000010358		ENSMUSG00000057135		ENSMUSG00000070995
ENSMUSG00000091492		ENSMUSG00000021733		ENSMUSG00000017677		ENSMUSG00000039046
ENSMUSG00000018654		ENSMUSG00000017756		ENSMUSG00000019891		ENSMUSG00000050390
ENSMUSG00000044708		ENSMUSG00000066800		ENSMUSG00000034595		ENSMUSG00000031639
ENSMUSG00000027326		ENSMUSG00000026640		ENSMUSG00000028864		ENSMUSG00000029832
ENSMUSG00000083149		ENSMUSG00000068735		ENSMUSG00000079671		ENSMUSG00000035413
ENSMUSG00000027654		ENSMUSG00000006777		ENSMUSG00000027496		ENSMUSG00000052512
ENSMUSG00000051378		ENSMUSG00000022353		ENSMUSG00000020941		ENSMUSG00000024887
ENSMUSG00000030677		ENSMUSG00000024883		ENSMUSG00000061232		ENSMUSG00000046380
ENSMUSG00000028073		ENSMUSG00000036672		ENSMUSG00000022797		ENSMUSG00000029762
ENSMUSG00000028786		ENSMUSG00000005470		ENSMUSG00000039501		ENSMUSG00000040282
ENSMUSG00000041143		ENSMUSG00000020573		ENSMUSG00000037731		ENSMUSG00000035356
ENSMUSG00000025492		ENSMUSG00000032712		ENSMUSG00000047443		ENSMUSG00000023505
ENSMUSG00000021886		ENSMUSG00000030200		ENSMUSG00000039062		ENSMUSG00000019734
ENSMUSG00000066438		ENSMUSG00000029086		ENSMUSG00000049303		ENSMUSG00000032220
ENSMUSG00000000416		ENSMUSG00000032344		ENSMUSG00000016496		ENSMUSG00000032372
ENSMUSG00000024998		ENSMUSG00000038034		ENSMUSG00000019139		ENSMUSG00000020911
ENSMUSG00000032968		ENSMUSG00000024235		ENSMUSG00000029910		ENSMUSG00000040511
ENSMUSG00000044350		ENSMUSG00000073418		ENSMUSG00000043333		ENSMUSG00000042694
ENSMUSG00000006398		ENSMUSG00000042439		ENSMUSG00000085642		ENSMUSG00000029068
ENSMUSG00000042694		ENSMUSG00000040033		ENSMUSG00000012428		ENSMUSG00000021957
ENSMUSG00000097439		ENSMUSG00000015950		ENSMUSG00000037375		ENSMUSG00000042410
ENSMUSG00000026509		ENSMUSG00000095041		ENSMUSG00000030707		ENSMUSG00000020573
ENSMUSG00000034607		ENSMUSG00000029622		ENSMUSG00000031207		ENSMUSG00000027187
[truncated: 591 more rows]

## Sheet: AdTumour
AP		VP		LP		DP			AP only		VP only		LP only		DP only			Shared between all
[truncated: 2,038 more rows]
