# Supplementary material for: Identification of potential therapeutic targets in prostate cancer through a cross‐species approach
Source: EMBO Mol Med. 2018 Feb 5;10(3):e8274. doi: 10.15252/emmm.201708274 (PMC5840539; doi:10.15252/emmm.201708274)
Supplement: Supplementary file 8 — Source Data for Figure 3 [file EMMM-10-e8274-s006.zip]

Archive with 6 entries (3 files):
- EMM-2017-08274_SourceDataForFigure3/
- EMM-2017-08274_SourceDataForFigure3/EMM-2017-08274_SourceDataForFigure3B.xlsx
- __MACOSX/
- __MACOSX/EMM-2017-08274_SourceDataForFigure3/
- __MACOSX/EMM-2017-08274_SourceDataForFigure3/._EMM-2017-08274_SourceDataForFigure3B.xlsx
- __MACOSX/._EMM-2017-08274_SourceDataForFigure3
