# Supplementary material for: Identification of potential therapeutic targets in prostate cancer through a cross‐species approach
Source: EMBO Mol Med. 2018 Feb 5;10(3):e8274. doi: 10.15252/emmm.201708274 (PMC5840539; doi:10.15252/emmm.201708274)
Supplement: Supplementary file 8 — Source Data for Figure 3 [file EMMM-10-e8274-s006.zip › EMM-2017-08274_SourceDataForFigure3/EMM-2017-08274_SourceDataForFigure3B.xlsx]

## Sheet: Sheet1
p53 Rb tumours			PTEN AdTumour		PTEN MedTumour		PIN			p53 Rb + PTEN Tumours
7855			912		859		552			601
up	down		up	down	up	down	up	down		up	down
4298	3557		648	264	585	274	387	165		340	261
ENSMUSG00000048015	ENSMUSG00000097092		ENSMUSG00000078664	ENSMUSG00000033006	ENSMUSG00000078664	ENSMUSG00000038541	ENSMUSG00000086848	ENSMUSG00000038541		ENSMUSG00000024388	ENSMUSG00000035932
ENSMUSG00000096918	ENSMUSG00000085235		ENSMUSG00000091199	ENSMUSG00000084082	ENSMUSG00000091199	ENSMUSG00000097324	ENSMUSG00000091199	ENSMUSG00000064329		ENSMUSG00000000202	ENSMUSG00000078698
ENSMUSG00000085081	ENSMUSG00000065546		ENSMUSG00000021795	ENSMUSG00000043463	ENSMUSG00000045364	ENSMUSG00000050671	ENSMUSG00000078664	ENSMUSG00000021219		ENSMUSG00000044303	ENSMUSG00000084955
ENSMUSG00000041468	ENSMUSG00000079845		ENSMUSG00000045364	ENSMUSG00000072694	ENSMUSG00000086848	ENSMUSG00000033007	ENSMUSG00000085944	ENSMUSG00000086233		ENSMUSG00000041064	ENSMUSG00000097814
ENSMUSG00000021363	ENSMUSG00000072598		ENSMUSG00000036813	ENSMUSG00000001918	ENSMUSG00000021795	ENSMUSG00000020524	ENSMUSG00000073043	ENSMUSG00000031613		ENSMUSG00000021747	ENSMUSG00000087336
ENSMUSG00000018698	ENSMUSG00000070531		ENSMUSG00000038009	ENSMUSG00000032607	ENSMUSG00000085944	ENSMUSG00000038218	ENSMUSG00000045364	ENSMUSG00000020262		ENSMUSG00000045991	ENSMUSG00000049336
ENSMUSG00000056306	ENSMUSG00000017733		ENSMUSG00000034785	ENSMUSG00000036585	ENSMUSG00000036813	ENSMUSG00000069855	ENSMUSG00000085183	ENSMUSG00000030255		ENSMUSG00000028175	ENSMUSG00000020091
ENSMUSG00000067028	ENSMUSG00000030048		ENSMUSG00000025347	ENSMUSG00000043668	ENSMUSG00000034785	ENSMUSG00000086254	ENSMUSG00000021795	ENSMUSG00000034472		ENSMUSG00000028718	ENSMUSG00000037736
ENSMUSG00000042002	ENSMUSG00000074852		ENSMUSG00000073043	ENSMUSG00000020656	ENSMUSG00000038009	ENSMUSG00000064165	ENSMUSG00000059042	ENSMUSG00000048070		ENSMUSG00000042489	ENSMUSG00000036306
ENSMUSG00000026058	ENSMUSG00000031111		ENSMUSG00000096802	ENSMUSG00000070407	ENSMUSG00000025347	ENSMUSG00000043463	ENSMUSG00000078507	ENSMUSG00000020155		ENSMUSG00000002055	ENSMUSG00000031202
ENSMUSG00000034677	ENSMUSG00000085055		ENSMUSG00000085183	ENSMUSG00000074207	ENSMUSG00000085183	ENSMUSG00000018566	ENSMUSG00000096802	ENSMUSG00000070576		ENSMUSG00000032783	ENSMUSG00000026888
ENSMUSG00000029015	ENSMUSG00000024910		ENSMUSG00000073399	ENSMUSG00000054641	ENSMUSG00000096802	ENSMUSG00000021676	ENSMUSG00000001901	ENSMUSG00000003949		ENSMUSG00000026605	ENSMUSG00000002012
ENSMUSG00000085147	ENSMUSG00000035932		ENSMUSG00000090534	ENSMUSG00000021033	ENSMUSG00000073043	ENSMUSG00000070407	ENSMUSG00000062017	ENSMUSG00000028949		ENSMUSG00000041703	ENSMUSG00000086448
ENSMUSG00000028707	ENSMUSG00000037263		ENSMUSG00000087461	ENSMUSG00000029407	ENSMUSG00000027690	ENSMUSG00000043629	ENSMUSG00000090534	ENSMUSG00000003477		ENSMUSG00000027715	ENSMUSG00000086443
ENSMUSG00000097783	ENSMUSG00000064165		ENSMUSG00000090700	ENSMUSG00000020091	ENSMUSG00000090534	ENSMUSG00000006345	ENSMUSG00000026450	ENSMUSG00000028370		ENSMUSG00000041431	ENSMUSG00000020656
ENSMUSG00000086035	ENSMUSG00000086843		ENSMUSG00000056632	ENSMUSG00000029161	ENSMUSG00000070563	ENSMUSG00000031613	ENSMUSG00000073399	ENSMUSG00000047414		ENSMUSG00000041498	ENSMUSG00000020102
ENSMUSG00000039098	ENSMUSG00000045534		ENSMUSG00000035429	ENSMUSG00000032652	ENSMUSG00000073399	ENSMUSG00000005533	ENSMUSG00000054746	ENSMUSG00000028476		ENSMUSG00000051378	ENSMUSG00000034903
ENSMUSG00000026934	ENSMUSG00000092171		ENSMUSG00000094559	ENSMUSG00000063873	ENSMUSG00000094806	ENSMUSG00000020340	ENSMUSG00000078672	ENSMUSG00000048388		ENSMUSG00000044201	ENSMUSG00000031425
ENSMUSG00000085256	ENSMUSG00000026415		ENSMUSG00000050866	ENSMUSG00000041272	ENSMUSG00000085421	ENSMUSG00000038319	ENSMUSG00000044021	ENSMUSG00000007655		ENSMUSG00000027306	ENSMUSG00000058174
ENSMUSG00000087211	ENSMUSG00000087217		ENSMUSG00000030093	ENSMUSG00000022419	ENSMUSG00000090700	ENSMUSG00000061013	ENSMUSG00000055827	ENSMUSG00000045680		ENSMUSG00000087060	ENSMUSG00000040666
ENSMUSG00000080665	ENSMUSG00000050276		ENSMUSG00000032978	ENSMUSG00000031613	ENSMUSG00000061852	ENSMUSG00000053334	ENSMUSG00000096001	ENSMUSG00000047759		ENSMUSG00000023015	ENSMUSG00000047642
ENSMUSG00000079998	ENSMUSG00000085069		ENSMUSG00000061852	ENSMUSG00000049604	ENSMUSG00000056632	ENSMUSG00000031824	ENSMUSG00000055748	ENSMUSG00000063873		ENSMUSG00000024056	ENSMUSG00000018800
ENSMUSG00000039913	ENSMUSG00000085710		ENSMUSG00000022809	ENSMUSG00000053647	ENSMUSG00000028357	ENSMUSG00000002012	ENSMUSG00000029371	ENSMUSG00000063260		ENSMUSG00000036223	ENSMUSG00000050671
ENSMUSG00000043013	ENSMUSG00000087382		ENSMUSG00000034918	ENSMUSG00000030802	ENSMUSG00000037124	ENSMUSG00000031425	ENSMUSG00000071356	ENSMUSG00000035878		ENSMUSG00000034311	ENSMUSG00000025036
ENSMUSG00000039358	ENSMUSG00000074437		ENSMUSG00000074665	ENSMUSG00000025780	ENSMUSG00000026450	ENSMUSG00000020902	ENSMUSG00000047517	ENSMUSG00000027016		ENSMUSG00000047534	ENSMUSG00000072694
ENSMUSG00000063804	ENSMUSG00000026573		ENSMUSG00000053797	ENSMUSG00000022548	ENSMUSG00000050866	ENSMUSG00000049336	ENSMUSG00000017723	ENSMUSG00000021200		ENSMUSG00000031004	ENSMUSG00000073557
ENSMUSG00000048483	ENSMUSG00000078698		ENSMUSG00000030909	ENSMUSG00000045875	ENSMUSG00000094559	ENSMUSG00000045680	ENSMUSG00000031891	ENSMUSG00000042109		ENSMUSG00000040204	ENSMUSG00000037341
ENSMUSG00000032292	ENSMUSG00000065999		ENSMUSG00000000204	ENSMUSG00000022756	ENSMUSG00000064057	ENSMUSG00000037426	ENSMUSG00000026327	ENSMUSG00000070407		ENSMUSG00000033952	ENSMUSG00000034295
ENSMUSG00000079304	ENSMUSG00000028359		ENSMUSG00000046804	ENSMUSG00000087336	ENSMUSG00000022809	ENSMUSG00000066456	ENSMUSG00000037973	ENSMUSG00000024395		ENSMUSG00000022033	ENSMUSG00000084329
ENSMUSG00000073532	ENSMUSG00000031430		ENSMUSG00000025746	ENSMUSG00000021125	ENSMUSG00000000204	ENSMUSG00000054408	ENSMUSG00000045991	ENSMUSG00000026463		ENSMUSG00000021697	ENSMUSG00000037426
ENSMUSG00000079391	ENSMUSG00000097166		ENSMUSG00000059654	ENSMUSG00000097814	ENSMUSG00000037974	ENSMUSG00000050069	ENSMUSG00000056293	ENSMUSG00000034898		ENSMUSG00000020330	ENSMUSG00000028794
ENSMUSG00000031552	ENSMUSG00000024485		ENSMUSG00000029371	ENSMUSG00000054659	ENSMUSG00000059654	ENSMUSG00000064179	ENSMUSG00000058897	ENSMUSG00000025932		ENSMUSG00000020808	ENSMUSG00000025006
ENSMUSG00000097201	ENSMUSG00000079604		ENSMUSG00000047517	ENSMUSG00000031770	ENSMUSG00000047517	ENSMUSG00000005949	ENSMUSG00000029865	ENSMUSG00000010311		ENSMUSG00000027326	ENSMUSG00000073478
ENSMUSG00000086810	ENSMUSG00000092164		ENSMUSG00000084939	ENSMUSG00000072640	ENSMUSG00000071356	ENSMUSG00000021573	ENSMUSG00000084939	ENSMUSG00000043259		ENSMUSG00000027699	ENSMUSG00000060376
ENSMUSG00000026312	ENSMUSG00000083109		ENSMUSG00000071356	ENSMUSG00000021676	ENSMUSG00000078672	ENSMUSG00000063873	ENSMUSG00000052819	ENSMUSG00000020926		ENSMUSG00000032218	ENSMUSG00000021033
ENSMUSG00000037477	ENSMUSG00000038304		ENSMUSG00000045991	ENSMUSG00000039419	ENSMUSG00000029371	ENSMUSG00000052430	ENSMUSG00000030866	ENSMUSG00000089774		ENSMUSG00000038379	ENSMUSG00000085112
ENSMUSG00000052558	ENSMUSG00000072601		ENSMUSG00000030017	ENSMUSG00000005360	ENSMUSG00000084939	ENSMUSG00000096957	ENSMUSG00000023122	ENSMUSG00000029161		ENSMUSG00000045328	ENSMUSG00000063873
ENSMUSG00000092536	ENSMUSG00000084955		ENSMUSG00000055748	ENSMUSG00000002012	ENSMUSG00000045991	ENSMUSG00000028488	ENSMUSG00000024029	ENSMUSG00000078349		ENSMUSG00000046591	ENSMUSG00000029161
ENSMUSG00000074486	ENSMUSG00000001773		ENSMUSG00000028255	ENSMUSG00000069814	ENSMUSG00000030017	ENSMUSG00000032042	ENSMUSG00000074445	ENSMUSG00000009108		ENSMUSG00000034785	ENSMUSG00000029407
ENSMUSG00000044243	ENSMUSG00000084806		ENSMUSG00000046213	ENSMUSG00000046807	ENSMUSG00000029260	ENSMUSG00000037053	ENSMUSG00000030017	ENSMUSG00000021390		ENSMUSG00000037544	ENSMUSG00000032042
ENSMUSG00000035860	ENSMUSG00000079436		ENSMUSG00000017950	ENSMUSG00000085112	ENSMUSG00000055827	ENSMUSG00000041696	ENSMUSG00000089652	ENSMUSG00000030782		ENSMUSG00000035852	ENSMUSG00000036278
ENSMUSG00000046922	ENSMUSG00000040127		ENSMUSG00000055827	ENSMUSG00000006345	ENSMUSG00000055748	ENSMUSG00000007805	ENSMUSG00000079025	ENSMUSG00000025780		ENSMUSG00000038943	ENSMUSG00000001918
ENSMUSG00000041708	ENSMUSG00000097453		ENSMUSG00000024730	ENSMUSG00000028278	ENSMUSG00000046213	ENSMUSG00000075701	ENSMUSG00000000983	ENSMUSG00000055322		ENSMUSG00000078773	ENSMUSG00000026255
ENSMUSG00000086196	ENSMUSG00000097327		ENSMUSG00000032091	ENSMUSG00000032042	ENSMUSG00000037973	ENSMUSG00000063430	ENSMUSG00000032091	ENSMUSG00000051331		ENSMUSG00000027379	ENSMUSG00000054659
ENSMUSG00000073574	ENSMUSG00000097726		ENSMUSG00000037973	ENSMUSG00000032046	ENSMUSG00000096001	ENSMUSG00000060275	ENSMUSG00000013418	ENSMUSG00000034842		ENSMUSG00000015880	ENSMUSG00000070498
ENSMUSG00000000157	ENSMUSG00000050844		ENSMUSG00000000544	ENSMUSG00000024743	ENSMUSG00000074445	ENSMUSG00000000340	ENSMUSG00000030413	ENSMUSG00000020838		ENSMUSG00000001403	ENSMUSG00000030802
ENSMUSG00000056316	ENSMUSG00000080876		ENSMUSG00000074445	ENSMUSG00000047759	ENSMUSG00000032091	ENSMUSG00000047759	ENSMUSG00000050762	ENSMUSG00000031994		ENSMUSG00000017716	ENSMUSG00000028801
ENSMUSG00000027483	ENSMUSG00000078648		ENSMUSG00000013643	ENSMUSG00000040412	ENSMUSG00000017950	ENSMUSG00000039323	ENSMUSG00000048992	ENSMUSG00000026421		ENSMUSG00000035683	ENSMUSG00000036854
ENSMUSG00000087131	ENSMUSG00000081775		ENSMUSG00000035852	ENSMUSG00000038065	ENSMUSG00000034427	ENSMUSG00000022053	ENSMUSG00000030717	ENSMUSG00000034768		ENSMUSG00000040084	ENSMUSG00000030518
ENSMUSG00000047807	ENSMUSG00000009900		ENSMUSG00000034427	ENSMUSG00000058135	ENSMUSG00000056293	ENSMUSG00000045896	ENSMUSG00000086868	ENSMUSG00000026873		ENSMUSG00000006398	ENSMUSG00000053398
ENSMUSG00000043659	ENSMUSG00000078210		ENSMUSG00000048992	ENSMUSG00000022053	ENSMUSG00000058897	ENSMUSG00000032452	ENSMUSG00000071424	ENSMUSG00000050503		ENSMUSG00000034883	ENSMUSG00000025140
ENSMUSG00000022877	ENSMUSG00000076749		ENSMUSG00000042808	ENSMUSG00000040693	ENSMUSG00000000544	ENSMUSG00000026255	ENSMUSG00000030954	ENSMUSG00000033316		ENSMUSG00000022034	ENSMUSG00000050931
ENSMUSG00000096296	ENSMUSG00000080300		ENSMUSG00000023073	ENSMUSG00000022853	ENSMUSG00000026327	ENSMUSG00000031791	ENSMUSG00000027068	ENSMUSG00000020542		ENSMUSG00000078521	ENSMUSG00000026062
ENSMUSG00000086822	ENSMUSG00000029269		ENSMUSG00000044162	ENSMUSG00000037393	ENSMUSG00000000983	ENSMUSG00000017412	ENSMUSG00000058427	ENSMUSG00000061100		ENSMUSG00000034773	ENSMUSG00000058831
ENSMUSG00000041248	ENSMUSG00000096645		ENSMUSG00000023122	ENSMUSG00000044468	ENSMUSG00000023122	ENSMUSG00000078698	ENSMUSG00000031098	ENSMUSG00000009092		ENSMUSG00000012443	ENSMUSG00000032557
ENSMUSG00000062132	ENSMUSG00000082554		ENSMUSG00000024388	ENSMUSG00000037341	ENSMUSG00000017723	ENSMUSG00000037393	ENSMUSG00000061718	ENSMUSG00000050069		ENSMUSG00000027469	ENSMUSG00000026840
ENSMUSG00000085928	ENSMUSG00000071138		ENSMUSG00000032496	ENSMUSG00000049115	ENSMUSG00000028255	ENSMUSG00000034324	ENSMUSG00000035852	ENSMUSG00000013076		ENSMUSG00000059674	ENSMUSG00000057132
ENSMUSG00000042244	ENSMUSG00000063821		ENSMUSG00000040600	ENSMUSG00000058174	ENSMUSG00000013643	ENSMUSG00000037922	ENSMUSG00000054161	ENSMUSG00000027858		ENSMUSG00000026039	ENSMUSG00000022840
ENSMUSG00000086150	ENSMUSG00000029368		ENSMUSG00000058354	ENSMUSG00000037605	ENSMUSG00000035852	ENSMUSG00000054598	ENSMUSG00000043430	ENSMUSG00000073557		ENSMUSG00000020914	ENSMUSG00000085034
ENSMUSG00000079344	ENSMUSG00000095659		ENSMUSG00000024029	ENSMUSG00000037426	ENSMUSG00000031891	ENSMUSG00000019852	ENSMUSG00000090186	ENSMUSG00000050447		ENSMUSG00000074912	ENSMUSG00000089774
ENSMUSG00000087288	ENSMUSG00000044322		ENSMUSG00000056293	ENSMUSG00000031425	ENSMUSG00000048992	ENSMUSG00000025932	ENSMUSG00000073672	ENSMUSG00000045094		ENSMUSG00000032254	ENSMUSG00000050503
ENSMUSG00000039070	ENSMUSG00000087356		ENSMUSG00000017723	ENSMUSG00000046329	ENSMUSG00000030954	ENSMUSG00000032557	ENSMUSG00000062783	ENSMUSG00000078794		ENSMUSG00000029177	ENSMUSG00000005360
ENSMUSG00000085246	ENSMUSG00000079563		ENSMUSG00000096001	ENSMUSG00000043629	ENSMUSG00000030866	ENSMUSG00000073293	ENSMUSG00000032033	ENSMUSG00000074766		ENSMUSG00000028873	ENSMUSG00000045875
ENSMUSG00000010435	ENSMUSG00000000673		ENSMUSG00000061531	ENSMUSG00000021379	ENSMUSG00000060188	ENSMUSG00000029211	ENSMUSG00000042808	ENSMUSG00000028246		ENSMUSG00000022322	ENSMUSG00000045094
ENSMUSG00000064252	ENSMUSG00000097730		ENSMUSG00000033213	ENSMUSG00000049336	ENSMUSG00000027068	ENSMUSG00000021200	ENSMUSG00000034634	ENSMUSG00000037393		ENSMUSG00000029516	ENSMUSG00000036330
ENSMUSG00000061524	ENSMUSG00000086478		ENSMUSG00000042638	ENSMUSG00000084329	ENSMUSG00000042808	ENSMUSG00000038602	ENSMUSG00000029375	ENSMUSG00000057378		ENSMUSG00000019942	ENSMUSG00000031147
ENSMUSG00000030617	ENSMUSG00000005339		ENSMUSG00000060459	ENSMUSG00000087530	ENSMUSG00000044162	ENSMUSG00000052852	ENSMUSG00000089960	ENSMUSG00000030409		ENSMUSG00000030867	ENSMUSG00000032652
ENSMUSG00000043301	ENSMUSG00000059383		ENSMUSG00000031891	ENSMUSG00000015354	ENSMUSG00000040600	ENSMUSG00000087014	ENSMUSG00000085569	ENSMUSG00000028631		ENSMUSG00000026622	ENSMUSG00000046807
ENSMUSG00000070357	ENSMUSG00000069911		ENSMUSG00000030866	ENSMUSG00000041608	ENSMUSG00000089652	ENSMUSG00000020218	ENSMUSG00000026981	ENSMUSG00000038370		ENSMUSG00000044912	ENSMUSG00000043487
ENSMUSG00000086095	ENSMUSG00000054046		ENSMUSG00000026981	ENSMUSG00000045896	ENSMUSG00000031098	ENSMUSG00000072770	ENSMUSG00000091575	ENSMUSG00000048096		ENSMUSG00000037725	ENSMUSG00000031022
ENSMUSG00000020020	ENSMUSG00000050334		ENSMUSG00000054161	ENSMUSG00000073478	ENSMUSG00000061947	ENSMUSG00000075304	ENSMUSG00000032690	ENSMUSG00000029761		ENSMUSG00000025001	ENSMUSG00000004043
ENSMUSG00000020912	ENSMUSG00000020059		ENSMUSG00000031098	ENSMUSG00000067242	ENSMUSG00000023073	ENSMUSG00000036278	ENSMUSG00000016942	ENSMUSG00000031210		ENSMUSG00000020897	ENSMUSG00000078349
ENSMUSG00000084881	ENSMUSG00000062826		ENSMUSG00000027068	ENSMUSG00000022383	ENSMUSG00000032496	ENSMUSG00000032064	ENSMUSG00000035165	ENSMUSG00000029272		ENSMUSG00000030677	ENSMUSG00000086914
ENSMUSG00000091754	ENSMUSG00000086381		ENSMUSG00000032033	ENSMUSG00000057132	ENSMUSG00000079025	ENSMUSG00000021719	ENSMUSG00000000544	ENSMUSG00000022803		ENSMUSG00000027331	ENSMUSG00000022419
ENSMUSG00000095276	ENSMUSG00000030244		ENSMUSG00000044303	ENSMUSG00000028488	ENSMUSG00000054161	ENSMUSG00000053398	ENSMUSG00000079800	ENSMUSG00000026208		ENSMUSG00000024989	ENSMUSG00000022053
ENSMUSG00000097742	ENSMUSG00000037202		ENSMUSG00000053964	ENSMUSG00000008845	ENSMUSG00000054422	ENSMUSG00000018800	ENSMUSG00000034159	ENSMUSG00000025789		ENSMUSG00000029414	ENSMUSG00000021676
ENSMUSG00000036231	ENSMUSG00000087486		ENSMUSG00000058427	ENSMUSG00000065987	ENSMUSG00000024388	ENSMUSG00000025780	ENSMUSG00000041261	ENSMUSG00000030554		ENSMUSG00000042638	ENSMUSG00000022853
ENSMUSG00000032769	ENSMUSG00000046991		ENSMUSG00000041301	ENSMUSG00000021238	ENSMUSG00000059668	ENSMUSG00000028801	ENSMUSG00000074715	ENSMUSG00000028033		ENSMUSG00000028678	ENSMUSG00000022803
ENSMUSG00000056089	ENSMUSG00000050425		ENSMUSG00000042784	ENSMUSG00000063430	ENSMUSG00000032033	ENSMUSG00000086881	ENSMUSG00000054200	ENSMUSG00000030401		ENSMUSG00000054200	ENSMUSG00000032046
ENSMUSG00000050818	ENSMUSG00000085504		ENSMUSG00000089960	ENSMUSG00000044433	ENSMUSG00000021751	ENSMUSG00000097083	ENSMUSG00000042784	ENSMUSG00000043719		ENSMUSG00000028068	ENSMUSG00000067261
ENSMUSG00000019828	ENSMUSG00000022155		ENSMUSG00000056071	ENSMUSG00000026062	ENSMUSG00000036805	ENSMUSG00000050931	ENSMUSG00000032496	ENSMUSG00000027861		ENSMUSG00000026683	ENSMUSG00000003746
ENSMUSG00000051638	ENSMUSG00000095754		ENSMUSG00000079025	ENSMUSG00000045094	ENSMUSG00000058427	ENSMUSG00000045246	ENSMUSG00000023073	ENSMUSG00000021373		ENSMUSG00000027654	ENSMUSG00000010311
ENSMUSG00000048191	ENSMUSG00000043102		ENSMUSG00000032226	ENSMUSG00000096957	ENSMUSG00000024029	ENSMUSG00000005667	ENSMUSG00000032373	ENSMUSG00000041731		ENSMUSG00000037628	ENSMUSG00000096957
ENSMUSG00000097419	ENSMUSG00000063600		ENSMUSG00000034159	ENSMUSG00000020102	ENSMUSG00000053964	ENSMUSG00000079657	ENSMUSG00000004540	ENSMUSG00000025006		ENSMUSG00000007080	ENSMUSG00000031770
ENSMUSG00000098129	ENSMUSG00000053863		ENSMUSG00000089652	ENSMUSG00000032557	ENSMUSG00000026981	ENSMUSG00000038065	ENSMUSG00000026417	ENSMUSG00000026697		ENSMUSG00000021965	ENSMUSG00000039419
ENSMUSG00000036915	ENSMUSG00000085551		ENSMUSG00000016942	ENSMUSG00000060376	ENSMUSG00000030413	ENSMUSG00000025036	ENSMUSG00000079190	ENSMUSG00000024366		ENSMUSG00000026175	ENSMUSG00000049604
ENSMUSG00000087694	ENSMUSG00000085500		ENSMUSG00000067206	ENSMUSG00000054598	ENSMUSG00000056071	ENSMUSG00000087141	ENSMUSG00000021751	ENSMUSG00000031022		ENSMUSG00000028702	ENSMUSG00000074207
ENSMUSG00000047021	ENSMUSG00000054672		ENSMUSG00000058063	ENSMUSG00000086448	ENSMUSG00000016942	ENSMUSG00000031290	ENSMUSG00000057346	ENSMUSG00000054640		ENSMUSG00000058290	ENSMUSG00000021238
ENSMUSG00000055895	ENSMUSG00000089733		ENSMUSG00000029379	ENSMUSG00000085034	ENSMUSG00000032226	ENSMUSG00000031147	ENSMUSG00000029380	ENSMUSG00000034295		ENSMUSG00000032313	ENSMUSG00000031994
ENSMUSG00000061877	ENSMUSG00000085424		ENSMUSG00000024619	ENSMUSG00000020581	ENSMUSG00000089960	ENSMUSG00000020571	ENSMUSG00000032661	ENSMUSG00000020218		ENSMUSG00000024590	ENSMUSG00000024395
ENSMUSG00000062727	ENSMUSG00000086302		ENSMUSG00000054200	ENSMUSG00000038665	ENSMUSG00000042784	ENSMUSG00000045094	ENSMUSG00000091002	ENSMUSG00000067242		ENSMUSG00000019992	ENSMUSG00000017195
ENSMUSG00000059481	ENSMUSG00000026645		ENSMUSG00000030413	ENSMUSG00000064325	ENSMUSG00000041301	ENSMUSG00000054477	ENSMUSG00000047728	ENSMUSG00000062760		ENSMUSG00000035365	ENSMUSG00000072770
ENSMUSG00000085484	ENSMUSG00000055540		ENSMUSG00000034634	ENSMUSG00000005667	ENSMUSG00000041261	ENSMUSG00000043487	ENSMUSG00000044162	ENSMUSG00000031748		ENSMUSG00000004347	ENSMUSG00000022756
ENSMUSG00000033368	ENSMUSG00000097812		ENSMUSG00000043613	ENSMUSG00000038370	ENSMUSG00000034634	ENSMUSG00000028631	ENSMUSG00000070687	ENSMUSG00000033007		ENSMUSG00000026955	ENSMUSG00000082280
ENSMUSG00000030898	ENSMUSG00000037086		ENSMUSG00000063011	ENSMUSG00000031147	ENSMUSG00000042638	ENSMUSG00000027316	ENSMUSG00000051397	ENSMUSG00000017817		ENSMUSG00000035455	ENSMUSG00000032353
ENSMUSG00000050824	ENSMUSG00000050808		ENSMUSG00000025401	ENSMUSG00000026840	ENSMUSG00000029375	ENSMUSG00000085071	ENSMUSG00000091618	ENSMUSG00000059991		ENSMUSG00000003271	ENSMUSG00000058135
ENSMUSG00000029423	ENSMUSG00000031325		ENSMUSG00000020826	ENSMUSG00000050931	ENSMUSG00000058354	ENSMUSG00000005268	ENSMUSG00000031430	ENSMUSG00000000142		ENSMUSG00000072082	ENSMUSG00000084839
ENSMUSG00000049583	ENSMUSG00000097128		ENSMUSG00000042265	ENSMUSG00000060429	ENSMUSG00000025401	ENSMUSG00000008999	ENSMUSG00000020774	ENSMUSG00000035783		ENSMUSG00000003779	ENSMUSG00000038218
ENSMUSG00000005980	ENSMUSG00000066058		ENSMUSG00000023247	ENSMUSG00000034903	ENSMUSG00000054200	ENSMUSG00000024395	ENSMUSG00000029379	ENSMUSG00000032085		ENSMUSG00000017861	ENSMUSG00000022003
ENSMUSG00000022311	ENSMUSG00000078137		ENSMUSG00000043430	ENSMUSG00000028033	ENSMUSG00000043430	ENSMUSG00000089774	ENSMUSG00000042306	ENSMUSG00000005611		ENSMUSG00000020493	ENSMUSG00000053963
ENSMUSG00000098040	ENSMUSG00000090642		ENSMUSG00000058952	ENSMUSG00000028631	ENSMUSG00000091575	ENSMUSG00000031994	ENSMUSG00000004552	ENSMUSG00000048572		ENSMUSG00000001228	ENSMUSG00000008999
ENSMUSG00000065708	ENSMUSG00000026963		ENSMUSG00000017688	ENSMUSG00000058441	ENSMUSG00000032690	ENSMUSG00000004043	ENSMUSG00000056148	ENSMUSG00000038583		ENSMUSG00000045382	ENSMUSG00000063529
ENSMUSG00000034533	ENSMUSG00000072255		ENSMUSG00000000202	ENSMUSG00000044365	ENSMUSG00000034159	ENSMUSG00000031410	ENSMUSG00000071203	ENSMUSG00000053963		ENSMUSG00000061517	ENSMUSG00000041608
ENSMUSG00000085958	ENSMUSG00000018620		ENSMUSG00000026205	ENSMUSG00000086914	ENSMUSG00000037390	ENSMUSG00000031210	ENSMUSG00000026205	ENSMUSG00000038665		ENSMUSG00000026196	ENSMUSG00000041828
ENSMUSG00000090522	ENSMUSG00000097928		ENSMUSG00000041261	ENSMUSG00000045246	ENSMUSG00000061718	ENSMUSG00000038665	ENSMUSG00000034459	ENSMUSG00000090223		ENSMUSG00000051517	ENSMUSG00000009092
ENSMUSG00000049506	ENSMUSG00000085345		ENSMUSG00000028965	ENSMUSG00000028801	ENSMUSG00000056148	ENSMUSG00000037605	ENSMUSG00000042759	ENSMUSG00000037922		ENSMUSG00000039055	ENSMUSG00000008845
ENSMUSG00000022101	ENSMUSG00000076615		ENSMUSG00000091618	ENSMUSG00000022340	ENSMUSG00000026989	ENSMUSG00000061576	ENSMUSG00000033849	ENSMUSG00000067818		ENSMUSG00000063687	ENSMUSG00000050967
ENSMUSG00000065767	ENSMUSG00000040017		ENSMUSG00000032690	ENSMUSG00000018800	ENSMUSG00000050762	ENSMUSG00000031376	ENSMUSG00000044912	ENSMUSG00000001349		ENSMUSG00000001517	ENSMUSG00000041731
ENSMUSG00000053545	ENSMUSG00000070990		ENSMUSG00000043592	ENSMUSG00000021061	ENSMUSG00000090186	ENSMUSG00000041828	ENSMUSG00000025993	ENSMUSG00000040666		ENSMUSG00000037010	ENSMUSG00000027861
ENSMUSG00000071613	ENSMUSG00000047641		ENSMUSG00000029375	ENSMUSG00000036278	ENSMUSG00000021803	ENSMUSG00000086337	ENSMUSG00000072723	ENSMUSG00000034324		ENSMUSG00000034317	ENSMUSG00000040693
ENSMUSG00000029019	ENSMUSG00000086666		ENSMUSG00000074715	ENSMUSG00000021373	ENSMUSG00000062783	ENSMUSG00000034825	ENSMUSG00000000308	ENSMUSG00000097740		ENSMUSG00000028664	ENSMUSG00000036585
ENSMUSG00000034486	ENSMUSG00000096999		ENSMUSG00000035165	ENSMUSG00000019852	ENSMUSG00000022376	ENSMUSG00000034898	ENSMUSG00000038775	ENSMUSG00000022840		ENSMUSG00000027115	ENSMUSG00000033006
ENSMUSG00000053472	ENSMUSG00000098008		ENSMUSG00000031844	ENSMUSG00000073557	ENSMUSG00000058063	ENSMUSG00000034258	ENSMUSG00000079808	ENSMUSG00000033427		ENSMUSG00000026429	ENSMUSG00000002769
ENSMUSG00000083353	ENSMUSG00000085338		ENSMUSG00000032661	ENSMUSG00000027861	ENSMUSG00000070687	ENSMUSG00000061100	ENSMUSG00000034813	ENSMUSG00000022836		ENSMUSG00000031262	ENSMUSG00000025780
ENSMUSG00000057654	ENSMUSG00000085972		ENSMUSG00000004552	ENSMUSG00000038602	ENSMUSG00000004552	ENSMUSG00000023092	ENSMUSG00000047854	ENSMUSG00000002769		ENSMUSG00000017146	ENSMUSG00000053519
ENSMUSG00000051136	ENSMUSG00000068289		ENSMUSG00000022126	ENSMUSG00000041828	ENSMUSG00000017688	ENSMUSG00000032353	ENSMUSG00000027555	ENSMUSG00000032502		ENSMUSG00000005470	ENSMUSG00000044468
ENSMUSG00000086211	ENSMUSG00000053216		ENSMUSG00000052485	ENSMUSG00000026255	ENSMUSG00000060402	ENSMUSG00000029161	ENSMUSG00000078942	ENSMUSG00000021313		ENSMUSG00000044469	ENSMUSG00000022383
ENSMUSG00000061864	ENSMUSG00000027762		ENSMUSG00000047728	ENSMUSG00000053963	ENSMUSG00000074715	ENSMUSG00000080115	ENSMUSG00000035283	ENSMUSG00000059430		ENSMUSG00000048922	ENSMUSG00000069855
ENSMUSG00000084775	ENSMUSG00000094420		ENSMUSG00000090186	ENSMUSG00000024395	ENSMUSG00000035165	ENSMUSG00000021219	ENSMUSG00000032854	ENSMUSG00000037605		ENSMUSG00000030346	ENSMUSG00000005611
ENSMUSG00000081883	ENSMUSG00000036123		ENSMUSG00000042306	ENSMUSG00000032064	ENSMUSG00000029379	ENSMUSG00000025140	ENSMUSG00000041301	ENSMUSG00000033595		ENSMUSG00000047945	ENSMUSG00000097083
ENSMUSG00000085029	ENSMUSG00000024784		ENSMUSG00000029380	ENSMUSG00000031994	ENSMUSG00000079190	ENSMUSG00000078349	ENSMUSG00000033579	ENSMUSG00000086443		ENSMUSG00000074802	ENSMUSG00000049115
ENSMUSG00000086272	ENSMUSG00000085684		ENSMUSG00000057346	ENSMUSG00000052430	ENSMUSG00000029380	ENSMUSG00000037736	ENSMUSG00000050335	ENSMUSG00000063529		ENSMUSG00000063646	ENSMUSG00000040412
ENSMUSG00000030607	ENSMUSG00000040134		ENSMUSG00000062783	ENSMUSG00000054477	ENSMUSG00000032661	ENSMUSG00000063455	ENSMUSG00000021469	ENSMUSG00000031289		ENSMUSG00000032661	ENSMUSG00000035783
ENSMUSG00000024388	ENSMUSG00000098097		ENSMUSG00000041237	ENSMUSG00000020848	ENSMUSG00000093460	ENSMUSG00000034472	ENSMUSG00000024105	ENSMUSG00000029757		ENSMUSG00000032091	ENSMUSG00000087516
ENSMUSG00000096014	ENSMUSG00000019951		ENSMUSG00000026065	ENSMUSG00000032353	ENSMUSG00000031430	ENSMUSG00000026421	ENSMUSG00000021747	ENSMUSG00000028464		ENSMUSG00000041219	ENSMUSG00000005268
ENSMUSG00000031772	ENSMUSG00000085811		ENSMUSG00000079190	ENSMUSG00000025036	ENSMUSG00000063011	ENSMUSG00000021390	ENSMUSG00000079455	ENSMUSG00000022861		ENSMUSG00000017499	ENSMUSG00000032671
ENSMUSG00000044312	ENSMUSG00000002985		ENSMUSG00000027398	ENSMUSG00000054385	ENSMUSG00000058952	ENSMUSG00000057715	ENSMUSG00000063011	ENSMUSG00000057914		ENSMUSG00000051951	ENSMUSG00000049134
ENSMUSG00000026251	ENSMUSG00000034255		ENSMUSG00000068587	ENSMUSG00000089774	ENSMUSG00000029829	ENSMUSG00000044186	ENSMUSG00000024059	ENSMUSG00000020787		ENSMUSG00000046295	ENSMUSG00000030087
ENSMUSG00000068154	ENSMUSG00000048332		ENSMUSG00000044254	ENSMUSG00000058831	ENSMUSG00000044303	ENSMUSG00000025789	ENSMUSG00000044678	ENSMUSG00000025666		ENSMUSG00000073705	ENSMUSG00000060429
ENSMUSG00000030507	ENSMUSG00000020077		ENSMUSG00000028463	ENSMUSG00000053957	ENSMUSG00000086868	ENSMUSG00000022003	ENSMUSG00000061878	ENSMUSG00000087516		ENSMUSG00000022385	ENSMUSG00000059430
ENSMUSG00000029054	ENSMUSG00000025287		ENSMUSG00000035557	ENSMUSG00000053398	ENSMUSG00000047728	ENSMUSG00000058568	ENSMUSG00000021509	ENSMUSG00000020140		ENSMUSG00000028312	ENSMUSG00000017817
ENSMUSG00000006546	ENSMUSG00000006931		ENSMUSG00000091575	ENSMUSG00000032773	ENSMUSG00000033579	ENSMUSG00000030087	ENSMUSG00000034127	ENSMUSG00000050671		ENSMUSG00000040187	ENSMUSG00000065987
ENSMUSG00000097767	ENSMUSG00000064358		ENSMUSG00000015533	ENSMUSG00000061322	ENSMUSG00000026205	ENSMUSG00000062329	ENSMUSG00000013338	ENSMUSG00000018830		ENSMUSG00000038009	ENSMUSG00000028464
ENSMUSG00000027434	ENSMUSG00000052656		ENSMUSG00000028217	ENSMUSG00000094686	ENSMUSG00000073672	ENSMUSG00000020155	ENSMUSG00000025330	ENSMUSG00000050315		ENSMUSG00000023505	ENSMUSG00000067818
ENSMUSG00000020052	ENSMUSG00000064356		ENSMUSG00000035105	ENSMUSG00000043487	ENSMUSG00000085569	ENSMUSG00000003477	ENSMUSG00000035105	ENSMUSG00000053519		ENSMUSG00000027570	ENSMUSG00000032085
ENSMUSG00000023192	ENSMUSG00000030551		ENSMUSG00000045761	ENSMUSG00000044186	ENSMUSG00000032373	ENSMUSG00000020990	ENSMUSG00000040505	ENSMUSG00000038526		ENSMUSG00000074476	ENSMUSG00000084082
ENSMUSG00000045994	ENSMUSG00000045103		ENSMUSG00000021336	ENSMUSG00000075304	ENSMUSG00000020774	ENSMUSG00000034768	ENSMUSG00000072244	ENSMUSG00000031543		ENSMUSG00000039774	ENSMUSG00000054598
ENSMUSG00000070880	ENSMUSG00000064354		ENSMUSG00000044912	ENSMUSG00000037053	ENSMUSG00000079800	ENSMUSG00000058297	ENSMUSG00000066861	ENSMUSG00000007279		ENSMUSG00000024968	ENSMUSG00000033007
ENSMUSG00000046178	ENSMUSG00000030682		ENSMUSG00000079800	ENSMUSG00000034295	ENSMUSG00000041237	ENSMUSG00000073557	ENSMUSG00000075420	ENSMUSG00000062151		ENSMUSG00000032586	ENSMUSG00000022836
ENSMUSG00000033740	ENSMUSG00000026817		ENSMUSG00000061517	ENSMUSG00000004043	ENSMUSG00000022126	ENSMUSG00000028838	ENSMUSG00000040605	ENSMUSG00000073530		ENSMUSG00000041859	ENSMUSG00000048096
ENSMUSG00000050966	ENSMUSG00000097493		ENSMUSG00000020159	ENSMUSG00000042453	ENSMUSG00000071203	ENSMUSG00000028017	ENSMUSG00000045761	ENSMUSG00000035896		ENSMUSG00000068101	ENSMUSG00000002831
ENSMUSG00000044681	ENSMUSG00000017466		ENSMUSG00000026175	ENSMUSG00000002831	ENSMUSG00000043705	ENSMUSG00000085779	ENSMUSG00000079457	ENSMUSG00000025576		ENSMUSG00000038252	ENSMUSG00000052430
ENSMUSG00000086141	ENSMUSG00000035011		ENSMUSG00000000308	ENSMUSG00000017817	ENSMUSG00000043613	ENSMUSG00000026873	ENSMUSG00000073854	ENSMUSG00000001225		ENSMUSG00000024795	ENSMUSG00000080115
ENSMUSG00000037025	ENSMUSG00000021687		ENSMUSG00000042759	ENSMUSG00000073293	ENSMUSG00000045761	ENSMUSG00000033595	ENSMUSG00000027907	ENSMUSG00000074575		ENSMUSG00000025161	ENSMUSG00000053957
ENSMUSG00000045775	ENSMUSG00000083282		ENSMUSG00000049721	ENSMUSG00000061100	ENSMUSG00000057346	ENSMUSG00000034295	ENSMUSG00000027456	ENSMUSG00000038209		ENSMUSG00000024791	ENSMUSG00000094686
ENSMUSG00000028222	ENSMUSG00000029076		ENSMUSG00000021640	ENSMUSG00000078349	ENSMUSG00000068246	ENSMUSG00000026888	ENSMUSG00000022037	ENSMUSG00000026840		ENSMUSG00000024660	ENSMUSG00000003526
ENSMUSG00000078949	ENSMUSG00000021866		ENSMUSG00000019987	ENSMUSG00000082280	ENSMUSG00000042759	ENSMUSG00000030518	ENSMUSG00000036641	ENSMUSG00000064179		ENSMUSG00000059791	ENSMUSG00000038370
ENSMUSG00000055197	ENSMUSG00000052369		ENSMUSG00000044646	ENSMUSG00000072770	ENSMUSG00000042306	ENSMUSG00000048388	ENSMUSG00000079222	ENSMUSG00000033510		ENSMUSG00000032899	ENSMUSG00000007279
ENSMUSG00000027793	ENSMUSG00000017831		ENSMUSG00000024521	ENSMUSG00000058568	ENSMUSG00000044912	ENSMUSG00000050064	ENSMUSG00000052477	ENSMUSG00000038218		ENSMUSG00000079414	ENSMUSG00000073530
ENSMUSG00000091002	ENSMUSG00000022354		ENSMUSG00000027456	ENSMUSG00000062329	ENSMUSG00000091618	ENSMUSG00000025911	ENSMUSG00000074625	ENSMUSG00000061080		ENSMUSG00000037313	ENSMUSG00000026701
ENSMUSG00000025020	ENSMUSG00000026872		ENSMUSG00000040187	ENSMUSG00000034258	ENSMUSG00000004540	ENSMUSG00000071226	ENSMUSG00000028037	ENSMUSG00000047216		ENSMUSG00000037946	ENSMUSG00000054641
ENSMUSG00000030350	ENSMUSG00000031925		ENSMUSG00000075611	ENSMUSG00000086893	ENSMUSG00000000308	ENSMUSG00000028794	ENSMUSG00000020788	ENSMUSG00000064325		ENSMUSG00000051235	ENSMUSG00000001349
ENSMUSG00000049796	ENSMUSG00000027247		ENSMUSG00000024105	ENSMUSG00000005611	ENSMUSG00000051397	ENSMUSG00000044748	ENSMUSG00000086554	ENSMUSG00000058831		ENSMUSG00000007207	ENSMUSG00000038526
ENSMUSG00000043164	ENSMUSG00000049940		ENSMUSG00000023918	ENSMUSG00000025140	ENSMUSG00000029026	ENSMUSG00000050503	ENSMUSG00000059900	ENSMUSG00000050967		ENSMUSG00000026669	ENSMUSG00000022548
ENSMUSG00000020591	ENSMUSG00000032812		ENSMUSG00000071203	ENSMUSG00000037736	ENSMUSG00000035186	ENSMUSG00000030401	ENSMUSG00000044037	ENSMUSG00000041930		ENSMUSG00000034918	ENSMUSG00000018830
ENSMUSG00000037583	ENSMUSG00000064370		ENSMUSG00000050335	ENSMUSG00000025006	ENSMUSG00000043592	ENSMUSG00000089635	ENSMUSG00000027995	ENSMUSG00000031661		ENSMUSG00000026274	ENSMUSG00000061100
ENSMUSG00000028661	ENSMUSG00000027339		ENSMUSG00000028664	ENSMUSG00000030401	ENSMUSG00000020159	ENSMUSG00000047085	ENSMUSG00000049721	ENSMUSG00000072720		ENSMUSG00000000531	ENSMUSG00000030554
ENSMUSG00000042631	ENSMUSG00000033788		ENSMUSG00000022949	ENSMUSG00000084955	ENSMUSG00000000202	ENSMUSG00000036306	ENSMUSG00000015533	ENSMUSG00000051920		ENSMUSG00000033031	ENSMUSG00000050315
ENSMUSG00000041798	ENSMUSG00000063362		ENSMUSG00000034459	ENSMUSG00000086337	ENSMUSG00000013338	ENSMUSG00000052271	ENSMUSG00000046733	ENSMUSG00000022061		ENSMUSG00000023908	ENSMUSG00000042179
ENSMUSG00000000632	ENSMUSG00000015094		ENSMUSG00000025330	ENSMUSG00000059991	ENSMUSG00000027398	ENSMUSG00000009108	ENSMUSG00000029484	ENSMUSG00000000003		ENSMUSG00000069910	ENSMUSG00000097740
ENSMUSG00000048938	ENSMUSG00000067847		ENSMUSG00000066861	ENSMUSG00000055523	ENSMUSG00000028217	ENSMUSG00000074766	ENSMUSG00000030587	ENSMUSG00000036523		ENSMUSG00000027314	ENSMUSG00000064325
ENSMUSG00000031344	ENSMUSG00000055862		ENSMUSG00000079808	ENSMUSG00000031210	ENSMUSG00000061517	ENSMUSG00000036854	ENSMUSG00000024521	ENSMUSG00000028836		ENSMUSG00000025746	ENSMUSG00000025911
ENSMUSG00000000202	ENSMUSG00000022899		ENSMUSG00000025993	ENSMUSG00000050503	ENSMUSG00000015627	ENSMUSG00000033427	ENSMUSG00000090252	ENSMUSG00000041789		ENSMUSG00000021572	ENSMUSG00000038583
ENSMUSG00000048827	ENSMUSG00000026554		ENSMUSG00000027995	ENSMUSG00000033316	ENSMUSG00000015533	ENSMUSG00000030409	ENSMUSG00000028527	ENSMUSG00000085708		ENSMUSG00000030641	ENSMUSG00000031972
ENSMUSG00000035551	ENSMUSG00000034248		ENSMUSG00000055415	ENSMUSG00000032502	ENSMUSG00000026175	ENSMUSG00000033316	ENSMUSG00000052776	ENSMUSG00000042179		ENSMUSG00000026779	ENSMUSG00000086337
ENSMUSG00000028357	ENSMUSG00000020029		ENSMUSG00000034394	ENSMUSG00000034768	ENSMUSG00000038775	ENSMUSG00000026840	ENSMUSG00000061517			ENSMUSG00000016028	ENSMUSG00000021125
ENSMUSG00000021730	ENSMUSG00000040918		ENSMUSG00000046456	ENSMUSG00000026873	ENSMUSG00000049721	ENSMUSG00000025006	ENSMUSG00000020159			ENSMUSG00000042734	ENSMUSG00000089635
ENSMUSG00000044303	ENSMUSG00000017286		ENSMUSG00000027399	ENSMUSG00000030518	ENSMUSG00000034459	ENSMUSG00000089712	ENSMUSG00000049555			ENSMUSG00000071362	ENSMUSG00000022061
ENSMUSG00000074274	ENSMUSG00000078429		ENSMUSG00000023349	ENSMUSG00000030409	ENSMUSG00000035105	ENSMUSG00000072591	ENSMUSG00000041605			ENSMUSG00000023349	ENSMUSG00000087530
ENSMUSG00000025425	ENSMUSG00000040188		ENSMUSG00000024059	ENSMUSG00000022840	ENSMUSG00000028463	ENSMUSG00000028033	ENSMUSG00000042428			ENSMUSG00000090534	ENSMUSG00000031613
ENSMUSG00000042268	ENSMUSG00000057522		ENSMUSG00000005087	ENSMUSG00000008999	ENSMUSG00000038599	ENSMUSG00000027858	ENSMUSG00000033684			ENSMUSG00000027939	ENSMUSG00000086893
ENSMUSG00000000247	ENSMUSG00000022757		ENSMUSG00000030650	ENSMUSG00000005268	ENSMUSG00000041351	ENSMUSG00000022208	ENSMUSG00000024254			ENSMUSG00000045763	ENSMUSG00000044748
ENSMUSG00000037033	ENSMUSG00000032420		ENSMUSG00000013338	ENSMUSG00000029272	ENSMUSG00000025330	ENSMUSG00000021373	ENSMUSG00000023243			ENSMUSG00000024030	ENSMUSG00000000003
ENSMUSG00000087473	ENSMUSG00000035443		ENSMUSG00000038775	ENSMUSG00000022003	ENSMUSG00000021640	ENSMUSG00000067261	ENSMUSG00000003411			ENSMUSG00000024521	ENSMUSG00000034258
ENSMUSG00000048905	ENSMUSG00000062381		ENSMUSG00000068011	ENSMUSG00000017195	ENSMUSG00000025993	ENSMUSG00000028246	ENSMUSG00000029915			ENSMUSG00000022021	ENSMUSG00000028017
ENSMUSG00000060735	ENSMUSG00000025217		ENSMUSG00000000982	ENSMUSG00000026834	ENSMUSG00000027995	ENSMUSG00000030554	ENSMUSG00000055415			ENSMUSG00000076431	ENSMUSG00000058568
ENSMUSG00000062393	ENSMUSG00000010054		ENSMUSG00000028037	ENSMUSG00000086443	ENSMUSG00000024105	ENSMUSG00000042453	ENSMUSG00000062007			ENSMUSG00000005640	ENSMUSG00000075304
ENSMUSG00000029917	ENSMUSG00000022451		ENSMUSG00000025473	ENSMUSG00000032085	ENSMUSG00000034813	ENSMUSG00000003746	ENSMUSG00000075611			ENSMUSG00000031340	ENSMUSG00000074575
ENSMUSG00000069227	ENSMUSG00000027598		ENSMUSG00000075420	ENSMUSG00000067818	ENSMUSG00000021587	ENSMUSG00000022840	ENSMUSG00000032899			ENSMUSG00000067206	ENSMUSG00000055523
ENSMUSG00000079045	ENSMUSG00000062526		ENSMUSG00000073598	ENSMUSG00000030087	ENSMUSG00000024059	ENSMUSG00000094686	ENSMUSG00000038599			ENSMUSG00000072214	ENSMUSG00000054385
ENSMUSG00000034336	ENSMUSG00000052310		ENSMUSG00000042734	ENSMUSG00000026888	ENSMUSG00000075611	ENSMUSG00000059991	ENSMUSG00000058952			ENSMUSG00000029910	ENSMUSG00000006345
ENSMUSG00000045349	ENSMUSG00000097814		ENSMUSG00000027514	ENSMUSG00000028464	ENSMUSG00000079808	ENSMUSG00000029272	ENSMUSG00000035186			ENSMUSG00000025401	ENSMUSG00000020566
ENSMUSG00000035355	ENSMUSG00000053460		ENSMUSG00000039304	ENSMUSG00000033427	ENSMUSG00000027456	ENSMUSG00000031289	ENSMUSG00000018500			ENSMUSG00000085936	ENSMUSG00000029272
ENSMUSG00000031654	ENSMUSG00000021460		ENSMUSG00000050747	ENSMUSG00000089635	ENSMUSG00000044646	ENSMUSG00000022861	ENSMUSG00000085139			ENSMUSG00000050914	ENSMUSG00000034768
ENSMUSG00000038192	ENSMUSG00000021982		ENSMUSG00000028175	ENSMUSG00000074219	ENSMUSG00000022037	ENSMUSG00000005611	ENSMUSG00000078945			ENSMUSG00000073164	ENSMUSG00000037393
ENSMUSG00000097040	ENSMUSG00000000811		ENSMUSG00000063646	ENSMUSG00000026424	ENSMUSG00000035283	ENSMUSG00000038583	ENSMUSG00000053175			ENSMUSG00000028059	ENSMUSG00000023829
ENSMUSG00000030359	ENSMUSG00000020877		ENSMUSG00000020057	ENSMUSG00000036306	ENSMUSG00000033533	ENSMUSG00000023829	ENSMUSG00000024401			ENSMUSG00000073802	ENSMUSG00000063260
ENSMUSG00000010505	ENSMUSG00000069206		ENSMUSG00000052776	ENSMUSG00000097083	ENSMUSG00000050335	ENSMUSG00000029757	ENSMUSG00000024659			ENSMUSG00000024691	ENSMUSG00000020787
ENSMUSG00000023473	ENSMUSG00000021009		ENSMUSG00000030144	ENSMUSG00000028794	ENSMUSG00000002020	ENSMUSG00000019838	ENSMUSG00000035692			ENSMUSG00000024014	ENSMUSG00000029695
ENSMUSG00000003410	ENSMUSG00000083833		ENSMUSG00000041605	ENSMUSG00000078698	ENSMUSG00000040505	ENSMUSG00000025666	ENSMUSG00000027514			ENSMUSG00000035914	ENSMUSG00000052271
ENSMUSG00000071234	ENSMUSG00000058997		ENSMUSG00000075010	ENSMUSG00000067261	ENSMUSG00000021469	ENSMUSG00000070498	ENSMUSG00000063646			ENSMUSG00000057346	ENSMUSG00000089712
ENSMUSG00000038765	ENSMUSG00000051851		ENSMUSG00000025161	ENSMUSG00000038526	ENSMUSG00000036641	ENSMUSG00000023927	ENSMUSG00000068011			ENSMUSG00000042808	ENSMUSG00000074448
ENSMUSG00000097248	ENSMUSG00000043716		ENSMUSG00000021747	ENSMUSG00000036854	ENSMUSG00000066861	ENSMUSG00000009092	ENSMUSG00000097990			ENSMUSG00000022814	ENSMUSG00000032773
ENSMUSG00000046378	ENSMUSG00000002329		ENSMUSG00000029378	ENSMUSG00000035783	ENSMUSG00000030650	ENSMUSG00000027861	ENSMUSG00000039304			ENSMUSG00000027399	ENSMUSG00000020581
ENSMUSG00000050321	ENSMUSG00000030220		ENSMUSG00000051439	ENSMUSG00000080115	ENSMUSG00000055415	ENSMUSG00000020787	ENSMUSG00000043613			ENSMUSG00000024727	ENSMUSG00000022229
ENSMUSG00000039462	ENSMUSG00000021607		ENSMUSG00000023243	ENSMUSG00000025911	ENSMUSG00000031340	ENSMUSG00000003355	ENSMUSG00000030650			ENSMUSG00000030124	ENSMUSG00000035896
ENSMUSG00000047143	ENSMUSG00000033032		ENSMUSG00000021950	ENSMUSG00000069855	ENSMUSG00000021509	ENSMUSG00000072720	ENSMUSG00000003051			ENSMUSG00000063011	ENSMUSG00000003477
ENSMUSG00000051596	ENSMUSG00000031447		ENSMUSG00000026971	ENSMUSG00000003746	ENSMUSG00000040187	ENSMUSG00000024366	ENSMUSG00000075602			ENSMUSG00000053113	ENSMUSG00000045246
ENSMUSG00000063681	ENSMUSG00000043019		ENSMUSG00000022847	ENSMUSG00000022836	ENSMUSG00000074892	ENSMUSG00000057378	ENSMUSG00000005640			ENSMUSG00000069808	ENSMUSG00000026697
ENSMUSG00000097929	ENSMUSG00000033735		ENSMUSG00000021281	ENSMUSG00000033007	ENSMUSG00000047854	ENSMUSG00000031748	ENSMUSG00000025498			ENSMUSG00000059089	ENSMUSG00000044186
ENSMUSG00000045034	ENSMUSG00000028555		ENSMUSG00000058152	ENSMUSG00000003477	ENSMUSG00000072244	ENSMUSG00000097740	ENSMUSG00000025161			ENSMUSG00000020974	ENSMUSG00000085708
ENSMUSG00000021587	ENSMUSG00000020707		ENSMUSG00000027907	ENSMUSG00000044748	ENSMUSG00000085139	ENSMUSG00000047642	ENSMUSG00000049307			ENSMUSG00000090564	ENSMUSG00000062329
ENSMUSG00000041064	ENSMUSG00000031555		ENSMUSG00000016028	ENSMUSG00000073530	ENSMUSG00000074625	ENSMUSG00000007279	ENSMUSG00000019987			ENSMUSG00000024579	ENSMUSG00000078505
ENSMUSG00000021364	ENSMUSG00000054675		ENSMUSG00000031340	ENSMUSG00000026701	ENSMUSG00000027907	ENSMUSG00000038209	ENSMUSG00000025329			ENSMUSG00000024105	ENSMUSG00000023263
ENSMUSG00000021747	ENSMUSG00000002320		ENSMUSG00000074912	ENSMUSG00000010311	ENSMUSG00000035557	ENSMUSG00000061080	ENSMUSG00000030867			ENSMUSG00000039934	ENSMUSG00000037053
ENSMUSG00000085723	ENSMUSG00000003948		ENSMUSG00000079455	ENSMUSG00000084839	ENSMUSG00000075420	ENSMUSG00000049265	ENSMUSG00000050463			ENSMUSG00000024330	ENSMUSG00000064165
ENSMUSG00000049100	ENSMUSG00000031924		ENSMUSG00000063851	ENSMUSG00000020787	ENSMUSG00000024521	ENSMUSG00000058618	ENSMUSG00000035557			ENSMUSG00000042694	ENSMUSG00000034825
ENSMUSG00000039860	ENSMUSG00000029063		ENSMUSG00000030587	ENSMUSG00000070498	ENSMUSG00000037716	ENSMUSG00000031202	ENSMUSG00000035246			ENSMUSG00000079523	ENSMUSG00000054408
ENSMUSG00000063446	ENSMUSG00000030793		ENSMUSG00000078945	ENSMUSG00000022803	ENSMUSG00000097227	ENSMUSG00000017817	ENSMUSG00000086189			ENSMUSG00000030107	ENSMUSG00000034898
ENSMUSG00000003436	ENSMUSG00000062997		ENSMUSG00000053175	ENSMUSG00000030554	ENSMUSG00000041605	ENSMUSG00000084839	ENSMUSG00000037921			ENSMUSG00000036565	ENSMUSG00000009108
ENSMUSG00000024553	ENSMUSG00000035845		ENSMUSG00000028927	ENSMUSG00000038583	ENSMUSG00000027555	ENSMUSG00000086443	ENSMUSG00000051439			ENSMUSG00000042784	ENSMUSG00000000340
ENSMUSG00000037578	ENSMUSG00000065954		ENSMUSG00000028859	ENSMUSG00000071226	ENSMUSG00000079455	ENSMUSG00000090223	ENSMUSG00000022949			ENSMUSG00000029371	ENSMUSG00000063455
ENSMUSG00000040536	ENSMUSG00000038260		ENSMUSG00000044037	ENSMUSG00000048572	ENSMUSG00000035246	ENSMUSG00000038370	ENSMUSG00000040998			ENSMUSG00000021196	ENSMUSG00000028838
ENSMUSG00000050840	ENSMUSG00000032238		ENSMUSG00000044827	ENSMUSG00000041930	ENSMUSG00000024254	ENSMUSG00000036330	ENSMUSG00000026971			ENSMUSG00000050022	ENSMUSG00000031376
ENSMUSG00000010175	ENSMUSG00000029642		ENSMUSG00000032357	ENSMUSG00000097740	ENSMUSG00000044037	ENSMUSG00000053519	ENSMUSG00000046794			ENSMUSG00000044646	ENSMUSG00000007805
ENSMUSG00000063632	ENSMUSG00000020283		ENSMUSG00000024401	ENSMUSG00000031022	ENSMUSG00000091002	ENSMUSG00000053963	ENSMUSG00000033355			ENSMUSG00000035891	ENSMUSG00000031543
ENSMUSG00000049420	ENSMUSG00000017764		ENSMUSG00000043085	ENSMUSG00000048096	ENSMUSG00000063646	ENSMUSG00000021313	ENSMUSG00000032313			ENSMUSG00000032174	ENSMUSG00000064179
ENSMUSG00000008153	ENSMUSG00000020321		ENSMUSG00000022952	ENSMUSG00000050671	ENSMUSG00000039304	ENSMUSG00000000794	ENSMUSG00000068245			ENSMUSG00000031805	ENSMUSG00000087014
ENSMUSG00000037610	ENSMUSG00000018171		ENSMUSG00000020077	ENSMUSG00000022861	ENSMUSG00000032854	ENSMUSG00000032085	ENSMUSG00000082560			ENSMUSG00000022822	ENSMUSG00000023092
ENSMUSG00000056158	ENSMUSG00000015013		ENSMUSG00000087230	ENSMUSG00000052271	ENSMUSG00000022949	ENSMUSG00000002769	ENSMUSG00000067006			ENSMUSG00000032226	ENSMUSG00000050064
ENSMUSG00000028546	ENSMUSG00000051256		ENSMUSG00000022219	ENSMUSG00000036330	ENSMUSG00000021747	ENSMUSG00000028464	ENSMUSG00000016028			ENSMUSG00000020121	ENSMUSG00000086881
ENSMUSG00000053049	ENSMUSG00000042289		ENSMUSG00000073854	ENSMUSG00000038218	ENSMUSG00000023243	ENSMUSG00000003526	ENSMUSG00000027134			ENSMUSG00000028965	ENSMUSG00000025789
ENSMUSG00000030827	ENSMUSG00000093674		ENSMUSG00000039934	ENSMUSG00000049265	ENSMUSG00000062007	ENSMUSG00000031022	ENSMUSG00000022014			ENSMUSG00000003051	ENSMUSG00000060275
ENSMUSG00000028753	ENSMUSG00000006356		ENSMUSG00000024659	ENSMUSG00000057182	ENSMUSG00000068011	ENSMUSG00000038526	ENSMUSG00000073598			ENSMUSG00000012519	ENSMUSG00000053334
ENSMUSG00000037579	ENSMUSG00000025579		ENSMUSG00000072244	ENSMUSG00000023829	ENSMUSG00000028664	ENSMUSG00000067818	ENSMUSG00000039092			ENSMUSG00000023008	ENSMUSG00000033595
ENSMUSG00000097486	ENSMUSG00000021188		ENSMUSG00000079222	ENSMUSG00000050315	ENSMUSG00000028037	ENSMUSG00000041930	ENSMUSG00000034394			ENSMUSG00000000901	ENSMUSG00000050069
ENSMUSG00000041923	ENSMUSG00000028124		ENSMUSG00000030103	ENSMUSG00000063260	ENSMUSG00000030587	ENSMUSG00000058831	ENSMUSG00000029561			ENSMUSG00000024059	ENSMUSG00000034324
ENSMUSG00000023964	ENSMUSG00000026112		ENSMUSG00000032899	ENSMUSG00000087516	ENSMUSG00000005087	ENSMUSG00000035783	ENSMUSG00000006445			ENSMUSG00000058152	ENSMUSG00000021200
ENSMUSG00000045991	ENSMUSG00000025224		ENSMUSG00000032717	ENSMUSG00000003526	ENSMUSG00000053175	ENSMUSG00000087516	ENSMUSG00000039153			ENSMUSG00000003573	ENSMUSG00000005949
ENSMUSG00000027977	ENSMUSG00000000346		ENSMUSG00000090252	ENSMUSG00000050967	ENSMUSG00000032899	ENSMUSG00000022836	ENSMUSG00000044827			ENSMUSG00000028680	ENSMUSG00000075701
ENSMUSG00000022577	ENSMUSG00000037211		ENSMUSG00000029082	ENSMUSG00000002769	ENSMUSG00000027514	ENSMUSG00000022803	ENSMUSG00000033880			ENSMUSG00000040133	ENSMUSG00000050447
ENSMUSG00000047935	ENSMUSG00000033739		ENSMUSG00000022534	ENSMUSG00000007279	ENSMUSG00000042428	ENSMUSG00000048572	ENSMUSG00000021365			ENSMUSG00000027514	ENSMUSG00000018566
ENSMUSG00000054910	ENSMUSG00000036104		ENSMUSG00000003051	ENSMUSG00000041731	ENSMUSG00000059898	ENSMUSG00000040666	ENSMUSG00000075010			ENSMUSG00000038775	ENSMUSG00000085779
ENSMUSG00000042388	ENSMUSG00000024548		ENSMUSG00000050914	ENSMUSG00000009092	ENSMUSG00000052776	ENSMUSG00000026697	ENSMUSG00000006519			ENSMUSG00000022797	ENSMUSG00000026421
ENSMUSG00000031553	ENSMUSG00000021493		ENSMUSG00000024989	ENSMUSG00000032671	ENSMUSG00000022790	ENSMUSG00000063529	ENSMUSG00000017830			ENSMUSG00000022353	ENSMUSG00000021390
ENSMUSG00000045174	ENSMUSG00000015750		ENSMUSG00000029556	ENSMUSG00000040666	ENSMUSG00000078238	ENSMUSG00000048096	ENSMUSG00000087187			ENSMUSG00000037580	ENSMUSG00000038209
ENSMUSG00000024245	ENSMUSG00000097729		ENSMUSG00000022221	ENSMUSG00000026697	ENSMUSG00000079222	ENSMUSG00000078505	ENSMUSG00000028175			ENSMUSG00000042272	ENSMUSG00000042761
ENSMUSG00000048482	ENSMUSG00000014959		ENSMUSG00000097990	ENSMUSG00000059430	ENSMUSG00000078945	ENSMUSG00000020542	ENSMUSG00000022033			ENSMUSG00000025330	ENSMUSG00000020155
ENSMUSG00000097348	ENSMUSG00000006445		ENSMUSG00000032313	ENSMUSG00000025576	ENSMUSG00000058152	ENSMUSG00000041731	ENSMUSG00000048612			ENSMUSG00000032724	ENSMUSG00000051920
ENSMUSG00000032503	ENSMUSG00000058600		ENSMUSG00000046223	ENSMUSG00000031202	ENSMUSG00000034394	ENSMUSG00000063260	ENSMUSG00000018920			ENSMUSG00000026065	ENSMUSG00000072720
ENSMUSG00000034891	ENSMUSG00000030062		ENSMUSG00000045382	ENSMUSG00000029695	ENSMUSG00000047161	ENSMUSG00000032502	ENSMUSG00000050914			ENSMUSG00000018570	ENSMUSG00000037922
ENSMUSG00000097837	ENSMUSG00000042682		ENSMUSG00000039774	ENSMUSG00000089712	ENSMUSG00000051439	ENSMUSG00000033510	ENSMUSG00000042331			ENSMUSG00000069743	ENSMUSG00000086254
ENSMUSG00000087501	ENSMUSG00000021286		ENSMUSG00000032174	ENSMUSG00000063529	ENSMUSG00000090252	ENSMUSG00000073530	ENSMUSG00000036036			ENSMUSG00000086869	ENSMUSG00000020571
ENSMUSG00000074217	ENSMUSG00000056481		ENSMUSG00000039193	ENSMUSG00000061080	ENSMUSG00000073854	ENSMUSG00000029695	ENSMUSG00000031803			ENSMUSG00000031799	ENSMUSG00000090223
ENSMUSG00000028175	ENSMUSG00000008429		ENSMUSG00000021697	ENSMUSG00000049134	ENSMUSG00000020057	ENSMUSG00000025576	ENSMUSG00000069808			ENSMUSG00000052684	ENSMUSG00000045680
ENSMUSG00000029121	ENSMUSG00000024238		ENSMUSG00000075602	ENSMUSG00000028017	ENSMUSG00000016028	ENSMUSG00000046442	ENSMUSG00000039934			ENSMUSG00000090186	ENSMUSG00000032679
ENSMUSG00000074483	ENSMUSG00000002580		ENSMUSG00000003271	ENSMUSG00000047642	ENSMUSG00000028859	ENSMUSG00000031543	ENSMUSG00000030107			ENSMUSG00000040483	ENSMUSG00000003355
ENSMUSG00000041062	ENSMUSG00000020089		ENSMUSG00000025498	ENSMUSG00000001349	ENSMUSG00000051431	ENSMUSG00000050315	ENSMUSG00000030103			ENSMUSG00000039328	ENSMUSG00000074766
ENSMUSG00000047562	ENSMUSG00000074918		ENSMUSG00000006519	ENSMUSG00000033510	ENSMUSG00000034127	ENSMUSG00000049134	ENSMUSG00000031910			ENSMUSG00000008318	ENSMUSG00000047216
ENSMUSG00000097736	ENSMUSG00000068742		ENSMUSG00000022033	ENSMUSG00000074575	ENSMUSG00000086554	ENSMUSG00000023263	ENSMUSG00000033917			ENSMUSG00000032038	ENSMUSG00000020524
ENSMUSG00000020185	ENSMUSG00000036661		ENSMUSG00000079014	ENSMUSG00000053519	ENSMUSG00000020788	ENSMUSG00000031661	ENSMUSG00000025068			ENSMUSG00000056708	ENSMUSG00000020542
ENSMUSG00000021986	ENSMUSG00000025868		ENSMUSG00000063727	ENSMUSG00000022229	ENSMUSG00000060183	ENSMUSG00000032679	ENSMUSG00000028128			ENSMUSG00000028521	ENSMUSG00000097324
ENSMUSG00000064125	ENSMUSG00000034487		ENSMUSG00000052477	ENSMUSG00000022061	ENSMUSG00000063851	ENSMUSG00000050447	ENSMUSG00000070034			ENSMUSG00000021365	ENSMUSG00000086957
ENSMUSG00000032517	ENSMUSG00000075227		ENSMUSG00000038400	ENSMUSG00000023263	ENSMUSG00000003051	ENSMUSG00000050967	ENSMUSG00000072620			ENSMUSG00000000308	ENSMUSG00000047085
ENSMUSG00000026124	ENSMUSG00000039202		ENSMUSG00000021365	ENSMUSG00000035896	ENSMUSG00000040605	ENSMUSG00000042540	ENSMUSG00000035104			ENSMUSG00000023947	ENSMUSG00000031289
ENSMUSG00000071553	ENSMUSG00000052783		ENSMUSG00000032446	ENSMUSG00000018830	ENSMUSG00000052477	ENSMUSG00000067242	ENSMUSG00000026175			ENSMUSG00000024659	ENSMUSG00000042540
ENSMUSG00000028718	ENSMUSG00000047084		ENSMUSG00000027377	ENSMUSG00000035932	ENSMUSG00000075010	ENSMUSG00000086957	ENSMUSG00000063851			ENSMUSG00000060550	ENSMUSG00000024366
ENSMUSG00000001988	ENSMUSG00000021496		ENSMUSG00000022034	ENSMUSG00000031972	ENSMUSG00000049555	ENSMUSG00000022061	ENSMUSG00000012428			ENSMUSG00000026278	ENSMUSG00000020218
ENSMUSG00000042489	ENSMUSG00000031246		ENSMUSG00000006445	ENSMUSG00000020566	ENSMUSG00000044827	ENSMUSG00000020566	ENSMUSG00000081984			ENSMUSG00000044350	ENSMUSG00000038541
ENSMUSG00000097466	ENSMUSG00000022365		ENSMUSG00000030867	ENSMUSG00000078505	ENSMUSG00000079457	ENSMUSG00000047216	ENSMUSG00000024989			ENSMUSG00000042331	ENSMUSG00000031410
ENSMUSG00000021933	ENSMUSG00000075012		ENSMUSG00000090564	ENSMUSG00000074448	ENSMUSG00000054459	ENSMUSG00000059430	ENSMUSG00000032369			ENSMUSG00000026970	ENSMUSG00000058618
ENSMUSG00000002055	ENSMUSG00000052102		ENSMUSG00000027570	ENSMUSG00000000003	ENSMUSG00000000982	ENSMUSG00000042761	ENSMUSG00000026235			ENSMUSG00000070691
ENSMUSG00000032783	ENSMUSG00000047215		ENSMUSG00000041064	ENSMUSG00000042179	ENSMUSG00000046733	ENSMUSG00000064325	ENSMUSG00000024330			ENSMUSG00000036931
ENSMUSG00000045009	ENSMUSG00000071644		ENSMUSG00000044201	ENSMUSG00000085708	ENSMUSG00000022952	ENSMUSG00000001349	ENSMUSG00000020121			ENSMUSG00000044037
ENSMUSG00000037747	ENSMUSG00000022987		ENSMUSG00000035692		ENSMUSG00000026971	ENSMUSG00000010311	ENSMUSG00000017897			ENSMUSG00000035557
ENSMUSG00000002459	ENSMUSG00000038039		ENSMUSG00000021278		ENSMUSG00000024401	ENSMUSG00000035896	ENSMUSG00000023947			ENSMUSG00000022074
ENSMUSG00000037106	ENSMUSG00000024066		ENSMUSG00000028128		ENSMUSG00000032717	ENSMUSG00000051920	ENSMUSG00000035208			ENSMUSG00000095440
ENSMUSG00000026605	ENSMUSG00000021900		ENSMUSG00000032014		ENSMUSG00000039438	ENSMUSG00000018830	ENSMUSG00000023905			ENSMUSG00000040711
ENSMUSG00000066477	ENSMUSG00000070394		ENSMUSG00000079457		ENSMUSG00000025329	ENSMUSG00000031972	ENSMUSG00000063354			ENSMUSG00000023905
ENSMUSG00000053399	ENSMUSG00000056673		ENSMUSG00000033880		ENSMUSG00000039934	ENSMUSG00000074575	ENSMUSG00000022034			ENSMUSG00000031827
ENSMUSG00000041703	ENSMUSG00000030314		ENSMUSG00000025888		ENSMUSG00000097990	ENSMUSG00000041789	ENSMUSG00000042272			ENSMUSG00000022439
ENSMUSG00000021702	ENSMUSG00000022450		ENSMUSG00000044469		ENSMUSG00000044254	ENSMUSG00000000003	ENSMUSG00000026107			ENSMUSG00000033256
ENSMUSG00000042708	ENSMUSG00000041058		ENSMUSG00000037921		ENSMUSG00000003271	ENSMUSG00000085708	ENSMUSG00000041460			ENSMUSG00000038507
ENSMUSG00000068373	ENSMUSG00000078681		ENSMUSG00000032254		ENSMUSG00000032313	ENSMUSG00000042179	ENSMUSG00000032254			ENSMUSG00000089762
ENSMUSG00000032259	ENSMUSG00000043131		ENSMUSG00000073802		ENSMUSG00000033684		ENSMUSG00000021697			ENSMUSG00000001750
ENSMUSG00000023979	ENSMUSG00000033416		ENSMUSG00000026749		ENSMUSG00000059900		ENSMUSG00000044968			ENSMUSG00000000278
ENSMUSG00000085590	ENSMUSG00000063019		ENSMUSG00000002055		ENSMUSG00000024659		ENSMUSG00000044201			ENSMUSG00000067235
ENSMUSG00000051663	ENSMUSG00000044894		ENSMUSG00000042331		ENSMUSG00000049307		ENSMUSG00000061577			ENSMUSG00000035105
ENSMUSG00000027715	ENSMUSG00000063506		ENSMUSG00000041703		ENSMUSG00000034463		ENSMUSG00000021754			ENSMUSG00000049866
ENSMUSG00000041431	ENSMUSG00000022200		ENSMUSG00000002228		ENSMUSG00000075602		ENSMUSG00000038379			ENSMUSG00000047810
ENSMUSG00000032101	ENSMUSG00000034422		ENSMUSG00000041498		ENSMUSG00000025161		ENSMUSG00000030077			ENSMUSG00000073409
ENSMUSG00000025551	ENSMUSG00000055128		ENSMUSG00000022871		ENSMUSG00000041703		ENSMUSG00000048707			ENSMUSG00000059248
ENSMUSG00000042604	ENSMUSG00000022146		ENSMUSG00000018930		ENSMUSG00000030867		ENSMUSG00000034209			ENSMUSG00000002603
ENSMUSG00000024873	ENSMUSG00000013622		ENSMUSG00000001123		ENSMUSG00000090564		ENSMUSG00000028068			ENSMUSG00000026107
ENSMUSG00000036913	ENSMUSG00000030036		ENSMUSG00000068245		ENSMUSG00000073598		ENSMUSG00000056708			ENSMUSG00000044456
ENSMUSG00000033676	ENSMUSG00000030701		ENSMUSG00000057596		ENSMUSG00000090231		ENSMUSG00000037405			ENSMUSG00000025492
ENSMUSG00000041498	ENSMUSG00000052914		ENSMUSG00000032584		ENSMUSG00000022219		ENSMUSG00000071362			ENSMUSG00000040296
ENSMUSG00000022211	ENSMUSG00000047260		ENSMUSG00000059674		ENSMUSG00000029556		ENSMUSG00000040624			ENSMUSG00000019139
ENSMUSG00000017943	ENSMUSG00000090258		ENSMUSG00000035683		ENSMUSG00000035692		ENSMUSG00000024030			ENSMUSG00000021190
ENSMUSG00000022783	ENSMUSG00000026946		ENSMUSG00000033355		ENSMUSG00000033880		ENSMUSG00000031805			ENSMUSG00000091002
ENSMUSG00000001901	ENSMUSG00000075284		ENSMUSG00000059089		ENSMUSG00000006519		ENSMUSG00000040829			ENSMUSG00000028357
ENSMUSG00000032511	ENSMUSG00000006369		ENSMUSG00000037580		ENSMUSG00000037921		ENSMUSG00000018654			ENSMUSG00000047143
ENSMUSG00000045052	ENSMUSG00000036158		ENSMUSG00000028068		ENSMUSG00000019987		ENSMUSG00000002055			ENSMUSG00000021587
ENSMUSG00000018589	ENSMUSG00000046330		ENSMUSG00000041449		ENSMUSG00000009545		ENSMUSG00000041498			ENSMUSG00000021803
ENSMUSG00000022262	ENSMUSG00000057561		ENSMUSG00000018920		ENSMUSG00000030103		ENSMUSG00000026579			ENSMUSG00000035246
ENSMUSG00000059742	ENSMUSG00000095098		ENSMUSG00000055926		ENSMUSG00000038400		ENSMUSG00000020911			ENSMUSG00000029026
ENSMUSG00000028212	ENSMUSG00000009995		ENSMUSG00000030117		ENSMUSG00000048612		ENSMUSG00000041064			ENSMUSG00000034813
ENSMUSG00000051378	ENSMUSG00000024187		ENSMUSG00000037405		ENSMUSG00000061878		ENSMUSG00000061232			ENSMUSG00000041351
ENSMUSG00000044201	ENSMUSG00000024944		ENSMUSG00000023905		ENSMUSG00000040998		ENSMUSG00000029188			ENSMUSG00000032854
ENSMUSG00000084938	ENSMUSG00000036908		ENSMUSG00000034714		ENSMUSG00000033355		ENSMUSG00000037095			ENSMUSG00000070000
ENSMUSG00000024734	ENSMUSG00000070520		ENSMUSG00000032218		ENSMUSG00000025498		ENSMUSG00000027580			ENSMUSG00000033579
ENSMUSG00000052951	ENSMUSG00000074415		ENSMUSG00000046794		ENSMUSG00000012428		ENSMUSG00000024338			ENSMUSG00000038305
ENSMUSG00000020182	ENSMUSG00000032932		ENSMUSG00000048612		ENSMUSG00000046794		ENSMUSG00000047735			ENSMUSG00000097227
ENSMUSG00000012819	ENSMUSG00000025175		ENSMUSG00000029561		ENSMUSG00000032584		ENSMUSG00000027699			ENSMUSG00000034161
ENSMUSG00000061601	ENSMUSG00000057982		ENSMUSG00000027699		ENSMUSG00000068245		ENSMUSG00000047945			ENSMUSG00000044783
ENSMUSG00000041872	ENSMUSG00000053617		ENSMUSG00000030748		ENSMUSG00000043085		ENSMUSG00000041633			ENSMUSG00000028909
ENSMUSG00000051980	ENSMUSG00000043644		ENSMUSG00000021280		ENSMUSG00000006445		ENSMUSG00000091709			ENSMUSG00000037188
ENSMUSG00000066720	ENSMUSG00000032041		ENSMUSG00000024727		ENSMUSG00000022014		ENSMUSG00000073409			ENSMUSG00000068246
ENSMUSG00000054944	ENSMUSG00000022214		ENSMUSG00000031803		ENSMUSG00000022221		ENSMUSG00000033538			ENSMUSG00000054459
ENSMUSG00000047013	ENSMUSG00000052146		ENSMUSG00000047281		ENSMUSG00000042331		ENSMUSG00000056313			ENSMUSG00000024736
ENSMUSG00000019876	ENSMUSG00000058793		ENSMUSG00000029915		ENSMUSG00000021365		ENSMUSG00000021556			ENSMUSG00000044968
ENSMUSG00000043850	ENSMUSG00000037784		ENSMUSG00000091553		ENSMUSG00000029561		ENSMUSG00000002983			ENSMUSG00000029822
ENSMUSG00000056895	ENSMUSG00000060419		ENSMUSG00000063687		ENSMUSG00000026749		ENSMUSG00000035683			ENSMUSG00000023909
ENSMUSG00000074652	ENSMUSG00000033502		ENSMUSG00000022014		ENSMUSG00000022843		ENSMUSG00000026227			ENSMUSG00000049555
ENSMUSG00000097755	ENSMUSG00000042997		ENSMUSG00000018500		ENSMUSG00000041064		ENSMUSG00000032218			ENSMUSG00000025041
ENSMUSG00000027306	ENSMUSG00000022848		ENSMUSG00000038379		ENSMUSG00000031803		ENSMUSG00000026622			ENSMUSG00000027160
ENSMUSG00000021803	ENSMUSG00000058690		ENSMUSG00000072620		ENSMUSG00000045382		ENSMUSG00000044469			ENSMUSG00000000983
ENSMUSG00000034799	ENSMUSG00000033918		ENSMUSG00000030142		ENSMUSG00000041460		ENSMUSG00000001403			ENSMUSG00000021754
ENSMUSG00000043857	ENSMUSG00000019467		ENSMUSG00000015880		ENSMUSG00000020121		ENSMUSG00000072621			ENSMUSG00000022865
ENSMUSG00000038112	ENSMUSG00000031586		ENSMUSG00000001403		ENSMUSG00000001123		ENSMUSG00000058624			ENSMUSG00000072109
ENSMUSG00000087060	ENSMUSG00000022574		ENSMUSG00000017716		ENSMUSG00000028175		ENSMUSG00000085936			ENSMUSG00000095041
ENSMUSG00000068615	ENSMUSG00000022964		ENSMUSG00000048779		ENSMUSG00000050914		ENSMUSG00000023908			ENSMUSG00000017386
ENSMUSG00000023015	ENSMUSG00000029122		ENSMUSG00000061577		ENSMUSG00000082560		ENSMUSG00000036223			ENSMUSG00000023066
ENSMUSG00000024056	ENSMUSG00000048796		ENSMUSG00000040084		ENSMUSG00000047143		ENSMUSG00000028718			ENSMUSG00000063524
ENSMUSG00000021090	ENSMUSG00000026126		ENSMUSG00000029516		ENSMUSG00000024989		ENSMUSG00000055926			ENSMUSG00000064193
ENSMUSG00000090498	ENSMUSG00000017144		ENSMUSG00000058755		ENSMUSG00000087187		ENSMUSG00000042489			ENSMUSG00000059040
ENSMUSG00000036223	ENSMUSG00000001424		ENSMUSG00000056708		ENSMUSG00000028128		ENSMUSG00000067203			ENSMUSG00000082286
ENSMUSG00000042763	ENSMUSG00000036594		ENSMUSG00000072621		ENSMUSG00000035104		ENSMUSG00000051076			ENSMUSG00000034919
ENSMUSG00000053046	ENSMUSG00000041343		ENSMUSG00000023947		ENSMUSG00000017830		ENSMUSG00000019850			ENSMUSG00000026235
ENSMUSG00000048399	ENSMUSG00000028127		ENSMUSG00000031805		ENSMUSG00000029822		ENSMUSG00000007080			ENSMUSG00000040998
ENSMUSG00000087038	ENSMUSG00000057322		ENSMUSG00000031538		ENSMUSG00000058163		ENSMUSG00000079507			ENSMUSG00000026110
ENSMUSG00000040610	ENSMUSG00000087412		ENSMUSG00000079414		ENSMUSG00000022033		ENSMUSG00000040084			ENSMUSG00000029720
ENSMUSG00000016624	ENSMUSG00000073616		ENSMUSG00000017830		ENSMUSG00000018920		ENSMUSG00000032783			ENSMUSG00000047747
ENSMUSG00000026824	ENSMUSG00000044715		ENSMUSG00000029135		ENSMUSG00000031910		ENSMUSG00000024056			ENSMUSG00000020812
ENSMUSG00000031952	ENSMUSG00000025465		ENSMUSG00000041707		ENSMUSG00000037095		ENSMUSG00000035929			ENSMUSG00000001379
ENSMUSG00000019982	ENSMUSG00000024792		ENSMUSG00000058624		ENSMUSG00000026227		ENSMUSG00000029602			ENSMUSG00000020788
ENSMUSG00000034311	ENSMUSG00000020780		ENSMUSG00000035455		ENSMUSG00000037188		ENSMUSG00000040483			ENSMUSG00000040624
ENSMUSG00000026258	ENSMUSG00000028229		ENSMUSG00000094796		ENSMUSG00000073565		ENSMUSG00000034161			ENSMUSG00000036641
ENSMUSG00000063971	ENSMUSG00000059554		ENSMUSG00000045934		ENSMUSG00000044968		ENSMUSG00000018570			ENSMUSG00000025278
ENSMUSG00000047534	ENSMUSG00000049439		ENSMUSG00000034311		ENSMUSG00000046223		ENSMUSG00000017716			ENSMUSG00000022843
ENSMUSG00000031004	ENSMUSG00000006471		ENSMUSG00000036223		ENSMUSG00000029915		ENSMUSG00000015880
ENSMUSG00000066952	ENSMUSG00000047617		ENSMUSG00000074604		ENSMUSG00000007080		ENSMUSG00000047180
ENSMUSG00000040204	ENSMUSG00000067870		ENSMUSG00000026622		ENSMUSG00000069808		ENSMUSG00000025283
ENSMUSG00000035472	ENSMUSG00000047694		ENSMUSG00000026683		ENSMUSG00000039153		ENSMUSG00000012519
ENSMUSG00000035486	ENSMUSG00000053870		ENSMUSG00000028718		ENSMUSG00000037405		ENSMUSG00000028698
ENSMUSG00000046500	ENSMUSG00000021020		ENSMUSG00000039153		ENSMUSG00000042272		ENSMUSG00000031004
ENSMUSG00000033952	ENSMUSG00000020393		ENSMUSG00000060550		ENSMUSG00000061577		ENSMUSG00000034919
ENSMUSG00000022033	ENSMUSG00000003623		ENSMUSG00000023341		ENSMUSG00000059674		ENSMUSG00000022385
ENSMUSG00000037362	ENSMUSG00000031169		ENSMUSG00000042489		ENSMUSG00000023341		ENSMUSG00000030677
ENSMUSG00000016200	ENSMUSG00000036459		ENSMUSG00000027715		ENSMUSG00000028028		ENSMUSG00000018381
ENSMUSG00000038932	ENSMUSG00000068328		ENSMUSG00000024056		ENSMUSG00000027377		ENSMUSG00000000303
ENSMUSG00000033569	ENSMUSG00000045948		ENSMUSG00000037613		ENSMUSG00000030107		ENSMUSG00000010601
ENSMUSG00000051527	ENSMUSG00000021870		ENSMUSG00000024679		ENSMUSG00000031805		ENSMUSG00000037628
ENSMUSG00000039838	ENSMUSG00000096981		ENSMUSG00000030107		ENSMUSG00000032254		ENSMUSG00000037544
ENSMUSG00000021697	ENSMUSG00000020946		ENSMUSG00000024986		ENSMUSG00000026235		ENSMUSG00000034311
ENSMUSG00000043670	ENSMUSG00000026553		ENSMUSG00000000957		ENSMUSG00000005640		ENSMUSG00000029605
ENSMUSG00000020330	ENSMUSG00000029614		ENSMUSG00000041431		ENSMUSG00000023905		ENSMUSG00000076431
ENSMUSG00000029275	ENSMUSG00000008167		ENSMUSG00000004347		ENSMUSG00000044469		ENSMUSG00000026605
ENSMUSG00000020808	ENSMUSG00000007892		ENSMUSG00000020592		ENSMUSG00000028068		ENSMUSG00000020897
ENSMUSG00000085412	ENSMUSG00000044712		ENSMUSG00000047810		ENSMUSG00000095440		ENSMUSG00000001750
ENSMUSG00000046179	ENSMUSG00000002546		ENSMUSG00000032322		ENSMUSG00000017897		ENSMUSG00000027715
ENSMUSG00000043843	ENSMUSG00000031355		ENSMUSG00000025804		ENSMUSG00000036036		ENSMUSG00000040296
ENSMUSG00000027326	ENSMUSG00000026520		ENSMUSG00000030761		ENSMUSG00000040152		ENSMUSG00000024660
ENSMUSG00000028832	ENSMUSG00000033916		ENSMUSG00000022322		ENSMUSG00000084141		ENSMUSG00000038943
ENSMUSG00000086359	ENSMUSG00000026659		ENSMUSG00000006398		ENSMUSG00000063354		ENSMUSG00000027306
ENSMUSG00000040373	ENSMUSG00000002059		ENSMUSG00000069808		ENSMUSG00000022034		ENSMUSG00000021456
ENSMUSG00000027699	ENSMUSG00000018567		ENSMUSG00000051378		ENSMUSG00000072620		ENSMUSG00000034317
ENSMUSG00000032218	ENSMUSG00000024958		ENSMUSG00000042272		ENSMUSG00000034917		ENSMUSG00000058290
ENSMUSG00000038379	ENSMUSG00000031278		ENSMUSG00000051022		ENSMUSG00000033917		ENSMUSG00000001249
ENSMUSG00000096883	ENSMUSG00000001741		ENSMUSG00000071715		ENSMUSG00000056708		ENSMUSG00000022322
ENSMUSG00000045328	ENSMUSG00000018442		ENSMUSG00000000489		ENSMUSG00000002055		ENSMUSG00000027326
ENSMUSG00000050534	ENSMUSG00000022089		ENSMUSG00000007080		ENSMUSG00000070034		ENSMUSG00000029177
ENSMUSG00000032589	ENSMUSG00000032116		ENSMUSG00000034883		ENSMUSG00000073802		ENSMUSG00000047747
ENSMUSG00000046591	ENSMUSG00000028334		ENSMUSG00000041481		ENSMUSG00000023947		ENSMUSG00000006398
ENSMUSG00000034785	ENSMUSG00000031634		ENSMUSG00000037946		ENSMUSG00000024330		ENSMUSG00000082361
ENSMUSG00000089894	ENSMUSG00000070473		ENSMUSG00000020121		ENSMUSG00000021556		ENSMUSG00000082286
ENSMUSG00000037544	ENSMUSG00000030707		ENSMUSG00000087060		ENSMUSG00000046688		ENSMUSG00000027331
ENSMUSG00000035852	ENSMUSG00000030754		ENSMUSG00000000901		ENSMUSG00000044080		ENSMUSG00000041431
ENSMUSG00000022829	ENSMUSG00000034066		ENSMUSG00000034773		ENSMUSG00000035683		ENSMUSG00000023015
ENSMUSG00000038943	ENSMUSG00000059401		ENSMUSG00000040133		ENSMUSG00000015880		ENSMUSG00000039328
ENSMUSG00000086298	ENSMUSG00000031072		ENSMUSG00000026271		ENSMUSG00000035208		ENSMUSG00000027562
ENSMUSG00000026401	ENSMUSG00000051502		ENSMUSG00000027306		ENSMUSG00000041498		ENSMUSG00000070327
ENSMUSG00000028613	ENSMUSG00000045092		ENSMUSG00000022385		ENSMUSG00000047735		ENSMUSG00000034422
ENSMUSG00000062044	ENSMUSG00000036478		ENSMUSG00000034266		ENSMUSG00000032231		ENSMUSG00000028873
ENSMUSG00000008489	ENSMUSG00000017188		ENSMUSG00000029177		ENSMUSG00000021697		ENSMUSG00000027469
ENSMUSG00000042532	ENSMUSG00000015850		ENSMUSG00000030677		ENSMUSG00000040829		ENSMUSG00000032596
ENSMUSG00000037846	ENSMUSG00000031021		ENSMUSG00000037010		ENSMUSG00000032218		ENSMUSG00000031790
ENSMUSG00000064310	ENSMUSG00000038271		ENSMUSG00000032724		ENSMUSG00000032369
ENSMUSG00000001864	ENSMUSG00000060019		ENSMUSG00000026227		ENSMUSG00000028909
ENSMUSG00000078773	ENSMUSG00000087679		ENSMUSG00000037628		ENSMUSG00000038756
ENSMUSG00000042448	ENSMUSG00000001473		ENSMUSG00000027469		ENSMUSG00000024030
ENSMUSG00000091834	ENSMUSG00000035595		ENSMUSG00000078763		ENSMUSG00000020592
ENSMUSG00000032221	ENSMUSG00000029397		ENSMUSG00000078920		ENSMUSG00000044201
ENSMUSG00000021991	ENSMUSG00000035873		ENSMUSG00000046688		ENSMUSG00000055926
ENSMUSG00000021485	ENSMUSG00000024248		ENSMUSG00000038943		ENSMUSG00000072621
ENSMUSG00000091272	ENSMUSG00000000743		ENSMUSG00000040613		ENSMUSG00000031736
ENSMUSG00000020562	ENSMUSG00000028221		ENSMUSG00000030187		ENSMUSG00000023909
ENSMUSG00000032890	ENSMUSG00000002105		ENSMUSG00000089762		ENSMUSG00000029516
ENSMUSG00000046341	ENSMUSG00000024663		ENSMUSG00000028459		ENSMUSG00000027684
ENSMUSG00000029168	ENSMUSG00000025324		ENSMUSG00000023045		ENSMUSG00000028059
ENSMUSG00000027379	ENSMUSG00000023830		ENSMUSG00000021556		ENSMUSG00000059248
ENSMUSG00000015880	ENSMUSG00000046532		ENSMUSG00000031004		ENSMUSG00000060550
ENSMUSG00000052133	ENSMUSG00000042870		ENSMUSG00000030921		ENSMUSG00000035455
ENSMUSG00000067702	ENSMUSG00000043424		ENSMUSG00000020897		ENSMUSG00000023908
ENSMUSG00000001403	ENSMUSG00000025508		ENSMUSG00000034116		ENSMUSG00000027699
ENSMUSG00000062444	ENSMUSG00000064351		ENSMUSG00000035914		ENSMUSG00000028718
ENSMUSG00000030000	ENSMUSG00000035559		ENSMUSG00000023015		ENSMUSG00000022865
ENSMUSG00000098239	ENSMUSG00000087687		ENSMUSG00000032783		ENSMUSG00000001403
ENSMUSG00000052301	ENSMUSG00000006024		ENSMUSG00000078773		ENSMUSG00000038811
ENSMUSG00000029712	ENSMUSG00000084786		ENSMUSG00000033538		ENSMUSG00000047945
ENSMUSG00000017716	ENSMUSG00000027187		ENSMUSG00000038811		ENSMUSG00000026107
ENSMUSG00000039431	ENSMUSG00000066553		ENSMUSG00000027326		ENSMUSG00000058624
ENSMUSG00000035683	ENSMUSG00000027257		ENSMUSG00000059248		ENSMUSG00000026579
ENSMUSG00000049044	ENSMUSG00000072620		ENSMUSG00000036931		ENSMUSG00000040624
ENSMUSG00000026344	ENSMUSG00000020590		ENSMUSG00000079227		ENSMUSG00000038379
ENSMUSG00000040084	ENSMUSG00000018900		ENSMUSG00000032691		ENSMUSG00000017386
ENSMUSG00000006398	ENSMUSG00000066637		ENSMUSG00000071724		ENSMUSG00000018381
ENSMUSG00000021194	ENSMUSG00000022912		ENSMUSG00000053113		ENSMUSG00000040084
ENSMUSG00000034883	ENSMUSG00000040269		ENSMUSG00000046591		ENSMUSG00000027580
ENSMUSG00000035580	ENSMUSG00000045128		ENSMUSG00000012519		ENSMUSG00000037946
ENSMUSG00000046961	ENSMUSG00000031351		ENSMUSG00000019850		ENSMUSG00000030921
ENSMUSG00000023906	ENSMUSG00000045503		ENSMUSG00000026039		ENSMUSG00000003283
ENSMUSG00000029544	ENSMUSG00000055943		ENSMUSG00000058715		ENSMUSG00000026622
ENSMUSG00000048899	ENSMUSG00000024725		ENSMUSG00000070691		ENSMUSG00000042489
ENSMUSG00000022034	ENSMUSG00000009291		ENSMUSG00000028873		ENSMUSG00000020911
ENSMUSG00000042757	ENSMUSG00000032115		ENSMUSG00000027654		ENSMUSG00000026271
ENSMUSG00000078521	ENSMUSG00000015790		ENSMUSG00000037544		ENSMUSG00000019891
ENSMUSG00000092509	ENSMUSG00000049517		ENSMUSG00000018381		ENSMUSG00000037613
ENSMUSG00000067215	ENSMUSG00000009563		ENSMUSG00000024247		ENSMUSG00000033538
ENSMUSG00000034773	ENSMUSG00000035325		ENSMUSG00000025058		ENSMUSG00000034116
ENSMUSG00000049252	ENSMUSG00000018819		ENSMUSG00000040829		ENSMUSG00000028358
ENSMUSG00000086534	ENSMUSG00000040128		ENSMUSG00000020808		ENSMUSG00000049690
ENSMUSG00000012443	ENSMUSG00000061983		ENSMUSG00000023908		ENSMUSG00000034209
ENSMUSG00000060613	ENSMUSG00000078607		ENSMUSG00000068101		ENSMUSG00000024056
ENSMUSG00000028749	ENSMUSG00000087336		ENSMUSG00000024968		ENSMUSG00000048707
ENSMUSG00000036218	ENSMUSG00000020085		ENSMUSG00000047945		ENSMUSG00000024338
ENSMUSG00000074003	ENSMUSG00000032096		ENSMUSG00000035208		ENSMUSG00000091709
ENSMUSG00000021758	ENSMUSG00000037814		ENSMUSG00000007207		ENSMUSG00000024066
ENSMUSG00000045912	ENSMUSG00000036932		ENSMUSG00000052270		ENSMUSG00000035914
ENSMUSG00000027469	ENSMUSG00000034875		ENSMUSG00000024030		ENSMUSG00000012519
ENSMUSG00000027525	ENSMUSG00000020717		ENSMUSG00000047735		ENSMUSG00000031004
ENSMUSG00000028528	ENSMUSG00000062054		ENSMUSG00000095440		ENSMUSG00000072999
ENSMUSG00000059674	ENSMUSG00000074064		ENSMUSG00000035711		ENSMUSG00000053113
ENSMUSG00000026039	ENSMUSG00000021192		ENSMUSG00000044350		ENSMUSG00000034919
ENSMUSG00000020914	ENSMUSG00000038274		ENSMUSG00000033952		ENSMUSG00000019817
ENSMUSG00000029420	ENSMUSG00000034850		ENSMUSG00000026605		ENSMUSG00000078773
ENSMUSG00000079679	ENSMUSG00000043099		ENSMUSG00000027314		ENSMUSG00000035711
ENSMUSG00000036295	ENSMUSG00000015243		ENSMUSG00000045328		ENSMUSG00000071362
ENSMUSG00000074912	ENSMUSG00000044786		ENSMUSG00000045917		ENSMUSG00000021754
ENSMUSG00000087242	ENSMUSG00000057863		ENSMUSG00000051951		ENSMUSG00000019850
ENSMUSG00000049946	ENSMUSG00000037031		ENSMUSG00000001025		ENSMUSG00000031958
ENSMUSG00000047443	ENSMUSG00000041236		ENSMUSG00000008318		ENSMUSG00000032691
ENSMUSG00000040706	ENSMUSG00000027628		ENSMUSG00000028028		ENSMUSG00000073409
ENSMUSG00000006218	ENSMUSG00000009549		ENSMUSG00000078521		ENSMUSG00000034311
ENSMUSG00000032254	ENSMUSG00000028057		ENSMUSG00000025001		ENSMUSG00000022575
ENSMUSG00000046408	ENSMUSG00000079641		ENSMUSG00000000531		ENSMUSG00000038331
ENSMUSG00000028750	ENSMUSG00000060923		ENSMUSG00000039232		ENSMUSG00000036223
ENSMUSG00000029177	ENSMUSG00000049550		ENSMUSG00000026107		ENSMUSG00000022385
ENSMUSG00000043621	ENSMUSG00000036781		ENSMUSG00000028599		ENSMUSG00000064193
ENSMUSG00000026018	ENSMUSG00000004626		ENSMUSG00000028059		ENSMUSG00000017716
ENSMUSG00000001260	ENSMUSG00000052395		ENSMUSG00000073409		ENSMUSG00000085936
ENSMUSG00000026220	ENSMUSG00000018585		ENSMUSG00000052760		ENSMUSG00000027715
ENSMUSG00000027238	ENSMUSG00000030022		ENSMUSG00000024590		ENSMUSG00000020897
ENSMUSG00000090071	ENSMUSG00000026939		ENSMUSG00000062210		ENSMUSG00000026811
ENSMUSG00000028873	ENSMUSG00000023861		ENSMUSG00000022876		ENSMUSG00000002983
ENSMUSG00000030310	ENSMUSG00000025485		ENSMUSG00000024660		ENSMUSG00000024590
ENSMUSG00000087184	ENSMUSG00000025815		ENSMUSG00000030220		ENSMUSG00000026683
ENSMUSG00000028137	ENSMUSG00000060538		ENSMUSG00000027379		ENSMUSG00000021456
ENSMUSG00000038242	ENSMUSG00000001127		ENSMUSG00000020330		ENSMUSG00000055413
ENSMUSG00000048385	ENSMUSG00000029074		ENSMUSG00000024066		ENSMUSG00000032783
ENSMUSG00000060204	ENSMUSG00000054814		ENSMUSG00000071362		ENSMUSG00000041431
ENSMUSG00000032181	ENSMUSG00000038205		ENSMUSG00000025492		ENSMUSG00000040711
ENSMUSG00000021301	ENSMUSG00000029310		ENSMUSG00000035385		ENSMUSG00000045763
ENSMUSG00000085843	ENSMUSG00000024610		ENSMUSG00000030745		ENSMUSG00000038943
ENSMUSG00000035246	ENSMUSG00000017765		ENSMUSG00000040204		ENSMUSG00000046591
ENSMUSG00000039372	ENSMUSG00000074227		ENSMUSG00000034317		ENSMUSG00000026039
ENSMUSG00000027612	ENSMUSG00000020577		ENSMUSG00000069910		ENSMUSG00000030616
ENSMUSG00000022322	ENSMUSG00000069049		ENSMUSG00000040711		ENSMUSG00000024660
ENSMUSG00000028354	ENSMUSG00000066407		ENSMUSG00000032038		ENSMUSG00000061232
ENSMUSG00000029516	ENSMUSG00000051098		ENSMUSG00000025887		ENSMUSG00000076431
ENSMUSG00000024268	ENSMUSG00000035674		ENSMUSG00000001227		ENSMUSG00000037544
ENSMUSG00000042671	ENSMUSG00000061232		ENSMUSG00000058290		ENSMUSG00000059040
ENSMUSG00000039977	ENSMUSG00000026922		ENSMUSG00000002983		ENSMUSG00000022822
ENSMUSG00000050357	ENSMUSG00000024486		ENSMUSG00000000958		ENSMUSG00000063524
ENSMUSG00000019942	ENSMUSG00000034892		ENSMUSG00000024338		ENSMUSG00000025001
ENSMUSG00000036875	ENSMUSG00000027030		ENSMUSG00000079523		ENSMUSG00000029188
ENSMUSG00000060780	ENSMUSG00000032449		ENSMUSG00000028678		ENSMUSG00000037628
ENSMUSG00000030683	ENSMUSG00000025027		ENSMUSG00000034209		ENSMUSG00000027160
ENSMUSG00000020723	ENSMUSG00000027428		ENSMUSG00000036036		ENSMUSG00000070000
ENSMUSG00000030519	ENSMUSG00000041654		ENSMUSG00000012443		ENSMUSG00000027306
ENSMUSG00000034796	ENSMUSG00000023921		ENSMUSG00000035365		ENSMUSG00000044783
ENSMUSG00000047228	ENSMUSG00000032434		ENSMUSG00000035352		ENSMUSG00000041773
ENSMUSG00000030402	ENSMUSG00000066607		ENSMUSG00000022575		ENSMUSG00000062210
ENSMUSG00000042401	ENSMUSG00000079467		ENSMUSG00000027331		ENSMUSG00000023015
ENSMUSG00000085067	ENSMUSG00000042500		ENSMUSG00000072214		ENSMUSG00000027469
ENSMUSG00000030867	ENSMUSG00000003812		ENSMUSG00000047534		ENSMUSG00000035365
ENSMUSG00000026622	ENSMUSG00000036995		ENSMUSG00000066363		ENSMUSG00000001750
ENSMUSG00000044912	ENSMUSG00000078580		ENSMUSG00000039942		ENSMUSG00000051076
ENSMUSG00000022494	ENSMUSG00000022270		ENSMUSG00000076431		ENSMUSG00000026605
ENSMUSG00000008496	ENSMUSG00000064363		ENSMUSG00000020914		ENSMUSG00000027326
ENSMUSG00000050822	ENSMUSG00000020903		ENSMUSG00000038331		ENSMUSG00000051378
ENSMUSG00000045215	ENSMUSG00000038451		ENSMUSG00000022439		ENSMUSG00000030677
ENSMUSG00000037725	ENSMUSG00000066829		ENSMUSG00000085936		ENSMUSG00000025492
ENSMUSG00000048939	ENSMUSG00000060519		ENSMUSG00000028073		ENSMUSG00000006398
ENSMUSG00000073988	ENSMUSG00000060675		ENSMUSG00000027939		ENSMUSG00000042694
ENSMUSG00000084809	ENSMUSG00000054517		ENSMUSG00000026196		ENSMUSG00000018570
ENSMUSG00000025001	ENSMUSG00000028173		ENSMUSG00000046295		ENSMUSG00000036565
ENSMUSG00000026253	ENSMUSG00000091845		ENSMUSG00000031827		ENSMUSG00000045328
ENSMUSG00000020897	ENSMUSG00000089989		ENSMUSG00000033721		ENSMUSG00000033952
ENSMUSG00000023387	ENSMUSG00000040584		ENSMUSG00000028494		ENSMUSG00000024399
ENSMUSG00000079157	ENSMUSG00000028184		ENSMUSG00000035273		ENSMUSG00000034161
ENSMUSG00000060180	ENSMUSG00000029146		ENSMUSG00000027078		ENSMUSG00000052684
ENSMUSG00000046607	ENSMUSG00000036644		ENSMUSG00000055413		ENSMUSG00000051517
ENSMUSG00000093452	ENSMUSG00000025102		ENSMUSG00000030124		ENSMUSG00000079507
ENSMUSG00000030677	ENSMUSG00000020576		ENSMUSG00000019942		ENSMUSG00000056313
ENSMUSG00000091636	ENSMUSG00000025503		ENSMUSG00000053101		ENSMUSG00000023066
ENSMUSG00000044835	ENSMUSG00000064345		ENSMUSG00000023972		ENSMUSG00000044456
ENSMUSG00000029442	ENSMUSG00000084416		ENSMUSG00000004891		ENSMUSG00000029177
ENSMUSG00000027331	ENSMUSG00000039050		ENSMUSG00000051517		ENSMUSG00000025041
ENSMUSG00000024989	ENSMUSG00000019809		ENSMUSG00000038793		ENSMUSG00000031557
ENSMUSG00000052316	ENSMUSG00000039001		ENSMUSG00000050370		ENSMUSG00000067203
ENSMUSG00000032346	ENSMUSG00000091803		ENSMUSG00000018570		ENSMUSG00000026110
ENSMUSG00000039396	ENSMUSG00000030879		ENSMUSG00000027580		ENSMUSG00000035929
ENSMUSG00000029414	ENSMUSG00000026924		ENSMUSG00000044456		ENSMUSG00000022322
ENSMUSG00000064158	ENSMUSG00000029228		ENSMUSG00000031262		ENSMUSG00000072109
ENSMUSG00000041309	ENSMUSG00000035112		ENSMUSG00000024791		ENSMUSG00000028873
ENSMUSG00000028280	ENSMUSG00000005142		ENSMUSG00000032586		ENSMUSG00000024736
ENSMUSG00000059187	ENSMUSG00000031835		ENSMUSG00000037725		ENSMUSG00000010601
ENSMUSG00000023033	ENSMUSG00000058603		ENSMUSG00000020493		ENSMUSG00000020812
ENSMUSG00000049539	ENSMUSG00000040345		ENSMUSG00000005640		ENSMUSG00000082361
ENSMUSG00000090828	ENSMUSG00000055725		ENSMUSG00000021886		ENSMUSG00000049866
ENSMUSG00000022208	ENSMUSG00000026353		ENSMUSG00000024330		ENSMUSG00000040483
ENSMUSG00000071265	ENSMUSG00000025169		ENSMUSG00000001131		ENSMUSG00000025283
ENSMUSG00000096936	ENSMUSG00000025270		ENSMUSG00000055541		ENSMUSG00000029602
ENSMUSG00000054999	ENSMUSG00000040618		ENSMUSG00000039055		ENSMUSG00000047747
ENSMUSG00000042638	ENSMUSG00000062006		ENSMUSG00000017146		ENSMUSG00000046295
ENSMUSG00000041078	ENSMUSG00000081344		ENSMUSG00000031557		ENSMUSG00000047180
ENSMUSG00000096847	ENSMUSG00000020260		ENSMUSG00000026278		ENSMUSG00000053158
ENSMUSG00000048022	ENSMUSG00000061288		ENSMUSG00000029298		ENSMUSG00000058290
ENSMUSG00000016150	ENSMUSG00000089901		ENSMUSG00000021190		ENSMUSG00000034317
ENSMUSG00000061171	ENSMUSG00000036073		ENSMUSG00000074476		ENSMUSG00000028678
ENSMUSG00000022857	ENSMUSG00000052920		ENSMUSG00000035891		ENSMUSG00000040296
ENSMUSG00000028678	ENSMUSG00000059326		ENSMUSG00000026955		ENSMUSG00000001379
ENSMUSG00000037996	ENSMUSG00000039159		ENSMUSG00000026779		ENSMUSG00000012443
ENSMUSG00000033981	ENSMUSG00000008384		ENSMUSG00000023505		ENSMUSG00000029605
ENSMUSG00000035864	ENSMUSG00000083705		ENSMUSG00000041189		ENSMUSG00000017146
ENSMUSG00000033854	ENSMUSG00000097749		ENSMUSG00000024397		ENSMUSG00000026519
ENSMUSG00000054200	ENSMUSG00000046826		ENSMUSG00000030346		ENSMUSG00000035356
ENSMUSG00000028068	ENSMUSG00000034825		ENSMUSG00000021456		ENSMUSG00000024579
ENSMUSG00000038199	ENSMUSG00000071711		ENSMUSG00000005470		ENSMUSG00000034271
ENSMUSG00000001670	ENSMUSG00000041488		ENSMUSG00000057135		ENSMUSG00000035273
ENSMUSG00000020169	ENSMUSG00000066362		ENSMUSG00000045763		ENSMUSG00000052142
ENSMUSG00000028782	ENSMUSG00000036106		ENSMUSG00000074802		ENSMUSG00000047534
ENSMUSG00000022935	ENSMUSG00000020109		ENSMUSG00000040345		ENSMUSG00000034422
ENSMUSG00000026683	ENSMUSG00000041445		ENSMUSG00000021572		ENSMUSG00000003573
ENSMUSG00000027654	ENSMUSG00000029598		ENSMUSG00000032816		ENSMUSG00000026274
ENSMUSG00000094840	ENSMUSG00000029334		ENSMUSG00000028521		ENSMUSG00000038305
ENSMUSG00000050132	ENSMUSG00000022236		ENSMUSG00000029204		ENSMUSG00000082286
ENSMUSG00000037628	ENSMUSG00000054408		ENSMUSG00000052684		ENSMUSG00000025278
ENSMUSG00000056752	ENSMUSG00000030780		ENSMUSG00000072082		ENSMUSG00000040204
ENSMUSG00000054044	ENSMUSG00000025351		ENSMUSG00000042694		ENSMUSG00000029720
ENSMUSG00000042873	ENSMUSG00000037805		ENSMUSG00000091649		ENSMUSG00000032596
ENSMUSG00000058740	ENSMUSG00000041355		ENSMUSG00000022146		ENSMUSG00000020914
ENSMUSG00000007080	ENSMUSG00000039706		ENSMUSG00000028312		ENSMUSG00000038507
ENSMUSG00000024304	ENSMUSG00000030208		ENSMUSG00000001750		ENSMUSG00000020330
ENSMUSG00000038916	ENSMUSG00000028133		ENSMUSG00000024691		ENSMUSG00000027331
ENSMUSG00000029026	ENSMUSG00000021785		ENSMUSG00000046731		ENSMUSG00000025950
ENSMUSG00000036902	ENSMUSG00000046688		ENSMUSG00000051235		ENSMUSG00000019942
ENSMUSG00000004113	ENSMUSG00000017309		ENSMUSG00000043263		ENSMUSG00000023505
ENSMUSG00000038651	ENSMUSG00000030082		ENSMUSG00000049866		ENSMUSG00000005470
ENSMUSG00000021965	ENSMUSG00000021484		ENSMUSG00000069743		ENSMUSG00000070327
ENSMUSG00000024749	ENSMUSG00000001025		ENSMUSG00000005413		ENSMUSG00000032624
ENSMUSG00000027400	ENSMUSG00000040729		ENSMUSG00000053158		ENSMUSG00000041782
ENSMUSG00000048978	ENSMUSG00000022893		ENSMUSG00000026429		ENSMUSG00000037725
ENSMUSG00000006711	ENSMUSG00000025337		ENSMUSG00000048922		ENSMUSG00000095041
ENSMUSG00000046999	ENSMUSG00000086390		ENSMUSG00000029414		ENSMUSG00000027379
ENSMUSG00000015599	ENSMUSG00000038055		ENSMUSG00000001228		ENSMUSG00000024795
ENSMUSG00000069267	ENSMUSG00000049336		ENSMUSG00000024795		ENSMUSG00000031262
ENSMUSG00000021314	ENSMUSG00000031320		ENSMUSG00000059791		ENSMUSG00000029414
ENSMUSG00000098090	ENSMUSG00000043336		ENSMUSG00000067235		ENSMUSG00000026077
ENSMUSG00000051716	ENSMUSG00000042032		ENSMUSG00000036565		ENSMUSG00000027562
ENSMUSG00000026175	ENSMUSG00000025260		ENSMUSG00000030641		ENSMUSG00000022797
ENSMUSG00000029120	ENSMUSG00000029390		ENSMUSG00000026970		ENSMUSG00000049502
ENSMUSG00000028702	ENSMUSG00000063065		ENSMUSG00000019139		ENSMUSG00000073411
ENSMUSG00000023914	ENSMUSG00000038991		ENSMUSG00000028680		ENSMUSG00000002227
ENSMUSG00000058290	ENSMUSG00000020803		ENSMUSG00000086869
ENSMUSG00000028351	ENSMUSG00000024963		ENSMUSG00000079363
ENSMUSG00000032313	ENSMUSG00000037656		ENSMUSG00000031799
ENSMUSG00000024590	ENSMUSG00000067586		ENSMUSG00000040483
ENSMUSG00000019992	ENSMUSG00000027429		ENSMUSG00000041859
ENSMUSG00000036377	ENSMUSG00000052572		ENSMUSG00000035929
ENSMUSG00000045083	ENSMUSG00000040813		ENSMUSG00000000278
ENSMUSG00000027880	ENSMUSG00000032593		ENSMUSG00000032089
ENSMUSG00000025889	ENSMUSG00000039004		ENSMUSG00000021196
ENSMUSG00000041771	ENSMUSG00000079435		ENSMUSG00000026274
ENSMUSG00000041014	ENSMUSG00000025144		ENSMUSG00000022831
ENSMUSG00000030302	ENSMUSG00000042642		ENSMUSG00000003573
ENSMUSG00000082208	ENSMUSG00000002395		ENSMUSG00000021939
ENSMUSG00000085900	ENSMUSG00000019832		ENSMUSG00000041219
ENSMUSG00000037169	ENSMUSG00000023791		ENSMUSG00000030830
ENSMUSG00000035365	ENSMUSG00000062619		ENSMUSG00000047180
ENSMUSG00000004347	ENSMUSG00000022498		ENSMUSG00000026288
ENSMUSG00000020811	ENSMUSG00000000708		ENSMUSG00000050022
ENSMUSG00000053166	ENSMUSG00000019539		ENSMUSG00000040296
ENSMUSG00000073000	ENSMUSG00000031029		ENSMUSG00000019992
ENSMUSG00000036923	ENSMUSG00000024993		ENSMUSG00000038507
ENSMUSG00000033342	ENSMUSG00000048920		ENSMUSG00000021701
ENSMUSG00000034413	ENSMUSG00000028163		ENSMUSG00000002603
ENSMUSG00000034813	ENSMUSG00000021371		ENSMUSG00000003779
ENSMUSG00000046242	ENSMUSG00000007038		ENSMUSG00000022797
ENSMUSG00000024109	ENSMUSG00000004610		ENSMUSG00000057789
ENSMUSG00000063531	ENSMUSG00000004568		ENSMUSG00000068758
ENSMUSG00000036098	ENSMUSG00000001870		ENSMUSG00000052688
ENSMUSG00000063063	ENSMUSG00000031239		ENSMUSG00000033256
ENSMUSG00000092625	ENSMUSG00000044447		ENSMUSG00000027843
ENSMUSG00000041351	ENSMUSG00000060126		ENSMUSG00000082361
ENSMUSG00000092083	ENSMUSG00000020573		ENSMUSG00000022814
ENSMUSG00000026955	ENSMUSG00000050174		ENSMUSG00000079362
ENSMUSG00000068617	ENSMUSG00000024909		ENSMUSG00000035356
ENSMUSG00000023935	ENSMUSG00000027371		ENSMUSG00000037313
ENSMUSG00000016346	ENSMUSG00000037706		ENSMUSG00000022822
ENSMUSG00000087196	ENSMUSG00000028370		ENSMUSG00000017861
ENSMUSG00000035455	ENSMUSG00000005043		ENSMUSG00000024014
ENSMUSG00000086321	ENSMUSG00000064284		ENSMUSG00000024579
ENSMUSG00000048281	ENSMUSG00000059866		ENSMUSG00000023008
ENSMUSG00000032854	ENSMUSG00000049760		ENSMUSG00000038252
ENSMUSG00000003271	ENSMUSG00000014177		ENSMUSG00000027115
ENSMUSG00000091412	ENSMUSG00000024132		ENSMUSG00000008398
ENSMUSG00000068099	ENSMUSG00000035941		ENSMUSG00000021965
ENSMUSG00000069072	ENSMUSG00000064360		ENSMUSG00000022021
ENSMUSG00000037705	ENSMUSG00000074212		ENSMUSG00000022074
ENSMUSG00000034098	ENSMUSG00000041605		ENSMUSG00000073412
ENSMUSG00000072082	ENSMUSG00000060143		ENSMUSG00000045136
ENSMUSG00000029155	ENSMUSG00000025040		ENSMUSG00000057137
ENSMUSG00000083695	ENSMUSG00000068396		ENSMUSG00000073705
ENSMUSG00000027674	ENSMUSG00000027828		ENSMUSG00000017499
ENSMUSG00000003779	ENSMUSG00000091764		ENSMUSG00000028702
ENSMUSG00000003824	ENSMUSG00000029007		ENSMUSG00000022148
ENSMUSG00000069170	ENSMUSG00000042198		ENSMUSG00000026669
ENSMUSG00000094626	ENSMUSG00000015837		ENSMUSG00000073411
ENSMUSG00000089653	ENSMUSG00000039130		ENSMUSG00000033031
ENSMUSG00000017861	ENSMUSG00000071604		ENSMUSG00000073164
ENSMUSG00000039059	ENSMUSG00000025921		ENSMUSG00000039328
ENSMUSG00000049122	ENSMUSG00000030763		ENSMUSG00000029910
ENSMUSG00000020493	ENSMUSG00000010911		ENSMUSG00000001517
ENSMUSG00000007908	ENSMUSG00000038844		ENSMUSG00000020974
ENSMUSG00000086451	ENSMUSG00000020149		ENSMUSG00000032596
ENSMUSG00000043289	ENSMUSG00000020091		ENSMUSG00000022353
ENSMUSG00000063919	ENSMUSG00000050299
ENSMUSG00000001228	ENSMUSG00000074576
ENSMUSG00000069873	ENSMUSG00000026142
ENSMUSG00000027344	ENSMUSG00000042759
ENSMUSG00000031224	ENSMUSG00000037736
ENSMUSG00000025427	ENSMUSG00000028893
ENSMUSG00000045382	ENSMUSG00000019975
ENSMUSG00000006575	ENSMUSG00000009828
ENSMUSG00000034227	ENSMUSG00000038517
ENSMUSG00000061517	ENSMUSG00000014547
ENSMUSG00000061578	ENSMUSG00000033538
ENSMUSG00000033762	ENSMUSG00000037649
ENSMUSG00000044726	ENSMUSG00000041390
ENSMUSG00000031906	ENSMUSG00000006050
ENSMUSG00000025777	ENSMUSG00000038880
ENSMUSG00000003411	ENSMUSG00000078193
ENSMUSG00000070000	ENSMUSG00000097006
ENSMUSG00000026196	ENSMUSG00000078994
ENSMUSG00000034958	ENSMUSG00000032735
ENSMUSG00000052135	ENSMUSG00000020829
ENSMUSG00000004961	ENSMUSG00000033065
ENSMUSG00000029348	ENSMUSG00000032306
ENSMUSG00000086774	ENSMUSG00000038534
ENSMUSG00000048327	ENSMUSG00000021720
ENSMUSG00000051517	ENSMUSG00000041831
ENSMUSG00000050761	ENSMUSG00000089876
ENSMUSG00000039055	ENSMUSG00000031399
ENSMUSG00000040140	ENSMUSG00000019820
ENSMUSG00000046997	ENSMUSG00000025198
ENSMUSG00000021176	ENSMUSG00000060938
ENSMUSG00000097519	ENSMUSG00000002365
ENSMUSG00000026959	ENSMUSG00000057841
ENSMUSG00000035835	ENSMUSG00000030534
ENSMUSG00000087200	ENSMUSG00000045302
ENSMUSG00000050751	ENSMUSG00000071657
ENSMUSG00000027496	ENSMUSG00000083992
ENSMUSG00000031374	ENSMUSG00000060512
ENSMUSG00000090263	ENSMUSG00000050002
ENSMUSG00000001497	ENSMUSG00000033096
ENSMUSG00000063687	ENSMUSG00000034449
ENSMUSG00000039187	ENSMUSG00000005054
ENSMUSG00000022176	ENSMUSG00000024589
ENSMUSG00000018862	ENSMUSG00000010110
ENSMUSG00000062417	ENSMUSG00000094344
ENSMUSG00000049092	ENSMUSG00000026796
ENSMUSG00000050511	ENSMUSG00000003762
ENSMUSG00000036815	ENSMUSG00000033082
ENSMUSG00000039375	ENSMUSG00000036306
ENSMUSG00000001517	ENSMUSG00000031667
ENSMUSG00000032224	ENSMUSG00000029186
ENSMUSG00000020331	ENSMUSG00000074364
ENSMUSG00000093726	ENSMUSG00000036391
ENSMUSG00000026940	ENSMUSG00000028470
ENSMUSG00000022456	ENSMUSG00000029576
ENSMUSG00000032262	ENSMUSG00000058900
ENSMUSG00000084761	ENSMUSG00000055319
ENSMUSG00000075502	ENSMUSG00000041426
ENSMUSG00000022269	ENSMUSG00000031299
ENSMUSG00000086942	ENSMUSG00000073902
ENSMUSG00000037010	ENSMUSG00000062908
ENSMUSG00000019848	ENSMUSG00000097162
ENSMUSG00000024027	ENSMUSG00000039246
ENSMUSG00000071112	ENSMUSG00000031813
ENSMUSG00000034317	ENSMUSG00000037470
ENSMUSG00000060534	ENSMUSG00000068335
ENSMUSG00000022868	ENSMUSG00000041084
ENSMUSG00000027894	ENSMUSG00000028756
ENSMUSG00000032921	ENSMUSG00000040957
ENSMUSG00000037572	ENSMUSG00000025854
ENSMUSG00000053550	ENSMUSG00000050390
ENSMUSG00000029366	ENSMUSG00000013997
ENSMUSG00000028664	ENSMUSG00000061306
ENSMUSG00000026355	ENSMUSG00000031119
ENSMUSG00000026452	ENSMUSG00000036372
ENSMUSG00000026442	ENSMUSG00000051579
ENSMUSG00000027115	ENSMUSG00000050212
ENSMUSG00000034579	ENSMUSG00000004085
ENSMUSG00000040797	ENSMUSG00000061118
ENSMUSG00000046088	ENSMUSG00000001666
ENSMUSG00000026429	ENSMUSG00000027879
ENSMUSG00000031262	ENSMUSG00000021877
ENSMUSG00000039577	ENSMUSG00000031877
ENSMUSG00000017146	ENSMUSG00000063382
ENSMUSG00000005470	ENSMUSG00000021928
ENSMUSG00000023017	ENSMUSG00000014867
ENSMUSG00000033722	ENSMUSG00000026814
ENSMUSG00000050578	ENSMUSG00000024883
ENSMUSG00000033579	ENSMUSG00000048578
ENSMUSG00000044469	ENSMUSG00000046324
ENSMUSG00000017453	ENSMUSG00000068798
ENSMUSG00000006586	ENSMUSG00000035840
ENSMUSG00000048922	ENSMUSG00000085586
ENSMUSG00000030346	ENSMUSG00000028035
ENSMUSG00000079598	ENSMUSG00000033965
ENSMUSG00000054134	ENSMUSG00000032026
ENSMUSG00000035594	ENSMUSG00000073402
ENSMUSG00000039395	ENSMUSG00000084880
ENSMUSG00000056531	ENSMUSG00000048878
ENSMUSG00000060445	ENSMUSG00000021917
ENSMUSG00000019773	ENSMUSG00000036918
ENSMUSG00000043441	ENSMUSG00000067288
ENSMUSG00000020431	ENSMUSG00000059772
ENSMUSG00000035775	ENSMUSG00000021559
ENSMUSG00000036526	ENSMUSG00000078453
ENSMUSG00000028943	ENSMUSG00000052085
ENSMUSG00000050600	ENSMUSG00000034898
ENSMUSG00000086077	ENSMUSG00000034951
ENSMUSG00000029608	ENSMUSG00000058672
ENSMUSG00000047945	ENSMUSG00000054612
ENSMUSG00000074802	ENSMUSG00000038816
ENSMUSG00000052525	ENSMUSG00000043664
ENSMUSG00000031860	ENSMUSG00000030214
ENSMUSG00000039257	ENSMUSG00000039081
ENSMUSG00000024738	ENSMUSG00000069117
ENSMUSG00000044647	ENSMUSG00000059714
ENSMUSG00000058966	ENSMUSG00000032515
ENSMUSG00000044528	ENSMUSG00000032946
ENSMUSG00000029878	ENSMUSG00000031202
ENSMUSG00000038045	ENSMUSG00000025241
ENSMUSG00000026646	ENSMUSG00000019718
ENSMUSG00000026805	ENSMUSG00000022246
ENSMUSG00000042078	ENSMUSG00000045106
ENSMUSG00000024409	ENSMUSG00000025151
ENSMUSG00000089617	ENSMUSG00000090104
ENSMUSG00000019235	ENSMUSG00000068732
ENSMUSG00000062591	ENSMUSG00000027288
ENSMUSG00000019845	ENSMUSG00000036368
ENSMUSG00000031390	ENSMUSG00000031217
ENSMUSG00000075316	ENSMUSG00000032583
ENSMUSG00000029005	ENSMUSG00000089682
ENSMUSG00000025867	ENSMUSG00000063060
ENSMUSG00000085953	ENSMUSG00000026095
ENSMUSG00000038132	ENSMUSG00000064262
ENSMUSG00000054871	ENSMUSG00000027465
ENSMUSG00000025938	ENSMUSG00000042549
ENSMUSG00000063646	ENSMUSG00000028207
ENSMUSG00000032661	ENSMUSG00000026888
ENSMUSG00000032091	ENSMUSG00000026576
ENSMUSG00000028051	ENSMUSG00000078247
ENSMUSG00000031970	ENSMUSG00000079437
ENSMUSG00000002265	ENSMUSG00000029163
ENSMUSG00000060176	ENSMUSG00000027133
ENSMUSG00000021490	ENSMUSG00000025724
ENSMUSG00000025420	ENSMUSG00000062328
ENSMUSG00000027350	ENSMUSG00000029669
ENSMUSG00000094732	ENSMUSG00000049580
ENSMUSG00000031297	ENSMUSG00000025083
ENSMUSG00000097439	ENSMUSG00000054855
ENSMUSG00000019775	ENSMUSG00000037971
ENSMUSG00000021913	ENSMUSG00000029313
ENSMUSG00000097761	ENSMUSG00000048970
ENSMUSG00000031137	ENSMUSG00000027506
ENSMUSG00000036422	ENSMUSG00000042303
ENSMUSG00000029223	ENSMUSG00000027377
ENSMUSG00000044966	ENSMUSG00000023886
ENSMUSG00000041219	ENSMUSG00000028641
ENSMUSG00000079681	ENSMUSG00000027222
ENSMUSG00000060913	ENSMUSG00000015839
ENSMUSG00000046204	ENSMUSG00000086324
ENSMUSG00000022422	ENSMUSG00000058569
ENSMUSG00000022085	ENSMUSG00000025340
ENSMUSG00000017499	ENSMUSG00000030494
ENSMUSG00000047490	ENSMUSG00000031639
ENSMUSG00000051951	ENSMUSG00000026589
ENSMUSG00000071424	ENSMUSG00000022629
ENSMUSG00000063626	ENSMUSG00000037643
ENSMUSG00000037185	ENSMUSG00000027900
ENSMUSG00000046295	ENSMUSG00000008601
ENSMUSG00000073705	ENSMUSG00000042988
ENSMUSG00000005672	ENSMUSG00000018750
ENSMUSG00000027330	ENSMUSG00000027244
ENSMUSG00000069302	ENSMUSG00000027276
ENSMUSG00000038060	ENSMUSG00000018427
ENSMUSG00000032344	ENSMUSG00000026189
ENSMUSG00000022385	ENSMUSG00000059883
ENSMUSG00000055567	ENSMUSG00000067279
ENSMUSG00000027273	ENSMUSG00000002233
ENSMUSG00000054256	ENSMUSG00000000094
ENSMUSG00000034648	ENSMUSG00000024869
ENSMUSG00000044390	ENSMUSG00000008668
ENSMUSG00000087373	ENSMUSG00000072692
ENSMUSG00000006435	ENSMUSG00000023960
ENSMUSG00000030268	ENSMUSG00000024403
ENSMUSG00000087233	ENSMUSG00000027907
ENSMUSG00000020805	ENSMUSG00000025736
ENSMUSG00000009114	ENSMUSG00000027955
ENSMUSG00000070858	ENSMUSG00000090019
ENSMUSG00000078591	ENSMUSG00000042626
ENSMUSG00000048004	ENSMUSG00000073856
ENSMUSG00000086171	ENSMUSG00000004952
ENSMUSG00000054383	ENSMUSG00000058099
ENSMUSG00000079685	ENSMUSG00000022323
ENSMUSG00000066705	ENSMUSG00000025353
ENSMUSG00000040653	ENSMUSG00000050088
ENSMUSG00000028312	ENSMUSG00000029552
ENSMUSG00000037217	ENSMUSG00000024952
ENSMUSG00000029212	ENSMUSG00000001300
ENSMUSG00000025507	ENSMUSG00000005881
ENSMUSG00000051220	ENSMUSG00000027332
ENSMUSG00000040187	ENSMUSG00000030871
ENSMUSG00000056004	ENSMUSG00000006732
ENSMUSG00000058589	ENSMUSG00000028709
ENSMUSG00000037653	ENSMUSG00000054723
ENSMUSG00000039809	ENSMUSG00000036941
ENSMUSG00000089429	ENSMUSG00000025314
ENSMUSG00000000125	ENSMUSG00000002778
ENSMUSG00000040570	ENSMUSG00000051483
ENSMUSG00000062510	ENSMUSG00000025534
ENSMUSG00000049511	ENSMUSG00000003123
ENSMUSG00000097406	ENSMUSG00000034908
ENSMUSG00000093656	ENSMUSG00000026031
ENSMUSG00000078307	ENSMUSG00000043993
ENSMUSG00000029581	ENSMUSG00000019579
ENSMUSG00000091400	ENSMUSG00000020810
ENSMUSG00000036800	ENSMUSG00000035757
ENSMUSG00000050138	ENSMUSG00000020143
ENSMUSG00000075277	ENSMUSG00000024621
ENSMUSG00000026347	ENSMUSG00000026433
ENSMUSG00000039200	ENSMUSG00000045790
ENSMUSG00000038009	ENSMUSG00000002346
ENSMUSG00000034818	ENSMUSG00000029084
ENSMUSG00000020396	ENSMUSG00000031897
ENSMUSG00000021303	ENSMUSG00000074754
ENSMUSG00000023505	ENSMUSG00000020873
ENSMUSG00000033768	ENSMUSG00000045176
ENSMUSG00000027581	ENSMUSG00000024875
ENSMUSG00000033707	ENSMUSG00000002012
ENSMUSG00000024502	ENSMUSG00000022389
ENSMUSG00000028971	ENSMUSG00000048277
ENSMUSG00000039994	ENSMUSG00000027763
ENSMUSG00000027570	ENSMUSG00000022971
ENSMUSG00000019796	ENSMUSG00000026409
ENSMUSG00000040936	ENSMUSG00000068290
ENSMUSG00000087054	ENSMUSG00000042797
ENSMUSG00000074476	ENSMUSG00000001289
ENSMUSG00000031756	ENSMUSG00000038650
ENSMUSG00000032908	ENSMUSG00000041679
ENSMUSG00000045662	ENSMUSG00000001576
ENSMUSG00000025876	ENSMUSG00000071415
ENSMUSG00000038738	ENSMUSG00000073468
ENSMUSG00000025529	ENSMUSG00000027166
ENSMUSG00000077506	ENSMUSG00000024308
ENSMUSG00000034206	ENSMUSG00000074671
ENSMUSG00000027220	ENSMUSG00000030987
ENSMUSG00000097399	ENSMUSG00000038900
ENSMUSG00000039774	ENSMUSG00000028383
ENSMUSG00000018983	ENSMUSG00000039474
ENSMUSG00000024530	ENSMUSG00000003458
ENSMUSG00000025983	ENSMUSG00000089665
ENSMUSG00000022619	ENSMUSG00000049303
ENSMUSG00000038070	ENSMUSG00000071856
ENSMUSG00000064293	ENSMUSG00000048612
ENSMUSG00000091472	ENSMUSG00000037735
ENSMUSG00000069793	ENSMUSG00000019842
ENSMUSG00000056812	ENSMUSG00000029860
ENSMUSG00000035439	ENSMUSG00000027937
ENSMUSG00000024968	ENSMUSG00000021025
ENSMUSG00000096946	ENSMUSG00000031232
ENSMUSG00000050410	ENSMUSG00000037405
ENSMUSG00000019906	ENSMUSG00000025372
ENSMUSG00000044927	ENSMUSG00000003809
ENSMUSG00000062296	ENSMUSG00000042050
ENSMUSG00000043557	ENSMUSG00000074916
ENSMUSG00000022048	ENSMUSG00000093594
ENSMUSG00000054423	ENSMUSG00000052837
ENSMUSG00000034145	ENSMUSG00000025203
ENSMUSG00000000805	ENSMUSG00000085829
ENSMUSG00000022658	ENSMUSG00000034165
ENSMUSG00000003469	ENSMUSG00000026972
ENSMUSG00000021927	ENSMUSG00000035202
ENSMUSG00000005373	ENSMUSG00000027474
ENSMUSG00000022441	ENSMUSG00000003363
ENSMUSG00000043789	ENSMUSG00000024911
ENSMUSG00000085837	ENSMUSG00000041809
ENSMUSG00000093405	ENSMUSG00000028024
ENSMUSG00000006651	ENSMUSG00000030168
ENSMUSG00000074240	ENSMUSG00000036305
ENSMUSG00000038523	ENSMUSG00000042293
ENSMUSG00000097535	ENSMUSG00000044442
ENSMUSG00000032586	ENSMUSG00000034858
ENSMUSG00000096977	ENSMUSG00000071654
ENSMUSG00000033904	ENSMUSG00000078317
ENSMUSG00000002190	ENSMUSG00000026923
ENSMUSG00000041859	ENSMUSG00000026090
ENSMUSG00000079410	ENSMUSG00000042473
ENSMUSG00000071547	ENSMUSG00000034226
ENSMUSG00000068101	ENSMUSG00000027611
ENSMUSG00000038252	ENSMUSG00000032527
ENSMUSG00000074001	ENSMUSG00000074892
ENSMUSG00000047495	ENSMUSG00000019732
ENSMUSG00000061298	ENSMUSG00000022359
ENSMUSG00000042750	ENSMUSG00000025732
ENSMUSG00000087303	ENSMUSG00000041895
ENSMUSG00000023940	ENSMUSG00000034308
ENSMUSG00000024795	ENSMUSG00000026094
ENSMUSG00000051703	ENSMUSG00000021477
ENSMUSG00000055732	ENSMUSG00000028121
ENSMUSG00000007944	ENSMUSG00000074824
ENSMUSG00000026188	ENSMUSG00000023805
ENSMUSG00000087261	ENSMUSG00000001240
ENSMUSG00000034656	ENSMUSG00000079144
ENSMUSG00000041235	ENSMUSG00000043556
ENSMUSG00000010154	ENSMUSG00000033467
ENSMUSG00000000759	ENSMUSG00000041881
ENSMUSG00000031303	ENSMUSG00000095407
ENSMUSG00000025161	ENSMUSG00000024487
ENSMUSG00000026514	ENSMUSG00000064341
ENSMUSG00000014602	ENSMUSG00000028923
ENSMUSG00000024791	ENSMUSG00000038167
ENSMUSG00000038047	ENSMUSG00000055850
ENSMUSG00000038486	ENSMUSG00000097318
ENSMUSG00000051159	ENSMUSG00000052353
ENSMUSG00000039632	ENSMUSG00000022150
ENSMUSG00000024660	ENSMUSG00000070692
ENSMUSG00000031027	ENSMUSG00000033114
ENSMUSG00000059791	ENSMUSG00000000555
ENSMUSG00000041729	ENSMUSG00000035697
ENSMUSG00000039904	ENSMUSG00000027706
ENSMUSG00000045348	ENSMUSG00000031283
ENSMUSG00000010044	ENSMUSG00000038023
ENSMUSG00000051599	ENSMUSG00000045934
ENSMUSG00000095836	ENSMUSG00000032263
ENSMUSG00000050875	ENSMUSG00000029616
ENSMUSG00000048814	ENSMUSG00000086448
ENSMUSG00000021391	ENSMUSG00000021846
ENSMUSG00000097368	ENSMUSG00000023043
ENSMUSG00000091055	ENSMUSG00000045930
ENSMUSG00000036768	ENSMUSG00000049775
ENSMUSG00000021707	ENSMUSG00000027210
ENSMUSG00000029811	ENSMUSG00000085207
ENSMUSG00000039546	ENSMUSG00000004996
ENSMUSG00000039298	ENSMUSG00000026748
ENSMUSG00000002870	ENSMUSG00000086443
ENSMUSG00000024154	ENSMUSG00000022587
ENSMUSG00000057706	ENSMUSG00000003528
ENSMUSG00000044576	ENSMUSG00000026511
ENSMUSG00000045440	ENSMUSG00000049922
ENSMUSG00000049916	ENSMUSG00000020359
ENSMUSG00000055629	ENSMUSG00000008193
ENSMUSG00000063239	ENSMUSG00000055546
ENSMUSG00000078490	ENSMUSG00000007867
ENSMUSG00000023039	ENSMUSG00000032508
ENSMUSG00000066279	ENSMUSG00000028189
ENSMUSG00000030638	ENSMUSG00000096974
ENSMUSG00000028845	ENSMUSG00000026663
ENSMUSG00000030134	ENSMUSG00000036273
ENSMUSG00000032899	ENSMUSG00000039037
ENSMUSG00000027834	ENSMUSG00000042961
ENSMUSG00000039579	ENSMUSG00000034707
ENSMUSG00000022055	ENSMUSG00000020952
ENSMUSG00000037568	ENSMUSG00000040855
ENSMUSG00000097709	ENSMUSG00000051285
ENSMUSG00000057897	ENSMUSG00000028048
ENSMUSG00000022375	ENSMUSG00000068457
ENSMUSG00000009551	ENSMUSG00000041841
ENSMUSG00000074651	ENSMUSG00000032757
ENSMUSG00000028078	ENSMUSG00000028466
ENSMUSG00000009216	ENSMUSG00000028161
ENSMUSG00000025738	ENSMUSG00000022900
ENSMUSG00000041020	ENSMUSG00000056629
ENSMUSG00000027965	ENSMUSG00000023348
ENSMUSG00000062168	ENSMUSG00000020386
ENSMUSG00000037474	ENSMUSG00000036138
ENSMUSG00000037143	ENSMUSG00000048371
ENSMUSG00000079414	ENSMUSG00000039496
ENSMUSG00000037313	ENSMUSG00000000386
ENSMUSG00000091747	ENSMUSG00000026315
ENSMUSG00000037386	ENSMUSG00000014791
ENSMUSG00000089789	ENSMUSG00000047414
ENSMUSG00000031144	ENSMUSG00000058806
ENSMUSG00000027316	ENSMUSG00000079491
ENSMUSG00000000028	ENSMUSG00000037148
ENSMUSG00000037946	ENSMUSG00000010142
ENSMUSG00000002068	ENSMUSG00000079418
ENSMUSG00000051910	ENSMUSG00000021340
ENSMUSG00000051235	ENSMUSG00000097617
ENSMUSG00000068221	ENSMUSG00000054676
ENSMUSG00000022945	ENSMUSG00000060224
ENSMUSG00000041544	ENSMUSG00000031668
ENSMUSG00000028289	ENSMUSG00000048402
ENSMUSG00000054934	ENSMUSG00000064367
ENSMUSG00000086416	ENSMUSG00000028407
ENSMUSG00000027323	ENSMUSG00000024594
ENSMUSG00000020436	ENSMUSG00000036502
ENSMUSG00000061991	ENSMUSG00000039648
ENSMUSG00000048895	ENSMUSG00000040828
ENSMUSG00000032297	ENSMUSG00000079507
ENSMUSG00000021379	ENSMUSG00000032604
ENSMUSG00000028524	ENSMUSG00000021814
ENSMUSG00000031629	ENSMUSG00000030881
ENSMUSG00000024793	ENSMUSG00000021186
ENSMUSG00000028747	ENSMUSG00000070737
ENSMUSG00000030528	ENSMUSG00000029832
ENSMUSG00000026587	ENSMUSG00000031438
ENSMUSG00000072980	ENSMUSG00000022892
ENSMUSG00000025912	ENSMUSG00000036820
ENSMUSG00000028587	ENSMUSG00000074793
ENSMUSG00000045967	ENSMUSG00000042501
ENSMUSG00000053025	ENSMUSG00000035279
ENSMUSG00000092448	ENSMUSG00000042116
ENSMUSG00000085583	ENSMUSG00000041515
ENSMUSG00000007207	ENSMUSG00000004837
ENSMUSG00000071324	ENSMUSG00000018995
ENSMUSG00000024912	ENSMUSG00000073664
ENSMUSG00000005883	ENSMUSG00000048240
ENSMUSG00000048012	ENSMUSG00000033021
ENSMUSG00000084904	ENSMUSG00000041372
ENSMUSG00000026669	ENSMUSG00000024799
ENSMUSG00000031837	ENSMUSG00000022235
ENSMUSG00000034918	ENSMUSG00000014846
ENSMUSG00000021620	ENSMUSG00000024608
ENSMUSG00000066191	ENSMUSG00000043017
ENSMUSG00000043230	ENSMUSG00000075010
ENSMUSG00000097326	ENSMUSG00000097346
ENSMUSG00000058975	ENSMUSG00000025212
ENSMUSG00000053552	ENSMUSG00000082815
ENSMUSG00000034402	ENSMUSG00000009108
ENSMUSG00000041406	ENSMUSG00000034616
ENSMUSG00000049804	ENSMUSG00000023186
ENSMUSG00000069265	ENSMUSG00000027957
ENSMUSG00000055235	ENSMUSG00000001794
ENSMUSG00000028441	ENSMUSG00000024646
ENSMUSG00000079396	ENSMUSG00000049791
ENSMUSG00000020037	ENSMUSG00000032261
ENSMUSG00000041673	ENSMUSG00000007036
ENSMUSG00000052613	ENSMUSG00000097093
ENSMUSG00000052584	ENSMUSG00000032123
ENSMUSG00000005237	ENSMUSG00000017057
ENSMUSG00000028876	ENSMUSG00000016534
ENSMUSG00000011589	ENSMUSG00000070605
ENSMUSG00000002835	ENSMUSG00000022175
ENSMUSG00000037171	ENSMUSG00000063838
ENSMUSG00000029245	ENSMUSG00000038422
ENSMUSG00000071341	ENSMUSG00000006731
ENSMUSG00000028484	ENSMUSG00000097487
ENSMUSG00000020639	ENSMUSG00000029175
ENSMUSG00000006678	ENSMUSG00000038121
ENSMUSG00000045657	ENSMUSG00000025193
ENSMUSG00000022773	ENSMUSG00000029452
ENSMUSG00000049620	ENSMUSG00000024327
ENSMUSG00000055134	ENSMUSG00000073599
ENSMUSG00000035606	ENSMUSG00000015542
ENSMUSG00000085826	ENSMUSG00000055041
ENSMUSG00000038305	ENSMUSG00000058396
ENSMUSG00000042978	ENSMUSG00000028862
ENSMUSG00000063021	ENSMUSG00000035158
ENSMUSG00000039814	ENSMUSG00000041538
ENSMUSG00000090691	ENSMUSG00000001751
ENSMUSG00000062252	ENSMUSG00000040540
ENSMUSG00000094910	ENSMUSG00000019487
ENSMUSG00000039154	ENSMUSG00000060730
ENSMUSG00000024034	ENSMUSG00000025650
ENSMUSG00000045273	ENSMUSG00000034037
ENSMUSG00000072437	ENSMUSG00000070972
ENSMUSG00000020051	ENSMUSG00000040158
ENSMUSG00000075307	ENSMUSG00000032246
ENSMUSG00000031284	ENSMUSG00000046949
ENSMUSG00000030757	ENSMUSG00000023191
ENSMUSG00000026274	ENSMUSG00000034957
ENSMUSG00000022054	ENSMUSG00000021226
ENSMUSG00000030077	ENSMUSG00000000359
ENSMUSG00000097225	ENSMUSG00000000340
ENSMUSG00000097227	ENSMUSG00000020520
ENSMUSG00000074637	ENSMUSG00000027637
ENSMUSG00000022602	ENSMUSG00000059857
ENSMUSG00000074220	ENSMUSG00000020733
ENSMUSG00000042029	ENSMUSG00000086847
ENSMUSG00000019214	ENSMUSG00000038828
ENSMUSG00000037492	ENSMUSG00000096145
ENSMUSG00000092074	ENSMUSG00000016481
ENSMUSG00000037428	ENSMUSG00000048058
ENSMUSG00000000531	ENSMUSG00000030108
ENSMUSG00000067356	ENSMUSG00000056116
ENSMUSG00000021087	ENSMUSG00000070305
ENSMUSG00000033061	ENSMUSG00000022544
ENSMUSG00000033031	ENSMUSG00000050973
ENSMUSG00000057058	ENSMUSG00000029762
ENSMUSG00000023236	ENSMUSG00000026956
ENSMUSG00000025272	ENSMUSG00000086784
ENSMUSG00000020642	ENSMUSG00000024371
ENSMUSG00000051678	ENSMUSG00000022952
ENSMUSG00000023908	ENSMUSG00000029311
ENSMUSG00000030669	ENSMUSG00000036775
ENSMUSG00000069910	ENSMUSG00000023206
ENSMUSG00000015709	ENSMUSG00000085704
ENSMUSG00000020333	ENSMUSG00000051669
ENSMUSG00000085223	ENSMUSG00000073490
ENSMUSG00000082568	ENSMUSG00000035493
ENSMUSG00000020014	ENSMUSG00000050912
ENSMUSG00000020734	ENSMUSG00000031015
ENSMUSG00000032338	ENSMUSG00000015846
ENSMUSG00000056758	ENSMUSG00000078572
ENSMUSG00000049649	ENSMUSG00000024782
ENSMUSG00000034391	ENSMUSG00000040543
ENSMUSG00000064225	ENSMUSG00000041143
ENSMUSG00000090098	ENSMUSG00000050621
ENSMUSG00000093908	ENSMUSG00000052151
ENSMUSG00000072066	ENSMUSG00000043924
ENSMUSG00000034488	ENSMUSG00000027217
ENSMUSG00000050473	ENSMUSG00000027248
ENSMUSG00000074508	ENSMUSG00000044952
ENSMUSG00000031428	ENSMUSG00000068877
ENSMUSG00000033597	ENSMUSG00000026688
ENSMUSG00000022360	ENSMUSG00000039480
ENSMUSG00000047307	ENSMUSG00000037813
ENSMUSG00000053368	ENSMUSG00000028047
ENSMUSG00000062309	ENSMUSG00000067370
ENSMUSG00000065191	ENSMUSG00000020521
ENSMUSG00000044667	ENSMUSG00000003814
ENSMUSG00000027314	ENSMUSG00000025402
ENSMUSG00000069814	ENSMUSG00000040229
ENSMUSG00000028937	ENSMUSG00000055341
ENSMUSG00000097102	ENSMUSG00000014599
ENSMUSG00000025577	ENSMUSG00000042659
ENSMUSG00000089809	ENSMUSG00000033207
ENSMUSG00000004099	ENSMUSG00000000530
ENSMUSG00000026640	ENSMUSG00000090733
ENSMUSG00000006587	ENSMUSG00000021070
ENSMUSG00000029343	ENSMUSG00000047866
ENSMUSG00000034161	ENSMUSG00000032380
ENSMUSG00000036882	ENSMUSG00000037072
ENSMUSG00000039716	ENSMUSG00000026489
ENSMUSG00000028438	ENSMUSG00000034243
ENSMUSG00000087159	ENSMUSG00000045665
ENSMUSG00000028931	ENSMUSG00000038280
ENSMUSG00000032113	ENSMUSG00000018143
ENSMUSG00000025746	ENSMUSG00000032754
ENSMUSG00000034467	ENSMUSG00000029778
ENSMUSG00000075553	ENSMUSG00000024168
ENSMUSG00000031980	ENSMUSG00000024978
ENSMUSG00000068122	ENSMUSG00000087165
ENSMUSG00000021714	ENSMUSG00000070960
ENSMUSG00000056258	ENSMUSG00000047731
ENSMUSG00000007646	ENSMUSG00000026712
ENSMUSG00000085705	ENSMUSG00000030102
ENSMUSG00000027201	ENSMUSG00000063605
ENSMUSG00000032400	ENSMUSG00000032596
ENSMUSG00000086806	ENSMUSG00000002204
ENSMUSG00000021572	ENSMUSG00000090841
ENSMUSG00000020042	ENSMUSG00000025225
ENSMUSG00000010086	ENSMUSG00000048497
ENSMUSG00000062542	ENSMUSG00000042737
ENSMUSG00000054457	ENSMUSG00000021120
ENSMUSG00000070577	ENSMUSG00000031521
ENSMUSG00000005410	ENSMUSG00000060032
ENSMUSG00000017550	ENSMUSG00000002983
ENSMUSG00000094628	ENSMUSG00000024843
ENSMUSG00000008482	ENSMUSG00000043998
ENSMUSG00000006585	ENSMUSG00000078974
ENSMUSG00000018865	ENSMUSG00000043165
ENSMUSG00000040554	ENSMUSG00000043964
ENSMUSG00000027966	ENSMUSG00000019320
ENSMUSG00000070291	ENSMUSG00000036461
ENSMUSG00000029673	ENSMUSG00000019088
ENSMUSG00000046449	ENSMUSG00000049037
ENSMUSG00000087343	ENSMUSG00000021054
ENSMUSG00000081669	ENSMUSG00000057054
ENSMUSG00000082163	ENSMUSG00000074649
ENSMUSG00000075270	ENSMUSG00000011658
ENSMUSG00000047910	ENSMUSG00000020656
ENSMUSG00000029431	ENSMUSG00000030605
ENSMUSG00000030641	ENSMUSG00000037613
ENSMUSG00000041817	ENSMUSG00000020357
ENSMUSG00000084950	ENSMUSG00000028128
ENSMUSG00000022342	ENSMUSG00000038712
ENSMUSG00000000037	ENSMUSG00000033059
ENSMUSG00000002006	ENSMUSG00000067212
ENSMUSG00000025665	ENSMUSG00000024588
ENSMUSG00000026779	ENSMUSG00000038467
ENSMUSG00000029687	ENSMUSG00000047907
ENSMUSG00000014592	ENSMUSG00000026581
ENSMUSG00000094651	ENSMUSG00000019810
ENSMUSG00000044499	ENSMUSG00000023030
ENSMUSG00000016028	ENSMUSG00000039942
ENSMUSG00000027959	ENSMUSG00000030530
ENSMUSG00000073733	ENSMUSG00000021124
ENSMUSG00000034349	ENSMUSG00000021375
ENSMUSG00000042734	ENSMUSG00000039682
ENSMUSG00000066513	ENSMUSG00000053094
ENSMUSG00000083700	ENSMUSG00000062963
ENSMUSG00000035561	ENSMUSG00000000253
ENSMUSG00000071362	ENSMUSG00000051319
ENSMUSG00000059060	ENSMUSG00000090136
ENSMUSG00000049281	ENSMUSG00000034744
ENSMUSG00000021256	ENSMUSG00000032513
ENSMUSG00000048230	ENSMUSG00000021094
ENSMUSG00000089853	ENSMUSG00000020102
ENSMUSG00000054717	ENSMUSG00000069633
ENSMUSG00000020867	ENSMUSG00000052934
ENSMUSG00000023349	ENSMUSG00000055681
ENSMUSG00000048078	ENSMUSG00000064267
ENSMUSG00000035678	ENSMUSG00000031958
ENSMUSG00000090534	ENSMUSG00000023143
ENSMUSG00000042581	ENSMUSG00000018906
ENSMUSG00000029570	ENSMUSG00000073633
ENSMUSG00000085407	ENSMUSG00000024074
ENSMUSG00000047003	ENSMUSG00000068226
ENSMUSG00000093858	ENSMUSG00000069682
ENSMUSG00000027203	ENSMUSG00000057103
ENSMUSG00000074480	ENSMUSG00000036256
ENSMUSG00000031104	ENSMUSG00000023826
ENSMUSG00000028693	ENSMUSG00000096968
ENSMUSG00000051062	ENSMUSG00000057880
ENSMUSG00000040231	ENSMUSG00000002289
ENSMUSG00000027811	ENSMUSG00000060703
ENSMUSG00000027939	ENSMUSG00000054263
ENSMUSG00000056394	ENSMUSG00000037847
ENSMUSG00000020908	ENSMUSG00000034903
ENSMUSG00000039661	ENSMUSG00000097321
ENSMUSG00000033419	ENSMUSG00000024937
ENSMUSG00000004031	ENSMUSG00000053158
ENSMUSG00000029861	ENSMUSG00000025792
ENSMUSG00000024211	ENSMUSG00000020448
ENSMUSG00000043419	ENSMUSG00000004473
ENSMUSG00000029126	ENSMUSG00000025969
ENSMUSG00000062184	ENSMUSG00000037306
ENSMUSG00000038292	ENSMUSG00000002279
ENSMUSG00000051146	ENSMUSG00000071074
ENSMUSG00000086596	ENSMUSG00000030589
ENSMUSG00000036699	ENSMUSG00000031216
ENSMUSG00000027246	ENSMUSG00000020009
ENSMUSG00000045763	ENSMUSG00000026648
ENSMUSG00000085603	ENSMUSG00000021610
ENSMUSG00000052212	ENSMUSG00000085615
ENSMUSG00000047904	ENSMUSG00000057778
ENSMUSG00000022523	ENSMUSG00000028672
ENSMUSG00000044014	ENSMUSG00000058070
ENSMUSG00000075266	ENSMUSG00000032458
ENSMUSG00000039556	ENSMUSG00000028015
ENSMUSG00000057182	ENSMUSG00000034088
ENSMUSG00000037995	ENSMUSG00000021779
ENSMUSG00000031329	ENSMUSG00000039646
ENSMUSG00000024030	ENSMUSG00000004035
ENSMUSG00000025154	ENSMUSG00000022676
ENSMUSG00000034990	ENSMUSG00000025359
ENSMUSG00000003863	ENSMUSG00000039910
ENSMUSG00000024521	ENSMUSG00000039063
ENSMUSG00000040658	ENSMUSG00000051007
ENSMUSG00000027950	ENSMUSG00000027993
ENSMUSG00000096472	ENSMUSG00000035637
ENSMUSG00000038180	ENSMUSG00000025348
ENSMUSG00000063522	ENSMUSG00000033530
ENSMUSG00000030523	ENSMUSG00000002885
ENSMUSG00000030091	ENSMUSG00000026077
ENSMUSG00000027855	ENSMUSG00000034993
ENSMUSG00000034329	ENSMUSG00000068874
ENSMUSG00000040035	ENSMUSG00000073405
ENSMUSG00000029283	ENSMUSG00000024402
ENSMUSG00000044783	ENSMUSG00000028860
ENSMUSG00000074461	ENSMUSG00000045725
ENSMUSG00000060988	ENSMUSG00000057454
ENSMUSG00000022076	ENSMUSG00000016494
ENSMUSG00000092071	ENSMUSG00000020585
ENSMUSG00000061702	ENSMUSG00000031425
ENSMUSG00000014837	ENSMUSG00000044881
ENSMUSG00000056476	ENSMUSG00000032121
ENSMUSG00000022432	ENSMUSG00000040006
ENSMUSG00000001525	ENSMUSG00000037295
ENSMUSG00000062380	ENSMUSG00000015852
ENSMUSG00000041165	ENSMUSG00000018909
ENSMUSG00000074657	ENSMUSG00000020964
ENSMUSG00000063445	ENSMUSG00000027953
ENSMUSG00000045498	ENSMUSG00000058174
ENSMUSG00000026764	ENSMUSG00000079017
ENSMUSG00000067608	ENSMUSG00000031812
ENSMUSG00000028654	ENSMUSG00000034035
ENSMUSG00000044788	ENSMUSG00000018821
ENSMUSG00000038010	ENSMUSG00000025171
ENSMUSG00000034551	ENSMUSG00000039103
ENSMUSG00000093846	ENSMUSG00000029735
ENSMUSG00000043753	ENSMUSG00000018659
ENSMUSG00000048330	ENSMUSG00000087259
ENSMUSG00000069308	ENSMUSG00000063455
ENSMUSG00000006930	ENSMUSG00000025381
ENSMUSG00000064672	ENSMUSG00000035642
ENSMUSG00000034310	ENSMUSG00000058914
ENSMUSG00000087213	ENSMUSG00000028223
ENSMUSG00000073753	ENSMUSG00000054716
ENSMUSG00000034023	ENSMUSG00000031532
ENSMUSG00000074785	ENSMUSG00000024193
ENSMUSG00000039628	ENSMUSG00000086714
ENSMUSG00000020684	ENSMUSG00000028182
ENSMUSG00000050368	ENSMUSG00000046768
ENSMUSG00000022021	ENSMUSG00000028378
ENSMUSG00000028909	ENSMUSG00000040666
ENSMUSG00000020649	ENSMUSG00000073489
ENSMUSG00000076431	ENSMUSG00000062456
ENSMUSG00000070331	ENSMUSG00000048163
ENSMUSG00000028602	ENSMUSG00000061669
ENSMUSG00000021198	ENSMUSG00000026223
ENSMUSG00000022833	ENSMUSG00000019768
ENSMUSG00000023868	ENSMUSG00000048200
ENSMUSG00000022762	ENSMUSG00000019791
ENSMUSG00000037188	ENSMUSG00000079057
ENSMUSG00000081137	ENSMUSG00000055301
ENSMUSG00000020415	ENSMUSG00000025887
ENSMUSG00000021047	ENSMUSG00000087397
ENSMUSG00000054662	ENSMUSG00000020325
ENSMUSG00000030110	ENSMUSG00000026740
ENSMUSG00000064731	ENSMUSG00000020932
ENSMUSG00000038368	ENSMUSG00000028108
ENSMUSG00000037991	ENSMUSG00000038203
ENSMUSG00000022240	ENSMUSG00000042010
ENSMUSG00000005640	ENSMUSG00000073555
ENSMUSG00000031340	ENSMUSG00000048965
ENSMUSG00000079722	ENSMUSG00000047642
ENSMUSG00000067206	ENSMUSG00000003531
ENSMUSG00000024044	ENSMUSG00000026335
ENSMUSG00000072214	ENSMUSG00000042333
ENSMUSG00000047033	ENSMUSG00000036632
ENSMUSG00000086291	ENSMUSG00000089687
ENSMUSG00000005045	ENSMUSG00000017737
ENSMUSG00000048416	ENSMUSG00000031666
ENSMUSG00000036766	ENSMUSG00000015083
ENSMUSG00000041147	ENSMUSG00000030538
ENSMUSG00000053465	ENSMUSG00000025950
ENSMUSG00000097537	ENSMUSG00000020698
ENSMUSG00000027635	ENSMUSG00000044145
ENSMUSG00000005800	ENSMUSG00000040249
ENSMUSG00000074863	ENSMUSG00000046280
ENSMUSG00000002297	ENSMUSG00000046727
ENSMUSG00000020086	ENSMUSG00000032060
ENSMUSG00000068246	ENSMUSG00000034563
ENSMUSG00000038233	ENSMUSG00000003032
ENSMUSG00000068196	ENSMUSG00000043448
ENSMUSG00000025395	ENSMUSG00000024960
ENSMUSG00000026556	ENSMUSG00000027746
ENSMUSG00000025747	ENSMUSG00000037652
ENSMUSG00000015968	ENSMUSG00000058443
ENSMUSG00000050035	ENSMUSG00000056498
ENSMUSG00000057228	ENSMUSG00000023800
ENSMUSG00000027102	ENSMUSG00000026637
ENSMUSG00000051278	ENSMUSG00000018669
ENSMUSG00000068923	ENSMUSG00000003518
ENSMUSG00000046854	ENSMUSG00000020553
ENSMUSG00000021983	ENSMUSG00000036225
ENSMUSG00000054162	ENSMUSG00000010660
ENSMUSG00000080737	ENSMUSG00000037129
ENSMUSG00000044164	ENSMUSG00000063171
ENSMUSG00000005958	ENSMUSG00000038648
ENSMUSG00000085419	ENSMUSG00000005465
ENSMUSG00000067071	ENSMUSG00000053835
ENSMUSG00000021569	ENSMUSG00000025825
ENSMUSG00000085995	ENSMUSG00000036879
ENSMUSG00000041245	ENSMUSG00000028532
ENSMUSG00000042182	ENSMUSG00000023982
ENSMUSG00000029910	ENSMUSG00000089812
ENSMUSG00000065952	ENSMUSG00000029528
ENSMUSG00000025401	ENSMUSG00000041548
ENSMUSG00000072235	ENSMUSG00000038781
ENSMUSG00000063887	ENSMUSG00000097039
ENSMUSG00000031443	ENSMUSG00000033429
ENSMUSG00000054459	ENSMUSG00000032575
ENSMUSG00000025515	ENSMUSG00000031255
ENSMUSG00000037108	ENSMUSG00000063931
ENSMUSG00000051067	ENSMUSG00000037594
ENSMUSG00000022421	ENSMUSG00000027642
ENSMUSG00000079550	ENSMUSG00000047123
ENSMUSG00000085936	ENSMUSG00000036611
ENSMUSG00000084885	ENSMUSG00000028487
ENSMUSG00000086187	ENSMUSG00000060586
ENSMUSG00000040125	ENSMUSG00000089855
ENSMUSG00000044288	ENSMUSG00000035934
ENSMUSG00000086796	ENSMUSG00000039670
ENSMUSG00000014852	ENSMUSG00000031328
ENSMUSG00000040563	ENSMUSG00000087444
ENSMUSG00000032087	ENSMUSG00000056131
ENSMUSG00000050914	ENSMUSG00000026649
ENSMUSG00000021700	ENSMUSG00000031969
ENSMUSG00000015829	ENSMUSG00000048779
ENSMUSG00000021071	ENSMUSG00000054414
ENSMUSG00000042233	ENSMUSG00000040690
ENSMUSG00000073164	ENSMUSG00000026548
ENSMUSG00000019831	ENSMUSG00000049313
ENSMUSG00000052516	ENSMUSG00000018800
ENSMUSG00000021287	ENSMUSG00000029772
ENSMUSG00000034687	ENSMUSG00000039427
ENSMUSG00000097887	ENSMUSG00000032265
ENSMUSG00000029591	ENSMUSG00000033306
ENSMUSG00000033826	ENSMUSG00000020570
ENSMUSG00000036907	ENSMUSG00000015981
ENSMUSG00000058729	ENSMUSG00000028062
ENSMUSG00000043342	ENSMUSG00000032878
ENSMUSG00000057716	ENSMUSG00000040370
ENSMUSG00000024301	ENSMUSG00000052688
ENSMUSG00000000686	ENSMUSG00000040264
ENSMUSG00000085016	ENSMUSG00000085360
ENSMUSG00000097640	ENSMUSG00000001348
ENSMUSG00000020092	ENSMUSG00000048458
ENSMUSG00000091997	ENSMUSG00000026586
ENSMUSG00000028758	ENSMUSG00000019478
ENSMUSG00000066129	ENSMUSG00000044197
ENSMUSG00000007440	ENSMUSG00000030325
ENSMUSG00000022369	ENSMUSG00000031504
ENSMUSG00000025574	ENSMUSG00000090207
ENSMUSG00000054409	ENSMUSG00000031570
ENSMUSG00000020492	ENSMUSG00000053746
ENSMUSG00000086587	ENSMUSG00000050671
ENSMUSG00000008461	ENSMUSG00000055210
ENSMUSG00000087110	ENSMUSG00000039908
ENSMUSG00000022525	ENSMUSG00000006169
ENSMUSG00000082469	ENSMUSG00000018012
ENSMUSG00000037161	ENSMUSG00000024340
ENSMUSG00000028059	ENSMUSG00000002064
ENSMUSG00000091423	ENSMUSG00000066233
ENSMUSG00000041216	ENSMUSG00000044080
ENSMUSG00000029730	ENSMUSG00000031387
ENSMUSG00000073184	ENSMUSG00000025036
ENSMUSG00000083397	ENSMUSG00000035878
ENSMUSG00000025758	ENSMUSG00000029659
ENSMUSG00000047220	ENSMUSG00000096215
ENSMUSG00000041986	ENSMUSG00000022261
ENSMUSG00000009097	ENSMUSG00000097440
ENSMUSG00000073802	ENSMUSG00000041378
ENSMUSG00000023032	ENSMUSG00000028565
ENSMUSG00000029363	ENSMUSG00000031133
ENSMUSG00000040929	ENSMUSG00000038170
ENSMUSG00000032782	ENSMUSG00000033068
ENSMUSG00000030393	ENSMUSG00000041650
ENSMUSG00000091387	ENSMUSG00000002845
ENSMUSG00000079388	ENSMUSG00000025823
ENSMUSG00000059323	ENSMUSG00000033955
ENSMUSG00000082305	ENSMUSG00000090084
ENSMUSG00000085049	ENSMUSG00000074466
ENSMUSG00000033615	ENSMUSG00000062991
ENSMUSG00000018554	ENSMUSG00000027999
ENSMUSG00000031391	ENSMUSG00000032232
ENSMUSG00000020598	ENSMUSG00000022550
ENSMUSG00000043458	ENSMUSG00000040466
ENSMUSG00000028066	ENSMUSG00000049751
ENSMUSG00000054728	ENSMUSG00000038457
ENSMUSG00000025977	ENSMUSG00000060716
ENSMUSG00000024691	ENSMUSG00000055653
ENSMUSG00000040274	ENSMUSG00000030352
ENSMUSG00000053626	ENSMUSG00000040723
ENSMUSG00000024299	ENSMUSG00000030930
ENSMUSG00000024014	ENSMUSG00000020326
ENSMUSG00000056854	ENSMUSG00000028717
ENSMUSG00000009292	ENSMUSG00000021222
ENSMUSG00000020658	ENSMUSG00000030653
ENSMUSG00000035459	ENSMUSG00000087593
ENSMUSG00000072966	ENSMUSG00000040043
ENSMUSG00000042379	ENSMUSG00000002308
ENSMUSG00000032940	ENSMUSG00000015568
ENSMUSG00000052581	ENSMUSG00000041801
ENSMUSG00000024736	ENSMUSG00000020282
ENSMUSG00000035390	ENSMUSG00000022508
ENSMUSG00000030340	ENSMUSG00000038217
ENSMUSG00000028527	ENSMUSG00000055980
ENSMUSG00000035914	ENSMUSG00000036002
ENSMUSG00000036912	ENSMUSG00000031505
ENSMUSG00000039824	ENSMUSG00000027997
ENSMUSG00000040710	ENSMUSG00000018340
ENSMUSG00000036111	ENSMUSG00000080058
ENSMUSG00000000579	ENSMUSG00000021592
ENSMUSG00000054976	ENSMUSG00000019102
ENSMUSG00000037664	ENSMUSG00000029070
ENSMUSG00000031448	ENSMUSG00000040883
ENSMUSG00000056145	ENSMUSG00000038803
ENSMUSG00000097173	ENSMUSG00000045730
ENSMUSG00000062859	ENSMUSG00000038692
ENSMUSG00000029291	ENSMUSG00000064346
ENSMUSG00000086127	ENSMUSG00000072694
ENSMUSG00000046463	ENSMUSG00000031431
ENSMUSG00000028950	ENSMUSG00000097236
ENSMUSG00000046709	ENSMUSG00000021248
ENSMUSG00000045414	ENSMUSG00000042284
ENSMUSG00000053641	ENSMUSG00000075254
ENSMUSG00000025375	ENSMUSG00000008682
ENSMUSG00000078747	ENSMUSG00000028864
ENSMUSG00000029658	ENSMUSG00000021384
ENSMUSG00000080850	ENSMUSG00000028019
ENSMUSG00000045751	ENSMUSG00000072568
ENSMUSG00000079517	ENSMUSG00000006205
ENSMUSG00000062248	ENSMUSG00000029810
ENSMUSG00000041658	ENSMUSG00000041079
ENSMUSG00000055003	ENSMUSG00000021213
ENSMUSG00000027329	ENSMUSG00000049307
ENSMUSG00000057346	ENSMUSG00000041959
ENSMUSG00000053442	ENSMUSG00000057123
ENSMUSG00000030069	ENSMUSG00000041119
ENSMUSG00000040387	ENSMUSG00000034041
ENSMUSG00000019961	ENSMUSG00000026342
ENSMUSG00000024518	ENSMUSG00000073557
ENSMUSG00000051323	ENSMUSG00000028713
ENSMUSG00000097461	ENSMUSG00000031090
ENSMUSG00000037843	ENSMUSG00000025504
ENSMUSG00000097858	ENSMUSG00000037341
ENSMUSG00000074505	ENSMUSG00000032311
ENSMUSG00000047586	ENSMUSG00000034295
ENSMUSG00000029660	ENSMUSG00000020034
ENSMUSG00000097526	ENSMUSG00000069045
ENSMUSG00000020641	ENSMUSG00000028273
ENSMUSG00000090340	ENSMUSG00000036103
ENSMUSG00000022012	ENSMUSG00000049744
ENSMUSG00000042808	ENSMUSG00000026389
ENSMUSG00000044968	ENSMUSG00000028186
ENSMUSG00000022814	ENSMUSG00000043635
ENSMUSG00000025478	ENSMUSG00000028497
ENSMUSG00000041141	ENSMUSG00000084329
ENSMUSG00000028631	ENSMUSG00000024420
ENSMUSG00000097520	ENSMUSG00000055396
ENSMUSG00000027399	ENSMUSG00000043943
ENSMUSG00000005220	ENSMUSG00000064307
ENSMUSG00000050677	ENSMUSG00000025510
ENSMUSG00000043015	ENSMUSG00000097799
ENSMUSG00000090115	ENSMUSG00000023781
ENSMUSG00000030978	ENSMUSG00000025484
ENSMUSG00000024558	ENSMUSG00000024887
ENSMUSG00000031066	ENSMUSG00000052560
ENSMUSG00000030657	ENSMUSG00000005763
ENSMUSG00000056755	ENSMUSG00000076258
ENSMUSG00000030303	ENSMUSG00000028036
ENSMUSG00000055745	ENSMUSG00000054404
ENSMUSG00000027603	ENSMUSG00000024197
ENSMUSG00000063704	ENSMUSG00000068551
ENSMUSG00000020847	ENSMUSG00000025902
ENSMUSG00000043068	ENSMUSG00000029059
ENSMUSG00000044770	ENSMUSG00000040424
ENSMUSG00000054752	ENSMUSG00000018796
ENSMUSG00000073197	ENSMUSG00000028028
ENSMUSG00000017740	ENSMUSG00000033721
ENSMUSG00000038151	ENSMUSG00000002602
ENSMUSG00000030254	ENSMUSG00000010609
ENSMUSG00000045689	ENSMUSG00000037278
ENSMUSG00000019986	ENSMUSG00000075704
ENSMUSG00000024727	ENSMUSG00000061048
ENSMUSG00000085236	ENSMUSG00000021065
ENSMUSG00000028194	ENSMUSG00000049288
ENSMUSG00000071181	ENSMUSG00000066438
ENSMUSG00000030124	ENSMUSG00000087331
ENSMUSG00000032289	ENSMUSG00000034108
ENSMUSG00000097760	ENSMUSG00000025648
ENSMUSG00000042195	ENSMUSG00000030556
ENSMUSG00000031616	ENSMUSG00000033684
ENSMUSG00000073434	ENSMUSG00000033192
ENSMUSG00000035226	ENSMUSG00000082908
ENSMUSG00000091844	ENSMUSG00000036880
ENSMUSG00000021057	ENSMUSG00000078995
ENSMUSG00000074281	ENSMUSG00000044352
ENSMUSG00000000317	ENSMUSG00000021892
ENSMUSG00000020635	ENSMUSG00000032440
ENSMUSG00000000627	ENSMUSG00000024055
ENSMUSG00000024331	ENSMUSG00000031963
ENSMUSG00000042476	ENSMUSG00000028838
ENSMUSG00000070802	ENSMUSG00000003420
ENSMUSG00000028919	ENSMUSG00000023011
ENSMUSG00000026211	ENSMUSG00000026864
ENSMUSG00000085527	ENSMUSG00000042647
ENSMUSG00000020032	ENSMUSG00000017446
ENSMUSG00000055069	ENSMUSG00000024661
ENSMUSG00000056679	ENSMUSG00000024376
ENSMUSG00000079277	ENSMUSG00000028269
ENSMUSG00000039748	ENSMUSG00000050382
ENSMUSG00000087620	ENSMUSG00000021242
ENSMUSG00000032839	ENSMUSG00000025647
ENSMUSG00000010021	ENSMUSG00000029859
ENSMUSG00000029822	ENSMUSG00000041945
ENSMUSG00000022070	ENSMUSG00000037426
ENSMUSG00000027342	ENSMUSG00000044062
ENSMUSG00000063011	ENSMUSG00000056429
ENSMUSG00000096701	ENSMUSG00000028794
ENSMUSG00000043747	ENSMUSG00000025016
ENSMUSG00000028551	ENSMUSG00000036528
ENSMUSG00000079537	ENSMUSG00000015363
ENSMUSG00000023755	ENSMUSG00000043770
ENSMUSG00000052949	ENSMUSG00000003282
ENSMUSG00000097796	ENSMUSG00000040147
ENSMUSG00000053113	ENSMUSG00000037347
ENSMUSG00000035067	ENSMUSG00000016356
ENSMUSG00000043648	ENSMUSG00000090164
ENSMUSG00000026163	ENSMUSG00000072812
ENSMUSG00000091183	ENSMUSG00000078201
ENSMUSG00000062074	ENSMUSG00000032806
ENSMUSG00000097226	ENSMUSG00000028469
ENSMUSG00000028360	ENSMUSG00000056313
ENSMUSG00000037593	ENSMUSG00000030149
ENSMUSG00000054115	ENSMUSG00000029098
ENSMUSG00000062961	ENSMUSG00000025006
ENSMUSG00000064115	ENSMUSG00000028545
ENSMUSG00000067242	ENSMUSG00000039208
ENSMUSG00000046572	ENSMUSG00000026473
ENSMUSG00000069808	ENSMUSG00000025937
ENSMUSG00000045589	ENSMUSG00000027878
ENSMUSG00000022673	ENSMUSG00000007837
ENSMUSG00000028614	ENSMUSG00000059588
ENSMUSG00000037126	ENSMUSG00000021509
ENSMUSG00000039697	ENSMUSG00000050732
ENSMUSG00000040860	ENSMUSG00000020777
ENSMUSG00000063810	ENSMUSG00000021000
ENSMUSG00000019843	ENSMUSG00000073478
ENSMUSG00000042439	ENSMUSG00000091586
ENSMUSG00000070323	ENSMUSG00000014905
ENSMUSG00000028402	ENSMUSG00000018999
ENSMUSG00000036185	ENSMUSG00000030351
ENSMUSG00000021534	ENSMUSG00000053819
ENSMUSG00000033987	ENSMUSG00000019066
ENSMUSG00000085093	ENSMUSG00000060376
ENSMUSG00000007021	ENSMUSG00000031788
ENSMUSG00000021608	ENSMUSG00000067878
ENSMUSG00000091712	ENSMUSG00000039005
ENSMUSG00000030411	ENSMUSG00000026437
ENSMUSG00000094614	ENSMUSG00000005947
ENSMUSG00000050926	ENSMUSG00000040212
ENSMUSG00000069272	ENSMUSG00000025616
ENSMUSG00000029757	ENSMUSG00000052062
ENSMUSG00000059089	ENSMUSG00000054733
ENSMUSG00000057406	ENSMUSG00000048581
ENSMUSG00000033152	ENSMUSG00000005823
ENSMUSG00000038644	ENSMUSG00000061353
ENSMUSG00000045532	ENSMUSG00000050730
ENSMUSG00000078653	ENSMUSG00000007030
ENSMUSG00000071735	ENSMUSG00000078670
ENSMUSG00000044628	ENSMUSG00000046215
ENSMUSG00000025237	ENSMUSG00000098168
ENSMUSG00000023909	ENSMUSG00000047281
ENSMUSG00000085030	ENSMUSG00000037235
ENSMUSG00000033900	ENSMUSG00000040612
ENSMUSG00000097103	ENSMUSG00000048833
ENSMUSG00000037224	ENSMUSG00000042644
ENSMUSG00000028373	ENSMUSG00000021994
ENSMUSG00000048138	ENSMUSG00000011382
ENSMUSG00000058013	ENSMUSG00000031778
ENSMUSG00000000197	ENSMUSG00000027287
ENSMUSG00000040721	ENSMUSG00000017754
ENSMUSG00000068962	ENSMUSG00000090150
ENSMUSG00000019301	ENSMUSG00000055912
ENSMUSG00000004360	ENSMUSG00000040848
ENSMUSG00000041912	ENSMUSG00000032369
ENSMUSG00000027883	ENSMUSG00000031402
ENSMUSG00000020974	ENSMUSG00000040219
ENSMUSG00000049555	ENSMUSG00000051212
ENSMUSG00000001986	ENSMUSG00000022174
ENSMUSG00000061411	ENSMUSG00000045980
ENSMUSG00000040312	ENSMUSG00000014077
ENSMUSG00000032985	ENSMUSG00000019899
ENSMUSG00000090564	ENSMUSG00000024921
ENSMUSG00000049357	ENSMUSG00000021223
ENSMUSG00000038456	ENSMUSG00000028270
ENSMUSG00000034275	ENSMUSG00000044737
ENSMUSG00000000942	ENSMUSG00000035064
ENSMUSG00000009394	ENSMUSG00000063558
ENSMUSG00000022881	ENSMUSG00000030055
ENSMUSG00000057335	ENSMUSG00000029338
ENSMUSG00000077565	ENSMUSG00000053886
ENSMUSG00000042499	ENSMUSG00000037638
ENSMUSG00000061589	ENSMUSG00000001418
ENSMUSG00000073158	ENSMUSG00000091476
ENSMUSG00000013155	ENSMUSG00000039234
ENSMUSG00000059810	ENSMUSG00000034573
ENSMUSG00000027490	ENSMUSG00000057969
ENSMUSG00000031934	ENSMUSG00000038156
ENSMUSG00000027833	ENSMUSG00000085749
ENSMUSG00000038555	ENSMUSG00000033268
ENSMUSG00000023911	ENSMUSG00000035227
ENSMUSG00000030543	ENSMUSG00000029195
ENSMUSG00000021811	ENSMUSG00000085175
ENSMUSG00000097503	ENSMUSG00000055639
ENSMUSG00000020661	ENSMUSG00000038393
ENSMUSG00000049184	ENSMUSG00000089661
ENSMUSG00000014773	ENSMUSG00000024818
ENSMUSG00000039231	ENSMUSG00000090394
ENSMUSG00000039270	ENSMUSG00000031376
ENSMUSG00000069755	ENSMUSG00000041633
ENSMUSG00000046387	ENSMUSG00000027165
ENSMUSG00000045007	ENSMUSG00000002504
ENSMUSG00000085665	ENSMUSG00000037060
ENSMUSG00000052713	ENSMUSG00000007891
ENSMUSG00000054978	ENSMUSG00000027822
ENSMUSG00000086605	ENSMUSG00000028476
ENSMUSG00000021255	ENSMUSG00000030772
ENSMUSG00000086015	ENSMUSG00000025283
ENSMUSG00000026322	ENSMUSG00000083086
ENSMUSG00000085767	ENSMUSG00000086839
ENSMUSG00000035024	ENSMUSG00000057143
ENSMUSG00000028896	ENSMUSG00000019158
ENSMUSG00000033361	ENSMUSG00000034382
ENSMUSG00000069094	ENSMUSG00000022965
ENSMUSG00000028347	ENSMUSG00000020017
ENSMUSG00000028483	ENSMUSG00000021508
ENSMUSG00000026475	ENSMUSG00000039680
ENSMUSG00000072875	ENSMUSG00000019935
ENSMUSG00000044716	ENSMUSG00000085037
ENSMUSG00000054720	ENSMUSG00000020154
ENSMUSG00000035121	ENSMUSG00000057176
ENSMUSG00000027544	ENSMUSG00000001105
ENSMUSG00000074782	ENSMUSG00000039831
ENSMUSG00000049556	ENSMUSG00000026304
ENSMUSG00000039713	ENSMUSG00000028949
ENSMUSG00000058153	ENSMUSG00000033446
ENSMUSG00000059229	ENSMUSG00000045664
ENSMUSG00000002032	ENSMUSG00000046818
ENSMUSG00000030032	ENSMUSG00000056492
ENSMUSG00000028549	ENSMUSG00000029231
ENSMUSG00000032186	ENSMUSG00000036904
ENSMUSG00000094595	ENSMUSG00000025464
ENSMUSG00000050545	ENSMUSG00000040254
ENSMUSG00000051934	ENSMUSG00000021033
ENSMUSG00000043903	ENSMUSG00000075705
ENSMUSG00000041180	ENSMUSG00000023411
ENSMUSG00000001930	ENSMUSG00000021903
ENSMUSG00000041220	ENSMUSG00000053898
ENSMUSG00000074867	ENSMUSG00000030847
ENSMUSG00000022960	ENSMUSG00000008136
ENSMUSG00000048347	ENSMUSG00000029499
ENSMUSG00000050910	ENSMUSG00000023915
ENSMUSG00000045062	ENSMUSG00000070720
ENSMUSG00000044022	ENSMUSG00000060962
ENSMUSG00000044906	ENSMUSG00000032554
ENSMUSG00000042066	ENSMUSG00000032673
ENSMUSG00000047146	ENSMUSG00000068523
ENSMUSG00000021288	ENSMUSG00000031156
ENSMUSG00000040680	ENSMUSG00000043953
ENSMUSG00000083816	ENSMUSG00000021895
ENSMUSG00000025041	ENSMUSG00000057337
ENSMUSG00000051435	ENSMUSG00000037548
ENSMUSG00000029919	ENSMUSG00000032359
ENSMUSG00000026708	ENSMUSG00000097514
ENSMUSG00000043300	ENSMUSG00000018166
ENSMUSG00000024579	ENSMUSG00000048120
ENSMUSG00000025358	ENSMUSG00000024247
ENSMUSG00000047181	ENSMUSG00000078532
ENSMUSG00000041540	ENSMUSG00000032489
ENSMUSG00000032666	ENSMUSG00000031024
ENSMUSG00000031697	ENSMUSG00000044139
ENSMUSG00000059939	ENSMUSG00000033542
ENSMUSG00000061607	ENSMUSG00000075420
ENSMUSG00000032507	ENSMUSG00000032492
ENSMUSG00000036040	ENSMUSG00000035239
ENSMUSG00000028560	ENSMUSG00000049686
ENSMUSG00000021262	ENSMUSG00000072941
ENSMUSG00000022415	ENSMUSG00000025130
ENSMUSG00000032258	ENSMUSG00000040447
ENSMUSG00000097515	ENSMUSG00000020225
ENSMUSG00000013921	ENSMUSG00000059898
ENSMUSG00000042498	ENSMUSG00000042677
ENSMUSG00000017390	ENSMUSG00000007805
ENSMUSG00000006715	ENSMUSG00000085112
ENSMUSG00000020654	ENSMUSG00000029309
ENSMUSG00000074136	ENSMUSG00000039168
ENSMUSG00000064061	ENSMUSG00000022838
ENSMUSG00000026494	ENSMUSG00000032231
ENSMUSG00000020900	ENSMUSG00000040359
ENSMUSG00000042606	ENSMUSG00000025170
ENSMUSG00000048644	ENSMUSG00000063873
ENSMUSG00000038740	ENSMUSG00000066687
ENSMUSG00000085295	ENSMUSG00000041423
ENSMUSG00000031290	ENSMUSG00000009566
ENSMUSG00000024891	ENSMUSG00000022103
ENSMUSG00000027983	ENSMUSG00000003541
ENSMUSG00000038390	ENSMUSG00000022330
ENSMUSG00000069662	ENSMUSG00000027803
ENSMUSG00000051486	ENSMUSG00000029161
ENSMUSG00000097322	ENSMUSG00000041361
ENSMUSG00000018169	ENSMUSG00000041695
ENSMUSG00000048038	ENSMUSG00000049907
ENSMUSG00000024105	ENSMUSG00000079547
ENSMUSG00000032740	ENSMUSG00000037541
ENSMUSG00000003070	ENSMUSG00000084949
ENSMUSG00000028005	ENSMUSG00000054474
ENSMUSG00000050538	ENSMUSG00000038085
ENSMUSG00000068428	ENSMUSG00000055401
ENSMUSG00000040003	ENSMUSG00000038615
ENSMUSG00000068744	ENSMUSG00000020715
ENSMUSG00000033970	ENSMUSG00000051124
ENSMUSG00000027748	ENSMUSG00000029407
ENSMUSG00000004642	ENSMUSG00000038181
ENSMUSG00000029862	ENSMUSG00000031543
ENSMUSG00000042097	ENSMUSG00000024085
ENSMUSG00000039934	ENSMUSG00000040462
ENSMUSG00000045008	ENSMUSG00000031938
ENSMUSG00000014786	ENSMUSG00000031517
ENSMUSG00000022449	ENSMUSG00000022594
ENSMUSG00000006403	ENSMUSG00000032717
ENSMUSG00000034686	ENSMUSG00000095115
ENSMUSG00000032251	ENSMUSG00000033960
ENSMUSG00000079497	ENSMUSG00000026778
ENSMUSG00000031028	ENSMUSG00000034872
ENSMUSG00000089235	ENSMUSG00000027298
ENSMUSG00000073485	ENSMUSG00000039221
ENSMUSG00000020599	ENSMUSG00000024807
ENSMUSG00000054679	ENSMUSG00000024150
ENSMUSG00000086568	ENSMUSG00000002257
ENSMUSG00000071636	ENSMUSG00000032584
ENSMUSG00000002341	ENSMUSG00000006386
ENSMUSG00000026904	ENSMUSG00000006010
ENSMUSG00000061533	ENSMUSG00000025475
ENSMUSG00000053192	ENSMUSG00000039783
ENSMUSG00000027670	ENSMUSG00000058656
ENSMUSG00000092229	ENSMUSG00000037455
ENSMUSG00000039545	ENSMUSG00000036144
ENSMUSG00000043251	ENSMUSG00000032042
ENSMUSG00000029410	ENSMUSG00000027224
ENSMUSG00000008129	ENSMUSG00000032366
ENSMUSG00000048520	ENSMUSG00000027208
ENSMUSG00000021098	ENSMUSG00000005803
ENSMUSG00000018362	ENSMUSG00000076435
ENSMUSG00000078651	ENSMUSG00000021591
ENSMUSG00000036030	ENSMUSG00000075410
ENSMUSG00000038884	ENSMUSG00000037606
ENSMUSG00000043388	ENSMUSG00000020669
ENSMUSG00000051065	ENSMUSG00000032702
ENSMUSG00000052180	ENSMUSG00000036814
ENSMUSG00000019888	ENSMUSG00000074577
ENSMUSG00000040473	ENSMUSG00000002043
ENSMUSG00000071719	ENSMUSG00000036278
ENSMUSG00000025221	ENSMUSG00000056666
ENSMUSG00000015090	ENSMUSG00000050248
ENSMUSG00000005338	ENSMUSG00000026546
ENSMUSG00000034610	ENSMUSG00000032714
ENSMUSG00000053930	ENSMUSG00000030786
ENSMUSG00000072421	ENSMUSG00000027624
ENSMUSG00000031527	ENSMUSG00000001918
ENSMUSG00000085329	ENSMUSG00000029162
ENSMUSG00000026765	ENSMUSG00000021880
ENSMUSG00000020638	ENSMUSG00000022575
ENSMUSG00000022237	ENSMUSG00000028369
ENSMUSG00000073179	ENSMUSG00000025779
ENSMUSG00000062075	ENSMUSG00000024866
ENSMUSG00000036745	ENSMUSG00000015980
ENSMUSG00000023495	ENSMUSG00000026255
ENSMUSG00000086350	ENSMUSG00000022769
ENSMUSG00000051242	ENSMUSG00000014158
ENSMUSG00000056043	ENSMUSG00000024399
ENSMUSG00000024330	ENSMUSG00000031486
ENSMUSG00000035566	ENSMUSG00000054659
ENSMUSG00000003934	ENSMUSG00000044551
ENSMUSG00000070476	ENSMUSG00000043126
ENSMUSG00000028884	ENSMUSG00000038195
ENSMUSG00000050107	ENSMUSG00000069378
ENSMUSG00000097452	ENSMUSG00000051343
ENSMUSG00000073678	ENSMUSG00000000440
ENSMUSG00000041272	ENSMUSG00000033863
ENSMUSG00000038126	ENSMUSG00000041012
ENSMUSG00000054555	ENSMUSG00000028699
ENSMUSG00000034612	ENSMUSG00000038756
ENSMUSG00000046613	ENSMUSG00000074065
ENSMUSG00000006362	ENSMUSG00000070498
ENSMUSG00000042694	ENSMUSG00000029923
ENSMUSG00000048915	ENSMUSG00000025026
ENSMUSG00000050855	ENSMUSG00000082534
ENSMUSG00000022978	ENSMUSG00000056144
ENSMUSG00000030789	ENSMUSG00000022570
ENSMUSG00000029307	ENSMUSG00000021922
ENSMUSG00000051537	ENSMUSG00000021646
ENSMUSG00000023827	ENSMUSG00000032179
ENSMUSG00000038984	ENSMUSG00000097462
ENSMUSG00000007850	ENSMUSG00000051726
ENSMUSG00000041238	ENSMUSG00000078234
ENSMUSG00000035198	ENSMUSG00000019188
ENSMUSG00000087700	ENSMUSG00000030287
ENSMUSG00000038718	ENSMUSG00000032718
ENSMUSG00000086075	ENSMUSG00000025185
ENSMUSG00000004267	ENSMUSG00000052397
ENSMUSG00000092060	ENSMUSG00000038872
ENSMUSG00000032641	ENSMUSG00000020123
ENSMUSG00000020737	ENSMUSG00000030802
ENSMUSG00000032968	ENSMUSG00000027422
ENSMUSG00000068452	ENSMUSG00000034959
ENSMUSG00000079523	ENSMUSG00000040350
ENSMUSG00000026630	ENSMUSG00000019779
ENSMUSG00000030107	ENSMUSG00000030515
ENSMUSG00000022489	ENSMUSG00000056870
ENSMUSG00000097915	ENSMUSG00000025701
ENSMUSG00000030075	ENSMUSG00000033308
ENSMUSG00000038533	ENSMUSG00000016427
ENSMUSG00000092412	ENSMUSG00000027457
ENSMUSG00000087479	ENSMUSG00000051008
ENSMUSG00000097429	ENSMUSG00000063286
ENSMUSG00000087523	ENSMUSG00000024140
ENSMUSG00000020312	ENSMUSG00000026414
ENSMUSG00000027242	ENSMUSG00000032383
ENSMUSG00000094392	ENSMUSG00000050014
ENSMUSG00000091089	ENSMUSG00000001020
ENSMUSG00000039058	ENSMUSG00000093553
ENSMUSG00000097230	ENSMUSG00000052821
ENSMUSG00000039963	ENSMUSG00000030555
ENSMUSG00000027160	ENSMUSG00000047150
ENSMUSG00000028444	ENSMUSG00000064179
ENSMUSG00000027397	ENSMUSG00000026471
ENSMUSG00000002489	ENSMUSG00000032698
ENSMUSG00000036565	ENSMUSG00000032402
ENSMUSG00000003038	ENSMUSG00000029373
ENSMUSG00000085642	ENSMUSG00000020072
ENSMUSG00000038552	ENSMUSG00000022108
ENSMUSG00000085696	ENSMUSG00000056938
ENSMUSG00000018411	ENSMUSG00000035834
ENSMUSG00000031876	ENSMUSG00000010051
ENSMUSG00000047959	ENSMUSG00000049521
ENSMUSG00000020660	ENSMUSG00000039461
ENSMUSG00000068854	ENSMUSG00000031700
ENSMUSG00000042784	ENSMUSG00000097564
ENSMUSG00000031971	ENSMUSG00000027863
ENSMUSG00000074284	ENSMUSG00000046410
ENSMUSG00000024922	ENSMUSG00000023010
ENSMUSG00000033752	ENSMUSG00000071637
ENSMUSG00000090599	ENSMUSG00000072244
ENSMUSG00000028348	ENSMUSG00000045502
ENSMUSG00000025422	ENSMUSG00000046719
ENSMUSG00000048376	ENSMUSG00000030281
ENSMUSG00000045555	ENSMUSG00000041075
ENSMUSG00000039110	ENSMUSG00000039853
ENSMUSG00000079003	ENSMUSG00000087371
ENSMUSG00000050050	ENSMUSG00000024516
ENSMUSG00000015222	ENSMUSG00000042747
ENSMUSG00000051627	ENSMUSG00000064120
ENSMUSG00000047844	ENSMUSG00000028457
ENSMUSG00000028159	ENSMUSG00000020439
ENSMUSG00000005233	ENSMUSG00000097328
ENSMUSG00000047773	ENSMUSG00000073386
ENSMUSG00000073130	ENSMUSG00000038150
ENSMUSG00000037032	ENSMUSG00000000159
ENSMUSG00000020297	ENSMUSG00000048647
ENSMUSG00000068299	ENSMUSG00000022091
ENSMUSG00000024378	ENSMUSG00000060063
ENSMUSG00000036186	ENSMUSG00000035778
ENSMUSG00000026675	ENSMUSG00000087014
ENSMUSG00000038482	ENSMUSG00000082100
ENSMUSG00000047696	ENSMUSG00000022817
ENSMUSG00000007783	ENSMUSG00000044678
ENSMUSG00000028519	ENSMUSG00000028801
ENSMUSG00000032397	ENSMUSG00000027335
ENSMUSG00000021815	ENSMUSG00000016995
ENSMUSG00000057729	ENSMUSG00000027347
ENSMUSG00000045201	ENSMUSG00000036854
ENSMUSG00000074865	ENSMUSG00000057137
ENSMUSG00000058799	ENSMUSG00000035376
ENSMUSG00000029029	ENSMUSG00000029776
ENSMUSG00000025082	ENSMUSG00000097056
ENSMUSG00000002992	ENSMUSG00000022468
ENSMUSG00000040276	ENSMUSG00000047462
ENSMUSG00000093910	ENSMUSG00000026430
ENSMUSG00000043183	ENSMUSG00000038286
ENSMUSG00000052407	ENSMUSG00000097789
ENSMUSG00000097165	ENSMUSG00000027820
ENSMUSG00000031530	ENSMUSG00000026870
ENSMUSG00000029371	ENSMUSG00000023092
ENSMUSG00000090108	ENSMUSG00000004044
ENSMUSG00000045903	ENSMUSG00000081049
ENSMUSG00000018379	ENSMUSG00000030518
ENSMUSG00000021196	ENSMUSG00000022528
ENSMUSG00000078588	ENSMUSG00000006310
ENSMUSG00000038347	ENSMUSG00000027004
ENSMUSG00000063428	ENSMUSG00000021981
ENSMUSG00000026134	ENSMUSG00000075033
ENSMUSG00000040037	ENSMUSG00000045005
ENSMUSG00000021611	ENSMUSG00000053398
ENSMUSG00000031659	ENSMUSG00000061878
[truncated: 2,302 more rows]
