# Supplementary material for: Identification of potential therapeutic targets in prostate cancer through a cross‐species approach
Source: EMBO Mol Med. 2018 Feb 5;10(3):e8274. doi: 10.15252/emmm.201708274 (PMC5840539; doi:10.15252/emmm.201708274)
Supplement: Supplementary file 9 — Source Data for Figure 4 [file EMMM-10-e8274-s007.zip › EMM-2017-08274_SourceDataForFigure4/EMM-2017-08274_SourceDataForFigure4E.xlsx]

## Sheet: SourceDataForFigure4E
	Negative	Nucleus only	Nucleus and cytoplasm	Cytoplasm only
CGS < 7	12	10	22	30
CGS = 7	33	15	73	96
CGS > 7	3	0	9	12
	Negative	Nucleus only	Nucleus and cytoplasm	Cytoplasm only
pT2	37	23	73	101
pT3	10	2	31	35
