# Supplementary material for: Identification of potential therapeutic targets in prostate cancer through a cross‐species approach
Source: EMBO Mol Med. 2018 Feb 5;10(3):e8274. doi: 10.15252/emmm.201708274 (PMC5840539; doi:10.15252/emmm.201708274)
Supplement: Supplementary file 9 — Source Data for Figure 4 [file EMMM-10-e8274-s007.zip › EMM-2017-08274_SourceDataForFigure4/EMM-2017-08274_SourceDataForFigure4D.xlsx]

## Sheet: SourceDataForFigure4D
	Negative	Nucleus only	Nucleus and cytoplasm	Cytoplasm only
Non-neoplastic	105	20	8	15
PIN	15	0	5	18
Tumour	50	25	107	141
