# Supplementary material for: Identification of potential therapeutic targets in prostate cancer through a cross‐species approach
Source: EMBO Mol Med. 2018 Feb 5;10(3):e8274. doi: 10.15252/emmm.201708274 (PMC5840539; doi:10.15252/emmm.201708274)
Supplement: Supplementary file 10 — Source Data for Figure 5 [file EMMM-10-e8274-s008.zip]

Archive with 14 entries (11 files):
- EMM-2017-08274_SourceDataForFigure5/
- EMM-2017-08274_SourceDataForFigure5/EMM-2017-08274_SourceDataForFigure5G.xlsx
- __MACOSX/
- __MACOSX/EMM-2017-08274_SourceDataForFigure5/
- __MACOSX/EMM-2017-08274_SourceDataForFigure5/._EMM-2017-08274_SourceDataForFigure5G.xlsx
- EMM-2017-08274_SourceDataForFigure5/EMM-2017-08274_SourceDataForFigure5C.xls
- __MACOSX/EMM-2017-08274_SourceDataForFigure5/._EMM-2017-08274_SourceDataForFigure5C.xls
- EMM-2017-08274_SourceDataForFigure5/EMM-2017-08274_SourceDataForFigure5F.xlsx
- __MACOSX/EMM-2017-08274_SourceDataForFigure5/._EMM-2017-08274_SourceDataForFigure5F.xlsx
- EMM-2017-08274_SourceDataForFigure5/EMM-2017-08274_SourceDataForFigure5E.xlsx
- __MACOSX/EMM-2017-08274_SourceDataForFigure5/._EMM-2017-08274_SourceDataForFigure5E.xlsx
- EMM-2017-08274_SourceDataForFigure5/EMM-2017-08274_SourceDataForFigure5D.xlsx
- __MACOSX/EMM-2017-08274_SourceDataForFigure5/._EMM-2017-08274_SourceDataForFigure5D.xlsx
- __MACOSX/._EMM-2017-08274_SourceDataForFigure5
