# Supplementary material for: Identification of potential therapeutic targets in prostate cancer through a cross‐species approach
Source: EMBO Mol Med. 2018 Feb 5;10(3):e8274. doi: 10.15252/emmm.201708274 (PMC5840539; doi:10.15252/emmm.201708274)
Supplement: Supplementary file 10 — Source Data for Figure 5 [file EMMM-10-e8274-s008.zip › EMM-2017-08274_SourceDataForFigure5/EMM-2017-08274_SourceDataForFigure5G.xlsx]

## Sheet: SourceDataForFigure5G
Vehicle	15 nM OTS167	30 nM OTS167	60 nM OTS167
54.4149	5.73929	0.238128	0.0602521
55.7241	5.37003	0.199008	0.0949088
59.0606	5.15217	0.201871	0.0194282
