# Supplementary material for: Identification of potential therapeutic targets in prostate cancer through a cross‐species approach
Source: EMBO Mol Med. 2018 Feb 5;10(3):e8274. doi: 10.15252/emmm.201708274 (PMC5840539; doi:10.15252/emmm.201708274)
Supplement: Supplementary file 10 — Source Data for Figure 5 [file EMMM-10-e8274-s008.zip › EMM-2017-08274_SourceDataForFigure5/EMM-2017-08274_SourceDataForFigure5C.xls]

## Sheet: Process Networks
Enrichment analysis report
Enrichment by Process Networks					Metacore OTS167 8h
#	Networks	Total	pValue	Min FDR	p-value	FDR	In Data	Network Objects from Active Data
1	Translation_Translation initiation	171	3.92076e-28	6.27322e-26	3.92076e-28	6.27322e-26	124	Casein kinase II, alpha chains, Casein kinase II, beta chain (Phosvitin), RACK1, RPS12, RPL13A, Casein kinase I delta, RPL34, RPS9, RPS15a, eIF2AK3, RPL7, PKR, eIF2B1, RPS6, Nop14, RPL23, RPL27, RPL35, RPS2, eIF1, Nop58, RENT3B, DYRK1a, eIF2B4, rpL23a, RPS3, RP40, eIF4B, eIF4H, RPS15, RPL36A, RPL21, RPL8, eIF3S5, eIF3S7, eIF3S3, eIF3S10, eIF4G1/3, RPL36, RPS4, RPS7, PAIP1, RPL37A, RPL41, eIF3S1, …
2	Cell cycle_G2-M	206	8.61455e-15	6.89164e-13	8.61455e-15	6.89164e-13	119	DNMT3B, TOP2 beta, Histone H1 testis, p38alpha (MAPK14), HCF1, Chk2, ANAPC4, 14-3-3 epsilon, UBC, TCP1-delta, Brca1, TOP1, Cyclin B, PDGF-B, Cyclin B2, GRB2, Brca2, Histone H3, TCP1-zeta-1, HUS1, PTCH1, BLM, CAP-G, PLK4 (STK18), CKS2, CAP-G/G2, U5-102 kDa, EGFR, ANAPC11, LZTS1, H-Ras, NEDD8, FOXM1, ERK1/2, 14-3-3, INCENP, BUB3, 14-3-3 gamma, Centrin-2, ETS2, Myosin II, RCC1, CAP-C, Rad50, Cyclin …
3	Transcription_mRNA processing	160	4.43392e-14	2.36476e-12	4.43392e-14	2.36476e-12	97	SIAHBP1, hnRNP A1, SNRPB (Sm-B), AUF1, Clp1, CPSF5, CRM1, hnRNP K, SRRM1, Poly(A) polymerase, Gemin4, snRNP-E, DDX23, RNMT, SAD1 (USP39), U5-102 kDa, SFRS7 (9G8), CSTF1, DHX15, RENT3B, SRp55, NSAP1, Prp8, CAPER, SMN1, hnRNP U, Cyclophilin H, SF3A3, CRN, hnRNP L, Pcf11, DDX20, CBP80, TXNL4B, Srp40, NLP-1, U1-70K, p54, SF3B14a, PABP2, SRPK1, hnRNP C, SF3B1, SNRPD1 (SMD1), hnRNP A2, BAT1 (UAP56), DD…
4	Cell cycle_S phase	149	5.05796e-13	2.02318e-11	5.05796e-13	2.02318e-11	90	RFC4, TOP2 beta, POLE1, Histone H1 testis, Chk2, MCM3, Brca1, TOP1, Cyclin B, ORC2L, Cyclin B2, CDC7, POLE4, CRM1, Separase, ORC1L, Brca2, Histone H3, SMC1, MCM4, PRIM2A, ORC3L, MCM8, DNA polymerase epsilon, CDC14a, ChAF1 subunit B, PP2A catalytic, POLA1, POLE2, FEN1, DNA ligase I, PP2A cat (alpha), p21, PDS5, BUB1, ATR, DOC-1R, Sgo1, Rad51, DNA polymerase alpha/primase, PRIM1, WRN, HP1, C-Nap1(C…
5	Cell cycle_Mitosis	179	5.503e-11	1.76096e-09	5.503e-11	1.76096e-09	99	Tubulin beta, Tubulin gamma, Karyopherin alpha 4, ANAPC4, Importin (karyopherin)-beta, EPB41, TOP1, Cyclin B, Cyclin B2, Separase, LIC-1, CAPZ beta, Histone H3, Tubulin alpha 1A, SMC1, PKR, CAP-G/G2, MAPRE2(RP1), Cyclin F, ANAPC11, MACF1, AKIP, DCTN1(p150Glued), INCENP, SPBC25, Importin (karyopherin)-alpha, BUB3, 14-3-3 gamma, Rod, RCC1, CAP-C, CAP-D2/D3, Karyopherin beta 1, CRK, CENP-C, Pin1, US…
6	Cell cycle_G1-S	163	5.21924e-08	1.3918e-06	5.21924e-08	1.3918e-06	85	Karyopherin alpha 4, Chk2, GAS1, ANAPC4, 14-3-3 epsilon, Importin (karyopherin)-beta, CDK5R1 (p35), p14ARF, Brca1, TRIP15, CRM1, GAK, HUS1, BLM, CKS2, FBXW7, ANAPC11, UHRF1, beta-TrCP, NEDD8, Cyclin D, 14-3-3, Importin (karyopherin)-alpha, JAB1, Prohibitin, 14-3-3 gamma, ETS2, CDC14a, Axin1, Karyopherin beta 1, Cyclin G1, HDAC3, p21, ATR, Rad51, SKP1, ATRIP, Cul1/Rbx1 E3 ligase, Cyclin E2, ANAPC7…
7	Proteolysis_Ubiquitin-proteasomal proteolysis	166	6.43796e-08	1.47153e-06	6.43796e-08	1.47153e-06	86	MDM4, VDU1, RAD18, UBE3C, Birc6, Cullin 5, Brca1, UBPY, SYVN1, SENP3, SPOP, RAD23A, UBE2H, Cullin 2, c-Cbl, UBE3A (E6-AP), SMURF1, STARING, RAD6, Cul5/Rbx2 E3 ligase, UBCH7, SAE1/2, TGT, PSMB5, Cezanne, PSMD11, PSMC6, Immunoproteasome (11S regulator), VCP, PSMA7, PSMC4, Cul5/Rbx1 E3 ligase, SENP2, PSME3, SAE1, PA200, E2I, PSMD10 (Gankyrin), NEDD4, PSME1, EDD, SELS, Ubiquitin, NRDP1, PSMD3, PSMD2,…
8	DNA damage_DBS repair	116	1.61953e-07	2.99396e-06	1.61953e-07	2.99396e-06	64	Casein kinase II, alpha chains, TOP2 beta, Casein kinase II, beta chain (Phosvitin), Chk2, Sirtuin, Brca1, TOP1, Brca2, MeCP2, Histone H3, HMGB1, BLM, MGMT, PP2A regulatory, Rad50, ChAF1 subunit B, PP2A catalytic, FANCL, FEN1, Sirtuin6, DNA ligase I, ATR, Casein kinase II, alpha' chain (CSNK2A2), RBBP4 (RbAp48), Rad51, WRN, ATRIP, p53BP1, Ubiquitin, PCNA, MRE11, MRN complex, EMSY, DNA ligase III,…
9	Transcription_Transcription by RNA polymerase II	159	1.6841e-07	2.99396e-06	1.6841e-07	2.99396e-06	82	TAF4B, TRRAP, TAF15, TOP1, MED9, TAFII55, DRIP130, HMGB1, ABT1, ADA2, CDK11, TCEA2, CRSP9, ASH2L, COBRA1, NCOA6 (TRBP), NELF-A, TRAP150, TAFII150, TBP, CRSP7, GCN5, RPB10, ERCC6, POLR2B, RPB6, PAF65A, TRAP230, SNAP50, VDRIP, POLR2G, SURF5, POLR2A, TAF12, TFIIH p62 subunit, TAFII28, Cyclin T2, TFIIB, DRAP1, TTF2, TCERG1 (CA150), TAF4 (TAFII130), PC2 (TIG1), TRG20, TFIID 30 kDa subunit, Cyclin H, h…
10	DNA damage_Checkpoint	124	6.17268e-07	9.87629e-06	6.17268e-07	9.87629e-06	66	RFC4, CIA/ASF1, p38alpha (MAPK14), Chk2, ANAPC4, 14-3-3 epsilon, RIF1, Brca1, Cyclin B, Cyclin B2, Separase, HUS1, SMC1, BLM, ATF-3, ANAPC11, RAD17, ERK1/2, Cyclin D, 14-3-3, 14-3-3 gamma, Rad50, BTG2, p21, ATR, TOPBP1, JNK1(MAPK8), ATRIP, p53BP1, ANAPC7, CDK6, Ubiquitin, PCNA, 14-3-3 beta/alpha, I-kB, MRE11, SKIP (Ski-interacting protein), GADD45 gamma, Wee1, SMC3, RFC3, MRN complex, Cyclin A2, …
11	Apoptosis_Apoptotic nucleus	159	1.97039e-06	2.86602e-05	1.97039e-06	2.86602e-05	79	MDM4, Histone H1 testis, HCF1, Chk2, PREG3, Cullin 5, RelA (p65 NF-kB subunit), Brca1, Separase, Histone H3, ICAD, DDX41, ROCK2, Caspase-6, Cullin 2, SMC1, c-Rel (NF-kB subunit), BLM, PKR, iASPP, ASPP1, IEX1, Histone H2B, DOCK1, Protein p8, DJ-1, Lamin A/C, Clusterin, TREX1, SGK1, Axin1, AATF (Che-1), HDAC3, Caspase-9, p21, ATR, P53DINP1a, Bcl-6, UFD2, Rad51, Rac1, IBP3, Acinus, Cullin 1, AHR, IN…
12	Translation_Regulation of initiation	127	4.46305e-06	5.41845e-05	4.46305e-06	5.41845e-05	65	Casein kinase II, alpha chains, MLCP (cat), Casein kinase II, beta chain (Phosvitin), Tiam1, p38alpha (MAPK14), PI3K cat class IA, GRB2, c-Cbl, IRS-2, PI3K cat class IA (p110-beta), IRS-1, eIF2B1, TGF-beta receptor type II, PP1-cat, EGFR, H-Ras, ERK1/2, eIF2B4, PKC-zeta, eIF4B, GSK3 alpha, MSK1/2 (RPS6KA5/4), c-Raf-1, eIF3S5, eIF3S7, eIF3S3, SOS, PP2A catalytic, eIF3S10, eIF4G1/3, G-protein alpha…
13	Cell cycle_Core	115	4.67838e-06	5.41845e-05	4.67838e-06	5.41845e-05	60	MCM3, p14ARF, TOP1, Cyclin B, ORC2L, Cyclin B2, CDC7, Separase, ORC1L, CAP-G, E2F5, MCM4, CKS2, ORC3L, MCM8, Cyclin D, DNA polymerase epsilon, INCENP, BUB3, Rod, CAP-C, CDC14a, FEN1, CENP-E, DNA ligase I, p21, BUB1, DNA polymerase alpha/primase, Aurora-A, WRN, AKAP8, CAP-E, Cyclin E2, CDK6, CDC18L (CDC6), Cyclin H, Condensin, MAD1 (mitotic checkpoint), Rb protein, Wee1, Survivin, ORC4L, p19, MCM6…
14	Signal transduction_WNT signaling	177	4.74114e-06	5.41845e-05	4.74114e-06	5.41845e-05	85	Casein kinase II, alpha chains, Casein kinase II, beta chain (Phosvitin), RhoA, p38alpha (MAPK14), TGF-beta 2, Casein kinase I delta, Calcineurin A (catalytic), B-Raf, ROCK2, FRAT1, DAAM1, Tcf(Lef), GATA-6, TGF-beta receptor type II, EGFR, G-protein alpha-i family, Lef-1, TCF7L2 (TCF4), HB-EGF, PRKAR2A, PP2A regulatory, TGF-beta, PKA-reg type II (cAMP-dependent), Axin1, PKA-reg (cAMP-dependent), …
15	Transcription_Chromatin modification	128	6.27606e-06	6.69446e-05	6.27606e-06	6.69446e-05	65	TRRAP, BAF60B, BAF53A, PML, Brca2, Histone H3, BRM, STARING, Histone H2B, BMI-1, BRG1, GCN5, BAF180, PAF65A, Histone H3.3, BAF60A, HDAC4, HDAC3, HP1 beta, LSD1, RBBP4 (RbAp48), Histone H2, CBX7, HBOA, HMG14, BAZ1B, CARM1, BAF57, EPC1, BAF155, BAF200, STO, M33, HDAC2, EMSY, Histone deacetylase class II, PCAF, BAF170, Mi-2 beta, Sirtuin5, Sirtuin7, RING1, SUZ12, PPARGC1 (PGC1-alpha), MLL3, N-CoR, D…
16	Signal transduction_Androgen receptor nuclear signaling	126	7.30787e-06	6.91585e-05	7.30787e-06	6.91585e-05	64	JMJD2A, p38alpha (MAPK14), CTDSP2 (SCP2), HEY1, Brca1, STK39, GAK, Brca2, c-Rel (NF-kB subunit), HIP1, U5-102 kDa, NCOA6 (TRBP), SMRT, APPBP2, p90RSK2(RPS6KA3), PR65-alpha, Pin1, LSD1, PP2A cat (alpha), p21, NCOA2 (GRIP1/TIF2), PIAS3, PMEPA1, IBP3, LRP16, RDH11, Kallikrein 3 (PSA), VIL2 (ezrin), FKBP5, Androgen receptor, Tip110, HBOA, Hap-1, RNF4, SVIL, BAF57, BAF155, Rb protein, STO, Calmodulin,…
17	Cytoskeleton_Spindle microtubules	109	7.34809e-06	6.91585e-05	7.34809e-06	6.91585e-05	57	Tubulin beta, Tubulin gamma, Importin (karyopherin)-beta, KIF4A, Tubulin beta 1, EPB41, Cyclin B, Cyclin B2, Separase, Tubulin alpha 1A, SMC1, CKS2, Tubulin delta, MAST1, AKIP, DCTN1(p150Glued), INCENP, Importin (karyopherin)-alpha, BUB3, Rod, RCC1, CDC14a, CENP-C, CENP-E, BUB1, Sororin, Aurora-A, TUBGCP2, RanBPM, ANAPC7, Kendrin, TUBGCP3, Condensin, MAD1 (mitotic checkpoint), Tubulin alpha, SMC3…
18	Apoptosis_Apoptotic mitochondria	77	1.14835e-05	0.000102075	1.14835e-05	0.000102075	43	Bcl-W, PI3K cat class IA, Aif, ASK1 (MAP3K5), Aven, MAP1, 14-3-3, BOK, SNAPalpha, 14-3-3 gamma, GADD34, c-Raf-1, PR65-alpha, Glutaredoxin 1, OPA1, BMF, BAD, NIP2, Bax, NIP1, BI-1, DAD-1, Glutaredoxin, Bcl-2, Beclin 1, RNF7, Mitofusin 1, CD27BP, Bcl-XL, NOXA, VDAC 1, Bcl-10, BAG-1, HSP70, BTF, Mcl-1, PUMA, Smac/Diablo, Bim, BAG-3, Cathepsin D, BFAR, FASTK
19	Cytoskeleton_Regulation of cytoskeleton rearrangement	183	1.21654e-05	0.000102446	1.21654e-05	0.000102446	86	TRIO, Plectin 1, Tubulin beta, Profilin I, Tubulin gamma, RhoA, Tiam1, Alpha-actinin 4, Drebrin, 14-3-3 epsilon, PARD3, Tubulin beta 1, EPB41, CAPZ beta, NCK1, ARP3, Tubulin alpha 1A, G-protein alpha-i family, Destrin, DOCK1, ROCK1, ERK1/2, 14-3-3, 14-3-3 gamma, Myosin II, SPTBN(spectrin1-4), Alpha-actinin, CRK, BPAG1, RDX (radixin), Spectrin beta 4, mDIA2(DIAPH3), ARF1, LIMK1, ARPC1, MyHC, Myosi…
20	Signal Transduction_Cholecystokinin signaling	106	1.4293e-05	0.000114344	1.4293e-05	0.000114344	55	RhoA, p38alpha (MAPK14), Pyk2(FAK2), LBC, G-protein alpha-12 family, GRB2, FGFR2, G-protein alpha-12, G-protein alpha-i family, H-Ras, LARG, ERK1/2, ARHGEF1 (p115RhoGEF), CaMK I, PKC-zeta, MSK1/2 (RPS6KA5/4), p90RSK2(RPS6KA3), PKA-reg (cAMP-dependent), c-Raf-1, Galpha(q)-specific peptide GPCRs, SOS, p90RSK1, FRS2, G-protein alpha-q/11, PIB4, USF1, RASA2, PKC-epsilon, Rac1, IP3 receptor, G-protein…
21	DNA damage_BER-NER repair	109	1.75059e-05	0.000133378	1.75059e-05	0.000133378	56	XAB2, RFC4, POLE1, Chk2, OGG1, NEIL3, Brca1, POLE4, RAD23A, HUS1, DNA polymerase epsilon, ERCC6, Rad50, XPC, TFIIH p62 subunit, POLE2, XPF, FEN1, DNA ligase I, MMS19L, ATR, TDG, ATRIP, p53BP1, PCNA, Cyclin H, UNG1, MutYH, XRCC1, PARP-2, MRE11, Aprataxin, RFC3, RAD23B, VPARP, MRN complex, DNA ligase III, POLD reg (p68), ATM, POLE3-POLE4 complex, RFC1, MJD (ataxin-3), MPG, XPG, XPB, XPA, TFIIH p44 …
22	Translation_Elongation-Termination	233	2.55763e-05	0.000177922	2.55763e-05	0.000177922	104	RACK1, RPS12, SRP68, 7SL RNA, eEF2, RPL13A, PI3K cat class IA, RPL34, GluProRS, RPS9, hnRNP K, RPS15a, IleRS, RPL7, RARS, RPS6, RPL23, RPL27, RPL35, RPS2, rpL23a, EMAPII, RPS3, RP40, FARSB, RPS15, RPL36A, RPL21, RPL8, GSPT2, SRP14, PheRS, RPL36, RPS4, RPS7, RPL37A, RPL41, RPL22, RPS24, FARSA, RPL3, RPS3A, eEF1A2, RPS23, RPL7A, RPL4, eEF1A1, eIF1A, RPLP2, SELB, RPL11, RPLP0, RPS10, RPS19, RPL39, R…
23	Translation_Elongation-Termination_test	233	2.55763e-05	0.000177922	2.55763e-05	0.000177922	104	RACK1, RPS12, SRP68, 7SL RNA, eEF2, RPL13A, PI3K cat class IA, RPL34, GluProRS, RPS9, hnRNP K, RPS15a, IleRS, RPL7, RARS, RPS6, RPL23, RPL27, RPL35, RPS2, rpL23a, EMAPII, RPS3, RP40, FARSB, RPS15, RPL36A, RPL21, RPL8, GSPT2, SRP14, PheRS, RPL36, RPS4, RPS7, RPL37A, RPL41, RPL22, RPS24, FARSA, RPL3, RPS3A, eEF1A2, RPS23, RPL7A, RPL4, eEF1A1, eIF1A, RPLP2, SELB, RPL11, RPLP0, RPS10, RPS19, RPL39, R…
24	Immune response_Phagosome in antigen presentation	243	3.96691e-05	0.000264461	3.96691e-05	0.000264461	107	Casein kinase II, alpha chains, Cathepsin L, Profilin I, RhoA, p38alpha (MAPK14), Pyk2(FAK2), PDIA3, ITGB1, Alpha-actinin 4, PI3K cat class IA, GRP78, HLA-B, NCK1, GRB2, ROCK2, c-Cbl, PI3K cat class IA (p110-beta), HLA-A, Lyn, DOCK1, ROCK1, PSMB5, CrkL, PSMD11, HSP90 alpha, alpha-5/beta-1 integrin, Alpha-actinin, CRK, Immunoproteasome (11S regulator), POR1, VCP, RDX (radixin), RalGDS, PSMA7, SEC6…
25	Development_Hedgehog signaling	254	4.24288e-05	0.000271545	4.24288e-05	0.000271545	111	RhoA, HEY1, SMAD5, HOXA13, GAS1, NAB2, G-protein alpha-12 family, FOXC1/2, SPOP, BMP receptor 2, GRB2, FGFR2, Sin3A, ROCK2, PTCH1, E2A, FZD6, CDK11, PI3K cat class IA (p110-beta), Nkx6.1, FBXW7, LMX1B, BMP4, MLK2(MAP3K10), G-protein alpha-i family, SIX3, Lef-1, H-Ras, beta-TrCP, Patched, BMI-1, TCF7L2 (TCF4), CNTF, ROCK1, FOXM1, ALK-2, STK36, ETS2, PRKAR2A, PKA-reg type II (cAMP-dependent), PKA-r…
26	Cytoskeleton_Actin filaments	176	5.47523e-05	0.000333645	5.47523e-05	0.000333645	81	Plectin 1, ERBIN, Profilin I, Tensin, RhoA, Tiam1, Formin, Alpha-actinin 4, Drebrin, ABLIM1, EPB41, Pacsin, CAPZ beta, NCK1, GRB2, ARP3, ROCK2, Myosin I, DAAM1, TRIPs, Destrin, Myosin Va, Troponin I, slow skeletal, ROCK1, ERK1/2, Myosin II, SPTBN(spectrin1-4), MYH10, Alpha-actinin, CRK, BPAG1, RDX (radixin), Spectrin beta 4, mDIA2(DIAPH3), Piccolo, LIMK1, ARPC1, MyHC, Myosin IXb, Rac1, MRCK, VIL2…
27	Transcription_Nuclear receptors transcriptional regulation	197	5.63027e-05	0.000333645	5.63027e-05	0.000333645	89	TR-alpha, p38alpha (MAPK14), NOR1, LXR-beta, SDP1, TAFII55, GRB2, Thyroid hormone receptor, SITPEC (ECSIT), HMGB1, UBE3A (E6-AP), VDR, CRSP9, NCOA6 (TRBP), RARgamma, SMRT, EGFR, TRAP150, H-Ras, TAFII150, TRAF6, TBP, ERK1/2, BRG1, IRAK2, RPB10, POLR2B, RPB6, TRAP230, PKA-reg (cAMP-dependent), c-Raf-1, VDRIP, POLR2G, Adenylate cyclase type I, SOS, POLR2A, PIAS2, TAFII28, TFIIB, SOS1, COUP-TF, NCOA2…
28	Signal transduction_ESR1-nuclear pathway	216	6.3611e-05	0.000363491	6.3611e-05	0.000363491	96	p38alpha (MAPK14), BLOS1, LBC, PI3K cat class IA, ZNF217, AP-2C, RelA (p65 NF-kB subunit), GRP78, CYP1B1, Brca1, SDP1, GRB2, LMO4, JunB, IRS-1, CIA, REXO4, XBP1, COBRA1, NCOA6 (TRBP), SMRT, EGFR, H-Ras, TBP, FOXM1, ERK1/2, BRG1, SAFB2, SP3, ADA, ErbB3, MGMT, CAPER, JAB1, CAD, Cyclin G2, PKA-reg (cAMP-dependent), c-Raf-1, HDAC4, Galanin, Adenylate cyclase type I, SOS, SMAD4, PIAS1, p90RSK1, BARX2,…
29	Protein folding_Response to unfolded proteins	69	0.000147156	0.000811894	0.000147156	0.000811894	37	Torsin A, GRP78, Tpr2, EDEM, eIF2AK3, HSP22, XBP1, PDI, ATF-4, P4HB, HSPA2, AIP, HSP105, HSP90 alpha, CRN, VCP, APP, UFD2, HSP90 beta, SELS, Cyclophilin 60, Calreticulin, Glutaredoxin, HSPA6, ERp44, Calnexin, UBC7, HSF2, HSP60, HSP90, CHIP, Kinesin light chain, HSP70, OSP94, DNAJC3, DNAJB2, HERP
30	Cell cycle_G1-S Growth factor regulation	195	0.000208319	0.00111103	0.000208319	0.00111103	86	SPHK1, TGF-beta 2, JAK2, cPKC (conventional), p14ARF, PI3K cat class IA, RelA (p65 NF-kB subunit), GRB2, JunB, c-Cbl, c-Rel (NF-kB subunit), IRS-2, PI3K cat class IA (p110-beta), IRS-1, Tcf(Lef), TGF-beta receptor type II, EGFR, G-protein alpha-i family, H-Ras, TCF7L2 (TCF4), ERK1/2, Cyclin D, PP2A regulatory, TGF-beta, c-Raf-1, SOS, SMAD4, PP2A catalytic, FRS2, G-protein alpha-q/11, SOS1, PP2A c…
31	Cell adhesion_Integrin-mediated cell-matrix adhesion	214	0.000221965	0.00114563	0.000221965	0.00114563	93	TRIO, Tubulin beta, Profilin I, Tensin, BETA-PIX, RhoA, alpha-8/beta-1 integrin, ITGB1, Alpha-actinin 4, PI3K cat class IA, Tubulin beta 1, ITGA8, ITGAV, GRB2, alpha-6/beta-1 integrin, ROCK2, Tubulin alpha 1A, CD81, PI3K cat class IA (p110-beta), Tcf(Lef), alpha-V/beta-1 integrin, Tetraspanin-7, H-Ras, DOCK1, ROCK1, ERK1/2, p190RhoGAP, Syndecan-4, ITGB5, alpha-5/beta-1 integrin, Alpha-actinin, CR…
32	Reproduction_FSH-beta signaling pathway	160	0.000324584	0.00162292	0.000324584	0.00162292	72	ALK-4, p38alpha (MAPK14), ARNT, Pyk2(FAK2), TGF-beta 2, SPATA2, PI3K cat class IA, DUSP5, Histone H3, IRS-2, IRS-1, RPS6, TGF-beta receptor type II, BMP4, EGFR, G-protein alpha-i family, H-Ras, ERK1/2, Cyclin D, ALK-2, PBX1/PREP1, PP2A regulatory, p90RSK2(RPS6KA3), Histone H3.3, PKA-reg (cAMP-dependent), c-Raf-1, Adenylate cyclase type I, SMAD4, PP2A catalytic, p90RSK1, SHBG, SMAD2, PBX1, p90Rsk,…
33	Protein folding_Folding in normal condition	119	0.00037322	0.00180955	0.00037322	0.00180955	56	CIA/ASF1, PPID, TCP1-delta, Calcineurin A (catalytic), Tpr2, GAK, TCP1-zeta-1, HSP22, PDI, CABIN1, HSPA2, AIP, HSP105, HSP90 alpha, FKBP12, DNAJA3 (TID1), SGTA, VBP-1, RanBP2, TCP1-gamma, GRPE2, HSP90 beta, Calcineurin B2, FKBP3, FKBP5, MM-1, FKBP10, DNAJC6, Csp, Cyclophilin 60, ST13 (Hip), HMGE, NFATC2IP, SODD, HSPA6, ERp44, TFIID, BAG-2, Cyclophilin B, HSF2, CDC37, ChAF1 subunit A, Calcineurin …
34	Development_Regulation of telomere length	53	0.000482219	0.00226927	0.000482219	0.00226927	29	hnRNP A1, PI3K cat class IA, Brca1, Rad50, PP2A catalytic, p21, RPL22, hnRNP C, CDK6, Dyskerin (NAP57), MRE11, Rb protein, MRN complex, TRF1, PKC-alpha, NOLA1 (GAR1), p130, PTOP, Ku70, Tankyrase 2, hRap1, POT1, HSP90, p16INK4, p107, c-Myc, Nibrin, p23 co-chaperone, Tankyrase 1
35	Signal Transduction_TGF-beta, GDF and Activin signaling	154	0.000498525	0.00227897	0.000498525	0.00227897	69	ALK-4, RhoA, Pyk2(FAK2), TGF-beta 2, PI3K cat class IA, BMP receptor 2, GRB2, SMURF1, IRS-1, Lefty-1, TGF-beta receptor type II, EGFR, BAMBI, Lef-1, H-Ras, ERK1/2, ALK-2, RPTPkappa, Myostatin, PP2A regulatory, Axin1, c-Raf-1, SMAD4, PP2A catalytic, p21, DAB2, SMAD2, SARA, JNK1(MAPK8), Rac1, IP3 receptor, CDK6, Epo receptor, FTase, FSRP, STAR, AP-1, SKIP (Ski-interacting protein), Calmodulin, eIF3…
36	Apoptosis_Apoptosis stimulation by external signals	144	0.000561082	0.00243533	0.000561082	0.00243533	65	ALK-4, Pyk2(FAK2), TGF-beta 2, JAK2, DR5(TNFRSF10B), LTBR(TNFRSF3), GITR, GRB2, FAN, PKC-delta, TRAF2, TGF-beta receptor type II, ASK1 (MAP3K5), H-Ras, PAK2, ERK1/2, HB-EGF, PKC-zeta, TGF-beta, c-Raf-1, SOS, SMAD4, PP2A catalytic, Caspase-9, DR6(TNFRSF21), Leptin receptor, FADD, SMAD2, MKK7 (MAP2K7), FLASH, JNK1(MAPK8), BMF, Rac1, MEK4(MAP2K4), BAD, Acid sphingomyelinase, I-kB, Shc, Bax, p120GAP,…
37	Cytoskeleton_Macropinocytosis and its regulation	85	0.00056317	0.00243533	0.00056317	0.00243533	42	Profilin I, Tiam1, JAK2, ERK5 (MAPK7), PDGF-B, GRB2, K-RAS, IRS-2, PDE3B, BAIAP2, IRS-1, EGFR, AMPK beta subunit, M-CSF receptor, H-Ras, Destrin, EHD4, AMPK alpha subunit, AMPK gamma subunit, Alpha-actinin, SOS, ANKFY1, CSF1, Leptin receptor, LIMK1, alpha-V/beta-5 integrin, Rac1, Shc, PI3K cat class IA (p110-alpha), Tubulin alpha, Profilin, Rab-7, PLC-delta 1, VAV-2, FAK1, ARF6, alpha-2/beta-1 in…
38	Signal transduction_NOTCH signaling	236	0.000649287	0.00273384	0.000649287	0.00273384	99	p38alpha (MAPK14), ARNT, HEY1, Rictor, TGF-beta 2, JAK2, PI3K cat class IA, RelA (p65 NF-kB subunit), B-Raf, PDGF-B, GRB2, E2A, c-Rel (NF-kB subunit), FZD6, CIR, BRM, FBXW7, RPS6, SMRT, TGF-beta receptor type II, EGFR, Presenilin 2, H-Ras, DVL-1, beta-TrCP, ERK1/2, Presenilin, GCN5, ErbB3, HB-EGF, FZD8, eIF4B, FZD3, TGF-beta, DIP-1, c-Raf-1, SOS, SMAD4, Jagged2, FZD4, SOS1, p21, DAB2, SMAD2, MKK7…
39	DNA damage_MMR repair	59	0.000790026	0.00324113	0.000790026	0.00324113	31	RFC4, Chk2, OGG1, DNA polymerase iota, Brca1, Brca2, MBD4, BLM, MSH3, Rad50, EXO1, ATR, MSH6, ATRIP, MLH3, p53BP1, PCNA, MutYH, MRE11, RFC3, MRN complex, POLD reg (p68), ATM, TREX2, RFC1, Brca1/Bard1, POLD reg (p50), Bard1, PMS1, Nibrin, RPA2
40	Cytoskeleton_Cytoplasmic microtubules	115	0.000977774	0.0039111	0.000977774	0.0039111	53	Tubulin beta, Tubulin gamma, RhoA, 14-3-3 epsilon, Tubulin beta 1, Tubulin alpha 1A, EMAP(EML1), CLASP1, MAPRE2(RP1), MLK2(MAP3K10), Myosin Va, Tubulin delta, MAST1, DCTN1(p150Glued), MAP7(EMAP115), mDIA2(DIAPH3), KIF13B, Dynein, axonemal, light chains, Dynein 2, cytoplasmic, heavy chain, TUBGCP2, KIF3C, MARK1, TBCE, TAO2, TUBGCP3, TBCA, KAP3, Rab-6, CLIP115, Tubulin alpha, ARHGEF2, Kinesin heavy…
41	Signal transduction_Androgen receptor signaling cross-talk	72	0.0022587	0.00881445	0.0022587	0.00881445	35	p38alpha (MAPK14), Rictor, JAK2, B-Raf, GRB2, IRS-2, TGF-beta receptor type II, EGFR, H-Ras, ERK1/2, HB-EGF, PKA-reg (cAMP-dependent), c-Raf-1, SOS, Dsh, JNK1(MAPK8), Androgen receptor, Shc, PI3K cat class IA (p110-alpha), GSK3 beta, p70 S6 kinase1, G-protein alpha-s, WNT, MDM2, CREB1, IGF-1 receptor, Beta-2 adrenergic receptor, NF-kB, SMAD3, PAK6, p38 MAPK, S5AR2, Frizzled, mTOR, TGF-beta recept…
42	Protein folding_Protein folding nucleus	58	0.00309459	0.0117889	0.00309459	0.0117889	29	Casein kinase II, alpha chains, CIA/ASF1, HCF1, AUF1, GRP78, Calcineurin A (catalytic), DJ-1, FKBP12, HDAC4, HSP70L1, Pin1, BAT1 (UAP56), RanBP2, APPL, Androgen receptor, NUB1, MM-1, MLL1 (HRX), HDAC2, Cyclophilin 60, Glutaredoxin, DNJC1, TFIID, Calcineurin A (beta), HSP90, HSP70, OSP94, CAF-1, FKBP8
43	Reproduction_Male sex differentiation	246	0.00320191	0.0119141	0.00320191	0.0119141	99	Histone H1 testis, p38alpha (MAPK14), WDR33, ITGB1, Bcl-W, GFER, STK39, BAPX1, BMP receptor 2, DAZAP1, PKR, Olfactory receptor, TMPRSS2, PKC-delta, RAD6, TGF-beta receptor type II, BMP4, EGFR, HSPA1L, H-Ras, TPT1, Tubulin delta, Patched, ERK1/2, Lamin A/C, ALK-2, Clusterin, PAFAH beta, HB-EGF, PKC-zeta, HSPA2, EWS/WT1 fusion protein, PKA-reg (cAMP-dependent), c-Raf-1, SMAD4, Jagged2, p90RSK1, ZFP…
44	Cytoskeleton_Intermediate filaments	81	0.00331845	0.0120671	0.00331845	0.0120671	38	Plectin 1, Tubulin beta, ERBIN, RhoA, MAN1, Alpha-actinin 4, Trichoplein, GRB2, ROCK2, MUNC18, Envoplakin, Myosin Va, ROCK1, Lamin A/C, 14-3-3, DCTN1(p150Glued), 14-3-3 gamma, Alpha-actinin, BPAG1, Plakophilin 1, Desmuslin, ROCK, Tubulin alpha, Keratin 14, Kinesin heavy chain, ZNF239, Lamin B1, Lamin B, Keratin 8, Nestin, Emerin, JNK(MAPK8-10), Alpha-actinin 1, Kinesin light chain, KIF5B, Fimbrin…
45	Apoptosis_Endoplasmic reticulum stress pathway	89	0.00353839	0.012581	0.00353839	0.012581	41	p38alpha (MAPK14), GRP78, Calcineurin A (catalytic), C/EBP zeta, EDEM, eIF2AK3, SOD2, TRAF2, XBP1, PP1-cat, ASK1 (MAP3K5), eIF1, ATF-4, S2P, GADD34, CREB4, eIF3S7, eIF3S3, Caspase-9, S1P, BMF, MEK4(MAP2K4), Derlin-3, I-kB, Bax, Caspase-7, NUR77, CREB3, Bcl-2, FasR(CD95), IP3R1, NOXA, JNK(MAPK8-10), eIF5, BCAP31, DNAJC3, PUMA, Bim, Derlin-2, HERP, ERP5
46	Cell adhesion_Attractive and repulsive receptors	175	0.00374928	0.013041	0.00374928	0.013041	73	RhoA, Tiam1, ITGB1, Plexin B3, PI3K cat class IA, Ephrin-B receptor 4, B-Raf, Ephrin-A1, NCK1, GRB2, alpha-6/beta-1 integrin, ROCK2, ICAM1, Ephrin-A receptor 1, PI3K cat class IA (p110-beta), AF-6, SRGAP1, MACF1, Destrin, Semaphorin 4D, LARG, ROCK1, Fer, ERK1/2, p190RhoGAP, Ephrin-A receptor 3, alpha-5/beta-1 integrin, Plexin D1, Ephrin-A receptors, c-Raf-1, CRMP2, Ephrin-B receptor 3, ITGA6, 5T4…
47	Cell adhesion_Cell junctions	162	0.00422008	0.0143662	0.00422008	0.0143662	68	Casein kinase II, alpha chains, Tubulin beta, ERBIN, BETA-PIX, Casein kinase II, beta chain (Phosvitin), RhoA, Tiam1, ITGB1, Alpha-actinin 4, 14-3-3 epsilon, PI3K cat class IA, Cingulin, Claudin-19, PARD3, MUPP1, EPB41, Desmoglein 1, ROCK2, INADL, AF-6, Tcf(Lef), CDX2, ZO-1, Alpha-1 catenin, ROCK1, Fer, ERK1/2, 14-3-3, YES, PKC-zeta, Alpha-actinin, BPAG1, Prr1, Plakophilin 1, DLG5(P-dlg), Claudin…
48	Cell cycle_Meiosis	106	0.0047426	0.0158087	0.0047426	0.0158087	47	Tubulin beta, 14-3-3 epsilon, PI3K cat class IA, PARD3, Brca1, Separase, Brca2, c-Cbl, BLM, MSH3, PP1-cat, EGFR, TBP, 14-3-3, 14-3-3 gamma, HSPA2, PP2A regulatory, Rad50, PP2A catalytic, Jagged2, ATR, TOPBP1, CTCF, Rad51, MSH6, E2I, MLH3, Ubiquitin, Cyclin H, 14-3-3 beta/alpha, XRCC1, MRE11, TOP3A, Tubulin alpha, SMC3, MRN complex, DNA ligase III, PP2A structural, ATM, NEK1, Cyclin A, PP5, FANCG,…
49	Protein folding_ER and cytoplasm	45	0.0057116	0.0186501	0.0057116	0.0186501	23	Casein kinase II, alpha chains, Torsin A, GRP78, EDEM, FKBP9, SCO1, XBP1, PDI, P4HB, VCP, APP, ERp29, FKBP3, FKBP5, PCAF, Calreticulin, Glutaredoxin, Casein kinase II, Calnexin, HSP90, Kinesin light chain, HSP70, DNAJC3
50	Reproduction_Progesterone signaling	214	0.00602161	0.0192692	0.00602161	0.0192692	86	Cathepsin L, RhoA, p38alpha (MAPK14), Chk2, PI3K cat class IA, RelA (p65 NF-kB subunit), TRRAP, Cyclin B2, GRB2, PDE3B, PI3K cat class IA (p110-beta), CKS2, Tcf(Lef), EGFR, ASK1 (MAP3K5), G-protein alpha-i family, Lef-1, H-Ras, PLC-delta, DCTN1(p150Glued), BUB3, JAB1, ADAM-TS1, PKA-reg (cAMP-dependent), PDE3, c-Raf-1, Galpha(q)-specific peptide GPCRs, Adenylate cyclase type I, SOS, p90RSK1, KIBRA…
Enrichment by Process Networks					Metacore OTS167 24h
#	Networks	Total	pValue	Min FDR	p-value	FDR	In Data	Network Objects from Active Data
1	Cell cycle_G1-S	163	3.24025e-10	3.591e-08	3.24025e-10	3.591e-08	86	Chk2, GAS1, Tuberin, ANAPC4, 14-3-3 epsilon, Importin (karyopherin)-beta, CDK5R1 (p35), E2F1/DP1 complex, NFBD1, CDK5, Brca1, TRIP15, CRM1, Cyclin D3, GAK, DP1, CKS2, E2F1, UHRF1, beta-TrCP, NEDD8, Cyclin D, SC1, 14-3-3, NOL1, MAD2b, Importin (karyopherin)-alpha, Prohibitin, 14-3-3 gamma, CDC14a, Karyopherin beta 1, Cyclin G1, HDAC3, p21, CRCM, 14-3-3 theta, Nek11, Karyopherin alpha 1, ATRIP, NFK…
2	Cell cycle_S phase	149	4.48875e-10	3.591e-08	4.48875e-10	3.591e-08	80	TOP2 beta, POLE1, Histone H1 testis, Chk2, MCM3, PTMA, E2F1/DP1 complex, NFBD1, Brca1, ORC2L, CDC7, POLE4, CRM1, Separase, DOC-1, MCM5, SMC1, DP1, MCM4, E2F1, MCM10, ORC3L, MCM8, Histone H1.5, MAD2b, CDC14a, ChAF1 subunit B, ASK (Dbf4), POLA1, POLE2, FEN1, POLD cat (p125), DNA ligase I, p21, RFC5, DOC-1R, Geminin, PRIM1, HP1, CDK1 (p34), CDK2, PCNA, CDC18L (CDC6), E2F4/DP1 complex, MCM7, SMC3, ER…
3	Cell cycle_Core	115	3.38926e-08	1.79976e-06	3.38926e-08	1.79976e-06	62	MCM3, E2F1/DP1 complex, ORC2L, CDC7, Cyclin D3, Separase, MCM5, CAP-G, E2F5, DP1, MCM4, CKS2, E2F1, MCM10, ORC3L, MCM8, CENP-H, Cyclin D, INCENP, MAD2b, Rod, CAP-C, CDC14a, ASK (Dbf4), FEN1, CENP-E, DNA ligase I, p21, E2F5/DP1 complex, Aurora-A, CDK1 (p34), Cyclin E2, CDK7, CDK2, CDC18L (CDC6), E2F4/DP1 complex, p18, MAD1 (mitotic checkpoint), MCM7, E2F2, E2F4, CDK4, ORC4L, Cyclin E, E2F2/DP1 com…
4	Transcription_Chromatin modification	128	4.4994e-08	1.79976e-06	4.4994e-08	1.79976e-06	67	Core histone deacetylase I complex, HAT1, BAF60B, BAF53A, SETDB1, HDAC11, STARING, Histone H2B, BRG1, MRGBP, Histone H2AX, BAF180, PAF65A, PRMT1, HDAC4, HDAC3, HDAC6, HDAC5, LSD1, DOT1, RERE, RBBP4 (RbAp48), MTA2, Histone H2, H2AFZ, HMG14, BAZ1B, BAF57, EPC1, BAF155, Sirtuin1, SUV39H2, DMAP1, M33, HDAC2, HMGN2, EMSY, Histone deacetylase class II, SAP18, PCAF, ING3, BAF170, RBBP7 (RbAp46), CBX8, S…
5	Cell cycle_G2-M	206	5.66811e-08	1.81379e-06	5.66811e-08	1.81379e-06	97	DNMT3B, TOP2 beta, Histone H1 testis, MEK1(MAP2K1), p38alpha (MAPK14), SAM68, HCF1, Chk2, TCP1-theta, ANAPC4, 14-3-3 epsilon, EGF, NFBD1, AKT1, Brca1, TCP1-zeta-1, CAP-G, PLK4 (STK18), CKS2, p38delta (MAPK13), CAP-G/G2, EGFR, LZTS1, NEDD8, FOXM1, 14-3-3, Histone H1.5, INCENP, PDGF-A, MAD2b, 14-3-3 gamma, CAP-C, Cyclin G2, CDC14a, CAP-D2/D3, HDAC4, Cyclin G1, DNMT3A, SOS, p90RSK1, TXNL4B, p21, 14-…
6	Apoptosis_Apoptotic nucleus	159	7.4967e-07	1.99912e-05	7.4967e-07	1.99912e-05	76	Histone H1 testis, HCF1, Chk2, PREG3, Cullin 5, Brca1, PARP-1, Separase, SIAH2, DDX41, Caspase-6, SMC1, PKR, iASPP, Apaf-1, C/EBPbeta, E2F1, IEX1, SET, Histone H2B, DOCK1, DNA-PK, Parkin, ELMO1, Lamin A/C, Clusterin, Histone H1.5, PHAP1 (pp32), Jade-1, AATF (Che-1), HDAC3, DNASE1L3, p21, Cytochrome c, P53DINP1a, Caspase-8, Acinus, Cullin 1, PDCD2, NRIF3, DAPK2, ING4, Chk1, Sirtuin1, NF-kB2 (p100)…
7	DNA damage_Checkpoint	124	1.16239e-06	2.6569e-05	1.16239e-06	2.6569e-05	62	CIA/ASF1, MEK1(MAP2K1), p38alpha (MAPK14), Chk2, ANAPC4, 14-3-3 epsilon, FOXN3, E2F1/DP1 complex, NFBD1, Brca1, Cyclin D3, Separase, SMC1, E2F1, DNA-PK, Cyclin D, 14-3-3, 14-3-3 gamma, Histone H2AX, BTG2, p21, RFC5, TOPBP1, 14-3-3 theta, ATRIP, RAD9, CDK1 (p34), CDK2, ANAPC7, PCNA, I-kB, Chk1, MRE11, GADD45 gamma, SMC3, CDK4, Cyclin A2, Cyclin E, ANAPC5, ATM, Kinase MYT1, MDM2, TFIID, GADD45 alph…
8	Cytoskeleton_Regulation of cytoskeleton rearrangement	183	1.66203e-06	3.32406e-05	1.66203e-06	3.32406e-05	84	Ankyrin 1, TRIO, Tubulin beta, Profilin I, Tubulin gamma, Alpha-actinin 4, Drebrin, 14-3-3 epsilon, Band 4.1-like protein 2, PARD3, Tubulin beta 1, EPB41, CAPZ beta, ARP3, ACK1, Frabin, DOCK1, Beta-sarcoglycan, GRAF, Protein kinase G, ELMO1, 14-3-3, 14-3-3 gamma, SPTBN(spectrin1-4), Alpha-actinin, Spectrin beta 4, mDIA2(DIAPH3), ARF1, ARPC5, LIMK1, ARPC1, MyHC, FGD1, Actin, Gelsolin, MRCK, VIL2 (…
9	Translation_Regulation of initiation	127	3.24958e-06	5.77703e-05	3.24958e-06	5.77703e-05	62	Casein kinase II, alpha chains, MLCP (cat), MEK1(MAP2K1), p38alpha (MAPK14), nAChR alpha-7, Tuberin, EGF, PI3K cat class IA, AKT1, GAB1, PI3K cat class IA (p110-beta), IRS-1, p38delta (MAPK13), eIF3S4, eIF2B1, TGF-beta receptor type II, PP1-cat, EGFR, eIF4E, eIF2B4, PKC-zeta, eIF4B, MSK1/2 (RPS6KA5/4), eIF3S5, eIF3S7, SOS, eIF3S10, eIF4A1, eIF4G1/3, G-protein alpha-q/11, MNK1, eIF3S1, eIF4G1, Cas…
10	Transcription_mRNA processing	160	1.0302e-05	0.000164831	1.0302e-05	0.000164831	73	SAM68, hnRNP A1, AUF1, CRM1, SF3B3, ALY, Poly(A) polymerase, Gemin4, hnRNP H1, DDX23, CDC2L2, SFRS7 (9G8), snRNP-F, DHX15, RENT3B, SRp55, SPF30, NSAP1, Prp8, hnRNP U, Cyclophilin H, SF3A3, RNPS1, CRN, hnRNP L, RALY, CBP80, TXNL4B, Srp40, NXF1, NXT1, PABP2, SRPK1, SFRS4, hnRNP A2, BAT1 (UAP56), SFRS9, U2AF-65, LSM3, CPSF2, LSm8, U2 snRNP A1, PRPF3, SFRS12, U5-15kD, LSM2, SFRS10, FUSIP1, LSM6, UPF3…
11	Signal transduction_ESR1-nuclear pathway	216	1.32386e-05	0.000192561	1.32386e-05	0.000192561	93	MEK1(MAP2K1), p38alpha (MAPK14), STAT5A, EGF, LBC, PI3K cat class IA, AP-2C, CYP1B1, Brca1, SDP1, REA, CYP1A1, LMO4, NCOA3 (pCIP/SRC3), IRS-1, CIA, C3, REXO4, XBP1, EGFR, Keratin 19, SET, TBP, FOXM1, BRG1, ErbB3, RBM9, CAD, NF-AT3(NFATC4), VEGF-A, Cyclin G2, PKA-reg (cAMP-dependent), HDAC4, Galanin, Adenylate cyclase type I, SOS, p90RSK1, COMT, CD21, BCAS3, p21, RIP140, NCOA2 (GRIP1/TIF2), HEXIM1…
12	DNA damage_DBS repair	116	1.46696e-05	0.000195594	1.46696e-05	0.000195594	56	Casein kinase II, alpha chains, Core histone deacetylase I complex, TOP2 beta, Chk2, Sirtuin, Brca1, MeCP2, HMGB1, DNA-PK, Histone H2AX, PP2A regulatory, ChAF1 subunit B, PNKP, FANCL, FEN1, Sirtuin6, DNA ligase I, XRCC3, DNA polymerase eta, Casein kinase II, alpha' chain (CSNK2A2), RBBP4 (RbAp48), ATRIP, PCNA, Chk1, MRE11, Sirtuin1, Rad52, EMSY, RAD54L, SMC6, PP2A structural, Sirtuin7, NMP200, AT…
13	Cell cycle_G1-S Growth factor regulation	195	1.77073e-05	0.000217936	1.77073e-05	0.000217936	85	SPHK1, MEK1(MAP2K1), TGF-beta 2, JAK2, EGF, FOXN3, PI3K cat class IA, E2F1/DP1 complex, AKT1, Cyclin D3, NF-kB2 (p52), DP1, PI3K cat class IA (p110-beta), IRS-1, E2F1, TGF-beta receptor type II, EGFR, Cyclin D, PDGF-A, PP2A regulatory, VEGF-A, TGF-beta, IKK (cat), SOS, RelB (NF-kB subunit), FRS2, G-protein alpha-q/11, p21, NFKBIA, MKK4/7, PLC-beta1, FGFR1, STAT1, MEK4(MAP2K4), CDK2, PPP2R2A, E2F4…
14	Protein folding_Protein folding nucleus	58	3.89267e-05	0.000444877	3.89267e-05	0.000444877	32	Casein kinase II, alpha chains, Core histone deacetylase I complex, CIA/ASF1, Calcineurin A (alpha), HCF1, AUF1, Calcineurin A (catalytic), FKBP4, FAF1, FKBP12, HDAC4, Pin1, SFRS4, BAT1 (UAP56), SFRS12, MLL1 (HRX), Nucleolin, HDAC2, Cyclophilin 60, Nucleophosmin, Tubulin gamma 1, RBBP7 (RbAp46), Glutaredoxin, TFIID, HDAC1, SFRS2 (SC-35), Calcineurin A (beta), HSP90, HSP70, RUVBL2, CAF-1, PSMD4
15	Cell cycle_G1-S Interleukin regulation	128	4.95583e-05	0.000528622	4.95583e-05	0.000528622	59	MEK1(MAP2K1), p38alpha (MAPK14), PI3K cat class IA, E2F1/DP1 complex, AKT1, Cyclin D3, JAK1, NF-kB2 (p52), DP1, PI3K cat class IA (p110-beta), IRS-1, E2F1, TRAF6, Cyclin D, IKK (cat), SOS, RelB (NF-kB subunit), p21, NFKBIA, STAT1, MEK4(MAP2K4), CDK2, E2F4/DP1 complex, I-kB, PI3K cat class IA (p110-alpha), AP-1, NF-kB2 (p100), p70 S6 kinase1, E2F4, SOS2, PI3K reg class IA, CDK4, Cyclin A2, IKK-alp…
16	Cytoskeleton_Cytoplasmic microtubules	115	0.000118503	0.00118503	0.000118503	0.00118503	53	DNAH5, Tubulin beta, Tubulin gamma, KATNA1, 14-3-3 epsilon, Tubulin beta 1, MAPRE2(RP1), Myosin Va, Tubulin delta, Stathmin, MKLP2, HDAC6, mDIA2(DIAPH3), Dynein, axonemal, light chains, TBCD, TUBGCP2, KIF1C, TBCE, CDK1 (p34), TCP1-alpha, TAO2, TUBGCP3, KAP3, Rab-6, KIF1A, Tubulin alpha, ARHGEF2, MAP4, Dynein, axonemal, intermediate chains, ARL3, TUBGCP6, Tubulin gamma 1, MAPRE3(EB3), CLASP2, MAP2…
17	Cell adhesion_Integrin-mediated cell-matrix adhesion	214	0.000167864	0.0015799	0.000167864	0.0015799	88	TRIO, Tubulin beta, Profilin I, ITGA1, MEK1(MAP2K1), alpha-3/beta-1 integrin, alpha-8/beta-1 integrin, ITGB1, Alpha-actinin 4, PI3K cat class IA, Tubulin beta 1, ITGA8, ITGB2, CD81, Caveolin-2, PI3K cat class IA (p110-beta), DOCK1, Syndecan-4, ITGB5, Alpha-actinin, Fibulin-2, alpha-1/beta-1 integrin, SOS, Beta-parvin, Actin cytoplasmic 2, CD9, Lpd, LIMK1, Myosin X, Fibronectin, PIP5KI, MyHC, NOV,…
18	DNA damage_BER-NER repair	109	0.000210873	0.00187442	0.000210873	0.00187442	50	XAB2, POLE1, Chk2, OGG1, NEIL3, NFBD1, Brca1, PARP-1, POLE4, RAD23A, Histone H2AX, DDB1, XPC, TFIIH p62 subunit, POLE2, XPF, FEN1, POLD cat (p125), DNA ligase I, RFC5, TDG, ATRIP, RAD9, CDK7, PCNA, UNG1, MutYH, SMUG1, PARP-2, Chk1, MRE11, DDB2, Aprataxin, POLD reg (p68), ATM, POLE3-POLE4 complex, NTH1, RFC1, RFC2, XPG, XPA, TFIIH p44 subunit, Brca1/Bard1, POLD reg (p50), SP1, Bard1, POLG cat, DNA…
19	Development_Neurogenesis_Axonal guidance	230	0.000226913	0.00191085	0.000226913	0.00191085	93	Semaphorin 3C, TRIO, MEK1(MAP2K1), Plexin A3, NEFL, ITGB1, Drebrin, Semaphorin 5A, PI3K cat class IA, PARD3, CDK5, ABLIM1, Ephrin-B receptor 4, Calcineurin A (catalytic), Ephrin-A1, cAMP-GEFI, ITGB2, Ephrin-A receptor 1, Syntenin 2, ROBO1, PP1-cat, SRGAP1, Reelin, SAC, TRAF6, Semaphorin 3B, GRAF, Ephrin-B3, L-type Ca(II) channel, alpha 1C subunit, NckAP1, p90RSK2(RPS6KA3), MYH10, PKA-reg (cAMP-de…
20	Cell cycle_Meiosis	106	0.000405785	0.00324628	0.000405785	0.00324628	48	Tubulin beta, MutSalpha complex, 14-3-3 epsilon, EGF, PI3K cat class IA, PARD3, Brca1, Separase, SIAH2, PP1-cat, EGFR, TBP, 14-3-3, 14-3-3 gamma, HSPA2, PMS2, PP2A regulatory, Jagged2, TOPBP1, 14-3-3 theta, MSH6, E2I, RAD9, CDK1 (p34), CDK7, CDK2, Chk1, MRE11, Tubulin alpha, Rad52, MSH2, SMC3, PI3K reg class IA, Tubulin gamma 1, RAD54L, PP2A structural, ATM, NEK1, Cyclin A, PP5, AKT(PKB), 14-3-3 …
21	Cell cycle_Mitosis	179	0.000447954	0.00336843	0.000447954	0.00336843	74	Tubulin beta, Tubulin gamma, KATNA1, ANAPC4, MIS12, Importin (karyopherin)-beta, EPB41, HZwint-1, Separase, LIC-1, CAPZ beta, SMC1, PKR, CAP-G/G2, MAPRE2(RP1), Cyclin F, CENP-H, INCENP, MAD2b, SPBC25, PMF1, Importin (karyopherin)-alpha, 14-3-3 gamma, Rod, CAP-C, CAP-D2/D3, Karyopherin beta 1, HDAC6, Pin1, CENP-E, MPP6, CSE1L, TACC1, Aurora-A, Actin, Karyopherin alpha 1, HP1, CDK1 (p34), ANAPC7, P…
22	DNA damage_MMR repair	59	0.000463159	0.00336843	0.000463159	0.00336843	30	MutSalpha complex, Chk2, OGG1, DNA polymerase zeta, NFBD1, DNA polymerase iota, Brca1, Histone H2AX, PMS2, EXO1, POLD cat (p125), RFC5, DNA polymerase eta, MSH6, ATRIP, PCNA, MutYH, Chk1, MRE11, DNA polymerase kappa, MSH2, POLD reg (p68), ATM, RFC1, RFC2, Brca1/Bard1, POLD reg (p50), Bard1, PMS1, RPA2
23	Cell cycle_G0-G1	71	0.000819957	0.00570405	0.000819957	0.00570405	34	E2F1/DP1 complex, E2F5, DP1, E2F1, CDK8, Ebp1, Cyclin D, POLR2A, p21, RBBP4 (RbAp48), E2F5/DP1 complex, GAS2L1, CDK1 (p34), CDK2, NEK9, E2F4/DP1 complex, p18, E2F2, E2F4, TL1A(TNFSF15), HDAC2, CDK4, KIS, E2F2/DP1 complex, PP2C alpha, p15, p130, CtBP, Cyclin D1, WT1, HDAC1, RBBP8 (CtIP), p27KIP1, Histone H1
24	Reproduction_Spermatogenesis, motility and copulation	229	0.000860238	0.00573492	0.000860238	0.00573492	90	Casein kinase II, alpha chains, MFGE8, Histone H1 testis, MEK1(MAP2K1), p38alpha (MAPK14), STAT5A, EGF, CRISP-3, AKAP3, STK39, cAMP-GEFI, DAZAP1, PKR, FKBP4, Connexin 26, TGF-beta receptor type II, Arylsulfatase A, EGFR, HSPA1L, Keratin 19, Kallikrein 4, Tissue kallikreins, Clusterin, PDGF-A, HSPA2, Histone H2AX, EWS/WT1 fusion protein, PKA-reg (cAMP-dependent), BMP7, DNMT3A, p90RSK1, FANCL, CDYL…
25	Signal transduction_WNT signaling	177	0.000916935	0.00586838	0.000916935	0.00586838	72	Casein kinase II, alpha chains, MEK1(MAP2K1), p38alpha (MAPK14), Calcineurin A (alpha), TGF-beta 2, EGF, Calcineurin A (catalytic), DAAM1, p38delta (MAPK13), GATA-6, E2F1, TGF-beta receptor type II, EGFR, PRKAR2A, WNT10A, PP2A regulatory, VEGF-A, TGF-beta, PKA-reg type II (cAMP-dependent), PKA-reg (cAMP-dependent), Adenylate cyclase type I, G-protein alpha-q/11, Casein kinase II, alpha' chain (CS…
26	Signal transduction_NOTCH signaling	236	0.00102892	0.00633184	0.00102892	0.00633184	92	MEK1(MAP2K1), p38alpha (MAPK14), TCF12, TGF-beta 2, Tuberin, JAK2, EGF, PI3K cat class IA, Raptor, Lck, E2A, HIF1A, CIR, p38delta (MAPK13), E2F1, TGF-beta receptor type II, EGFR, Presenilin 2, beta-TrCP, Presenilin 1, eIF4E, Presenilin, ErbB3, PDGF-A, FZD8, eIF4B, SKIP, WNT10A, VEGF-A, TGF-beta, HIF1A/ARNT2, SOS, Jagged2, FZD4, p21, NOTCH2, SIN1, NFKBIA, MEK4(MAP2K4), NOTCH2 (2ICD), PCNA, Lunatic…
27	Protein folding_Folding in normal condition	119	0.00129435	0.00767023	0.00129435	0.00767023	51	CIA/ASF1, Calcineurin A (alpha), TCP1-theta, PPID, MHC class II, Calcineurin A (catalytic), GAK, TCP1-zeta-1, NF-AT1(NFATC2), FKBP4, HIF1A, Endoplasmin, CABIN1, HSPA2, FKBP12, Hsc20, HSP90 beta, FKBP3, TCP1-alpha, FKBP5, CD74, DNAJC6, ERO1Lalpha, Cyclophilin 60, ST13 (Hip), TRAP-1, HSP27, NFATC2IP, HSPBP1, HSPA6, TCP1-epsilon, ERp44, TFIID, BAG-2, HSP10 (mitochondrial), TCP1-eta, PFD2, HDAC1, PFD…
28	Cytoskeleton_Spindle microtubules	109	0.00169062	0.00963351	0.00169062	0.00963351	47	Tubulin beta, Tubulin gamma, KATNA1, Importin (karyopherin)-beta, KIF4A, Tubulin beta 1, EPB41, HZwint-1, Separase, SMC1, CKS2, NUP153, Tubulin delta, CENP-H, INCENP, Importin (karyopherin)-alpha, Rod, CDC14a, MKLP2, CENP-E, Aurora-A, TUBGCP2, CDK1 (p34), TCP1-alpha, ANAPC7, TUBGCP3, MAD1 (mitotic checkpoint), Tubulin alpha, SMC3, MAP4, UBE2C, TUBGCP6, Tubulin gamma 1, MAP2, HOOK2, MKLP1, MARK4, …
29	Signal transduction_Androgen receptor nuclear signaling	126	0.00174607	0.00963351	0.00174607	0.00963351	53	JMJD2A, p38alpha (MAPK14), Maspin, PIP, Brca1, STK39, GAK, NCOA3 (pCIP/SRC3), Ebp1, AES (GRG), p90RSK2(RPS6KA3), MAOA, Pin1, LSD1, p21, RIP140, NCOA2 (GRIP1/TIF2), Gelsolin, RAD9, PMEPA1, CDK1 (p34), LRP16, Kallikrein 3 (PSA), VIL2 (ezrin), FKBP5, ELAVL1 (HuR), NR2C1 (TR2), BAF57, BAF155, Sirtuin1, Calmodulin, ADAM9, RBaK, Zimp10, PTEN, PCAF, TMF1, Zimp7, MDM2, Magea11, CDK9, Cyclin D1, GREB1, NC…
30	Protein folding_ER and cytoplasm	45	0.0019066	0.0101685	0.0019066	0.0101685	23	Casein kinase II, alpha chains, Core histone deacetylase I complex, SEC61 alpha, UGCGL1, FKBP4, XBP1, FAF1, FKBP3, FKBP5, Calmegin, ERO1Lalpha, PCAF, Glutaredoxin, Casein kinase II, SEC63, CLN3, ERO1, HSP90, Kinesin light chain, HSP70, DNAJC3, SCO2, ATF-6 alpha (50kDa)
31	Signal transduction_ESR2 pathway	77	0.0021827	0.0109135	0.0021827	0.0109135	35	MEK1(MAP2K1), H19, STAT5A, EGF, AKT1, SR-BI, NCOA3 (pCIP/SRC3), CIA, REXO4, EGFR, Keratin 19, RBM9, NF-AT3(NFATC4), VEGF-A, SOS, ESR2, DAM1, NCOA2 (GRIP1/TIF2), ESR2 (membrane), BAF57, Calmodulin, Oviductin, GT198, PELP1, MEK2(MAP2K2), RARalpha, eNOS, MNK2(GPRK7), TIF1-alpha, NCOA1 (SRC1), PP5, SP1, 14-3-3 eta, LCoR (MLR2), TdIF2
32	Apoptosis_Apoptotic mitochondria	77	0.0021827	0.0109135	0.0021827	0.0109135	35	PI3K cat class IA, AKT1, Aif, Apaf-1, Aven, MAP1, 14-3-3, BOK, SNAPalpha, 14-3-3 gamma, GADD34, Bcl-G, Glutaredoxin 1, Cytochrome c, NIP1, Endophilin B1, tBid, Glutaredoxin, Beclin 1, RNF7, NOXA, VDAC 1, Mitofusin 2, Bcl-10, AKT(PKB), 14-3-3 eta, BAG-1, HSP70, BTF, Reticulon 1, PUMA, Smac/Diablo, Cathepsin D, BFAR, Bid
33	Development_Hemopoiesis, Erythropoietin pathway	136	0.00235338	0.0114103	0.00235338	0.0114103	56	GAB2, MEK1(MAP2K1), p38alpha (MAPK14), STAT5A, JAK2, PI3K cat class IA, AKT1, Cyclin D3, GAB1, PI3K cat class IA (p110-beta), p38delta (MAPK13), Cyclin D, PAK3, IKK (cat), CEL, SOS, MGF, STAT1, IP3 receptor, Cyclin E2, CDK2, Syk, Epo receptor, I-kB, PI3K cat class IA (p110-alpha), p120GAP, AP-1, Calmodulin, SOS2, PI3K reg class IA, Cyclin A2, IKK-alpha, Cyclin E, PLC-gamma 1, SHP-2, IKK-beta, NF-…
34	Development_Neurogenesis_Synaptogenesis	180	0.00259774	0.0122247	0.00259774	0.0122247	71	Syntaxin 6, Chapsyn-110, Drebrin, Neuregulin 4, VAMP3, Syntrophin A, Tamalin, nAChR alpha, LARGE, VAMP8, Synaptotagmin XI, VAMP7, Atrophin-1, FGFR4, Syntrophin B, Homer 1, Neuroligin, Parkin, ErbB3, Syntrophin B2, Ephrin-B3, SNAPalpha, 14-3-3 gamma, Synaptotagmin, Synaptotagmin III, NR2C, PNMA1, FRS2, VAMP4, Syntaxin 1A, Synaptotagmin I, Thrombospondin 1, Actin, MUNC13, FGFR1, WWP1, Ionotropic gl…
35	Immune response_BCR pathway	137	0.00285641	0.0129665	0.00285641	0.0129665	56	MEK1(MAP2K1), IFI17, PI3K cat class IA, Calcineurin A (catalytic), NF-AT1(NFATC2), CD81, NF-kB2 (p52), PI3K cat class IA (p110-beta), CARD10, BOB1, BLNK, NF-AT3(NFATC4), IKK (cat), SOS, CD21, Actin, NFKBIA, NF-AT, IP3 receptor, NF-AT5, Syk, I-kB, PI3K cat class IA (p110-alpha), AP-1, NF-kB2 (p100), p70 S6 kinase1, Profilin, Calmodulin, PI3K reg class IA, PTEN, LP8165, IKK-alpha, MALT1, PLC-gamma …
36	Immune response_Phagosome in antigen presentation	243	0.00291746	0.0129665	0.00291746	0.0129665	92	Casein kinase II, alpha chains, Profilin I, p38alpha (MAPK14), PDIA3, ITGB1, Alpha-actinin 4, MHC class II, PI3K cat class IA, SEC61 alpha, PSMA4, NF-kB2 (p52), PI3K cat class IA (p110-beta), Fc epsilon RI gamma, p38delta (MAPK13), C3, CED-6, Endoplasmin, PSMD13, DOCK1, BLNK, ELMO1, PSMD11, HLA-DQB1, Alpha-actinin, IKK (cat), Actin cytoplasmic 2, PSMA7, CD21, Tapasin, LIMK1, PSME3, Casein kinase …
37	Cytoskeleton_Intermediate filaments	81	0.00305308	0.0132025	0.00305308	0.0132025	36	Tubulin beta, NEFL, Alpha-actinin 4, CDK5, Trichoplein, Keratin 19, Myosin Va, Lamin A/C, 14-3-3, 14-3-3 gamma, Keratin 6C, Alpha-actinin, TMPOA, TMPOB, Actin, CDK1 (p34), PPL(periplakin), Tubulin alpha, SYNE2, Keratin 14, Tubulin gamma 1, ZNF239, Keratin 18, Lamin B1, Lamin B, Nestin, Actin cytoskeletal, JNK(MAPK8-10), Filensin, Alpha-actinin 1, 14-3-3 eta, Kinesin light chain, MICAL, Fimbrin, T…
38	Inflammation_TREM1 signaling	145	0.0042974	0.0180943	0.0042974	0.0180943	58	MEK1(MAP2K1), p38alpha (MAPK14), ITGB1, 14-3-3 epsilon, CARD9, PI3K cat class IA, AKT1, Calcineurin A (catalytic), ITGB2, NF-AT1(NFATC2), HMGB1, PI3K cat class IA (p110-beta), p38delta (MAPK13), TRAF6, IL1RAP, 14-3-3, MD-2, 14-3-3 gamma, jBid, IKK (cat), SOS, p90RSK1, Cytochrome c, 14-3-3 theta, NFKBIA, NF-AT, IP3 receptor, Syk, I-kB, PI3K cat class IA (p110-alpha), CD14, PI3K reg class IA, IKK-a…
39	Proteolysis_Proteolysis in cell cycle and apoptosis	125	0.00449278	0.0184319	0.00449278	0.0184319	51	ANAPC4, c-IAP2, FBXL4, TRIP15, HCOP9, Separase, Caspase-6, BACE1, Fbxo3, Presenilin 2, Cathepsin H, beta-TrCP, TRAF6, Presenilin 1, NEDD8, UCHL3, APH-1A, Caspase-4, Presenilin, CYLD, Caspase-8, FBXO2, Calpain 2(m), CDK1 (p34), ANAPC7, Cullin 1, ANAPC1, UBE2C, Cyclin E, MALT1, ANAPC5, tBid, Cathepsin C, FBX6, Thimet oligopeptidase, COPS7A, UBE1C, Skp2/TrCP/FBXW, SKP2, Cullin7, FBXL2, CDC16, Emi1, …
40	Proliferation_Negative regulation of cell proliferation	184	0.00492112	0.0196845	0.00492112	0.0196845	71	GAB2, MEK1(MAP2K1), IFI17, GAS1, Tuberin, JAK2, FGFR3, gp130, OSM receptor, PI3K cat class IA, Endostatin, GAB1, PKR, TGF-beta receptor type II, TRAF6, MAD4, TOLLIP, Prohibitin, ADAM-TS1, TGF-beta, IFN-gamma receptor, SOS, OSMR, BTG2, p21, GPNMB (Osteoactivin), RBBP4 (RbAp48), KLF4, ING5, STAT1, PAX6, CDK2, PACT, Cullin 1, GDF11(BMP11), CDC18L (CDC6), Mxi1, ING4, Chk1, IBP2, WARS, CGRRF1, SOS2, S…
41	Reproduction_Feeding and Neurohormone signaling	211	0.00506685	0.0197731	0.00506685	0.0197731	80	Casein kinase II, alpha chains, MEK1(MAP2K1), alpha-3/beta-1 integrin, TGF-beta 2, Tuberin, STAT5A, JAK2, PIP, PI3K cat class IA, CDK5, Brca1, Cyclin D3, PPAP2, JAK1, DCOR, HIF1A, C/EBPbeta, TGF-beta receptor type II, Stathmin, eIF4E, L-type Ca(II) channel, alpha 1C subunit, 14-3-3 gamma, PP2A regulatory, TGF-beta, PKA-reg (cAMP-dependent), alpha-1/beta-1 integrin, Galpha(q)-specific peptide GPCR…
42	Inflammation_IL-2 signaling	104	0.0065568	0.0249783	0.0065568	0.0249783	43	MEK1(MAP2K1), STAT5A, PI3K cat class IA, Calcineurin A (catalytic), Lck, JAK1, NF-AT1(NFATC2), NF-kB2 (p52), PI3K cat class IA (p110-beta), ESR, IKK (cat), SOS, ESR2, CCR6, NFKBIA, NF-AT, IP3 receptor, CDK2, Syk, I-kB, PI3K cat class IA (p110-alpha), AP-1, NF-kB2 (p100), p70 S6 kinase1, CDK4, PTEN, IKK-alpha, PLC-gamma 1, SHP-2, IKK-beta, NF-kB p52/RelB, PLC-gamma, MEK2(MAP2K2), IL-32 (NK4), NFKB…
43	Cytoskeleton_Actin filaments	176	0.00880268	0.0327541	0.00880268	0.0327541	67	Ankyrin 1, Profilin I, Alpha-actinin 4, Drebrin, Band 4.1-like protein 2, ABLIM1, EPB41, Pacsin, CAPZ beta, ARP3, Myosin I, DAAM1, TRIPs, Myosin Va, Troponin I, slow skeletal, Protein kinase G, KPTN, SPTBN(spectrin1-4), MYH10, Alpha-actinin, Spectrin beta 4, mDIA2(DIAPH3), ARPC5, LIMK1, ARPC1, MyHC, Actin, Gelsolin, MRCK, VIL2 (ezrin), MYH9, Talin, Dematin, TAO2, TARA, Cofilin, non-muscle, Profil…
44	Development_Regulation of telomere length	53	0.0108401	0.0394186	0.0108401	0.0394186	24	hnRNP A1, PI3K cat class IA, Brca1, E2F1, La protein, TIN-2, p21, RPL22, CDK2, Dyskerin (NAP57), MRE11, CDK4, TRF1, TRF2, p130, Tankyrase 2, POT1, AKT(PKB), SP1, HSP90, c-Myc, TERT, p23 co-chaperone, Tankyrase 1
45	Development_Regulation of angiogenesis	223	0.0111905	0.0397409	0.0111905	0.0397409	82	SPHK1, p38alpha (MAPK14), TGF-beta 2, ITGB1, JAK2, Semaphorin 5A, IL-18R1, PI3K cat class IA, Ephrin-B receptor 4, Ephrin-A1, PGAR, Ephrin-A receptor 1, HIF1A, TGF-beta receptor type II, EGFR, ZO-1, TRAF6, FOXM1, PLC-delta, PRK1, Clusterin, PDGF-A, S2P, VEGF-A, Ephrin-A receptors, IKK (cat), Galpha(q)-specific peptide GPCRs, SOS, CEACAM1, Actin cytoplasmic 2, ABIN-2, RelB (NF-kB subunit), G-prote…
46	Reproduction_FSH-beta signaling pathway	160	0.0116276	0.0397409	0.0116276	0.0397409	61	ALK-4, MEK1(MAP2K1), p38alpha (MAPK14), TGF-beta 2, Tuberin, PI3K cat class IA, CREM (repressors), GRK6, HIF1A, IRS-1, TGF-beta receptor type II, EGFR, eIF4E, Cyclin D, PP2A regulatory, VEGF-A, p90RSK2(RPS6KA3), PKA-reg (cAMP-dependent), Adenylate cyclase type I, p90RSK1, 14-3-3 theta, p90Rsk, NFKBIA, STAT1, IP3 receptor, CDK2, 4E-BP1, MAD1 (mitotic checkpoint), AP-1, p70 S6 kinase1, Calmodulin, …
47	Proteolysis_Ubiquitin-proteasomal proteolysis	166	0.0116739	0.0397409	0.0116739	0.0397409	63	HAUS7, UFD1, UBE3C, Cullin 5, Brca1, SENP3, RAD23A, KEAP1, SIAH2, PSMA4, UBE2H, STARING, HARI, PSMD13, UCHL3, SAE1/2, Parkin, Cezanne, PSMD11, PSMC3, Bleomycin hydrolase, PSMA7, PSMC4, PSME3, SAE1, PA200, E2I, NEDD4, PSME1, NRDP1, PSMD1, PSMA1, UCHL5, MUF1, UBE2C, RNF103, PSMD8, Tubulin gamma 1, PSMB10, SUMO-2, USP7, Glutaredoxin, HSPBP1, MPDZ, AMFR, CDC34, MDM2, EFP, VCIP135, DORFIN, UBC7, Brca1…
48	Reproduction_Male sex differentiation	246	0.013584	0.0452799	0.013584	0.0452799	89	Histone H1 testis, MEK1(MAP2K1), alpha-3/beta-1 integrin, p38alpha (MAPK14), ITGB1, STAT5A, EGF, GFER, AKAP3, STK39, UGCGL1, cAMP-GEFI, DAZAP1, PKR, Olfactory receptor, Connexin 26, TGF-beta receptor type II, EGFR, HSPA1L, Tubulin delta, Lamin A/C, Clusterin, PDGF-A, PKC-zeta, HSPA2, Histone H2AX, MAK, PAFAH gamma, EWS/WT1 fusion protein, PKA-reg (cAMP-dependent), BMP7, Jagged2, p90RSK1, NUP62, D…
49	Apoptosis_Endoplasmic reticulum stress pathway	89	0.0178069	0.058145	0.0178069	0.058145	36	p38alpha (MAPK14), Calcineurin A (catalytic), C/EBP zeta, NF-AT1(NFATC2), SOD2, Apaf-1, XBP1, eIF3S4, PP1-cat, Endoplasmin, S2P, GADD34, ATF-6 alpha (90kDa), eIF3S7, IKK (cat), Cytochrome c, Caspase-8, Calpain 2(m), S1P, MEK4(MAP2K4), Derlin-3, I-kB, eIF3S8, CREB3, tBid, FasR(CD95), IP3R1, NOXA, JNK(MAPK8-10), eIF5, DNAJC3, ATF-6 beta, PUMA, ATF-6 alpha (50kDa), JIK, Bid
50	Cell adhesion_Integrin priming	110	0.0196561	0.0616662	0.0196561	0.0616662	43	MEK1(MAP2K1), alpha-3/beta-1 integrin, alpha-8/beta-1 integrin, ITGB1, G-protein alpha-12 family, PI3K cat class IA, ITGB2, PI3K cat class IA (p110-beta), alpha-1/beta-1 integrin, SOS, Actin cytoplasmic 2, G-protein alpha-q/11, Angiotensin II, PIB4, Fibronectin, Calpain 2(m), Actin, Calmyrin, PLC-beta1, IP3 receptor, Collagen III, Talin, NRIF3, PIPKI gamma, PI3K cat class IA (p110-alpha), Calmodu…
Enrichment by Process Networks					Metacore siMELK #2
#	Networks	Total	pValue	Min FDR	p-value	FDR	In Data	Network Objects from Active Data
1	Cell cycle_S phase	149	3.6859e-27	5.89744e-25	3.6859e-27	5.89744e-25	112	RFC4, TOP2 beta, POLE1, Chk2, MCM3, SG2NA, PTMA, E2F1/DP1 complex, NFBD1, Brca1, Cyclin B, ORC2L, Cyclin B2, CDC7, CRM1, Separase, DOC-1, ORC1L, Brca2, Histone H3, MCM5, Nek2A, RPA3, SMC1, DP1, MCM4, SUGT1, E2F1, PRIM2A, MCM10, MCM8, MAD2b, UNG2, CDC14a, ChAF1 subunit B, ORC6L, ASK (Dbf4), POLA1, POLE2, FEN1, POLD cat (p125), DNA ligase I, p21, RFC5, PDS5, BUB1, ATR, DOC-1R, Geminin, Sgo1, Rad51,…
2	Cell cycle_Mitosis	179	1.81669e-22	1.45335e-20	1.81669e-22	1.45335e-20	121	Tubulin beta, Tubulin gamma, DCTN2, Importin (karyopherin)-beta, CENP-B, EPB41, HZwint-1, Cyclin B, Cyclin B2, Separase, ZW10, LIC-1, Histone H3, Nek2A, CDC25C, Tubulin alpha 1A, SMC1, CENP-A, PKR, CAP-G/G2, MAPRE2(RP1), Cyclin F, ANAPC11, MACF1, CDC20, CDC25B, MAD2a, CENP-H, HMG20B, INCENP, MAD2b, SPBC25, PMF1, Importin (karyopherin)-alpha, NF45/90 complex, BUB3, 14-3-3 gamma, Rod, DSN1, CAP-C, …
3	Translation_Translation initiation	171	7.59196e-20	4.04905e-18	7.59196e-20	4.04905e-18	113	Casein kinase II, alpha chains, Casein kinase II, beta chain (Phosvitin), RACK1, RPS12, MetAP-2, RPL13A, RPL34, RPS9, RPS15a, eIF2AK3, RPL7, PKR, RPS6, Nop14, RPL23, RPL27, RPL35, eIF1, Nop58, eIF4E, eIF2B4, rpL23a, RPS3, Casein kinase I epsilon, RP40, eIF4B, RPS15, RPL36A, RPL21, RPL8, eIF3S5, eIF3S7, eIF3S3, eIF4G1/3, RPL36, RPS4, RPS7, RPL37A, RPL41, eIF3S1, RPS24, eIF4G1, RPS3A, RPL3, Casein …
4	Cell cycle_Core	115	8.6192e-18	3.44768e-16	8.6192e-18	3.44768e-16	82	MCM3, E2F1/DP1 complex, Cyclin B, ORC2L, Cyclin B2, CDC7, Cyclin D3, Separase, ZW10, ORC1L, MCM5, Nek2A, CDC25C, RPA3, CENP-A, CAP-G, DP1, MCM4, E2F1, MCM10, CDC20, MCM8, CDC25B, MAD2a, CENP-H, Cyclin D, INCENP, MAD2b, BUB3, Rod, CAP-C, CDC14a, Kid, CDC25A, ORC6L, ASK (Dbf4), FEN1, CENP-E, DNA ligase I, p21, BUB1, DNA polymerase alpha/primase, Aurora-A, AKAP8, CAP-E, Securin, CDK1 (p34), Cyclin E…
5	Cell cycle_G2-M	206	9.51517e-17	2.84194e-15	9.51517e-17	2.84194e-15	124	DNMT3B, TOP2 beta, MEK1(MAP2K1), Chk2, TCP1-delta, NFBD1, AKT1, Brca1, Cyclin B, Cyclin B2, GRB2, Brca2, Histone H3, TCP1-zeta-1, Nek2A, CDC25C, BLM, CAP-G, PLK4 (STK18), HIPK2, p38delta (MAPK13), CAP-G/G2, U5-102 kDa, EGFR, ANAPC11, GTSE1, CDC20, NEDD8, CDC25B, MAD2a, MYRL2, FOXM1, 14-3-3, INCENP, PDGF-A, MAD2b, BUB3, 14-3-3 gamma, Centrin-2, ETS2, Myosin II, CAP-C, CDC14a, CAP-D2/D3, c-Raf-1, K…
6	DNA damage_Checkpoint	124	1.06573e-16	2.84194e-15	1.06573e-16	2.84194e-15	85	RFC4, CIA/ASF1, MEK1(MAP2K1), Chk2, RIF1, E2F1/DP1 complex, NFBD1, Brca1, Cyclin B, Cyclin B2, Cyclin D3, Separase, CDC25C, SMC1, BLM, E2F1, ANAPC11, CDC25B, DNA-PK, c-Jun, Cyclin D, 14-3-3, 14-3-3 gamma, Histone H2AX, CDC25A, BTG2, p21, RFC5, ATR, TOPBP1, 14-3-3 theta, JNK1(MAPK8), ATRIP, RAD9, p53BP1, Securin, ATF-2/c-Jun, CDK1 (p34), CDC27, CDK2, ANAPC7, Ubiquitin, PCNA, Ku80, I-kB, Chk1, MRE1…
7	Cytoskeleton_Spindle microtubules	109	5.08498e-15	1.16228e-13	5.08498e-15	1.16228e-13	75	Tubulin beta, Tubulin gamma, DCTN2, Importin (karyopherin)-beta, CENP-B, KIF4A, Tubulin beta 1, EPB41, HZwint-1, Cyclin B, HOOK1, Cyclin B2, Separase, ZW10, Nek2A, Tubulin alpha 1A, SMC1, CENP-A, NUP153, GTSE1, CDC20, MAD2a, CENP-H, HMG20B, INCENP, Importin (karyopherin)-alpha, BUB3, Rod, CDC14a, MKLP2, Kid, CENP-E, BUB1, Sororin, Aurora-A, TUBGCP2, RanBPM, CENP-F, Securin, CDK1 (p34), TCP1-alpha…
8	DNA damage_DBS repair	116	1.89365e-13	3.7873e-12	1.89365e-13	3.7873e-12	76	Casein kinase II, alpha chains, TOP2 beta, Casein kinase II, beta chain (Phosvitin), Chk2, Sirtuin, RAD51L3, Brca1, Sirtuin3, Brca2, MeCP2, Histone H3, RPA3, HMGB1, BLM, TDP1, DNA-PK, Histone H2AX, PP2A regulatory, ChAF1 subunit B, FEN1, DNA ligase I, XRCC3, ATR, DNA polymerase eta, Casein kinase II, alpha' chain (CSNK2A2), Rad51, ATRIP, RAD51C, p53BP1, Ubiquitin, PCNA, Ku80, Tip60, Chk1, MRE11, …
9	Transcription_mRNA processing	160	4.08293e-12	7.25854e-11	4.08293e-12	7.25854e-11	94	SIAHBP1, U5-200KD, hnRNP A1, SNRPB (Sm-B), AUF1, CRM1, SF3B3, hnRNP K, ALY, Poly(A) polymerase, Gemin4, hnRNP H1, Gemin6, snRNP-E, DDX23, SAD1 (USP39), SNRP116, U5-102 kDa, SFRS7 (9G8), snRNP-F, DHX15, Nova1, SRp55, NSAP1, CAPER, SMN1, hnRNP U, Cyclophilin H, SF3A3, CRN, hnRNP L, Pcf11, CBP80, U1-70K, NXF1, SF3B14a, NXT1, SRPK1, SFRS4, hnRNP C, SF3B1, SNRPD1 (SMD1), hnRNP A2, U2AF-65, TCERG1 (CA1…
10	Apoptosis_Apoptotic nucleus	159	6.6845e-11	1.06952e-09	6.6845e-11	1.06952e-09	91	Chk2, Cullin 5, Brca1, PARP-1, TIA-1, Separase, Histone H3, ROCK2, Caspase-6, Cullin 2, SMC1, BLM, PKR, VHL, HIPK2, Apaf-1, ASPP1, E2F1, SET, Histone H2B, DOCK1, DNA-PK, c-Jun, Clusterin, PHAP1 (pp32), Jade-1, SGK1, Axin1, AATF (Che-1), Caspase-9, DNASE1L3, p21, Cytochrome c, ATR, PCBP-4 (mcg10), P53DINP1a, Rad51, Rac1, IBP3, Acinus, Cullin 1, AHR, Ku80, Tip60, NRIF3, DAPK2, ING4, p73, Chk1, Mito…
11	Cell cycle_G1-S	163	2.91368e-09	4.23807e-08	2.91368e-09	4.23807e-08	89	Chk2, Tuberin, TAF1, Importin (karyopherin)-beta, E2F1/DP1 complex, NFBD1, CDK5, Brca1, CRM1, Cyclin D3, Nek2A, CNOT7, BLM, DP1, E2F1, ANAPC11, UHRF1, NEDD8, Cyclin D, SC1, 14-3-3, NOL1, MAD2b, Importin (karyopherin)-alpha, Prohibitin, 14-3-3 gamma, ETS2, CDC14a, Axin1, Karyopherin beta 1, CDC25A, FRK, p21, ATR, Rad51, CDK10, SKP1, CRCM, 14-3-3 theta, ATRIP, CDK inhibitor 3, NFKBIA, RAD9, CDK1 (p…
12	DNA damage_MMR repair	59	5.31053e-09	7.08071e-08	5.31053e-09	7.08071e-08	41	RFC4, MutSalpha complex, Chk2, OGG1, NFBD1, Brca1, Brca2, BLM, MSH3, MutLalpha complex, Histone H2AX, PMS2, EXO1, POLD cat (p125), RFC5, ATR, DNA polymerase eta, MSH6, ATRIP, p53BP1, PCNA, MutYH, p73, Chk1, MRE11, DNA polymerase kappa, MSH2, RFC3, POLD reg (p68), POLD reg (p12), c-Abl, RFC1, RFC2, Brca1/Bard1, RPA1, POLD reg (p50), MLH1, p53, RFC complex, Bard1, Nibrin
13	Cell cycle_Meiosis	106	7.89299e-09	9.71445e-08	7.89299e-09	9.71445e-08	63	Tubulin beta, MutSalpha complex, RAD51L3, PARD3, Brca1, Separase, Brca2, Nek2A, CDC25C, c-Cbl, BLM, MSH3, PP1-cat, EGFR, CDC20, MutLalpha complex, 14-3-3, GCNF, 14-3-3 gamma, PMS2, PP2A regulatory, Jagged2, ATR, TOPBP1, Rad51, 14-3-3 theta, MSH6, E2I, RAD9, Securin, CDK1 (p34), CDK2, Ubiquitin, Cyclin H, Myelin basic protein, XRCC1, p73, Chk1, MRE11, TOP3A, SC65, Tubulin alpha, Rad52, MSH2, SMC3,…
14	Proteolysis_Ubiquitin-proteasomal proteolysis	166	2.38615e-08	2.72703e-07	2.38615e-08	2.72703e-07	88	VDU1, HAUS7, TAF1, RAD18, UBE3C, Cullin 5, Brca1, SYVN1, SENP3, PSMB8(LMP7), RAD23A, PSMA4, UBE2H, Cullin 2, c-Cbl, VHL, UBE3A (E6-AP), HARI, SMURF2, UCHL3, SAE1/2, PSMC2, TGT, PSMB5, DTX2, PSMD11, TRC8, PSMC3, Bleomycin hydrolase, PSMC6, Immunoproteasome (11S regulator), PSMA7, PSMC4, PSME3, SAE1, PA200, E2I, PSME1, DTX3, EDD, Ubiquitin, NRDP1, Rnf14 (ARA54), PSMD3, UBE2E2, PSMD1, PSMD2, RAD23B,…
15	Signal transduction_WNT signaling	177	2.12144e-07	2.26287e-06	2.12144e-07	2.26287e-06	90	Casein kinase II, alpha chains, Casein kinase II, beta chain (Phosvitin), MEK1(MAP2K1), RhoA, Calcineurin A (alpha), TGF-beta 2, Calcineurin A (catalytic), B-Raf, ROCK2, CaMK II beta, FRAT1, DAAM1, p38delta (MAPK13), Tcf(Lef), E2F1, TGF-beta receptor type II, EGFR, G-protein alpha-i family, Lef-1, TCF7L2 (TCF4), G-protein alpha-o, c-Jun, Casein kinase I epsilon, PRKAR2A, WNT10A, PP2A regulatory, …
16	DNA damage_Core	29	1.93264e-06	1.8856e-05	1.93264e-06	1.8856e-05	22	Chk2, NFBD1, Brca1, RPA3, DNA-PK, Histone H2AX, ATR, ATRIP, RAD9, p53BP1, PCNA, Ku80, Chk1, MRE11, RAD1, Ku70/80, RFC1, Ku70, RPA1, p53, RFC complex, Nibrin
17	DNA damage_BER-NER repair	109	2.00345e-06	1.8856e-05	2.00345e-06	1.8856e-05	59	RFC4, POLE1, Chk2, OGG1, NEIL3, NFBD1, Brca1, PARP-1, RAD23A, APEX2, RPA3, Histone H2AX, UNG2, DDB1, DNA polymerase beta, POLE2, XPF, FEN1, POLD cat (p125), DNA ligase I, RFC5, ATR, ATRIP, RAD9, p53BP1, TFIIH p34 subunit, PCNA, Cyclin H, UNG1, MutYH, XRCC1, PARP-2, Chk1, MRE11, Aprataxin, RFC3, RAD23B, DNA polymerase theta, VPARP, RAD1, DNA ligase III, POLG reg, POLD reg (p68), POLD reg (p12), PO…
18	Development_Neurogenesis_Axonal guidance	230	4.21184e-06	3.74386e-05	4.21184e-06	3.74386e-05	107	Semaphorin 3C, TRIO, MEK1(MAP2K1), RhoA, Plexin A3, Plexin B3, Semaphorin 5A, cPKC (conventional), PARD3, CDK5, ABLIM1, Ephrin-B receptor 4, Calcineurin A (catalytic), B-Raf, Ephrin-A1, Semaphorin 6D, Syntenin 1, NCK1, ROCK2, SIAT8D, Ephrin-A receptor 1, Syntenin 2, Contactin 2, PP1-cat, SRGAP1, TRAF6, Semaphorin 4D, Neuropilin-1, Semaphorin 3B, Ephrin-B3, L-type Ca(II) channel, alpha 1C subunit,…
19	Translation_Elongation-Termination	233	4.68496e-06	3.74797e-05	4.68496e-06	3.74797e-05	108	RACK1, RPS12, SRP68, eEF2, RPL13A, Dicer, DARS, IRP, RPL34, RPS9, hnRNP K, RPS15a, IleRS, RPL7, IRP1, SKIV2L, ValRS2, RPS6, RPL23, RPL27, RPL35, rpL23a, RPS3, RP40, FARSB, SRP72, RPS15, RPL36A, RPL21, RPL8, GSPT2, SRP14, PheRS, RPL36, RPS4, RPS7, RPL37A, RPL41, RPS24, FARSA, RPS3A, RPL3, RPS23, RPL7A, RPL4, eEF1A1, CysRS, RPLP2, SELB, RPL11, RPLP0, RPS10, RPS19, RPL39, RPL12, TyrRS, RPS5, RPL32, …
20	Translation_Elongation-Termination_test	233	4.68496e-06	3.74797e-05	4.68496e-06	3.74797e-05	108	RACK1, RPS12, SRP68, eEF2, RPL13A, Dicer, DARS, IRP, RPL34, RPS9, hnRNP K, RPS15a, IleRS, RPL7, IRP1, SKIV2L, ValRS2, RPS6, RPL23, RPL27, RPL35, rpL23a, RPS3, RP40, FARSB, SRP72, RPS15, RPL36A, RPL21, RPL8, GSPT2, SRP14, PheRS, RPL36, RPS4, RPS7, RPL37A, RPL41, RPS24, FARSA, RPS3A, RPL3, RPS23, RPL7A, RPL4, eEF1A1, CysRS, RPLP2, SELB, RPL11, RPLP0, RPS10, RPS19, RPL39, RPL12, TyrRS, RPS5, RPL32, …
21	Cytoskeleton_Cytoplasmic microtubules	115	7.91282e-06	6.02882e-05	7.91282e-06	6.02882e-05	60	DNAH5, Tubulin beta, Tubulin gamma, RhoA, DCTN2, MARK2, Tubulin beta 1, HOOK1, CDC25C, Tubulin alpha 1A, MAPRE2(RP1), MLK2(MAP3K10), Myosin Va, Stathmin, RP2, MKLP2, MARKK, HDAC6, mDIA2(DIAPH3), KIF13B, Dynein, axonemal, light chains, TBCD, Vimentin, Dynein 2, cytoplasmic, heavy chain, TUBGCP2, KIF3C, SHANK, MARK1, KIF1C, TBCE, CDK1 (p34), TCP1-alpha, TUBGCP3, KAP3, Rab-6, Tubulin alpha, Dynein 1…
22	Reproduction_FSH-beta signaling pathway	160	4.29415e-05	0.000312302	4.29415e-05	0.000312302	76	ALK-4, MEK1(MAP2K1), ARNT, Pyk2(FAK2), TGF-beta 2, Tuberin, CBP, RHEB2, CREM (repressors), Histone H3, CENP-A, GRK6, HIF1A, IRS-1, RPS6, TGF-beta receptor type II, EGFR, G-protein alpha-i family, HIF-1, c-Jun, eIF4E, Cyclin D, ALK-2, PP2A regulatory, VEGF-A, Histone H3.3, PKA-reg (cAMP-dependent), c-Raf-1, TGF-beta receptor type III (betaglycan), SHBG, 14-3-3 theta, Ectodin, p90Rsk, NFKBIA, APPL,…
23	Protein folding_Folding in normal condition	119	6.70812e-05	0.000466652	6.70812e-05	0.000466652	59	CIA/ASF1, Calcineurin A (alpha), Calcineurin B1, PPID, MHC class II, TCP1-delta, Calcineurin A (catalytic), Tpr2, TCP1-zeta-1, HSP47, VHL, HIF1A, FKBP4, HSP22, Endoplasmin, Alpha crystallin B, HSP90 alpha, DNAJA2, Sti1, HSPB7, TCP1-gamma, GRPE2, HSP90 beta, Calcineurin B2, HSPA1A, TCP1-alpha, FKBP5, DNAJB11, HSF1, MM-1, HYOU1, FKBP10, DNAJC6, ERO1Lalpha, Cyclophilin 60, ST13 (Hip), Aha1, TRAP-1, …
24	Cytoskeleton_Intermediate filaments	81	0.000212271	0.00141514	0.000212271	0.00141514	42	Plectin 1, Tubulin beta, ERBIN, RhoA, BPAG2, DCTN2, CDK5, Trichoplein, GRB2, ROCK2, Keratin 19, Myosin Va, 14-3-3, 14-3-3 gamma, Keratin 6C, Alpha-actinin, TMPOA, Plakophilin 1, TMPOB, Vimentin, Actin, CDK1 (p34), ROCK, Tubulin alpha, SYNE2, Kinesin heavy chain, Tubulin gamma 1, ZNF239, DLC1 (Dynein LC8a), Lamin B1, Lamin B, Keratin 8, Nestin, Actin cytoskeletal, Emerin, Keratin 6A, JNK(MAPK8-10)…
25	Development_Regulation of telomere length	53	0.000232265	0.00147449	0.000232265	0.00147449	30	hnRNP A1, Brca1, E2F1, p21, hnRNP C, CDK2, Dyskerin (NAP57), Ku80, p73, MRE11, CDK4, TRF1, PKC-alpha, Ku70/80, NOLA1 (GAR1), PTOP, Ku70, Tankyrase 2, hRap1, Max, TEP1, AKT(PKB), HSP90, p53, PDK (PDPK1), p107, Nibrin, TERT, p23 co-chaperone, Tankyrase 1
26	Signal Transduction_TGF-beta, GDF and Activin signaling	154	0.000239604	0.00147449	0.000239604	0.00147449	71	ALK-4, MEK1(MAP2K1), RhoA, Pyk2(FAK2), TGF-beta 2, CBP, GRB2, HIPK2, HIF1A, IRS-1, SMAD7, TGF-beta receptor type II, EGFR, Lef-1, XIAP, c-Jun, Sno-N, ALK-2, RPTPkappa, SKIP, PP2A regulatory, Axin1, c-Raf-1, TGF-beta receptor type III (betaglycan), c-Jun/Fra-2, p21, SARA, JNK1(MAPK8), PLC-beta1, Rac1, IP3 receptor, ATF-2/c-Jun, CDK2, FSRP, PI3K reg class IA (p85), AP-1, Activin beta A, Calmodulin,…
27	Protein folding_ER and cytoplasm	45	0.00038755	0.00229659	0.00038755	0.00229659	26	Casein kinase II, alpha chains, FKBP2, Torsin A, GRP78, UGCGL1, FKBP9, HSP47, FKBP4, SCO1, XBP1, FAF1, P4HB, ERp29, FKBP5, HYOU1, Calmegin, ERO1Lalpha, Calreticulin, Casein kinase II, SEC63, Calnexin, ERO1, HSP90, HSP70, p53, SCO2
28	Transcription_Chromatin modification	128	0.000414691	0.00236967	0.000414691	0.00236967	60	HAT1, Sirtuin3, BAF60B, BAF53A, SETDB1, Brca2, Histone H3, Histone H2B, BMI-1, HMG20B, GCN5, MRGBP, Histone H2AX, BAZ2A, BAF180, PRMT1, Histone H3.3, MRGX, HDAC6, HP1 beta, MSL3L1, MTA2, Histone H2, CBX7, H2AFZ, HBOA, Tip60, HMG14, BAZ1B, Sirtuin1, SUV39H2, M33, HDAC2, HMGN2, EMSY, Histone deacetylase class II, RBBP7 (RbAp46), Sirtuin7, MYST1, SUZ12, SMYD3, HMGI/Y, PPARGC1 (PGC1-alpha), MLL3, DNM…
29	Cell cycle_G0-G1	71	0.000437115	0.0024069	0.000437115	0.0024069	37	E2F1/DP1 complex, RHEB2, VHL, DP1, E2F1, E2F6, Ebp1, Cyclin D, PPAR-gamma/RXR-alpha, CDC25A, p21, CDK1 (p34), CDK2, NEK9, RAP-1A, p18, AFX1, PP2C beta, E2F2, Cyclin C, TL1A(TNFSF15), HDAC2, CDK4, Zac1, KIS, E2F2/DP1 complex, PP2C alpha, p15, CtBP, RAP-2A, Cyclin D1, WT1, RBBP8 (CtIP), p53, p107, PPAR-gamma, Histone H1
30	Cell adhesion_Attractive and repulsive receptors	175	0.000451293	0.0024069	0.000451293	0.0024069	78	Semaphorin 3C, RhoA, Plexin A3, Tiam1, Plexin B3, Semaphorin 5A, CDK5, Ephrin-B receptor 4, PI3K reg class IA (p85-alpha), B-Raf, Ephrin-A1, Semaphorin 6D, NCK1, GRB2, ROCK2, Ephrin-A receptor 1, SRGAP1, MACF1, Destrin, Collagen XII, Semaphorin 4D, Neuropilin-1, Fer, Ephrin-B3, Ephrin-A receptor 3, Ephrin-A receptor 8, Ephrin-A receptors, CRMP2, c-Raf-1, Ephrin-B receptor 3, Actin cytoplasmic 2, …
31	Immune response_Phagosome in antigen presentation	243	0.000588414	0.00298066	0.000588414	0.00298066	103	Casein kinase II, alpha chains, Profilin I, RhoA, Pyk2(FAK2), PDIA3, SHPS-1, MHC class II, GRP78, PI3K reg class IA (p85-alpha), Slp76, HLA-B, NCK1, GRB2, ROCK2, PSMA4, c-Cbl, HLA-A, p38delta (MAPK13), Endoplasmin, DOCK1, PSMB5, PSMD11, HSP90 alpha, HLA-DQB1, Alpha-actinin, Immunoproteasome (11S regulator), POR1, Actin cytoplasmic 2, RDX (radixin), RalGDS, PSMA7, Fc gamma RII alpha, Tapasin, PSME…
32	Translation_Regulation of initiation	127	0.000614537	0.00298066	0.000614537	0.00298066	59	Casein kinase II, alpha chains, Casein kinase II, beta chain (Phosvitin), MEK1(MAP2K1), Tiam1, Tuberin, AKT1, PI3K reg class IA (p85-alpha), RHEB2, GRB2, c-Cbl, IRS-1, p38delta (MAPK13), TGF-beta receptor type II, PP1-cat, EGFR, XIAP, eIF4E, eIF2B4, eIF4B, MSK1/2 (RPS6KA5/4), c-Raf-1, eIF3S5, eIF3S7, eIF3S3, SOS, eIF4G1/3, G-protein alpha-q/11, SOS1, eIF3S1, eIF4G1, Casein kinase II, alpha' chain…
33	Reproduction_Feeding and Neurohormone signaling	211	0.000614762	0.00298066	0.000614762	0.00298066	91	Casein kinase II, alpha chains, MEK1(MAP2K1), TGF-beta 2, SG2NA, Tuberin, STAT5A, PIP, CDK5, Brca1, PI3K reg class IA (p85-alpha), B-Raf, CPSM, RHEB2, Cyclin D3, PPAP2, Histone H3, DCOR, HIF1A, Antileukoproteinase 1, TGF-beta receptor type II, G-protein alpha-i family, Stathmin, G-protein alpha-o, c-Jun, eIF4E, Nociceptin receptor, PPAR-beta(delta)/RXR-alpha, L-type Ca(II) channel, alpha 1C subun…
34	Cytoskeleton_Actin filaments	176	0.000955943	0.00439563	0.000955943	0.00439563	77	Ankyrin 1, Plectin 1, ERBIN, Profilin I, RhoA, Tiam1, Annexin VI, BPAG2, Formin, Band 4.1-like protein 2, ABLIM1, EPB41, HDIA2, Pacsin, NCK1, GRB2, ROCK2, Myosin I, DAAM1, TRIPs, BIN3, Destrin, Myosin Va, Troponin I, slow skeletal, ARPC4, Myosin II, SPTBN(spectrin1-4), MYH10, Alpha-actinin, RDX (radixin), Spectrin beta 4, mDIA2(DIAPH3), Piccolo, ARPC5, Thymosin beta-4, WASF3 (WAVE3), MyHC, Actin,…
35	Proliferation_Negative regulation of cell proliferation	184	0.000961544	0.00439563	0.000961544	0.00439563	80	MEK1(MAP2K1), IFI17, MAD, Tuberin, gp130, BNIPL, B-Raf, GRB2, p53 (mitochondrial), Cullin 2, CNOT7, PKR, VHL, ETS1, TGF-beta receptor type II, G-protein alpha-i family, TRAF6, MAD4, TOLLIP, Prohibitin, ADAM-TS1, TGF-beta, Calgizzarin, c-Raf-1, SOS, CREG1, BTG2, IFN-alpha/beta receptor, RBBP9, FRK, SOS1, p21, TIG3, GPNMB (Osteoactivin), KLF4, APEG1, Securin, IL6RA, IBP3, CDK2, PACT, Cullin 1, CDC1…
36	Cell cycle_G1-S Growth factor regulation	195	0.00102347	0.00454874	0.00102347	0.00454874	84	SPHK1, MEK1(MAP2K1), MAD, TGF-beta 2, cPKC (conventional), MATK, E2F1/DP1 complex, AKT1, PI3K reg class IA (p85-alpha), Cyclin D3, GRB2, JunB, Activin A, c-Cbl, DP1, IRS-1, Tcf(Lef), E2F1, TGF-beta receptor type II, EGFR, G-protein alpha-i family, TCF7L2 (TCF4), c-Jun, Cyclin D, PDGF-A, PP2A regulatory, VEGF-A, TGF-beta, c-Raf-1, CDC25A, SOS, G-protein alpha-q/11, SOS1, p21, SARA, PKC-epsilon, JN…
37	Protein folding_Response to unfolded proteins	69	0.00116968	0.00505808	0.00116968	0.00505808	35	UIP5, Torsin A, GRP78, Tpr2, eIF2AK3, HSP47, HSP22, XBP1, Endoplasmin, P4HB, HSP90 alpha, CRN, HSPB7, HSP90 beta, HSPA1A, HSF1, HYOU1, Cyclophilin 60, HSP27, Calreticulin, HSPA1B, ERp44, HSP40, Calnexin, UBC7, IRE1, ERO1, HSP60, HSP90, CHIP, HSP70, HSPA4, OSP94, ATF-6 beta, Derlin1
38	Development_Hemopoiesis, Erythropoietin pathway	136	0.00150113	0.00632053	0.00150113	0.00632053	61	MEK1(MAP2K1), STAT5A, AKT1, PI3K reg class IA (p85-alpha), Cyclin D3, GRB2, APS, K-RAS, c-Cbl, p38delta (MAPK13), XIAP, c-Jun, Cyclin D, PAK3, c-Raf-1, SOS, SOS1, MGF, PKC-epsilon, JNK1(MAPK8), STAT5B, Pim-1, G-protein alpha-i2, Rac1, IP3 receptor, Cyclin E2, CDK2, STAT3, Syk, RAP-1A, I-kB, PI3K reg class IA (p85), p120GAP, AP-1, Calmodulin, p38beta (MAPK11), SOS2, PI3K reg class IA, Cyclin A2, P…
39	Reproduction_Progesterone signaling	214	0.00169844	0.00693399	0.00169844	0.00693399	90	MEK1(MAP2K1), RhoA, Chk2, AKT1, AKAP3, PI3K reg class IA (p85-alpha), Cyclin B2, ZW10, GRB2, CDC25C, NCOA3 (pCIP/SRC3), PDE3B, Tcf(Lef), EGFR, G-protein alpha-i family, Lef-1, CDC20, CDC25B, MAD2a, c-Jun, PLC-delta, MAD2b, BUB3, TOE1, DDX54, ADAM-TS1, VEGF-A, PKA-reg (cAMP-dependent), PDE3, c-Raf-1, Galpha(q)-specific peptide GPCRs, SOS, KIBRA, G-protein alpha-q/11, BUB1, NCOA2 (GRIP1/TIF2), Fibr…
40	Protein folding_Protein folding nucleus	58	0.0017335	0.00693399	0.0017335	0.00693399	30	Casein kinase II, alpha chains, CIA/ASF1, Calcineurin A (alpha), AUF1, GRP78, Calcineurin A (catalytic), FKBP4, FAF1, HSP70L1, SFRS4, APPL, Androgen receptor, NUB1, MM-1, MLL1 (HRX), Nucleolin, HYOU1, HDAC2, Cyclophilin 60, Tubulin gamma 1, RBBP7 (RbAp46), HSPA1B, SFRS2 (SC-35), HSP90, HSP70, RUVBL2, HSPA4, OSP94, YY1, PSMD4
41	Cell adhesion_Cadherins	180	0.00205079	0.00800308	0.00205079	0.00800308	77	Casein kinase II, alpha chains, ERBIN, Nectin-4, RACK1, RhoA, BPAG2, E-cadherin, Formin, Plakophilin 3, P-cadherin, MARK2, FRAT1, VLDLR, Tcf(Lef), PP1-cat, EGFR, ZO-1, DEP-1, Presenilin 1, Fer, PCDHGC3, Casein kinase I epsilon, Nectin-2, WNT10A, MAST205, PTPR-mu, Axin1, SSX2IP, Alpha-actinin, CLR3, Prr1, Actin cytoplasmic 2, Plakophilin 1, DLG5(P-dlg), Casein kinase II, alpha' chain (CSNK2A2), M-…
42	Apoptosis_Apoptotic mitochondria	77	0.00296407	0.0112917	0.00296407	0.0112917	37	BNIPL, AKT1, Apaf-1, Aven, 14-3-3, SNAPalpha, 14-3-3 gamma, GADD34, Bcl-G, c-Raf-1, Bik, Cytochrome c, Reticulon 4, OPA1, BMF, tBid, Bcl-2, Beclin 1, RNF7, Mitofusin 1, CD27BP, KSR, Bcl-XL, VDAC 1, Mitofusin 2, Bcl-10, AKT(PKB), 14-3-3 eta, HSP70, BTF, Reticulon 1, Mcl-1, Smac/Diablo, Bim, BAG-3, Cathepsin D, Bid
43	Signal transduction_NOTCH signaling	236	0.00410118	0.0152602	0.00410118	0.0152602	96	NOTCH1 (NICD), MEK1(MAP2K1), ARNT, TGF-beta 2, Tuberin, PI3K reg class IA (p85-alpha), B-Raf, RHEB2, NOTCH1 receptor, GRB2, E2A, FZD6, HIF1A, p38delta (MAPK13), E2F1, RPS6, TGF-beta receptor type II, EGFR, SMURF2, HIF-1, DVL-1, Presenilin 1, c-Jun, eIF4E, Presenilin, GCN5, PDGF-A, eIF4B, SKIP, WNT10A, VEGF-A, TGF-beta, c-Raf-1, HIF1A/ARNT2, SOS, Jagged2, MAML2, FZD4, SOS1, p21, Dsh, JNK1(MAPK8), …
44	Signal transduction_Androgen receptor nuclear signaling	126	0.00509001	0.0185091	0.00509001	0.0185091	55	JMJD2A, Maspin, CBP, PIP, Brca1, Brca2, NCOA3 (pCIP/SRC3), U5-102 kDa, CDC25B, Ebp1, Lipophilin C, p21, DDC, NCOA2 (GRIP1/TIF2), HOXB13, Arip4, Gelsolin, RAD9, PMEPA1, CDK1 (p34), IBP3, RDH11, VIL2 (ezrin), STAT3, FKBP5, Androgen receptor, HBOA, Hap-1, Ku80, Tip60, NR2C1 (TR2), Rnf14 (ARA54), Sirtuin1, Calmodulin, ADAM9, RBaK, Zimp10, PTEN, Zac1, Calreticulin, MDM2, Ku70, Cyclin D1, GREB1, NCOA1 …
45	Signal transduction_Androgen receptor signaling cross-talk	72	0.00605058	0.0215132	0.00605058	0.0215132	34	MEK1(MAP2K1), Tuberin, CBP, PI3K reg class IA (p85-alpha), B-Raf, RHEB2, GRB2, TGF-beta receptor type II, EGFR, PKA-reg (cAMP-dependent), c-Raf-1, SOS, Dsh, JNK1(MAPK8), STAT3, Androgen receptor, 4E-BP1, p70 S6 kinase1, WNT, FOXO3A, MDM2, PP2C alpha, IGF-1 receptor, Beta-2 adrenergic receptor, SMAD3, PAK6, AKT(PKB), IGF-1, c-Src, p38 MAPK, PKA-cat (cAMP-dependent), IL-6 receptor, Frizzled, TGF-be…
46	Reproduction_Spermatogenesis, motility and copulation	229	0.00732705	0.0254854	0.00732705	0.0254854	92	Casein kinase II, alpha chains, MFGE8, MEK1(MAP2K1), STAT5A, CBP, AKAP3, DAZAP1, PKR, FKBP4, Connexin 26, PKC-delta, TGF-beta receptor type II, Arylsulfatase A, EGFR, Keratin 19, Kallikrein 4, XIAP, Tissue kallikreins, ALK-2, Clusterin, GCNF, PDGF-A, Histone H2AX, EWS/WT1 fusion protein, PKA-reg (cAMP-dependent), c-Raf-1, TBP-like (TRF2), BMP7, ZFP37, SOS1, SHBG, ADAM7, DDC, GGT1, Casein kinase I…
47	Cell adhesion_Cell junctions	162	0.00974852	0.0331865	0.00974852	0.0331865	67	Casein kinase II, alpha chains, Tubulin beta, ERBIN, Nectin-4, BETA-PIX, Casein kinase II, beta chain (Phosvitin), RhoA, Tiam1, BPAG2, E-cadherin, Plakophilin 3, Claudin-19, PARD3, EPB41, ROCK2, Connexin 26, Tcf(Lef), ZO-1, Fer, 14-3-3, GJC1, Nectin-2, Alpha-actinin, Prr1, Actin cytoplasmic 2, Plakophilin 1, DLG5(P-dlg), Claudin-5, Claudin-8, JAM1, Casein kinase II, alpha' chain (CSNK2A2), Viment…
48	Reproduction_Male sex differentiation	246	0.0109689	0.0364284	0.0109689	0.0364284	97	MEK1(MAP2K1), STAT5A, CBP, GFER, AKAP3, HOOK1, DZIP, UGCGL1, MEA, DAZAP1, PKR, Olfactory receptor, Connexin 26, PKC-delta, TGF-beta receptor type II, EGFR, XIAP, ALK-2, Clusterin, GCNF, PDGF-A, Histone H2AX, MAK, PAFAH gamma, EWS/WT1 fusion protein, PKA-reg (cAMP-dependent), c-Raf-1, BMP7, Jagged2, NUP62, ZFP37, DEDD, G-protein alpha-q/11, SOS1, p21, AP-2A, SHBG, DDC, Casein kinase II, alpha' cha…
49	Signal Transduction_Cholecystokinin signaling	106	0.0111562	0.0364284	0.0111562	0.0364284	46	MEK1(MAP2K1), RhoA, Pyk2(FAK2), LBC, G-protein alpha-12 family, PI3K reg class IA (p85-alpha), GRB2, p38delta (MAPK13), G-protein alpha-i family, CaMK I, MSK1/2 (RPS6KA5/4), PKA-reg (cAMP-dependent), c-Raf-1, Galpha(q)-specific peptide GPCRs, SOS, G-protein alpha-q/11, PKC-epsilon, PLD2, PLC-beta1, Rac1, IP3 receptor, Adenylate cyclase type VII, G-protein alpha-13, PI3K reg class IA (p85), MAPKAP…
50	Signal transduction_ESR1-nuclear pathway	216	0.0121178	0.038777	0.0121178	0.038777	86	MEK1(MAP2K1), STAT5A, CBP, LBC, FKBP2, GRP78, Brca1, GRB2, MEA, LMO4, JunB, NCOA3 (pCIP/SRC3), IRS-1, XBP1, EGFR, Keratin 19, SET, CDC25B, c-Jun, FOXM1, SAFB2, SP3, RXRA, CAPER, TRIP2, Adenylate cyclase type VI, RBM9, DDX54, VEGF-A, PKA-reg (cAMP-dependent), c-Raf-1, CDC25A, Galanin, SOS, COMT, BCAS3, BARX2, p21, AP-2A, NCOA2 (GRIP1/TIF2), STAT5B, MTA2, p90Rsk, Adenylate cyclase type VII, CDK2, R…
Enrichment by Process Networks					Metacore siMELK #3
#	Networks	Total	pValue	Min FDR	p-value	FDR	In Data	Network Objects from Active Data
1	Cell cycle_Core	115	3.71601e-26	5.90845e-24	3.71601e-26	5.90845e-24	78	MCM3, p14ARF, Cyclin B, Cyclin B2, CDC7, Cyclin D3, Separase, ORC1L, MCM5, Nek2A, CDC25C, CENP-A, CAP-G, p57, MCM4, CKS2, E2F1, CDC20, MCM10, ORC3L, MCM8, CDC25B, MAD2a, CENP-H, Cyclin D, INCENP, MAD2b, Rod, CAP-C, CDC14a, Kid, CDC25A, ORC6L, ASK (Dbf4), FEN1, CENP-E, DNA ligase I, BUB1, Aurora-A, WRN, AKAP8, CAP-E, Securin, CDK1 (p34), Cyclin E2, CDK7, CDK2, CDC18L (CDC6), Cyclin H, Condensin, R…
2	Cell cycle_Mitosis	179	2.00858e-23	1.59682e-21	2.00858e-23	1.59682e-21	100	Tubulin beta, Tubulin gamma, MIS12, Importin (karyopherin)-beta, CAPZA, EPB41, HZwint-1, Cyclin B, Cyclin B2, Separase, Histone H3, Nek2A, CDC25C, Tubulin alpha 1A, CENP-A, CAP-G/G2, CAPZA1, Cyclin F, ANAPC11, CDC20, CDC25B, MAD2a, CENP-H, INCENP, MAD2b, SPBC25, Importin (karyopherin)-alpha, NF45/90 complex, 14-3-3 gamma, Rod, DSN1, RCC1, CAP-C, CAP-D2/D3, CRK, Kid, CDC25A, CENP-C, CENP-E, Sirtui…
3	Cell cycle_S phase	149	7.14201e-21	3.78527e-19	7.14201e-21	3.78527e-19	85	RFC4, TOP2 beta, POLE1, Chk2, MCM3, SG2NA, PTMA, NFBD1, Brca1, Cyclin B, Cyclin B2, CDC7, POLE4, CRM1, Separase, DOC-1, ORC1L, Brca2, Histone H3, MCM5, Nek2A, MCM4, E2F1, PRIM2A, MCM10, ORC3L, MCM8, GADD45 beta, MAD2b, CDC14a, ChAF1 subunit B, ORC6L, ASK (Dbf4), POLE2, FEN1, POLD cat (p125), DNA ligase I, RFC5, BUB1, Geminin, Sgo1, Rad51, PRIM1, WRN, HP1, Securin, CDK1 (p34), CDK2, PCNA, CDC18L (…
4	Translation_Translation initiation	171	1.81126e-19	7.19974e-18	1.81126e-19	7.19974e-18	91	Casein kinase II, alpha chains, RACK1, RPS12, RPL13A, RPL34, RPS9, RPS15a, RPL7, eIF3S4, RPS6, Nop14, RPL23, RPS2, eIF1, Staufen, rpL23a, RPS3, eIF4B, RPL36A, RPL21, eIF3S5, eIF3S3, eIF4G1/3, RPL36, RPS4, RPS7, RPL37A, eIF3S1, RPL22, RPS24, eIF4G1, RPS3A, RPL3, RPS23, RPL7A, RPL4, RPLP2, eIF2S2, RPL11, RPLP0, RPS10, RPS19, RPL39, RPL12, RPS5, RPL32, RPS14, RPL13, PAIP2, RPL6, GCN2, RPS18, eIF3S2,…
5	Cell cycle_G2-M	206	2.91152e-19	9.25864e-18	2.91152e-19	9.25864e-18	103	TOP2 beta, Chk2, NFBD1, Brca1, Cyclin B, Cyclin B2, GRB2, Brca2, Histone H3, Nek2A, CDC25C, PTCH1, BLM, CAP-G, PLK4 (STK18), HIPK2, CKS2, CAP-G/G2, EGFR, ANAPC11, GTSE1, CDC20, ASPP2, CDC25B, MAD2a, MYRL2, FOXM1, GADD45 beta, 14-3-3, INCENP, MAD2b, 14-3-3 gamma, Myosin II, RCC1, CAP-C, CDC14a, CAP-D2/D3, HDAC4, Kid, CDC25A, Cyclin G1, AP-2A, BUB1, Rad51, Aurora-A, CDC25, ATRIP, AKAP8, CAP-E, p90R…
6	Cytoskeleton_Spindle microtubules	109	4.01594e-14	1.06422e-12	4.01594e-14	1.06422e-12	60	Tubulin beta, Tubulin gamma, Importin (karyopherin)-beta, KIF4A, EPB41, HZwint-1, Cyclin B, Cyclin B2, Separase, Nek2A, Tubulin alpha 1A, CENP-A, CKS2, NUP153, GTSE1, CDC20, Tubulin delta, MAD2a, CENP-H, INCENP, Importin (karyopherin)-alpha, Rod, RCC1, CDC14a, MKLP2, Kid, CENP-C, CENP-E, BUB1, Sororin, Aurora-A, CENP-F, Securin, CDK1 (p34), KATNB1, Condensin, Tubulin alpha, UBE2C, Karyopherin alp…
7	Cell cycle_G1-S	163	5.12365e-13	1.1638e-11	5.12365e-13	1.1638e-11	77	Chk2, GAS1, Importin (karyopherin)-beta, CDK5R1 (p35), p14ARF, NFBD1, Brca1, CRM1, Cyclin D3, GAK, Nek2A, BLM, p57, CKS2, FBXW7, E2F1, ANAPC11, UHRF1, Cyclin D, SC1, GADD45 beta, 14-3-3, MAD2b, Importin (karyopherin)-alpha, 14-3-3 gamma, CDC14a, CDC25A, Cyclin G1, BCAT1, Rad51, CRCM, ATRIP, CDK inhibitor 3, RAD9, CDK1 (p34), Cyclin E2, CDK7, CDK2, PCNA, Cyclin H, I-kB, CDC23, Chk1, Rb protein, AN…
8	DNA damage_Checkpoint	124	5.79112e-11	1.15099e-09	5.79112e-11	1.15099e-09	60	RFC4, CIA/ASF1, Chk2, RIF1, NFBD1, Brca1, Cyclin B, Cyclin B2, Cyclin D3, Separase, CDC25C, BLM, ATF-3, E2F1, ANAPC11, CDC25B, Cyclin D, GADD45 beta, 14-3-3, 14-3-3 gamma, CDC25A, BTG2, RFC5, TOPBP1, JNK1(MAPK8), ATRIP, RAD9, p53BP1, Securin, CDK1 (p34), CDK2, PCNA, I-kB, CDC23, Chk1, MRE11, Wee1, RFC3, ANAPC13, CDK4, Cyclin A2, FANCD2, 14-3-3 sigma, Kinase MYT1, MDM2, GADD45 alpha, RFC1, RFC2, C…
9	Translation_Elongation-Termination	233	9.28319e-09	1.47603e-07	9.28319e-09	1.47603e-07	89	RACK1, RPS12, eEF2, RPL13A, Dicer, PI3K cat class IA, DARS, IRP, RPL34, GluProRS, RPS9, RPS15a, RPL7, IRP1, RARS, ValRS2, RPS6, RPL23, RPS2, SerRS, rpL23a, eEF2K, RPS3, RPL36A, RPL21, GSPT2, SRP14, RPL36, RPS4, RPS7, RPL37A, RPL22, RPS24, RPS3A, RPL3, RPS23, RPL7A, RPL4, eEF1A1, CysRS, RPLP2, RPL11, RPLP0, RPS10, RPS19, RPL39, RPL12, TyrRS, RPS5, RPL32, RPS14, RPL13, RPL6, RPS18, RPL24, RPS16, RP…
10	Translation_Elongation-Termination_test	233	9.28319e-09	1.47603e-07	9.28319e-09	1.47603e-07	89	RACK1, RPS12, eEF2, RPL13A, Dicer, PI3K cat class IA, DARS, IRP, RPL34, GluProRS, RPS9, RPS15a, RPL7, IRP1, RARS, ValRS2, RPS6, RPL23, RPS2, SerRS, rpL23a, eEF2K, RPS3, RPL36A, RPL21, GSPT2, SRP14, RPL36, RPS4, RPS7, RPL37A, RPL22, RPS24, RPS3A, RPL3, RPS23, RPL7A, RPL4, eEF1A1, CysRS, RPLP2, RPL11, RPLP0, RPS10, RPS19, RPL39, RPL12, TyrRS, RPS5, RPL32, RPS14, RPL13, RPL6, RPS18, RPL24, RPS16, RP…
11	Cytoskeleton_Regulation of cytoskeleton rearrangement	183	1.02433e-08	1.48062e-07	1.02433e-08	1.48062e-07	74	TRIO, Tubulin beta, Tubulin gamma, RhoA, Alpha-actinin 4, Drebrin, Band 4.1-like protein 2, CAPZA, EPB41, NCK1, ARP3, Tubulin alpha 1A, CAPZA1, ACK1, G-protein alpha-i family, Destrin, DOCK1, Beta-sarcoglycan, ARPC4, GRAF, 14-3-3, 14-3-3 gamma, Myosin II, SPTBN(spectrin1-4), Semaphorin 6A, KLEIP, Alpha-actinin, CRK, mDIA2(DIAPH3), Alpha adducin, PAK1, ARPC5, LIMK1, Vimentin, MyHC, Actin, Gelsolin…
12	DNA damage_BER-NER repair	109	6.78911e-08	8.99557e-07	6.78911e-08	8.99557e-07	49	RFC4, POLE1, Chk2, NEIL3, NFBD1, Brca1, POLE4, ATF-1, ERCC6, XPC, DNA polymerase beta, POLE2, FEN1, POLD cat (p125), DNA ligase I, RFC5, MMS19L, TDG, ATRIP, RAD9, p53BP1, TFIIH p34 subunit, CDK7, PCNA, Cyclin H, XRCC1, PARP-2, Chk1, MRE11, DDB2, RFC3, DNA polymerase theta, WRNIP1, POLD reg (p68), CAK complex, POLE3-POLE4 complex, RFC1, MJD (ataxin-3), RFC2, TFIIH p44 subunit, Brca1/Bard1, PARP-3,…
13	Cell cycle_Meiosis	106	2.09195e-07	2.55862e-06	2.09195e-07	2.55862e-06	47	Tubulin beta, PI3K cat class IA, Brca1, Separase, Brca2, Nek2A, CDC25C, c-Cbl, BLM, EGFR, CDC20, 14-3-3, GCNF, 14-3-3 gamma, PP2A regulatory, TOPBP1, Rad51, RAD9, Securin, CDK1 (p34), CDK7, CDK2, Cyclin H, Myelin basic protein, XRCC1, p73, Chk1, MRE11, TOP3A, Tubulin alpha, MSH2, STAG3, PI3K reg class IA, SIAH1, Tubulin gamma 1, RAD54B, RAD54L, PP2A structural, 14-3-3 sigma, CAK complex, Cyclin A…
14	DNA damage_DBS repair	116	1.85311e-06	2.1046e-05	1.85311e-06	2.1046e-05	48	Casein kinase II, alpha chains, TOP2 beta, Chk2, Sirtuin, Brca1, Brca2, Histone H3, HMGB1, BLM, TDP1, PP2A regulatory, ChAF1 subunit B, FEN1, Sirtuin6, DNA ligase I, Sirtuin2, XRCC3, Rad51, WRN, ATRIP, p53BP1, PCNA, Chk1, MRE11, XRCC4, C1D, EMSY, FANCF, FANCD2, RAD54B, RAD54L, SMC6, PP2A structural, Casein kinase II, alpha chain (CSNK2A1), Casein kinase II, TOP2 alpha, FANCA, HMG2, XRCC2, TOP2, C…
15	DNA damage_MMR repair	59	1.26561e-05	0.000134155	1.26561e-05	0.000134155	28	RFC4, Chk2, NFBD1, Brca1, Brca2, BLM, ATF-1, EXO1, POLD cat (p125), RFC5, ATRIP, p53BP1, PCNA, p73, Chk1, MRE11, MSH2, RFC3, POLD reg (p68), RFC1, RECQL, RFC2, Brca1/Bard1, MLH1, p53, RFC complex, Bard1, Nibrin
16	Reproduction_Progesterone signaling	214	8.82918e-05	0.000877399	8.82918e-05	0.000877399	71	Cathepsin L, RhoA, Chk2, PI3K cat class IA, PI3K reg class IA (p85-alpha), Cyclin B2, GRB2, CDC25C, JDP2, PI3K cat class IA (p110-beta), CKS2, Tcf(Lef), EGFR, G-protein alpha-i family, Lef-1, CDC20, CDC25B, MAD2a, PLC-delta, MAD2b, ADAM-TS1, PKA-reg (cAMP-dependent), PDE3, Galpha(q)-specific peptide GPCRs, PAK1, G-protein alpha-q/11, PDE3A, BUB1, RNPC4, DYNC1I1, Aurora-A, Dsh, GABA-A receptor alp…
17	Development_Neurogenesis_Axonal guidance	230	0.000106422	0.000995356	0.000106422	0.000995356	75	Semaphorin 3C, TRIO, RhoA, ITGB1, Drebrin, Semaphorin 5A, PI3K cat class IA, POU4F1, ABLIM1, Ephrin-B receptor 4, Calcineurin A (catalytic), Ephrin-A1, Syntenin 1, NCK1, FEZ2, alpha-6/beta-1 integrin, Plexin A2, Syntenin 2, ROBO1, SRGAP1, Reelin, Neuropilin-1, LARG, GRAF, Ephrin-A receptor 3, Semaphorin 6A, PKA-reg (cAMP-dependent), Ephrin-A receptors, CRMP2, Oligophrenin 1, PAK1, G-protein alpha…
18	Signal transduction_Androgen receptor nuclear signaling	126	0.000275727	0.00243559	0.000275727	0.00243559	45	JMJD2A, CTDSP2 (SCP2), Brca1, GAK, Brca2, HIP1, CDC25B, MAOA, TGIF, PR65-alpha, LSD1, DDC, RIP140, HOXB13, Gelsolin, RAD9, PMEPA1, CDK1 (p34), RDH11, Kallikrein 3 (PSA), VIL2 (ezrin), Androgen receptor, Hap-1, RNF4, Rb protein, Calmodulin, ADAM9, PTEN, Zac1, TMF1, Calreticulin, MDM2, SCAP, CDK9, Par-4, N-CoR, Cyclin D1, GREB1, NCOA1 (SRC1), PAR1, SMAD3, HUEL, HSP90, IBP5, ADAM17
19	Signal transduction_WNT signaling	177	0.00029613	0.00247814	0.00029613	0.00247814	59	Casein kinase II, alpha chains, WNT4, RhoA, Calcineurin A (alpha), PKC-eta, Calcineurin A (catalytic), FRAT1, DAAM1, Tcf(Lef), GATA-6, E2F1, EGFR, G-protein alpha-i family, Lef-1, TCF7L2 (TCF4), PRKAR2A, WNT10A, PP2A regulatory, PKA-reg type II (cAMP-dependent), PKA-reg (cAMP-dependent), G-protein alpha-q/11, Vimentin, Dsh, JNK1(MAPK8), PLC-beta1, IP3 receptor, CaMK II delta, p73, E2F2, Calmoduli…
20	Cell cycle_G1-S Growth factor regulation	195	0.00049093	0.00390289	0.00049093	0.00390289	63	JAK2, p14ARF, PI3K cat class IA, PI3K reg class IA (p85-alpha), Cyclin D3, GRB2, NF-kB1 (p50), c-Cbl, PI3K cat class IA (p110-beta), IRS-1, Tcf(Lef), E2F1, EGFR, G-protein alpha-i family, TCF7L2 (TCF4), Cyclin D, PP2A regulatory, IKK (cat), CDC25A, FRS2, G-protein alpha-q/11, SARA, PKC-epsilon, JNK1(MAPK8), MNT, PLC-beta1, PI3K cat class IA (p110-delta), CDK2, NF-kB p50/p50, I-kB, Shc, PI3K reg c…
21	Cytoskeleton_Cytoplasmic microtubules	115	0.000527774	0.003996	0.000527774	0.003996	41	Tubulin beta, Tubulin gamma, RhoA, X11, CDC25C, Tubulin alpha 1A, EMAP(EML1), Tubulin delta, RP2, MKLP2, mDIA2(DIAPH3), Sirtuin2, Vimentin, Dynein 2, cytoplasmic, heavy chain, SHANK, MARK1, PFD4, CDK1 (p34), KATNB1, TAO2, TBCA, KAP3, Rab-6, KIF1A, KIF3B, Tubulin alpha, ARHGEF2, Kinesin heavy chain, Tubulin gamma 1, MAP2, MKLP1, TUBGCP5, Tubulin alpha-1B, TUBGCP4 (76P), Dynein, axonemal, heavy cha…
22	Cytoskeleton_Actin filaments	176	0.000836136	0.00604298	0.000836136	0.00604298	57	Tensin, RhoA, Alpha-actinin 4, Drebrin, Band 4.1-like protein 2, ABLIM1, CAPZA, EPB41, Pacsin, NCK1, GRB2, ARP3, Myosin I, DAAM1, TRIPs, CAPZA1, Destrin, ARPC4, Myosin II, SPTBN(spectrin1-4), KLEIP, Alpha-actinin, CRK, mDIA2(DIAPH3), PAK1, Piccolo, ARPC5, WASF3 (WAVE3), LIMK1, MyHC, Actin, Gelsolin, Paxillin, VIL2 (ezrin), DIP1, TAO2, Kindlin-2, TARA, ARP2, Nephrocystin-4, MSN (moesin), ERM prote…
23	Development_Regulation of telomere length	53	0.0010861	0.00750824	0.0010861	0.00750824	22	hnRNP A1, PI3K cat class IA, Brca1, E2F1, Staufen, RPL22, CDK2, p73, MRE11, Rb protein, CDK4, TRF1, PTOP, POT1, TEP1, SP1, HSP90, p53, p16INK4, p107, Nibrin, Tankyrase 1
24	Signal transduction_ESR1-nuclear pathway	216	0.00113778	0.00753782	0.00113778	0.00753782	67	BLOS1, STAT5A, LBC, PI3K cat class IA, Brca1, SDP1, GRB2, NF-kB1 (p105), CYP1A1, NF-kB1 (p50), IRS-1, CIA, XBP1, EGFR, CDC25B, FOXM1, ADA, RXRA, TRIP2, Adenylate cyclase type VI, Lactoferrin, PKA-reg (cAMP-dependent), HDAC4, CDC25A, Galanin, PAK1, CD21, BARX2, AP-2A, RNPC4, RIP140, p90Rsk, CDK7, CDK2, NRIF3, Shc, MSH2, ErbB2, PI3K reg class IA, Gamma-synuclein, BMP6, FKHR, Zac1, FAP-1, IKK-alpha,…
25	Cell adhesion_Attractive and repulsive receptors	175	0.00127089	0.00808286	0.00127089	0.00808286	56	Semaphorin 3C, RhoA, ITGB1, Semaphorin 5A, PI3K cat class IA, Ephrin-B receptor 4, PI3K reg class IA (p85-alpha), Ephrin-A1, NCK1, GRB2, alpha-6/beta-1 integrin, Plexin A2, PI3K cat class IA (p110-beta), ROBO1, SRGAP1, Destrin, Collagen XII, Neuropilin-1, LARG, Ephrin-A receptor 3, Ephrin-A receptors, CRMP2, ITGA6, PAK1, LIMK1, Actin, PI3K cat class IA (p110-delta), Paxillin, Shc, Ephrin-A recept…
26	Cell adhesion_Integrin-mediated cell-matrix adhesion	214	0.00145368	0.0088898	0.00145368	0.0088898	66	TRIO, Tubulin beta, Tensin, RhoA, alpha-3/beta-1 integrin, ITGB1, Alpha-actinin 4, PI3K cat class IA, GRB2, alpha-6/beta-1 integrin, Tubulin alpha 1A, PI3K cat class IA (p110-beta), PINCH, Tcf(Lef), DOCK1, Alpha-actinin, CRK, ITGA6, PAK1, CD9, Lpd, LIMK1, RhoB, MyHC, Actin, Flotillin-2, LAMA3 (Epiligrin), PI3K cat class IA (p110-delta), Paxillin, RhoGDI alpha, VIL2 (ezrin), p130CAS, TAO2, Fibrill…
27	Cell cycle_G1-S Interleukin regulation	128	0.00157315	0.00926412	0.00157315	0.00926412	43	p14ARF, PI3K cat class IA, PI3K reg class IA (p85-alpha), Cyclin D3, GRB2, NF-kB1 (p50), PI3K cat class IA (p110-beta), IRS-1, E2F1, XIAP, Cyclin D, IKK (cat), CDC25A, NIK(MAP3K14), JNK1(MAPK8), PI3K cat class IA (p110-delta), CDK2, NF-kB p50/p50, I-kB, Shc, PI3K reg class IA (p85), Rb protein, PI3K reg class IA (p85-beta), PI3K reg class IA, CDK4, Cyclin A2, MEKK1(MAP3K1), IKK-alpha, p19, N-Ras,…
28	Apoptosis_Apoptotic nucleus	159	0.00193762	0.0110029	0.00193762	0.0110029	51	Chk2, PREG3, Brca1, Separase, Histone H3, DDX41, Cullin 2, BLM, HIPK2, Apaf-1, C/EBPbeta, E2F1, Histone H2B, ASPP2, DOCK1, GADD45 beta, Clusterin, TREX1, Caspase-9, DNASE1L3, P53DINP1a, Rad51, NRIF3, DAPK2, p73, Chk1, Caspase-7, Tubulin alpha, PPAR-beta(delta), XRCC4, STK4, SIAH1, FANCD2, Zac1, DNase I, c-Myb, Lamin B1, RNF7, DFF40 (CAD), Lamin B, HMG2, GADD45 alpha, Par-4, b-Myb, PIG8, NF-kB, p5…
29	Reproduction_FSH-beta signaling pathway	160	0.00225012	0.0123369	0.00225012	0.0123369	51	ARNT, Pyk2(FAK2), PI3K cat class IA, CREM (repressors), Histone H3, CENP-A, GRK6, IRS-1, RPS6, EGFR, G-protein alpha-i family, Cyclin D, ALK-2, PP2A regulatory, Histone H3.3, PKA-reg (cAMP-dependent), PBX1, p90Rsk, IP3 receptor, PBX1/PREP2, CDK2, Calmodulin, CREM (activators), CENP-I (FSHPRH1), PI3K reg class IA, PBX1a/HOXA10, MEKK1(MAP3K1), FKHR, PRKAR2B, IKK-alpha, PP2A structural, Adenylate cy…
30	Cell adhesion_Cadherins	180	0.00259836	0.0137713	0.00259836	0.0137713	56	Casein kinase II, alpha chains, RACK1, WNT4, RhoA, alpha-3/beta-1 integrin, ITGB1, Alpha-actinin 4, PI3K cat class IA, Desmoglein 1, FRAT1, Tcf(Lef), G-protein alpha-12, EGFR, Reelin, DEP-1, PCDHGC3, YES, WNT10A, MAST205, PTPR-mu, SSX2IP, Alpha-actinin, PTP-1B, CLR3, DLG5(P-dlg), DSC1, M-cadherin, Dsh, DSC2, Actin, CTNNAL1, Shc, PI3K reg class IA (p85), Desmocollin 3, FAT1, PKC, PTEN, ITGA3, Prot…
31	Immune response_Phagosome in antigen presentation	243	0.0045659	0.0234186	0.0045659	0.0234186	71	Casein kinase II, alpha chains, Cathepsin L, RhoA, Pyk2(FAK2), ITGB1, Alpha-actinin 4, SEC61 complex, PI3K cat class IA, PI3K reg class IA (p85-alpha), SEC61 alpha, HLA-B, NCK1, GRB2, NF-kB1 (p105), NF-kB1 (p50), c-Cbl, PI3K cat class IA (p110-beta), CED-6, DOCK1, Alpha-actinin, CRK, IKK (cat), PSMD5, PAK1, SEC61 gamma, CD21, Tapasin, LIMK1, PA200, JNK1(MAPK8), Actin, Gelsolin, PLC-beta1, PI3K ca…
32	Cell adhesion_Cell junctions	162	0.00510103	0.0247329	0.00510103	0.0247329	50	Casein kinase II, alpha chains, Tubulin beta, RhoA, ITGB1, Alpha-actinin 4, PI3K cat class IA, EPB41, Desmoglein 1, Tcf(Lef), Connexin 32, CDX2, 14-3-3, YES, GJC1, Alpha-actinin, DLG5(P-dlg), PAK1, JAM1, DSC1, Vimentin, M-cadherin, DSC2, Actin, Paxillin, ZO-2, PI3K reg class IA (p85), ATP1B1, Tubulin alpha, Desmocollin 3, ARHGEF2, PKC, PLC-beta, LYRIC, PTEN, CASK, Desmoglein 2, Claudin-7, Casein …
33	DNA damage_Core	29	0.00513324	0.0247329	0.00513324	0.0247329	13	Chk2, NFBD1, Brca1, ATRIP, RAD9, p53BP1, PCNA, Chk1, MRE11, RFC1, p53, RFC complex, Nibrin
34	Reproduction_Feeding and Neurohormone signaling	211	0.00675109	0.0315713	0.00675109	0.0315713	62	Casein kinase II, alpha chains, alpha-3/beta-1 integrin, SG2NA, TEF-5, STAT5A, JAK2, PI3K cat class IA, Brca1, PI3K reg class IA (p85-alpha), Cyclin D3, PPAP2, Histone H3, alpha-6/beta-1 integrin, C/EBPbeta, Antileukoproteinase 1, G-protein alpha-i family, PTPN2, PPAR-beta(delta)/RXR-alpha, 14-3-3 gamma, PP2A regulatory, PKA-reg (cAMP-dependent), Galpha(q)-specific peptide GPCRs, G-protein alpha-…
35	Transcription_Chromatin modification	128	0.00916412	0.0416313	0.00916412	0.0416313	40	HAT1, Brca2, Histone H3, STARING, Histone H2B, PRMT1, Histone H3.3, HDAC4, MRGX, HDAC5, LSD1, Sirtuin2, MSL3L1, DOT1, Histone H2, BCoR, H2AFZ, HMG14, BAF200, M33, HDAC2, HMGN2, EMSY, Histone deacetylase class II, BAF170, Mi-2 alpha, N-CoR, DNMT1, TBLR1 (DC42), EZH2, SMARCA5, GAS41, BAZ1A, HP1 alpha, TLK1, Histone H2A, Suv39H1, G9a, Pc2, Histone H1
36	Development_Hemopoiesis, Erythropoietin pathway	136	0.00961538	0.0424679	0.00961538	0.0424679	42	STAT5A, JAK2, PI3K cat class IA, PI3K reg class IA (p85-alpha), Cyclin D3, GRB2, c-Cbl, PI3K cat class IA (p110-beta), XIAP, Cyclin D, IKK (cat), PAK1, MGF, C3G, PKC-epsilon, JNK1(MAPK8), PI3K cat class IA (p110-delta), IP3 receptor, Cyclin E2, CDK2, NF-kB p50/p50, Epo receptor, I-kB, Shc, PI3K reg class IA (p85), CISH, Calmodulin, PI3K reg class IA (p85-beta), PI3K reg class IA, Cyclin A2, IKK-a…
37	Signal Transduction_Cholecystokinin signaling	106	0.0102075	0.0438647	0.0102075	0.0438647	34	RhoA, Pyk2(FAK2), LBC, G-protein alpha-12 family, PI3K reg class IA (p85-alpha), GRB2, FGFR2, G-protein alpha-12, G-protein alpha-i family, LARG, ARHGEF1 (p115RhoGEF), PKA-reg (cAMP-dependent), Galpha(q)-specific peptide GPCRs, FRS2, G-protein alpha-q/11, PKC-epsilon, PLC-beta1, IP3 receptor, Shc, PI3K reg class IA (p85), MAPKAPK2, Calmodulin, PLC-beta, IKK-alpha, TC21, Adenylate cyclase, PLC-del…
38	Cell cycle_G0-G1	71	0.0146123	0.0611409	0.0146123	0.0611409	24	PPAR-alpha/RXR-alpha, E2F1, Cyclin D, PPAR-gamma/RXR-alpha, CDC25A, GAS2L1, CDK1 (p34), CDK2, NEK9, Rb protein, E2F2, Cyclin C, HDAC2, CDK4, Zac1, PP2C alpha, CtBP, RAP-2A, Cyclin D1, p53, p16INK4, p107, PPAR-gamma, Histone H1
39	Signal transduction_NOTCH signaling	236	0.0169991	0.0687507	0.0169991	0.0687507	66	WNT4, ARNT, TCF12, JAK2, PI3K cat class IA, Lck, PI3K reg class IA (p85-alpha), GRB2, NF-kB1 (p105), NF-kB1 (p50), FZD6, FBXW7, E2F1, RPS6, EGFR, DVL-1, FZD8, eIF4B, FZD3, WNT10A, DIP-1, FZD4, NOTCH2, Dsh, JNK1(MAPK8), PI3K cat class IA (p110-delta), NOTCH2 (2ICD), PCNA, Lunatic fringe, I-kB, Shc, p73, PI3K reg class IA (p85), ErbB2, PI3K reg class IA, HDAC2, PTEN, MEKK1(MAP3K1), HES1, WNT, FZD5,…
40	Development_Neurogenesis_Synaptogenesis	180	0.0172958	0.0687507	0.0172958	0.0687507	52	Syntaxin 6, Chapsyn-110, RhoA, RIMS4, X11, Drebrin, VAMP3, POU4F1, FGFR2, Atrophin-1, Syntrophin B, Neuroligin, Syntrophin B2, 14-3-3 gamma, Synaptotagmin, NR2C, PNMA1, FRS2, Piccolo, Synaptotagmin I, Thrombospondin 1, Dsh, Actin, SHANK, Semaphorin 4G, VAMP1, Shc, Syntaxin 7, Ionotropic glutamate receptor, Calmodulin, ErbB2, APOER2, CASK, Ephrin-B, WNT, Synaptotagmin VII, MALS, MJD (ataxin-3), Se…
41	Signal transduction_ESR1-membrane pathway	91	0.0184051	0.0713758	0.0184051	0.0713758	29	RhoA, PI3K cat class IA, PI3K reg class IA (p85-alpha), GRB2, IRS-1, EGFR, G-protein alpha-i family, ARHGEF1 (p115RhoGEF), Adenylate cyclase type VI, PKA-reg (cAMP-dependent), PLC-beta1, Androgen receptor, p130CAS, Shc, PI3K reg class IA (p85), ErbB2, MSN (moesin), Adenylate cyclase, MEK2(MAP2K2), IGF-1 receptor, Actin cytoskeletal, N-CoR, G-protein alpha-q, Cyclin D1, NCOA1 (SRC1), TFF1, IGF-1, …
42	Cytoskeleton_Intermediate filaments	81	0.0225584	0.0851884	0.0225584	0.0851884	26	Tubulin beta, RhoA, Alpha-actinin 4, Trichoplein, GRB2, 14-3-3, 14-3-3 gamma, Keratin 6C, Alpha-actinin, TMPOA, TMPOB, Vimentin, Actin, CDK1 (p34), Tubulin alpha, SYNE2, Kinesin heavy chain, Tubulin gamma 1, Lamin B1, Lamin B, Actin cytoskeletal, JNK(MAPK8-10), MICAL, KIF5B, Fimbrin, Tubulin (in microtubules)
43	Inflammation_IL-2 signaling	104	0.0230384	0.0851884	0.0230384	0.0851884	32	STAT5A, PI3K cat class IA, Calcineurin A (catalytic), Lck, PI3K reg class IA (p85-alpha), GRB2, NF-kB1 (p50), PI3K cat class IA (p110-beta), IKK (cat), Caspase-9, PKC-epsilon, PI3K cat class IA (p110-delta), IP3 receptor, CDK2, BAD, NF-kB p50/p50, I-kB, Shc, PI3K reg class IA (p85), CISH, Rb protein, PI3K reg class IA (p85-beta), CDK4, PTEN, IKK-alpha, IKK-beta, MEK2(MAP2K2), NFKBIB, MEK1/2, STAT…
44	Cell adhesion_Integrin priming	110	0.0304325	0.109972	0.0304325	0.109972	33	alpha-3/beta-1 integrin, ITGB1, G-protein alpha-12 family, PI3K cat class IA, PI3K reg class IA (p85-alpha), GRB2, PI3K cat class IA (p110-beta), G-protein alpha-i family, G-protein alpha-q/11, TBXA2R, PKC-epsilon, Calpain 2(m), Actin, PLC-beta1, PI3K cat class IA (p110-delta), Paxillin, IP3 receptor, CaMK II delta, NRIF3, Shc, PI3K reg class IA (p85), Calmodulin, PI3K reg class IA (p85-beta), PI…
45	Transcription_Transcription by RNA polymerase II	159	0.0356562	0.125985	0.0356562	0.125985	45	TRAP25, TFIIE, alpha subunit, MED9, TAFII55, DRIP130, HMGB1, ADA2, CDK11, TCEA2, LEO1, TRIP2, ERCC6, SSRP1, TBP-like (TRF2), SNAP50, SURF5, TAF12, POLR2D, TTF2, RPB7.0, TCERG1 (CA150), TFIIH p34 subunit, CDK7, TFIID 30 kDa subunit, Cyclin H, hSPT3, TH1L, TFIIE, TRAP170, Cyclin C, TAFs, Elongin B, TAF5, TFIIE, beta subunit, TMF1, ADA3-like protein, CAK complex, CDK9, N-CoR, TFIIS, TFIIH p44 subuni…
46	Inflammation_Protein C signaling	108	0.0385472	0.133239	0.0385472	0.133239	32	Junctin, RhoA, Alpha-actinin 4, G-protein alpha-12 family, NF-kB1 (p50), PAR2, G-protein alpha-i family, Alpha-actinin, IKK (cat), PAK1, NIK(MAP3K14), LIMK1, Coagulation factor V, Actin, Coagulation factor VIII, PLC-beta1, IP3 receptor, NF-kB p50/p50, Trypsin, I-kB, PLC-beta, MyD88, IKK-alpha, IKK-beta, Galpha(i)-specific EDG GPCRs, NFKBIB, Actin cytoskeletal, PAR1, NF-kB, Protein S, ACTB, Cofilin
47	Inflammation_IFN-gamma signaling	110	0.0487688	0.162412	0.0487688	0.162412	32	Pyk2(FAK2), JAK2, PI3K cat class IA, Brca1, MCM5, EIF2S3, c-Cbl, PI3K cat class IA (p110-beta), PKC-delta, C/EBPbeta, IRF9, CXCL16, IKK (cat), C3G, AFAP, eIF2S2, PI3K cat class IA (p110-delta), IP3 receptor, I-kB, K12, Calmodulin, PI3K reg class IA, MEKK1(MAP3K1), IKK-alpha, IKK-beta, RASSF5, NFKBIB, DAF, Cyclin A, NF-kB, FANCC, MEKK4(MAP3K4)
48	Inflammation_Amphoterin signaling	118	0.04903	0.162412	0.04903	0.162412	34	RhoA, PI3K cat class IA, PI3K reg class IA (p85-alpha), NF-kB1 (p105), NF-kB1 (p50), HMGB1, PI3K cat class IA (p110-beta), IKK (cat), IL1RN, PAK1, LIMK1, MyHC, JNK1(MAPK8), Actin, PI3K cat class IA (p110-delta), NF-kB p50/p50, I-kB, PI3K reg class IA (p85), PI3K reg class IA (p85-beta), PI3K reg class IA, MyD88, IKK-alpha, IKK-beta, MRLC, MEK2(MAP2K2), NFKBIB, MEK1/2, Actin cytoskeletal, JNK(MAPK…
49	Protein folding_ER and cytoplasm	45	0.0533626	0.173156	0.0533626	0.173156	15	Casein kinase II, alpha chains, SEC61 complex, Torsin A, SEC61 alpha, EDEM, XBP1, ERp29, HYOU1, Calmegin, ERO1Lalpha, Calreticulin, Casein kinase II, ERO1, HSP90, p53
50	Translation_Regulation of initiation	127	0.0545033	0.173321	0.0545033	0.173321	36	Casein kinase II, alpha chains, PI3K cat class IA, PI3K reg class IA (p85-alpha), GRB2, c-Cbl, PI3K cat class IA (p110-beta), IRS-1, eIF3S4, EGFR, XIAP, eIF4B, eIF3S5, eIF3S3, eIF4G1/3, PAK1, G-protein alpha-q/11, eIF3S1, eIF4G1, eIF2S2, PI3K cat class IA (p110-delta), Shc, PI3K reg class IA (p85), eIF3S2, PI3K reg class IA (p85-beta), PI3K reg class IA, MEKK1(MAP3K1), IGBP1, Casein kinase II, al…
