# Supplementary material for: Identification of potential therapeutic targets in prostate cancer through a cross‐species approach
Source: EMBO Mol Med. 2018 Feb 5;10(3):e8274. doi: 10.15252/emmm.201708274 (PMC5840539; doi:10.15252/emmm.201708274)
Supplement: Supplementary file 10 — Source Data for Figure 5 [file EMMM-10-e8274-s008.zip › EMM-2017-08274_SourceDataForFigure5/EMM-2017-08274_SourceDataForFigure5F.xlsx]

## Sheet: SourceDataForFigure5F
	Relative MELK mRNA Expression	IC50 replicate 1	IC50 replicate 2
PNT1a	0.747779	61.13	48.4
PC-3	0.848091	41.25	61.11
C4-2b	1.05221	14.58	17.88
C4-2	1.06355	8.422	19.47
LNCaP	1.10727	8.394	7.57
DU145	1.25783	11.68	20.72
