# Supplementary material for: Identification of potential therapeutic targets in prostate cancer through a cross‐species approach
Source: EMBO Mol Med. 2018 Feb 5;10(3):e8274. doi: 10.15252/emmm.201708274 (PMC5840539; doi:10.15252/emmm.201708274)
Supplement: Supplementary file 10 — Source Data for Figure 5 [file EMMM-10-e8274-s008.zip › EMM-2017-08274_SourceDataForFigure5/EMM-2017-08274_SourceDataForFigure5E.xlsx]

## Sheet: SourceDataForFigure5E
	Vehicle	Vehicle	Vehicle	OTS167 15 nM	OTS167 15 nM	OTS167 15 nM	OTS167 30 nM	OTS167 30 nM	OTS167 30 nM	OTS167 60 nM	OTS167 60 nM	OTS167 60 nM
day 2	0.897059	0.80837	1.068	0.413006	0.414306	0.679806	0.282085	0.29313	0.378291	0.154412	0.222309	0.307172
day 5	4.02391	4.61906	3.42778	2.03669	1.42058	2.02142	0.497472	0.426651	0.344784	0.162859	0.131022	0.204442
