# Supplementary material for: Identification of potential therapeutic targets in prostate cancer through a cross‐species approach
Source: EMBO Mol Med. 2018 Feb 5;10(3):e8274. doi: 10.15252/emmm.201708274 (PMC5840539; doi:10.15252/emmm.201708274)
Supplement: Supplementary file 10 — Source Data for Figure 5 [file EMMM-10-e8274-s008.zip › EMM-2017-08274_SourceDataForFigure5/EMM-2017-08274_SourceDataForFigure5D.xlsx]

## Sheet: SourceDataForFigure5D
	siCtrl	siCtrl	siCtrl	siCtrl	siMELK #1	siMELK #1	siMELK #1	siMELK #1	siMELK #2	siMELK #2	siMELK #2	siMELK #2	siMELK #3	siMELK #3	siMELK #3	siMELK #3
day 4	1.04032	1.50099	1.55509	0.968445	0.741447	0.682321	0.912795	0.544529	0.468884	0.569268	0.559052	0.445192	1.25051	0.558222	0.77352	0.34701
day 7	4.72285	4.53283	3.18315	2.8108	2.13923	1.45397	0.999392	0.449043	1.03614	0.897609	0.408783	0.332379	3.3827	1.51546	1.03903	0.402454
