# Supplementary material for: Identification of potential therapeutic targets in prostate cancer through a cross‐species approach
Source: EMBO Mol Med. 2018 Feb 5;10(3):e8274. doi: 10.15252/emmm.201708274 (PMC5840539; doi:10.15252/emmm.201708274)
Supplement: Supplementary file 11 — Source Data for Figure 6 [file EMMM-10-e8274-s009.zip]

Archive with 16 entries (13 files):
- EMM-2017-08274_SourceDataForFigure6/
- EMM-2017-08274_SourceDataForFigure6/EMM-2017-08274_SourceDataForFigure6A.xlsx
- __MACOSX/
- __MACOSX/EMM-2017-08274_SourceDataForFigure6/
- __MACOSX/EMM-2017-08274_SourceDataForFigure6/._EMM-2017-08274_SourceDataForFigure6A.xlsx
- EMM-2017-08274_SourceDataForFigure6/EMM-2017-08274_SourceDataForFigure6F.xlsx
- __MACOSX/EMM-2017-08274_SourceDataForFigure6/._EMM-2017-08274_SourceDataForFigure6F.xlsx
- EMM-2017-08274_SourceDataForFigure6/EMM-2017-08274_SourceDataForFigure6E.xlsx
- __MACOSX/EMM-2017-08274_SourceDataForFigure6/._EMM-2017-08274_SourceDataForFigure6E.xlsx
- EMM-2017-08274_SourceDataForFigure6/EMM-2017-08274_SourceDataForFigure6D.xlsx
- __MACOSX/EMM-2017-08274_SourceDataForFigure6/._EMM-2017-08274_SourceDataForFigure6D.xlsx
- EMM-2017-08274_SourceDataForFigure6/EMM-2017-08274_SourceDataForFigure6C.xlsx
- __MACOSX/EMM-2017-08274_SourceDataForFigure6/._EMM-2017-08274_SourceDataForFigure6C.xlsx
- EMM-2017-08274_SourceDataForFigure6/EMM-2017-08274_SourceDataForFigure6B.xlsx
- __MACOSX/EMM-2017-08274_SourceDataForFigure6/._EMM-2017-08274_SourceDataForFigure6B.xlsx
- __MACOSX/._EMM-2017-08274_SourceDataForFigure6
