# Supplementary material for: Identification of potential therapeutic targets in prostate cancer through a cross‐species approach
Source: EMBO Mol Med. 2018 Feb 5;10(3):e8274. doi: 10.15252/emmm.201708274 (PMC5840539; doi:10.15252/emmm.201708274)
Supplement: Supplementary file 11 — Source Data for Figure 6 [file EMMM-10-e8274-s009.zip › EMM-2017-08274_SourceDataForFigure6/EMM-2017-08274_SourceDataForFigure6A.xlsx]

## Sheet: SourceDataForFigure6A
	Vehicle	Vehicle	Vehicle	Vehicle	Vehicle	Vehicle	Vehicle	Vehicle	Vehicle	Vehicle	OTS167	OTS167	OTS167	OTS167	OTS167	OTS167	OTS167	OTS167	OTS167	OTS167
3	366000000	360000000	368000000	233000000	353000000	438000000	638000000	440000000		168000000	259000000	393000000	453000000	352000000	443000000	95100000	248000000	229000000	186000000	262000000
10	806000000	1350000000	1080000000	2870000	138000000	806000000	1350000000	1080000000	2870000	138000000	840000000	276000000	265000000	320000000	281000000	235000000	1500000000	2660000000	384000000	5340000000
17	2670000000	9870000000	6020000000	905000000	175000000	2670000000	9870000000	6020000000	905000000	175000000	267000000	543000000	419000000	367000000	357000000	860000000	1970000000	504000000		1470000000
