# Supplementary material for: Identification of potential therapeutic targets in prostate cancer through a cross‐species approach
Source: EMBO Mol Med. 2018 Feb 5;10(3):e8274. doi: 10.15252/emmm.201708274 (PMC5840539; doi:10.15252/emmm.201708274)
Supplement: Supplementary file 11 — Source Data for Figure 6 [file EMMM-10-e8274-s009.zip › EMM-2017-08274_SourceDataForFigure6/EMM-2017-08274_SourceDataForFigure6F.xlsx]

## Sheet: SourceDataForFigure6F
	Replicate 1	Replicate 2	Replicate 3	Replicate 4	Replicate 1	Replicate 2	Replicate 3	Replicate 4	Replicate 1	Replicate 2	Replicate 3	Replicate 4
	Live	Live	Live	Live	Apoptotic	Apoptotic	Apoptotic	Apoptotic	Dead	Dead	Dead	Dead
siCtrl	74.8	73.6	76.7	60.4	9.76	8.34	8.26	14.9	15.37	18.08	15.01	24.72
siMELK #1	55.6	47.2	58.7	32.4	16.5	19.7	15.2	33.3	27.94	33.09	26.03	34.27
siMELK #2	53.3	36.3	47.1	33	20.1	30.6	27.5	42.4	26.57	33.03	25.34	24.63
siMELK #3	29.4	22.8	30.2	18.4	15.8	18.3	18.4	49.4	54.75	58.97	51.36	32.18
