# Supplementary material for: Identification of potential therapeutic targets in prostate cancer through a cross‐species approach
Source: EMBO Mol Med. 2018 Feb 5;10(3):e8274. doi: 10.15252/emmm.201708274 (PMC5840539; doi:10.15252/emmm.201708274)
Supplement: Supplementary file 11 — Source Data for Figure 6 [file EMMM-10-e8274-s009.zip › EMM-2017-08274_SourceDataForFigure6/EMM-2017-08274_SourceDataForFigure6E.xlsx]

## Sheet: SourceDataForFigure6E
	Replicate 1	Replicate 2	Replicate 3	Replicate 1	Replicate 2	Replicate 3	Replicate 1	Replicate 2	Replicate 3
	Live	Live	Live	Apoptotic	Apoptotic	Apoptotic	Dead	Dead	Dead
Vehicle	72.3	78.4	69.4	5.77	10.9	6.59	20.7	9.7	22.9
15 nM OTS167	59.1	66	65.5	17.9	21.5	10.8	21.9	11.5	22.5
30 nM OTS167	42.5	56.8	59.2	36.8	30.4	16.8	19.2	11.7	22.9
60 nM OTS167	23.9	24.1	31	56.2	59.6	51	17.6	14.6	17.1
