# Supplementary material for: Identification of potential therapeutic targets in prostate cancer through a cross‐species approach
Source: EMBO Mol Med. 2018 Feb 5;10(3):e8274. doi: 10.15252/emmm.201708274 (PMC5840539; doi:10.15252/emmm.201708274)
Supplement: Supplementary file 11 — Source Data for Figure 6 [file EMMM-10-e8274-s009.zip › EMM-2017-08274_SourceDataForFigure6/EMM-2017-08274_SourceDataForFigure6D.xlsx]

## Sheet: SourceDataForFigure6D
Vehicle	10 mg/kg OTS167
0.964226	22.4413
1.00573	13.5197
1.99554	5.41671
1.8255	6.0709
1.71024	3.3915
2.7906	16.1197
1.34697	9.62983
0.822042
0.92802
