# Supplementary material for: Identification of potential therapeutic targets in prostate cancer through a cross‐species approach
Source: EMBO Mol Med. 2018 Feb 5;10(3):e8274. doi: 10.15252/emmm.201708274 (PMC5840539; doi:10.15252/emmm.201708274)
Supplement: Supplementary file 11 — Source Data for Figure 6 [file EMMM-10-e8274-s009.zip › EMM-2017-08274_SourceDataForFigure6/EMM-2017-08274_SourceDataForFigure6C.xlsx]

## Sheet: SourceDataForFigure6C
Vehicle	OTS167
0.26	0.098
0.524	0.084
0.655	0.015
0.178	0.03
0.088	0.085
0.694	0.165
2.05	0.213
0.696	0.409
0.498
0.289
