# Supplementary material for: Identification of potential therapeutic targets in prostate cancer through a cross‐species approach
Source: EMBO Mol Med. 2018 Feb 5;10(3):e8274. doi: 10.15252/emmm.201708274 (PMC5840539; doi:10.15252/emmm.201708274)
Supplement: Supplementary file 11 — Source Data for Figure 6 [file EMMM-10-e8274-s009.zip › EMM-2017-08274_SourceDataForFigure6/EMM-2017-08274_SourceDataForFigure6B.xlsx]

## Sheet: SourceDataForFigure6B
	Vehicle	Vehicle	Vehicle	Vehicle	Vehicle	Vehicle	Vehicle	Vehicle	Vehicle	Vehicle	OTS167	OTS167	OTS167	OTS167	OTS167	OTS167	OTS167	OTS167	OTS167	OTS167
10	60.1447	70.5544	89.7181	40.4878	0	211.718	189.457	271.226	99.4838	96.2751	111.849	52.6594	0	0	0	30.5363	34.2449	61.4967	68.6532	113.004
14	204.222	143.26	130.194	0	0	298.316	462.48	308.86	193.508	190.317	76.4432	147.258	77.8996	0	0	48.7303	42.1697	167.449	0	415.874
17	209.004	438.742	171.06	107.445	52.7117	653.03	1447.65	761.891	515.975	284.838	96.2751	89.0118	48.657	0	0	48.59	123.046	160.019		470.975
20	476.954	713.367	459.722	192.423	62.0444	1089.96	1770.38	774.9	573.688	510.352	153.784	141.315	72.1797	89.0118		83.5328	314.528	263.291		384.423
