# Supplementary material for: Identification of potential therapeutic targets in prostate cancer through a cross‐species approach
Source: EMBO Mol Med. 2018 Feb 5;10(3):e8274. doi: 10.15252/emmm.201708274 (PMC5840539; doi:10.15252/emmm.201708274)
Supplement: Supplementary file 12 — Source Data for Figure 7 [file EMMM-10-e8274-s010.zip]

Archive with 8 entries (5 files):
- EMM-2017-08274_SourceDataForFigure7/
- EMM-2017-08274_SourceDataForFigure7/EMM-2017-08274_SourceDataForFigure7D.xlsx
- __MACOSX/
- __MACOSX/EMM-2017-08274_SourceDataForFigure7/
- __MACOSX/EMM-2017-08274_SourceDataForFigure7/._EMM-2017-08274_SourceDataForFigure7D.xlsx
- EMM-2017-08274_SourceDataForFigure7/EMM-2017-08274_SourceDataForFigure7B-C.pdf
- __MACOSX/EMM-2017-08274_SourceDataForFigure7/._EMM-2017-08274_SourceDataForFigure7B-C.pdf
- __MACOSX/._EMM-2017-08274_SourceDataForFigure7
