# Supplementary material for: Identification of potential therapeutic targets in prostate cancer through a cross‐species approach
Source: EMBO Mol Med. 2018 Feb 5;10(3):e8274. doi: 10.15252/emmm.201708274 (PMC5840539; doi:10.15252/emmm.201708274)
Supplement: Supplementary file 12 — Source Data for Figure 7 [file EMMM-10-e8274-s010.zip › EMM-2017-08274_SourceDataForFigure7/EMM-2017-08274_SourceDataForFigure7D.xlsx]

## Sheet: SourceDataForFigure7D
	Intact	Defective
Vehicle	100	0
OTS167	3	97
